# Supplementary material for: Metatranscriptomic Analysis of Corals Inoculated With Tolerant and Non-Tolerant Symbiont Exposed to High Temperature and Light Stress
Source: Front Physiol. 2022 Apr 11;13:806171. doi: 10.3389/fphys.2022.806171 (PMC9037784; doi:10.3389/fphys.2022.806171)
Supplement: Supplementary file 1 [file Data_Sheet_1.CSV]

rownames	c-coral_control_replicate1	c-coral_control_replicate2	c-coral_day1_replicate1	c-coral_day1_replicate2	c-coral_day2_replicate1	c-coral_day2_replicate2	d-coral_control_replicate1	d-coral_control_replicate2	d-coral_day1_replicate1	d-coral_day1_replicate2	d-coral_day2_replicate1	d-coral_day2_replicate2	contig_name	annotation_information_blastx_against_UniprotKB	e-value_of_annotation_information
TRINITY_DN100051_c0_g1_i1	3.7663105824814	0	0	0	4.74047152845958	0	0	0	0	0	0	0	-	-	-
TRINITY_DN100124_c0_g1_i1	3.04909324582755	0	0	0	0	12.3288284044912	0	0	3.06883020328994	2.24274485148292	0	5.12876213572662	-	-	-
TRINITY_DN100125_c0_g1_i1	0	0	0	5.76181707014737	0	0	10.0482817809794	0	8.84691572501495	0	6.93114863234407	0	-	-	-
TRINITY_DN100489_c0_g1_i1	5.84896537539963	12.4667380018906	0	0	7.90537050759	19.0301136952707	27.2111280200083	22.1752400831486	3.1659966843308	11.5912170352553	18.1914261968722	15.3978942466826	-	-	-
TRINITY_DN10125_c0_g1_i1	17.2933565805704	4.12333564948236	0	2.70109452047841	6.67714702497705	18.5169079209035	5.19889793423606	20.4933477830668	2.85815110269196	10.0190960749999	0	2.18037090201675	-	-	-
TRINITY_DN101337_c1_g1_i1	0	0	8.59058532955579	0	6.90930978830858	0	3.55990523957724	3.67754126433485	5.89991177929898	4.32489989776135	4.65204301617483	2.2985805724944	-	-	-
TRINITY_DN101430_c0_g1_i1	4.01905805438069	1.73865154796745	0	2.24453145599575	0	0	0	12.3069961592442	8.93033324270104	4.87805156735688	5.251353905823	5.34527688632137	-	-	-
TRINITY_DN101471_c0_g1_i1	0	1.38198524161776	3.53454453070681	1.77840337330313	0	0	5.83067940020041	0	0	1.29804913386229	4.35596582353023	1.4460228195043	-	-	-
TRINITY_DN102358_c0_g1_i1	0	0	2.08889122318598	0	0	0	0	0	4.18062198491031	6.15306022100642	8.29155190655365	0	TRINITY_DN102358_c0_g1_i1	sp|Q3UQ28|PXDN_MOUSE_Peroxidasin_homolog_OS=Mus_musculus_GN=Pxdn_PE=2_SV=2	5e-07
TRINITY_DN102363_c0_g1_i1	12.9036405718859	10.7573396174335	3.85486270407899	1.90446174762259	0	7.43751664425909	4.05543909747682	2.72792985211304	13.5824228444226	0	0	0	TRINITY_DN102363_c0_g1_i1	sp|Q9D1D6|CTHR1_MOUSE_Collagen_triple_helix_repeat-containing_protein_1_OS=Mus_musculus_GN=Cthrc1_PE=2_SV=2	5e-26
TRINITY_DN102439_c0_g2_i1	0	0	0	0	0	0	5.52979443894333	0	2.66940072845731	0	4.37837161502721	0	-	-	-
TRINITY_DN102462_c0_g1_i1	6.13375385719497	0	3.29887370166475	13.1432153828726	2.76274960060435	0	5.58520863979416	11.6018815869295	3.4058605367432	7.18676533091102	1.27678712224319	2.61530332771491	-	-	-
TRINITY_DN102511_c0_g1_i1	0	8.79958276392743	4.49321063371711	6.63955025237803	0	0	4.4018668034678	6.1999093020672	0	0	3.45619299180508	1.72212765108757	TRINITY_DN102511_c0_g1_i1	sp|Q8C6L5|CGAS_MOUSE_Cyclic_GMP-AMP_synthase_OS=Mus_musculus_GN=Mb21d1_PE=1_SV=1	4e-07
TRINITY_DN102515_c0_g1_i1	5.34566219726275	13.1430284628622	0	2.89557132729233	0	2.85038991496009	3.75146775471798	1.94321478316666	2.93668218257426	4.21810123713486	0	2.37698106225098	-	-	-
TRINITY_DN102534_c0_g1_i1	0	1.89500037081423	2.51018881244658	0	0	0	0	1.75894752967253	2.71790364397274	0	1.99009222704997	0	TRINITY_DN102534_c0_g1_i1	sp|Q9N2B1|HRH1_GORGO_Histamine_H1_receptor_OS=Gorilla_gorilla_gorilla_GN=HRH1_PE=3_SV=1	6e-05
TRINITY_DN10255_c0_g1_i1	29.2486787423937	3.82233037765387	0	2.44482579254186	5.83187031252123	0	1.64324577801515	3.4273238737518	2.48551001702478	0	0	1.91475118447616	-	-	-
TRINITY_DN102652_c0_g1_i1	0	0	12.3656424981295	0	16.7646694704548	4.02433812037106	0	0	0	9.00749469396238	0	3.38089743065949	-	-	-
TRINITY_DN102654_c0_g1_i1	2.45205410951526	0	2.45464049826751	0	0	2.39917125818296	3.48494671404228	0	0	1.66010352894895	7.52785462856624	0	-	-	-
TRINITY_DN102712_c0_g1_i1	6.33017729171857	8.70859564471728	16.1393627493411	11.5035047736141	7.58107826610332	4.50908835514371	4.58441013405912	0	7.05368676352946	0	9.18635597359432	1.8520307926709	TRINITY_DN102712_c0_g1_i1	sp|Q28DL4|TRAF6_XENTR_TNF_receptor-associated_factor_6_OS=Xenopus_tropicalis_GN=traf6_PE=2_SV=1	2e-15
TRINITY_DN102879_c0_g1_i1	8.85598106065254	2.07757034235159	8.53945727368195	13.9715887882958	1.12944205657656	0	17.0245796575421	2.89027252812633	6.08452541577646	3.13005554195914	0	0	-	-	-
TRINITY_DN10300_c0_g1_i1	0	7.29326713162117	3.33650009661173	0	0	3.27630840736488	12.8410846884262	6.71082755936206	0	7.5305800964313	2.71187945813715	5.31678059180426	TRINITY_DN10300_c0_g1_i1	sp|O75899|GABR2_HUMAN_Gamma-aminobutyric_acid_type_B_receptor_subunit_2_OS=Homo_sapiens_GN=GABBR2_PE=1_SV=1	3e-26
TRINITY_DN103020_c0_g1_i1	18.2423260101364	0	11.8612512793109	8.09243369003287	0	0	5.14008292159642	2.70713090428064	7.92028646740618	11.7412773950459	0	3.24905330607733	-	-	-
TRINITY_DN103136_c0_g1_i1	29.0416545402885	34.8506540953506	45.6148977358727	5.66961695680499	20.7905652800486	28.2872529160465	16.9993424897663	21.3138813954531	21.9217648628816	28.7580861664042	29.4140672229321	8.98738876428391	-	-	-
TRINITY_DN103263_c0_g2_i1	0	0	2.10690949682256	2.13066729021512	0	0	15.1217799520537	0	0	3.04027152837013	0	1.65004487069973	-	-	-
TRINITY_DN103446_c0_g1_i1	13.0931957506479	2.77456030625704	0	3.41392631289761	2.73074199256404	0	0	0	0	0	0	0	-	-	-
TRINITY_DN103526_c0_g1_i1	8.20043697162793	0	0	0	4.87142686123332	0	0	2.00998814193877	3.25695136498548	0	0	0	-	-	-
TRINITY_DN103922_c0_g1_i1	0	23.6753232266644	9.959118980596	9.95155677546865	7.87496719286222	6.36410601024009	14.3783178128202	15.250685694344	3.19714939876757	2.40033525093651	2.68036117469084	2.63309567187084	-	-	-
TRINITY_DN10413_c0_g2_i1	0	6.03702603540259	0	0	0	0	7.55349258980008	2.7017631628974	3.40960903697624	8.38412270234238	3.22354170955449	6.46628971436995	-	-	-
TRINITY_DN104308_c0_g1_i1	0	0	0	2.98190632374725	9.64120608947554	0	7.6247606967029	9.95308615860031	21.5553489651014	10.2848992693229	0	7.0847877527955	-	-	-
TRINITY_DN104414_c0_g1_i1	6.02483829426352	2.44119872378596	3.33216414841041	0	0	0	8.73867963544251	0	0	12.0314901677022	0	0	-	-	-
TRINITY_DN10446_c0_g1_i1	0	0	6.55565257287507	6.609094473003	0	0	13.1388832681815	0	6.61914187401369	0	0	0	-	-	-
TRINITY_DN104941_c0_g1_i1	2.56959568086775	6.5958948315361	5.77955397774127	8.5809753228593	9.2857181688811	5.58863825182333	11.283992809061	1.95925920576758	26.6499624068348	4.056466593891	20.3028730852738	16.081329583966	TRINITY_DN104941_c0_g1_i1	sp|Q96AY4|TTC28_HUMAN_Tetratricopeptide_repeat_protein_28_OS=Homo_sapiens_GN=TTC28_PE=1_SV=4	4e-05
TRINITY_DN104944_c0_g2_i1	0	3.28963827251564	8.27336254142733	2.06015502288863	5.05658578696286	10.3309385604381	0	3.03293348573441	4.4581984271673	1.50715185010114	8.22471460548074	0	-	-	-
TRINITY_DN105264_c0_g1_i1	0	0	0	0	2.26268941863223	0	3.82846180263748	3.96401400986322	0	0	4.56133525043303	0	-	-	-
TRINITY_DN1052_c0_g2_i1	11.5254322830284	0	29.4923970073145	11.9352154462551	0	0	0	6.25241908514487	0	0	0	0	-	-	-
TRINITY_DN105585_c0_g1_i1	3.85016189452904	8.04448659225902	0	0	3.34566566280308	0	14.3462955704291	2.98307817257396	10.7854392330334	4.57721026981746	14.2949320554056	0	-	-	-
TRINITY_DN105609_c1_g1_i1	0	0	0	0	0	0	0	0	0	0	6.59847315056829	9.54935091555732	TRINITY_DN105609_c1_g1_i1	sp|Q9R080|GPSM1_RAT_G-protein-signaling_modulator_1_OS=Rattus_norvegicus_GN=Gpsm1_PE=1_SV=2	1e-06
TRINITY_DN105751_c0_g1_i1	13.0356890278409	0	0	0	15.034576084755	2.69151219951386	0	0	0	0	0	0	-	-	-
TRINITY_DN105917_c0_g1_i1	9.31396243102247	5.25947872760543	3.37327134621899	3.32360589218853	8.29546812171947	9.45238377890999	10.3579956137174	10.6524885804603	10.6141729348858	17.2172195159767	10.1741945973018	3.91274580158344	TRINITY_DN105917_c0_g1_i1	sp|Q96AY4|TTC28_HUMAN_Tetratricopeptide_repeat_protein_28_OS=Homo_sapiens_GN=TTC28_PE=1_SV=4	5e-06
TRINITY_DN106087_c0_g1_i1	12.9957598316277	8.15735578909803	10.6746829211192	0	5.62576753324209	0	0	16.7999385007774	17.4374875840929	0	0	0	TRINITY_DN106087_c0_g1_i1	sp|Q196X6|VF232_IIV3_Putative_ubiquitin_thioesterase_232R_OS=Invertebrate_iridescent_virus_3_GN=IIV3-084L_PE=3_SV=1	4e-06
TRINITY_DN106229_c0_g2_i1	0	1.13546732115444	6.05428447349685	1.49442702420859	0	2.82614154232849	8.90085946770714	11.3098898960352	15.5754200933277	30.0253125781054	1.15581253430957	0	-	-	-
TRINITY_DN106616_c0_g1_i1	0	0	0	0	13.6480362425686	0	3.95818911948671	0	0	0	9.25548298525877	0	TRINITY_DN106616_c0_g1_i1	sp|D3Z4R1|HFM1_MOUSE_Probable_ATP-dependent_DNA_helicase_HFM1_OS=Mus_musculus_GN=Hfm1_PE=3_SV=2	2e-21
TRINITY_DN106725_c0_g1_i1	0	0	0	4.17779532934762	3.35521316446792	5.87501141827743	1.39275240749744	0	6.47763599021624	3.03248027919733	0	3.28340109345855	-	-	-
TRINITY_DN106839_c1_g1_i1	0	0	0	0	13.8177587363031	2.33259970050552	0	3.35428394992196	0	5.2775399873709	3.8407253199334	0	TRINITY_DN106839_c1_g1_i1	sp|Q09575|YRD6_CAEEL_Uncharacterized_protein_K02A2.6_OS=Caenorhabditis_elegans_GN=K02A2.6_PE=3_SV=1	6e-06
TRINITY_DN106852_c0_g2_i1	0	6.40445110401596	10.7895975927546	5.3926597131133	10.6059439600574	20.5476662568547	14.5797186861529	1.93954388647734	18.4319111459165	1.87659216925913	4.23971897811355	6.49757379329224	-	-	-
TRINITY_DN106912_c0_g1_i1	295.04420904009	281.186920415656	369.633562011868	878.746788637978	669.435404898161	495.910659743413	46.5466047976967	172.296098180743	259.088303607584	127.64498095659	3223.39338822063	2125.00531343744	-	-	-
TRINITY_DN106951_c0_g1_i1	427.58743981767	363.097556552435	440.802129586182	423.177106021658	438.264564383042	467.981016019218	336.541355807826	368.464785151829	552.401753092954	402.963407217334	417.69697838053	518.885649170994	TRINITY_DN106951_c0_g1_i1	sp|Q9NXG2|THUM1_HUMAN_THUMP_domain-containing_protein_1_OS=Homo_sapiens_GN=THUMPD1_PE=1_SV=2	3e-54
TRINITY_DN106999_c0_g1_i1	301.690033138068	226.657778816904	219.248425229575	274.075841439886	420.530275686134	313.658016111146	252.526410557882	300.93036633384	287.141811601678	240.839671684363	325.23438585744	342.987870751226	TRINITY_DN106999_c0_g1_i1	sp|Q00808|HETE1_PODAS_Vegetative_incompatibility_protein_HET-E-1_OS=Podospora_anserina_GN=HET-E1_PE=3_SV=1	1e-26
TRINITY_DN107298_c0_g1_i1	2750.93716356084	2939.0537788836	4363.86689001176	4400.51511281636	4012.78755935725	3926.57865107691	2275.01069501702	2598.37323966592	2862.98399049243	2773.35143821195	3536.20308134187	3817.08578653336	TRINITY_DN107298_c0_g1_i1	sp|P00171|CYB5_BOVIN_Cytochrome_b5_OS=Bos_taurus_GN=CYB5A_PE=1_SV=3	5e-36
TRINITY_DN107633_c0_g1_i1	0	0	4.54807242276431	4.45546638036842	0	0	6.24289750651465	1.5887926478902	0	3.29887795033582	0	0	-	-	-
TRINITY_DN107759_c0_g1_i1	2.54871965545631	4.14375951470524	14.2488893335675	0	4.55318984877382	2.81652679391586	0	1.90689222645128	0	6.25087867882912	4.6282374420895	2.36266155532335	-	-	-
TRINITY_DN107812_c0_g1_i1	0	0	0	4.48806358173076	0	4.56930343230103	0	3.15676114728424	0	0	0	0	TRINITY_DN107812_c0_g1_i1	sp|P21329|RTJK_DROFU_RNA-directed_DNA_polymerase_from_mobile_element_jockey_OS=Drosophila_funebris_GN=jockey\pol_PE=1_SV=1	9e-08
TRINITY_DN107875_c0_g1_i1	3.9045328733943	1.64810011417129	0	0	3.13812488890843	0	1.43857648459344	4.38607472670125	0	5.42232211361786	9.10468653913492	0	-	-	-
TRINITY_DN107905_c0_g1_i1	0	1.47628890489761	9.51339554980133	0	4.59673076056705	0	3.84995063041255	0	3.72164490637559	1.37285413314567	4.39491871383652	1.47384357582083	TRINITY_DN107905_c0_g1_i1	sp|Q9LV16|B3GTJ_ARATH_Probable_beta-1,3-galactosyltransferase_19_OS=Arabidopsis_thaliana_GN=B3GALT19_PE=2_SV=2	3e-06
TRINITY_DN107920_c0_g1_i1	5.7474714348078	9.12805399991501	8.50990056010965	6.28595389511838	1.71422653354781	4.09842084297965	14.9960078372362	1.39001821228519	8.75451519427038	9.36787374529628	6.74042593716044	8.50979277110171	-	-	-
TRINITY_DN107970_c0_g1_i1	13.5260152172085	10.9621117620059	0	0	0	4.71513664365831	14.6571678305405	6.87668152786079	9.58357634581332	17.9572530790257	10.1140317562528	14.3015242910211	-	-	-
TRINITY_DN107981_c0_g1_i1	11.3089682981228	9.38804260205559	3.12552008371605	4.58879369265592	13.8311604548285	5.89568141248674	0	6.39529844850563	1.68686526737283	6.86836895286549	8.48987607009786	9.85534117654903	-	-	-
TRINITY_DN108088_c0_g1_i1	0	30.0378418324692	29.0609701612836	0	14.9525027866321	0	7.52360516356845	7.91331923230539	3.47763092870518	22.7442325996934	17.7702863095293	17.7000523172533	TRINITY_DN108088_c0_g1_i1	sp|P46825|KLC_DORPE_Kinesin_light_chain_OS=Doryteuthis_pealeii_PE=2_SV=1	6e-07
TRINITY_DN108163_c0_g1_i1	17.2907525025565	16.6711022468349	0	0	0	0	2.02848080101231	0	0	24.1786330976919	19.0867308484147	7.28192121726961	-	-	-
TRINITY_DN108183_c0_g1_i1	0	1.37298700408813	1.74546003704068	13.8419137901756	15.713857350745	3.20951963182794	0	4.79111659527255	0	4.95755833781737	3.98446723261529	4.02322008393339	-	-	-
TRINITY_DN108251_c0_g1_i1	4.67445023885449	0	0	0	0	7.29871443203827	0	1.71760164064545	4.95751204570975	14.4700160504221	2.00073428275478	1.99402701950673	TRINITY_DN108251_c0_g1_i1	sp|Q87040|POL_SFVCP_Pro-Pol_polyprotein_OS=Simian_foamy_virus_(isolate_chimpanzee)_GN=pol_PE=3_SV=1	5e-06
TRINITY_DN108258_c0_g1_i1	5.7665029049594	8.00087359316533	53.1864268394143	2.12902553335818	8.67503022427821	6.21803271598547	4.22289804877129	14.4768573121467	13.4739840876809	3.19831228904757	3.48506003140855	10.375315298539	-	-	-
TRINITY_DN108264_c0_g1_i1	3.58685705634839	19.6862231423844	19.5999311860132	21.671785350987	0	1.85564644363704	16.1965523200564	29.0729977661433	24.626843281057	5.80648924479612	10.7632156944131	3.13334598132857	-	-	-
TRINITY_DN108413_c0_g1_i1	45.5517261549273	40.7369418690538	53.0626114296657	121.518559706377	80.6240538896871	50.9551941320044	16.1312666630886	36.4462079722856	18.4794367738712	33.7215172145807	46.6434441680225	67.4019666814574	TRINITY_DN108413_c0_g1_i1	sp|P55213|CASP3_RAT_Caspase-3_OS=Rattus_norvegicus_GN=Casp3_PE=2_SV=2	5e-24
TRINITY_DN1085_c1_g1_i1	15.0861834572874	12.3130922069183	0	0	0	0	0	0	0	0	12.7833522616541	2.52266896263359	-	-	-
TRINITY_DN108639_c0_g1_i1	0	0	4.33210606943712	0	10.2456627240779	0	0	0	4.32165930617863	2.88845475980645	0	0	-	-	-
TRINITY_DN108780_c0_g1_i1	2.28085768075133	3.92528550843998	0	0	0	0	0	3.48740225618206	2.47181460367333	0	3.64030611754835	3.7958776928844	-	-	-
TRINITY_DN109126_c0_g1_i1	5.89769418523477	0	0	0	0	0	6.23031202055167	2.16552663873387	0	1.95279328833648	0	0	TRINITY_DN109126_c0_g1_i1	sp|P0CT39|TF26_SCHPO_Transposon_Tf2-6_polyprotein_OS=Schizosaccharomyces_pombe_(strain_972_/_ATCC_24843)_GN=Tf2-6_PE=3_SV=1	9e-11
TRINITY_DN109478_c0_g1_i1	92.2165871575471	70.7586011004322	83.6816323112887	91.1733014994678	103.138451898606	96.5193839667742	105.649403894795	79.0269295241525	90.6265530092753	72.0877898753337	84.5804260381709	114.5398805627	-	-	-
TRINITY_DN109566_c0_g1_i1	8.85804262241355	12.4636259632192	6.65430743875556	1.30714777462978	5.31597262522599	0	8.54240894047736	2.90475450957345	1.61853546312475	2.87713267863857	4.08440800139019	0	-	-	-
TRINITY_DN109695_c1_g1_i1	0	3.3594990949171	10.5473385313067	4.24436975957523	8.52531248556886	8.22615466447294	0	0	0	1.53465991365459	4.89895168664318	0	-	-	-
TRINITY_DN109878_c0_g1_i1	731.082967045377	791.148695098615	883.302505551213	909.87592626013	704.586058312359	699.361479959145	674.666447324603	759.594207277241	748.76426030086	581.325367037851	657.150647805497	745.514443529246	-	-	-
TRINITY_DN110249_c0_g1_i1	0	7.50453009970804	34.2138832695304	12.666867958585	0	9.16684518633713	0	0	0	0	32.312451488321	0	-	-	-
TRINITY_DN110286_c0_g1_i1	10.2935080766018	23.780687964536	2.13561106505516	15.1083269598913	21.9394936310067	2.0674224241311	0	0	0	0	0	0	TRINITY_DN110286_c0_g1_i1	sp|P41105|RL28_MOUSE_60S_ribosomal_protein_L28_OS=Mus_musculus_GN=Rpl28_PE=1_SV=2	1e-11
TRINITY_DN110327_c0_g1_i1	12.2045541284039	0	0	0	13.230137399206	3.31939757117843	2.18197242797704	6.78687476240192	0	4.86256814848053	0	8.16199525865485	TRINITY_DN110327_c0_g1_i1	sp|Q9FCG5|MSHA_STRCO_D-inositol_3-phosphate_glycosyltransferase_OS=Streptomyces_coelicolor_(strain_ATCC_BAA-471_/_A3(2)_/_M145)_GN=mshA_PE=2_SV=2	3e-09
TRINITY_DN110327_c0_g2_i1	2.6718057429134	0	3.00791953305592	0	9.38368766598493	0	0	0	17.6682880984419	6.44956904357229	4.7805727220522	2.37109151089669	TRINITY_DN110327_c0_g2_i1	sp|Q82G92|MSHA_STRAW_D-inositol_3-phosphate_glycosyltransferase_OS=Streptomyces_avermitilis_(strain_ATCC_31267_/_DSM_46492_/_JCM_5070_/_NCIMB_12804_/_NRRL_8165_/_MA-4680)_GN=mshA_PE=3_SV=1	2e-09
TRINITY_DN110353_c0_g1_i1	0	5.30874674554185	4.6914598209217	4.71334117479545	15.321294602989	11.6690577375558	0	0	2.4669951033737	5.21269697835933	1.91604280111788	1.91133543498313	-	-	-
TRINITY_DN110373_c0_g1_i1	2.41535831016936	5.84811639651481	2.9247777262957	0	6.70891007610996	5.3481895138752	3.46107483567067	0	0	0	13.8954841631404	2.28800031222627	TRINITY_DN110373_c0_g1_i1	sp|Q8IVB4|SL9A9_HUMAN_Sodium/hydrogen_exchanger_9_OS=Homo_sapiens_GN=SLC9A9_PE=1_SV=1	2e-10
TRINITY_DN110526_c0_g2_i1	4.99514244626651	8.18982768974841	15.6858948332868	2.59118008858547	2.14333586554548	2.63782509066048	5.51036595699653	1.86991445247785	0	17.5877767309698	6.41556513566268	0	-	-	-
TRINITY_DN110623_c0_g1_i1	8.08917773848397	7.85442105329332	3.30819599029758	6.69997404278654	9.21454232655185	14.4266956265092	0	0	0	0	0	0	TRINITY_DN110623_c0_g1_i1	sp|O59675|RS9B_SCHPO_40S_ribosomal_protein_S9-B_OS=Schizosaccharomyces_pombe_(strain_972_/_ATCC_24843)_GN=rps9b_PE=1_SV=3	1e-67
TRINITY_DN110623_c0_g2_i1	14.582402864848	11.8000504031046	9.93523513258709	5.03500655086659	5.27298930318163	19.2653949346665	0	0	0	0	0	0	TRINITY_DN110623_c0_g2_i1	sp|P14132|RS9_DICDI_40S_ribosomal_protein_S9_OS=Dictyostelium_discoideum_GN=rps9_PE=1_SV=1	2e-74
TRINITY_DN110971_c0_g1_i1	5.37555484279733	7.27927184913932	11.694570203872	0	10.9856919258657	16.678558878394	3.89073554843461	7.891344253497	11.1816690951671	8.53824532037223	1.49441159935658	6.05358344693289	-	-	-
TRINITY_DN111028_c0_g1_i1	5.51196512942556	0	11.7106854780202	0	0	0	3.89212566128259	0	0	4.12180500024881	0	0	-	-	-
TRINITY_DN111042_c0_g1_i1	0	0	0	3.52895636398245	0	0	6.95081247434975	0	7.46133616387312	0	5.94202146704864	2.900161612038	-	-	-
TRINITY_DN111175_c0_g1_i1	12.638784137222	3.06027213090079	0	9.55009963679269	0	7.36652070175919	0	1.38265121824278	12.2865663138589	6.98839922624903	13.3672748129138	4.5461532535343	-	-	-
TRINITY_DN111304_c0_g1_i1	3.26799855387117	0	5.13689418850296	0	2.73640593053939	4.96449131384596	0	0	0	2.42888815252932	1.35288523659929	6.84343032274026	-	-	-
TRINITY_DN111357_c0_g2_i1	10.2777751052678	31.6046199303896	13.8204735626764	8.94941887256428	0	24.8003346451175	10.635604459252	12.5796673412473	14.6644006616894	6.86186573679293	1.79053514241801	7.3951071670444	-	-	-
TRINITY_DN111360_c0_g1_i1	10.497537588991	3.42757271796731	8.72387960384457	0	1.7477406121377	0	3.0384391574778	0	2.18280523570554	4.81008305145172	0	0	-	-	-
TRINITY_DN111398_c0_g1_i1	28.3474507430825	11.2326812956289	14.6768233324362	57.6050842337735	29.6581987423176	41.882118465858	20.3367717522976	30.935914834314	16.3644793923837	25.6678875927568	31.2272955294314	28.6858257981688	-	-	-
TRINITY_DN111454_c0_g2_i1	2.72803212736357	0	2.93270287606366	0	4.50991305844059	0	3.8986625014606	0	3.10709168066866	0	0	0	TRINITY_DN111454_c0_g2_i1	sp|P97812|IHH_MOUSE_Indian_hedgehog_protein_OS=Mus_musculus_GN=Ihh_PE=1_SV=2	7e-06
TRINITY_DN111659_c0_g2_i1	6.35901745572253	0	0	0	0	0	4.50069720737437	0	6.90114957904618	5.10033185300591	5.74999169011032	2.84333077158703	TRINITY_DN111659_c0_g2_i1	sp|P06734|FCER2_HUMAN_Low_affinity_immunoglobulin_epsilon_Fc_receptor_OS=Homo_sapiens_GN=FCER2_PE=1_SV=1	1e-05
TRINITY_DN111846_c0_g2_i1	0	24.1536880281406	79.390609351059	81.0538929305607	69.0029052956372	149.068614211945	21.2472956677262	13.4797510489377	119.81036769864	0	0	0	TRINITY_DN111846_c0_g2_i1	sp|P55140|YGCG_ECOLI_UPF0603_protein_YgcG_OS=Escherichia_coli_(strain_K12)_GN=ygcG_PE=3_SV=2	2e-08
TRINITY_DN111976_c0_g1_i1	0	1.87730620808305	4.97045399907524	19.4162731589119	1.97095259265844	9.68488691620797	1.68478367382986	26.1734933948555	7.8055421977725	22.1212028826035	1.99365193906273	6.06747479584607	TRINITY_DN111976_c0_g1_i1	sp|Q6XKE6|POLG_PVCV2_Genome_polyprotein_OS=Petunia_vein_clearing_virus_(isolate_Hohn)_PE=3_SV=1	6e-09
TRINITY_DN11199_c0_g1_i1	174.839967918381	62.2317040564243	88.3575911173907	77.6022775906865	57.0944512467755	86.767902627851	136.436266236989	144.09571539878	116.603659624278	121.773171319885	74.5178432446024	50.5527119120237	-	-	-
TRINITY_DN112013_c0_g1_i1	1766.1182600034	1891.73717597888	2180.80128075331	2222.58188062586	2841.53605389185	2696.21096479043	1582.45316435963	1798.61337444821	2018.54060049317	1616.3374252141	2543.02488961524	2573.44850314705	TRINITY_DN112013_c0_g1_i1	sp|Q64536|PDK2_RAT_[Pyruvate_dehydrogenase_(acetyl-transferring)]_kinase_isozyme_2,_mitochondrial_OS=Rattus_norvegicus_GN=Pdk2_PE=1_SV=1	1e-131
TRINITY_DN112508_c0_g1_i1	8.78664748353241	0	3.70573017455486	5.61822282910963	0	0	0	0	1.96962267245193	0	2.87283591563075	0	TRINITY_DN112508_c0_g1_i1	sp|Q9PTY0|ATPB_CYPCA_ATP_synthase_subunit_beta,_mitochondrial_OS=Cyprinus_carpio_GN=atp5b_PE=2_SV=1	2e-69
TRINITY_DN112996_c0_g1_i1	3.93280882049525	1.58607273768249	2.21859629590811	0	0	8.66448887242601	4.30793489245412	0	0	0	9.12206794544722	0	-	-	-
TRINITY_DN112996_c0_g2_i1	4.57693836755893	0	5.03810683531632	0	0	0	0	0	0	0	0	0	-	-	-
TRINITY_DN113066_c0_g1_i1	9.17151936366204	1.0814512213595	0	0	43.2984091638494	6.8739963541202	0.993558334651794	0	0	0	0	0	-	-	-
TRINITY_DN113087_c0_g1_i1	171.11396629349	229.215874604724	158.677637717309	149.017987060043	30.8620056632959	31.5651847410982	129.953210187023	140.392897868682	127.492115676216	84.4255256752616	70.7134010309658	79.7271135777896	-	-	-
TRINITY_DN113169_c0_g2_i1	2.74645597931192	2.20390132932879	0	0	0	0	0	0	0	0	0	0	-	-	-
TRINITY_DN113266_c0_g1_i1	0	5.24797307606063	0	0	0	0	11.7567966669998	0	0	0	0	1.63285194776403	-	-	-
TRINITY_DN113676_c0_g1_i1	12.9631003532033	10.7486259091538	10.0314570497546	0	19.1858806764627	3.40268347151848	4.57360366156231	9.44747684113989	3.45977200259488	7.33074581417951	10.9584436501129	18.9158307858329	-	-	-
TRINITY_DN113905_c0_g1_i1	0	6.19686034156124	5.39818324483445	2.71296751571914	3.21451468450342	5.14840624572935	6.70352960255238	4.87393437664558	6.21805234907786	7.08277692432142	6.37626925227182	2.14373009060261	TRINITY_DN113905_c0_g1_i1	sp|P10394|POL4_DROME_Retrovirus-related_Pol_polyprotein_from_transposon_412_OS=Drosophila_melanogaster_GN=POL_PE=3_SV=1	3e-06
TRINITY_DN113988_c0_g1_i1	10.549250238217	0	0	5.55663315339692	4.35783779114392	5.31141110050609	1.8681130801388	0	0	0	4.50661394832022	0	TRINITY_DN113988_c0_g1_i1	sp|P62263|RS14_HUMAN_40S_ribosomal_protein_S14_OS=Homo_sapiens_GN=RPS14_PE=1_SV=3	1e-64
TRINITY_DN114117_c0_g1_i1	0	2.47466647681117	0	0	15.8786887063316	0	0	0	6.42405921188536	0	2.63092382009697	0	-	-	-
TRINITY_DN114210_c0_g1_i1	8.56142728630507	7.37137930227113	0	12.2523838361529	0	0	0	0	3.03342026358849	0	0	0	-	-	-
TRINITY_DN114347_c0_g1_i1	0	13.8761358584331	10.4910073375913	0	4.24327755344217	0	1.72345859913624	1.7806117002944	2.71519936880462	0	10.5168168785299	8.33687402100024	-	-	-
TRINITY_DN114472_c0_g1_i1	0	0	3.8197535679489	7.38961899379873	7.52242373743286	1.8177133458569	10.2748370772756	1.32562211612882	6.2114790861692	8.34560781047775	0	7.6837713003848	-	-	-
TRINITY_DN114621_c0_g1_i1	0	0	2.8047201383215	0	0	8.14625278973352	1.80994347703572	0	2.8863050169423	0	0	11.3320105952652	-	-	-
TRINITY_DN114668_c0_g1_i1	15.1359864493033	4.63889375885025	0	4.02551643247247	4.93539316593247	0	4.28381477964538	5.78743323768343	2.0939791676832	5.99696502081606	0	3.22863492609947	TRINITY_DN114668_c0_g1_i1	sp|Q8NCG5|CHST4_HUMAN_Carbohydrate_sulfotransferase_4_OS=Homo_sapiens_GN=CHST4_PE=1_SV=2	7e-22
TRINITY_DN11513_c0_g1_i1	0	16.434587307815	0	7.54588331492805	0	0	0	0	3.76070963380425	2.79804924772851	6.26640022421134	12.2695815006795	-	-	-
TRINITY_DN115257_c0_g1_i1	0	0	2.88463407253185	19.7862632911632	36.1588148092581	32.8779808888056	0	1.98024295846763	0	0	13.6005101104165	13.5336942517789	-	-	-
TRINITY_DN115381_c0_g2_i1	18.7296141084878	4.47813473262926	1.39875280114327	2.78558551466648	0	0	8.16182417593595	6.25226788116224	0	1.02781438509649	7.60001295749156	1.12165030775899	-	-	-
TRINITY_DN115793_c1_g1_i1	3.17429514667093	21.6082182257875	0	0	0	0	4.54782037802473	0	0	0	2.73011371211918	0	-	-	-
TRINITY_DN115962_c0_g1_i1	0	5.43698941341714	0	2.33544671614575	0	2.26670266144442	4.66905807712377	3.20291196287034	0	3.36281122967519	0	0	-	-	-
TRINITY_DN116141_c0_g1_i1	0	0	8.60874813479908	2.1215900403467	6.94434990200063	10.2687342249885	0	0	4.20955237420892	1.58277650681195	8.39357844408602	0	-	-	-
TRINITY_DN116151_c0_g1_i1	7.01559232562765	0	3.80776948889248	0	9.25740826128066	0	1.28913935343532	5.29297101383108	3.92593816907655	0	0	0	-	-	-
TRINITY_DN116441_c0_g2_i1	0	0	0	0	0	0	2.43105913668429	5.05106984229249	11.4845746889989	0	3.13045153238749	12.4127765699557	-	-	-
TRINITY_DN116480_c0_g1_i1	7.05431713575938	0	0	7.26426253001955	9.83480711964847	9.28813277957086	6.81766779674923	1.76657493057391	9.45158897510763	0	1.88166933199467	5.68545318611106	-	-	-
TRINITY_DN116550_c0_g1_i1	368.994599472373	436.436749034511	554.74603059653	522.372531189242	483.020434892223	481.057531161148	454.354247122468	424.96635337084	367.584626602827	458.311900907452	479.7536974613	480.973684185063	TRINITY_DN116550_c0_g1_i1	sp|Q5XKR4|OTP_HUMAN_Homeobox_protein_orthopedia_OS=Homo_sapiens_GN=OTP_PE=1_SV=1	1e-33
TRINITY_DN116553_c0_g1_i1	0	0	0	4.86007616808125	0	0	17.887690795477	2.29190796754583	0	2.33678928224966	0	0	-	-	-
TRINITY_DN116746_c0_g1_i1	0	10.9348147370889	4.8271388667212	0	0	0	20.4940696406319	0	0	0	0	3.84152885184703	TRINITY_DN116746_c0_g1_i1	sp|Q9U1S7|PKD2_CAEEL_Polycystin-2_OS=Caenorhabditis_elegans_GN=pkd-2_PE=1_SV=3	3e-06
TRINITY_DN11700_c0_g1_i1	0	0	0	12.0138532203446	6.18271165187509	0	2.67969902340469	11.5329157704093	8.14933321914607	0	3.34127176830982	0	-	-	-
TRINITY_DN117191_c0_g2_i1	11.2358371072324	3.84061138196307	23.4814479272297	7.82448231547668	0	7.59530827040782	3.23166484334737	11.8876571140935	7.801110934997	15.2450877166876	0	12.4141086171118	TRINITY_DN117191_c0_g2_i1	sp|Q9VUL9|FUCTA_DROME_Glycoprotein_3-alpha-L-fucosyltransferase_A_OS=Drosophila_melanogaster_GN=FucTA_PE=1_SV=2	2e-10
TRINITY_DN11731_c0_g1_i1	3.15256194557991	0	13.6323415879416	0	0	0	0	0	0	0	0	0	-	-	-
TRINITY_DN117359_c0_g1_i1	4.09556369636412	0	0	2.19945452316294	1.74851341196507	0	0	0	0	0	1.63625314494833	1.69224222167915	-	-	-
TRINITY_DN117479_c0_g1_i1	0	0	0	2.1199720770674	5.1121295517712	0	1.47297350309977	3.01542742463477	4.46884149032898	0	6.60836432952042	5.10175012232626	-	-	-
TRINITY_DN117713_c0_g1_i1	25.4913196780851	4.45412757716484	4.14472084133694	2.00076625310731	3.35101656793696	1.98730333153218	10.8912031846935	2.80772355383353	0	7.84540961358385	12.9108159079443	0	TRINITY_DN117713_c0_g1_i1	sp|Q9C5D2|FBL4_ARATH_F-box/LRR-repeat_protein_4_OS=Arabidopsis_thaliana_GN=FBL4_PE=2_SV=1	3e-06
TRINITY_DN117845_c0_g1_i1	0	3.37303201736778	0	0	8.82684137011489	0	2.96507760682177	1.52623620018913	9.21681237301151	1.5994488793193	0	3.52258918957393	-	-	-
TRINITY_DN118131_c0_g1_i1	0	13.7497870883777	0	3.28843898444142	13.2534192167904	0	0	0	0	0	10.5744767970699	2.58979462467639	-	-	-
TRINITY_DN118293_c0_g1_i1	17.5319552285941	4.88943065496909	0	6.18583052042296	0	11.8517493899146	4.0761914964217	0	0	6.66621080669858	2.47758737113069	4.88455983353094	-	-	-
TRINITY_DN118587_c0_g1_i1	6.5110956117344	5.6465718806215	0	0	0	6.94118526781938	0	7.07941246767786	3.40416032413749	22.1426400768593	2.80493255497069	0	-	-	-
TRINITY_DN118834_c0_g1_i1	0	0	0	0	0	0	0	0	0	0	2.75391001612114	7.78659582620997	-	-	-
TRINITY_DN118888_c0_g1_i1	0	0	2.08442278767852	0	0	0	2.77075141494754	2.91315473083047	2.19350184887055	0	5.108140387893	0	TRINITY_DN118888_c0_g1_i1	sp|Q86WI1|PKHL1_HUMAN_Fibrocystin-L_OS=Homo_sapiens_GN=PKHD1L1_PE=2_SV=2	3e-09
TRINITY_DN119135_c0_g1_i1	24.2666434887972	12.6695540078696	0	0	0	0	3.86663198458834	5.39121160143201	4.32198060619861	0	0	0	TRINITY_DN119135_c0_g1_i1	sp|Q3ZM03|RSSA_XENLA_40S_ribosomal_protein_SA_OS=Xenopus_laevis_GN=rpsa_PE=1_SV=1	2e-69
TRINITY_DN119165_c0_g1_i1	11.6550936674706	13.7382280875986	17.1071222992736	20.3470779160613	9.03125181559484	11.0123852832479	13.7271988842026	7.78366181720318	2.09869156797618	11.2088603561969	15.0311620763778	10.617843027167	-	-	-
TRINITY_DN119250_c0_g1_i1	4.44679956881418	20.8985844933375	7.28575398417325	9.64533343128375	11.4795012332847	0	1.60939487527053	1.69109894257953	14.9251891779027	22.2497359758935	11.3338820264586	13.5040086294439	-	-	-
TRINITY_DN11950_c0_g1_i1	2.47991774426401	3.21061916488147	7.90502374172558	12.0094514084818	9.88293591902449	7.47182563354125	0.923481753047246	0.955483166880469	4.01192608692244	1.91582763908193	8.92290020431666	6.2027441845438	TRINITY_DN11950_c0_g1_i1	sp|O65050|RL15A_PICMA_60S_ribosomal_protein_L15-1_OS=Picea_mariana_GN=SB61_PE=2_SV=1	5e-95
TRINITY_DN119902_c0_g1_i1	4.59389742562446	0	0	0	4.04533319259384	0	3.2673030340394	3.39207654535732	0	3.63138864913718	0	0	-	-	-
TRINITY_DN120724_c0_g1_i1	0	1.49250707214469	5.38609076707301	3.57613902843611	21.8140848488928	19.2955767846181	0	0	0	0	0	0	TRINITY_DN120724_c0_g1_i1	sp|Q8ISP0|RS18_BRABE_40S_ribosomal_protein_S18_OS=Branchiostoma_belcheri_GN=RPS18_PE=2_SV=1	7e-69
TRINITY_DN120805_c0_g1_i1	7.85229344181937	1.29528384423497	0	0	2.64608617349898	0	2.35279081865413	4.73380188563586	3.49879656752105	1.17537974370692	7.62187181406991	2.58149787381866	TRINITY_DN120805_c0_g1_i1	sp|Q96RW7|HMCN1_HUMAN_Hemicentin-1_OS=Homo_sapiens_GN=HMCN1_PE=1_SV=2	3e-05
TRINITY_DN120952_c0_g1_i1	25.0766202543712	2.24155699725168	24.2410819634991	0	4.92404572542918	15.1925600690322	0	28.8523239537212	35.5787560869401	24.8423754694189	0	0	-	-	-
TRINITY_DN121258_c0_g1_i1	0	3.38536458204524	0	0	1.70607789739329	2.01197470736387	2.82947540829357	4.46514600939364	0	1.45718877592596	3.24642954538653	1.61704815971965	-	-	-
TRINITY_DN121281_c0_g1_i1	0	0	0	0	0	0	0	0	15.9279129902423	0	5.80775357956736	0	TRINITY_DN121281_c0_g1_i1	sp|P42798|R15A1_ARATH_40S_ribosomal_protein_S15a-1_OS=Arabidopsis_thaliana_GN=RPS15AA_PE=2_SV=2	1e-44
TRINITY_DN121493_c0_g2_i1	0	0	0	6.27723354891452	2.59455314197197	12.1126394716936	0	0	0	6.49542482338586	0	0	-	-	-
TRINITY_DN121510_c0_g1_i1	15.0917171230669	0	16.2280088014568	0	9.60911044094856	4.03897174459004	0	2.78880625556271	0	5.82624208807468	0	0	-	-	-
TRINITY_DN122042_c0_g1_i1	0	0	5.59497507167138	2.80920064047095	0	0	5.47508356899773	0	5.75331864518525	0	2.2688899842993	0	TRINITY_DN122042_c0_g1_i1	sp|Q6AZB8|HARB1_DANRE_Putative_nuclease_HARBI1_OS=Danio_rerio_GN=harbi1_PE=2_SV=1	8e-06
TRINITY_DN122047_c0_g2_i1	0	0	8.58976631711777	2.83981107810062	2.25201695519336	2.75938706434831	0	0	0	6.29240198366914	2.3620914024667	0	TRINITY_DN122047_c0_g2_i1	sp|O54694|SPTC2_CRIGR_Serine_palmitoyltransferase_2_OS=Cricetulus_griseus_GN=SPTLC2_PE=2_SV=1	2e-32
TRINITY_DN122048_c0_g1_i1	0	4.80102208208661	0	0	0	0	6.04608897026903	0	0	6.20863479603092	2.34572043524135	2.37307055238569	-	-	-
TRINITY_DN122512_c0_g1_i1	0	0	0	0	7.60723607291866	2.20514997957334	0	0	4.71344451803602	1.71371452903741	0	0	-	-	-
TRINITY_DN122572_c0_g1_i1	0	1.98626312773526	13.1280467235274	2.64752328042928	0	15.211423725252	1.70528783833761	1.77669719718863	10.3312147172942	9.51352056509305	6.19237860852935	0	-	-	-
TRINITY_DN122945_c0_g1_i1	17.5594065509907	7.98999924089386	4.56976420807145	6.77341292016235	18.5028821454803	10.910247159207	8.63648979215332	18.0875244150544	16.1767866307148	5.15947328892339	20.0708428986088	9.24079170647893	-	-	-
TRINITY_DN123456_c0_g1_i1	0	2.10401377951869	0	2.57728463924561	4.10457465784205	2.49750235342316	5.45083106448918	0	12.7935777453799	0	0	0	TRINITY_DN123456_c0_g1_i1	sp|P07572|POL_MPMV_Pol_polyprotein_OS=Mason-Pfizer_monkey_virus_GN=pol_PE=3_SV=1	2e-13
TRINITY_DN1234_c0_g1_i1	6.65850812797136	9.14628165498985	0	2.4565084391615	1.94573388436751	2.34013373047451	1.60246085999309	1.67223204563625	0	1.80944331078139	3.86532812118825	0	-	-	-
TRINITY_DN123663_c1_g1_i1	0	0	4.25479370414755	0	1.63255430875301	0	6.96209886675837	1.48663755718351	2.25758781535479	0	0	1.70191859280566	-	-	-
TRINITY_DN123763_c0_g1_i1	9.18946580130785	14.1307895371371	4.501629599808	0	10.9700402837922	8.77105138128939	1.14473310686989	3.45647264151368	5.15062674521574	0	0	0	TRINITY_DN123763_c0_g1_i1	sp|P62751|RL23A_MOUSE_60S_ribosomal_protein_L23a_OS=Mus_musculus_GN=Rpl23a_PE=1_SV=1	8e-43
TRINITY_DN12382_c0_g1_i1	3.05046038678484	2.56843664774737	7.04761407351655	0	0	0	19.638157301374	2.29160555958058	0	2.5101783534363	0	2.75504458900798	-	-	-
TRINITY_DN123885_c0_g1_i1	7.56737475612333	0	0	5.61166769847071	0	2.63851104179574	3.52705554906242	0	2.6751171913127	1.9655204965228	0	0	-	-	-
TRINITY_DN124034_c0_g1_i1	0	0	9.40857400203452	0	3.86401870144861	0	0	0	0	0	5.63680397220461	0	-	-	-
TRINITY_DN124055_c0_g1_i1	0	0	0	0	3.93420653387197	0	3.28755896411	0	14.7316059158676	7.00200914243412	0	0	-	-	-
TRINITY_DN124072_c0_g1_i1	6.82731748522255	0	0	7.31625149715583	1.95494878863828	0	0	4.99966048819949	4.93664093191219	6.96204408742866	1.90645753491686	1.9006885723572	-	-	-
TRINITY_DN124074_c0_g1_i1	6.83811355865518	0	0	0	0	0	1.64901309143803	1.70952062779619	2.35934620918114	0	1.96765862530289	1.90965134679297	-	-	-
TRINITY_DN124149_c0_g1_i1	4.9014064880911	0	0	0	0	0	5.3354020512192	9.11096397758341	10.8830876641043	7.57421109179899	12.6558886153639	8.47933646434068	-	-	-
TRINITY_DN124710_c0_g1_i1	0	7.11137291705244	9.00607756594685	2.2589384672548	0	0	7.8205845696812	3.23532841670121	0	1.66320201416912	1.76082452522818	0	TRINITY_DN124710_c0_g1_i1	sp|Q03719|KCND1_MOUSE_Potassium_voltage-gated_channel_subfamily_D_member_1_OS=Mus_musculus_GN=Kcnd1_PE=1_SV=1	4e-27
TRINITY_DN124863_c0_g1_i1	0	0	29.4191676599145	6.6558488530592	0	0	4.4877890166431	13.6453194099137	9.0847312898	2.25096844743063	5.15011532537679	2.64793848303834	-	-	-
TRINITY_DN124992_c0_g1_i1	8.05303530571603	5.2252640852991	4.49441506377303	6.62867658739804	0	0	5.98274781639221	3.12720916890202	0	4.81320855834532	5.24079528086849	5.29127188876574	-	-	-
TRINITY_DN125582_c0_g1_i1	8.95837557822418	0	9.6357054219801	0	7.90141846796644	3.25029942681943	2.07675412455475	2.20997220940479	0	0	0	0	TRINITY_DN125582_c0_g1_i1	sp|Q91ZY8|TRIM9_RAT_E3_ubiquitin-protein_ligase_TRIM9_OS=Rattus_norvegicus_GN=Trim9_PE=1_SV=1	2e-06
TRINITY_DN125763_c0_g1_i1	0	0	3.93505365720221	3.88800145052091	0	3.860075688513	5.1306251895414	5.45039116018776	3.58727456052175	0	6.40391264087091	0	-	-	-
TRINITY_DN126066_c0_g1_i1	0	0	0	0	2.3160126067214	0	1.90205500217704	1.9714731274753	8.46910706402649	0	0	0	-	-	-
TRINITY_DN126066_c0_g2_i1	3.97371454596363	0	0	0	3.48691195024015	0	0	0	0	1.59843106295337	0	0	-	-	-
TRINITY_DN126449_c0_g1_i1	12.1760177735015	11.0462257215219	4.68828012557407	1.58271309402973	5.0788893769176	1.51985049788712	1.11907394055088	0	1.84601587726727	0	0	1.24650118477183	TRINITY_DN126449_c0_g1_i1	sp|P27659|RL3_MOUSE_60S_ribosomal_protein_L3_OS=Mus_musculus_GN=Rpl3_PE=1_SV=3	2e-93
TRINITY_DN126459_c0_g1_i1	3.33046387522964	11.3552956192787	3.47841809010089	7.16381794202604	5.57408776757064	14.3146569410826	0	0	0	0	0	0	TRINITY_DN126459_c0_g1_i1	sp|P46405|RS12_PIG_40S_ribosomal_protein_S12_OS=Sus_scrofa_GN=RPS12_PE=2_SV=2	1e-18
TRINITY_DN12678_c0_g2_i1	0	0	12.159082743539	0	0	0	0	0	0	0	23.1438755346238	0	-	-	-
TRINITY_DN127042_c0_g1_i1	7.26096157648755	0	7.36431895672097	0	0	3.76946154354453	2.52301344668209	0	3.50304040528489	0	2.97563187008255	0	-	-	-
TRINITY_DN127370_c0_g1_i1	21.2462385024228	21.3651235478626	10.0329144101223	12.4501084663143	23.1765602913912	19.5683566860751	0	0	0	0	0	0	TRINITY_DN127370_c0_g1_i1	sp|P99027|RLA2_MOUSE_60S_acidic_ribosomal_protein_P2_OS=Mus_musculus_GN=Rplp2_PE=1_SV=3	3e-16
TRINITY_DN127754_c0_g1_i1	0	0	0	2.36107239926052	1.86202694610315	6.9607234426555	4.96722073405355	3.46124396718768	10.1381669552924	0	3.72159547858972	0	TRINITY_DN127754_c0_g1_i1	sp|Q89928|POL_HV2EH_Gag-Pol_polyprotein_OS=Human_immunodeficiency_virus_type_2_subtype_B_(isolate_EHO)_GN=gag-pol_PE=3_SV=3	2e-05
TRINITY_DN128120_c0_g1_i1	95.4984849778175	0	9.5506967486332	9.45979111287243	50.8718474721656	13.5279853141232	35.5163903282049	54.9776840807739	79.8136024620315	42.5603065940846	42.1705362428231	60.4378338571331	-	-	-
TRINITY_DN128455_c0_g1_i1	9.62414067345335	0	3.45712376671221	0	0	0	9.24060966733906	2.35979015552386	0	0	0	0	-	-	-
TRINITY_DN128468_c0_g1_i1	0	0	0	5.88487745368461	0	0	6.60690848513636	8.24606039651746	0	0	1.49748926703428	1.5441946949058	-	-	-
TRINITY_DN128562_c0_g1_i1	1620.5719996764	1696.40784588913	1630.17199208792	1567.33054608757	1859.16073914844	1870.1085800722	1608.82393606511	1668.67035182327	1565.93597235463	1298.02211218886	1582.57936225595	1679.34990813301	TRINITY_DN128562_c0_g1_i1	sp|Q7PD79|GNAS_ANOGA_Guanine_nucleotide-binding_protein_G(s)_subunit_alpha_OS=Anopheles_gambiae_GN=G-s-alpha-60A_PE=2_SV=1	0.0
TRINITY_DN128729_c0_g1_i1	20.2495276426019	13.7217787403359	0	0	0	3.73290034803492	0	2.47536039957803	3.9123230807301	2.70178903974038	0	0	TRINITY_DN128729_c0_g1_i1	sp|Q61121|GPR19_MOUSE_Probable_G-protein_coupled_receptor_19_OS=Mus_musculus_GN=Gpr19_PE=2_SV=2	2e-07
TRINITY_DN128812_c0_g1_i1	6.01910932263294	0	0	0	0	0	8.62374709104681	1.51631553888458	3.99318358575721	8.59594560037335	1.59384251354632	4.8546934333676	-	-	-
TRINITY_DN129164_c0_g2_i1	12.9816544090524	4.98538814451427	7.87823721728189	1.3050896301642	8.72114387473727	1.23216259175709	1.78478905407223	8.12466039891091	1.34509575862494	0.974662753456372	5.09332679467323	1.02383047339158	-	-	-
TRINITY_DN129458_c0_g1_i1	23.2447598748419	4.80573459778888	0	4.19939989784179	0	2.03049538801602	5.6964921379639	13.0976249839556	4.44297683872097	3.1165447052433	8.35190941935333	1.69575311739762	-	-	-
TRINITY_DN129522_c1_g1_i1	0	0	0	0	0	3.70619398383528	4.91267535373271	0	3.55720623365239	5.74069146998997	0	0	-	-	-
TRINITY_DN129575_c0_g1_i1	0	2.95567206538842	0	3.81629950431258	37.1069130278605	0	2.58086861949812	2.60303536246357	11.5547653558626	8.40280368590815	3.21662622736304	0	-	-	-
TRINITY_DN130006_c1_g1_i1	0	0	2.54002254493174	0	0	2.48465220215587	8.49416871485987	0	0	0	0	2.03512067427113	TRINITY_DN130006_c1_g1_i1	sp|P50729|RECS_BACSU_Probable_ATP-dependent_DNA_helicase_RecS_OS=Bacillus_subtilis_(strain_168)_GN=recS_PE=3_SV=1	4e-07
TRINITY_DN1301_c0_g1_i1	2.74890815277501	0	0	0	0	0	1.91626228646267	0	3.1955428986677	2.42926645595736	5.48511759807757	0	TRINITY_DN1301_c0_g1_i1	sp|Q86WI1|PKHL1_HUMAN_Fibrocystin-L_OS=Homo_sapiens_GN=PKHD1L1_PE=2_SV=2	2e-20
TRINITY_DN130577_c0_g1_i1	7.94116845436883	1.66782154780836	8.41807481264623	0	0	0	11.816290187101	7.5751263244975	11.1415467551727	6.21717364483533	6.53316541325087	3.35536018375334	-	-	-
TRINITY_DN130890_c0_g1_i1	0	4.26447104899595	0	0	0	0	7.32399157818315	3.83670025649173	0	1.62221914279773	1.92609157148723	2.01682405512041	-	-	-
TRINITY_DN131047_c1_g1_i1	3.76457453047213	0	0	0	1.65108194005752	0	0	1.43117929644462	2.16141200937552	0	1.61573845045813	0	-	-	-
TRINITY_DN131688_c0_g1_i1	7.16783323651539	1.99776877928006	0	0	0	0	3.42708326674501	5.23137219135331	0	1.91394512916619	0	0	TRINITY_DN131688_c0_g1_i1	sp|O43895|XPP2_HUMAN_Xaa-Pro_aminopeptidase_2_OS=Homo_sapiens_GN=XPNPEP2_PE=1_SV=3	6e-26
TRINITY_DN132050_c0_g1_i1	0	0	0	2.81668372063771	0	2.6912606840976	0	0	0	0	8.66463568172427	0	-	-	-
TRINITY_DN132225_c0_g1_i1	0	0	0	0	0	0	9.04425622756153	0	3.02852043828387	7.0850017087673	18.7750706456309	2.65211540233484	-	-	-
TRINITY_DN132409_c0_g1_i1	0	0	0	0	6.05896585673146	0	0	0	0	0	8.04150994790739	4.06106925241054	-	-	-
TRINITY_DN132409_c0_g2_i1	0	0	2.17514045949048	2.16026650079522	6.92820914611233	0	0	0	0	0	0	0	-	-	-
TRINITY_DN132484_c0_g2_i1	4.74863391127552	1.30373969788188	0	3.50024941256371	1.43124484485888	0	9.50630325989095	7.27452440681481	26.6625466576171	7.92804189093794	0	1.41024783874158	-	-	-
TRINITY_DN132774_c0_g1_i1	0	0	2.24539486465235	4.43524183937719	1.83557567099893	0	5.87746331712001	2.99924859849374	2.24339706447255	10.0109895729704	3.64587743765165	0	TRINITY_DN132774_c0_g1_i1	sp|I6V1W0|BMBL_DANRE_Protein_brambleberry_OS=Danio_rerio_GN=bmb_PE=2_SV=1	3e-06
TRINITY_DN132913_c0_g1_i1	11.5723056872786	0	4.81164989620206	2.42288811396078	0	0	4.98183346791984	1.72630426986773	12.7673784062511	1.72451419118561	1.88623021301102	0	-	-	-
TRINITY_DN133061_c0_g1_i3	0	5.76502496399074	0	7.3705603381117	5.89406602521081	3.70141519092627	7.31202667831302	7.58560980062627	7.95587044461844	13.5375881725395	15.8241250075535	6.17645528245673	TRINITY_DN133061_c0_g1_i3	sp|Q5DU56|NLRC3_MOUSE_Protein_NLRC3_OS=Mus_musculus_GN=Nlrc3_PE=2_SV=2	8e-11
TRINITY_DN133130_c0_g1_i1	0	0	7.64289158435493	2.44681255627453	0	0	1.66694389228076	1.73291524399701	0	5.31773022298829	1.96692628871694	2.01678599663024	-	-	-
TRINITY_DN133195_c0_g1_i1	0	1.83403997901273	4.58968548119638	0	3.66133971887304	4.46893734869288	3.15359511286692	1.62789567784166	2.40315011190444	1.61226615975039	3.59498467996923	0	TRINITY_DN133195_c0_g1_i1	sp|P0CT40|TF29_SCHPO_Transposon_Tf2-9_polyprotein_OS=Schizosaccharomyces_pombe_(strain_972_/_ATCC_24843)_GN=Tf2-9_PE=3_SV=1	3e-05
TRINITY_DN133248_c0_g1_i1	0	2.8152479889997	15.1760595906155	11.3749004864875	0	0	9.58242848728047	2.49303446510281	0	0	0	12.1336175445361	-	-	-
TRINITY_DN13324_c0_g1_i1	0	0	0	0	4.4434033619045	0	0	5.65420572854699	5.68801441612527	3.97962596187577	2.25426179274686	0	-	-	-
TRINITY_DN133340_c0_g1_i1	0	0	2.10902929372098	4.20357567071704	0	0	5.82449008823439	1.49754944459638	2.26114889057619	4.54838715149033	0	0	-	-	-
TRINITY_DN133385_c0_g1_i1	0	0	4.08286131366483	0	6.72315307039685	12.4091990125064	11.5348750801969	0	0	5.78195356532015	9.98184036744567	0	-	-	-
TRINITY_DN133463_c0_g1_i1	7.68422190667212	0	0	4.09301881222791	0	0	5.66517322647811	0	13.3768845441442	7.42288972058156	4.93830319053423	0	-	-	-
TRINITY_DN133928_c0_g1_i1	0	0	13.7252031452531	0	2.7686580954871	6.78190741421091	9.38342721350678	2.41717206693061	22.5975659048963	2.56798672013115	8.69321534874337	0	-	-	-
TRINITY_DN134167_c0_g1_i1	0	0	15.8182616964325	2.590490074834	0	12.7608632945188	0	0	7.790333996827	11.6587712188345	2.04717740042125	10.4995762689541	-	-	-
TRINITY_DN134392_c0_g1_i1	0	0	20.905412923626	14.4674469462456	0	20.4925615156551	10.2689621955966	6.46728834467835	0	12.5607546779841	9.57154647764167	4.7254563153623	TRINITY_DN134392_c0_g1_i1	sp|B3EX02|MFP1_ACRMI_MAM_and_fibronectin_type_III_domain-containing_protein_1_(Fragment)_OS=Acropora_millepora_PE=1_SV=1	6e-15
TRINITY_DN134406_c0_g1_i1	10.7021313182832	0	0	3.79784758485528	9.37733896866887	0	0	2.67136276216822	3.88874769176441	8.37561988243588	12.7419149890056	3.13237548982916	-	-	-
TRINITY_DN134484_c0_g1_i1	23.8551991626007	7.38654826790902	8.025430614416	8.03128419550643	1.59996954641124	5.85120891388374	0	9.67176274870249	25.7629066016863	0	4.70934140146354	4.79392353918371	TRINITY_DN134484_c0_g1_i1	sp|Q9BY79|MFRP_HUMAN_Membrane_frizzled-related_protein_OS=Homo_sapiens_GN=MFRP_PE=1_SV=1	5e-15
TRINITY_DN134498_c0_g1_i1	0	0	4.0388755280226	6.1413008398758	0	1.98247880854749	0	1.47576767087691	2.42831861346917	0	0	0	TRINITY_DN134498_c0_g1_i1	sp|P02723|ADT_NEUCR_ADP,ATP_carrier_protein_OS=Neurospora_crassa_(strain_ATCC_24698_/_74-OR23-1A_/_CBS_708.71_/_DSM_1257_/_FGSC_987)_GN=aac_PE=3_SV=1	4e-21
TRINITY_DN134498_c0_g2_i1	17.4662022587431	21.7581295743542	15.162329087978	17.8793270114664	11.1166766054684	5.41041671436263	1.01028106123377	6.25983648051482	6.44601471325034	2.01411447257744	2.17035826819612	1.11468560405731	TRINITY_DN134498_c0_g2_i1	sp|P27080|ADT_CHLRE_ADP,ATP_carrier_protein_OS=Chlamydomonas_reinhardtii_GN=ABT_PE=1_SV=1	4e-110
TRINITY_DN134642_c0_g1_i1	3.85169179036221	2.18172583091092	0	0	1.1252356777693	6.55861888716333	4.80123464041944	7.91305882544642	1.5879717987246	3.82807040282193	5.2605869088561	0	-	-	-
TRINITY_DN134758_c0_g2_i1	0	0	3.46826474472948	0	2.78879980238044	0	0	2.44064228512274	0	0	5.40887116238761	0	-	-	-
TRINITY_DN134844_c0_g1_i1	9.35679951435116	1.92388008968402	7.57910496859336	0	0	0	5.13133679492786	0	0	0	0	0	TRINITY_DN134844_c0_g1_i1	sp|Q7TN88|PK1L2_MOUSE_Polycystic_kidney_disease_protein_1-like_2_OS=Mus_musculus_GN=Pkd1l2_PE=2_SV=1	4e-05
TRINITY_DN135051_c0_g1_i1	0	0	0	19.9147486104017	6.39582832325843	0	2.60752899804693	0	7.69978094119729	0	9.93790017228817	0	-	-	-
TRINITY_DN135261_c0_g1_i1	19.2698517931219	0	4.26435687879157	0	0	0	2.71375678818026	0	0	0	0	0	TRINITY_DN135261_c0_g1_i1	sp|P51954|NEK1_MOUSE_Serine/threonine-protein_kinase_Nek1_OS=Mus_musculus_GN=Nek1_PE=1_SV=2	2e-05
TRINITY_DN135678_c0_g1_i1	0	0	0	0	3.23419662441085	1.9137693698318	2.82190425796081	0	3.95812172107741	1.3869234177791	10.714176953404	3.08027341678219	-	-	-
TRINITY_DN135678_c0_g1_i2	0	0	0	0	13.543365886202	0	0	0	4.15155772060337	0	1.62341407948565	3.2452855155502	-	-	-
TRINITY_DN135788_c0_g1_i1	10.7364508964414	8.60692978709501	19.7512076010369	11.2207062066125	5.39070921612696	4.25876192084777	6.13370745209812	9.39665550253488	2.33234362000238	23.3245680727612	7.14043930451092	3.48895499888345	-	-	-
TRINITY_DN135788_c0_g2_i1	0	6.2796583532963	0	2.06188005726729	9.83647010661878	9.68385798950507	9.81899590587464	1.4254167446623	0	18.3615873858085	14.6581339217074	15.9005517556438	-	-	-
TRINITY_DN136050_c0_g1_i1	9.72579736892105	22.785013420497	1.61285228788378	3.1547666652782	9.94955322059984	4.54754734879422	5.17684644173682	11.6612711512166	0	8.40637054680113	1.30122306199745	1.3139503439811	-	-	-
TRINITY_DN136242_c0_g1_i1	0	5.25609105122322	3.2094809029143	0	0	0	0	0	0	0	7.88127655691639	0	TRINITY_DN136242_c0_g1_i1	sp|Q7TD08|POL_CYLCV_Enzymatic_polyprotein_OS=Cestrum_yellow_leaf_curling_virus_GN=ORF_V_PE=3_SV=1	3e-09
TRINITY_DN136506_c0_g1_i1	6.64499947327425	1.1535527116043	0	0	0	1.39971758906442	1.96611603592157	2.03637323690708	1.54610908362199	1.0612762240294	0	0	-	-	-
TRINITY_DN136523_c0_g1_i1	0	0	3.37925736359692	10.1100695896846	32.2081447043801	9.74473615275982	0	2.27451110932253	0	9.67835277302633	0	2.66573082719427	-	-	-
TRINITY_DN136530_c0_g1_i1	3.55671485333748	10.1941495333164	9.13160326637494	12.9872484814638	16.3361079459297	25.3464660739774	0	1.36459074254017	0	0	0	2.96652610427734	TRINITY_DN136530_c0_g1_i1	sp|Q5E988|RS5_BOVIN_40S_ribosomal_protein_S5_OS=Bos_taurus_GN=RPS5_PE=2_SV=3	6e-112
TRINITY_DN136564_c0_g1_i1	9.28670641447697	4.62840174275839	2.01474650894349	2.01103318185757	3.37422012731093	0	5.5062866377462	8.51849637232534	2.15167929627044	4.54715316173695	3.26813081054765	0	TRINITY_DN136564_c0_g1_i1	sp|Q9TTM9|ADA1D_PIG_Alpha-1D_adrenergic_receptor_OS=Sus_scrofa_GN=ADRA1D_PE=3_SV=1	2e-08
TRINITY_DN137082_c0_g1_i1	15.0737055834708	3.22512126508979	2.04900049973388	0	1.71426566265299	7.94007874351079	2.80265781460124	4.37692688575235	2.17110455997811	6.06032183778888	3.20381497215045	0	TRINITY_DN137082_c0_g1_i1	sp|Q9WU47|B3GA3_CRIGR_Galactosylgalactosylxylosylprotein_3-beta-glucuronosyltransferase_3_OS=Cricetulus_griseus_GN=B3GAT3_PE=2_SV=1	4e-28
TRINITY_DN137113_c0_g1_i1	14.5043890276815	13.1112856684148	5.79063473425574	0	8.32195852592887	8.35751430687613	16.8121737241629	5.05313629672172	10.6090856845695	13.8283413786644	0	0	-	-	-
TRINITY_DN137147_c0_g1_i1	2.54825309147882	0	0	0	11.6705490893444	0	9.19907177152434	0	3.08901855454505	0	6.9520434002523	2.37208103164119	-	-	-
TRINITY_DN137282_c0_g1_i1	0	0	0	0	0	0	2.14309891512096	1.10989603402713	20.18634312999	2.43049143848627	9.09122637808668	0	TRINITY_DN137282_c0_g1_i1	sp|Q13546|RIPK1_HUMAN_Receptor-interacting_serine/threonine-protein_kinase_1_OS=Homo_sapiens_GN=RIPK1_PE=1_SV=3	2e-05
TRINITY_DN137471_c0_g1_i1	8.74823733282735	1.83101685573203	0	0	0	0	25.7076547790654	21.4370286390811	0	6.7189300915638	0	0	-	-	-
TRINITY_DN137486_c0_g1_i1	5.17733025431411	6.76823953315343	0	0	6.79539518084236	0	0	0	7.62609613661629	3.94688470090104	0	2.22998014395739	-	-	-
TRINITY_DN137536_c0_g1_i1	0	15.8485459683114	10.8721251401863	10.7661180090737	5.29149736993355	2.08382808878285	5.68208626612856	2.88792046617437	0	0	3.47345388703361	3.51189475383529	-	-	-
TRINITY_DN137603_c0_g1_i1	8.56949992814817	5.51753786576979	6.93754121070593	0	3.74319780691746	0	0	1.65022346594284	0	0	0	0	-	-	-
TRINITY_DN137792_c0_g1_i1	5.919655243152	0	0	0	2.45063629310612	2.98264129383913	14.707807655717	2.14566851568226	2.89275779234347	0	0	0	TRINITY_DN137792_c0_g1_i1	sp|Q8N2E2|VWDE_HUMAN_von_Willebrand_factor_D_and_EGF_domain-containing_protein_OS=Homo_sapiens_GN=VWDE_PE=2_SV=4	2e-08
TRINITY_DN137853_c0_g1_i1	0	0	2.03883511006191	1.98870290924549	11.0082889841093	2.01910859917062	0	0	0	1.50936762732254	14.7891201996769	3.31966131997097	TRINITY_DN137853_c0_g1_i1	sp|Q06572|AVP_HORVU_Pyrophosphate-energized_vacuolar_membrane_proton_pump_OS=Hordeum_vulgare_PE=2_SV=2	5e-60
TRINITY_DN137868_c0_g1_i1	0	0	2.51101986918517	5.13493957694091	0	12.2821837272932	1.67094046671871	0	2.52585994453334	0	0	0	TRINITY_DN137868_c0_g1_i1	sp|Q17QR8|HARB1_BOVIN_Putative_nuclease_HARBI1_OS=Bos_taurus_GN=HARBI1_PE=2_SV=1	1e-05
TRINITY_DN138094_c0_g1_i1	3.5991287739889	5.8833624573522	15.512818234251	0	3.01337151930632	0	5.09631919032869	0	0	2.88768914572589	26.0738707842928	6.32837526060519	-	-	-
TRINITY_DN138171_c0_g1_i1	3.97132747445088	27.9852300402616	4.17198913780299	0	0	0	2.94906648562625	0	0	3.00505328066417	0	1.67472580157698	TRINITY_DN138171_c0_g1_i1	sp|P34563|IF5A1_CAEEL_Eukaryotic_translation_initiation_factor_5A-1_OS=Caenorhabditis_elegans_GN=iff-1_PE=1_SV=1	6e-46
TRINITY_DN138412_c0_g1_i1	2.42518870467184	3.93437266136021	10.1586930408621	10.2785995000857	0	7.49031201663663	8.89473635159102	5.51892856542384	0	3.7098956176807	10.3089816094516	4.06140226419955	TRINITY_DN138412_c0_g1_i1	sp|P21328|RTJK_DROME_RNA-directed_DNA_polymerase_from_mobile_element_jockey_OS=Drosophila_melanogaster_GN=pol_PE=1_SV=1	3e-06
TRINITY_DN138651_c0_g1_i1	0	0	9.45652236256074	7.87074892719133	1.29874391243038	1.5232573885256	3.43544876727662	4.67702479015962	3.34228329529058	9.00033395050298	1.185133807998	0	-	-	-
TRINITY_DN138819_c0_g1_i1	0	5.99054996073129	7.36876330362732	2.42657611849448	0	2.34753057021645	3.3412024259759	0	2.41236071247706	0	0	1.88305797678452	TRINITY_DN138819_c0_g1_i1	sp|Q9P2E3|ZNFX1_HUMAN_NFX1-type_zinc_finger-containing_protein_1_OS=Homo_sapiens_GN=ZNFX1_PE=1_SV=2	1e-09
TRINITY_DN138881_c1_g1_i1	0	0	32.0073674070831	8.05075923880211	0	0	2.65535549960252	0	4.05614500217154	13.2126075134011	0	0	TRINITY_DN138881_c1_g1_i1	sp|Q99PJ0|NTRI_MOUSE_Neurotrimin_OS=Mus_musculus_GN=Ntm_PE=2_SV=2	4e-17
TRINITY_DN1389_c0_g1_i1	1.46794047708658	7.46939962887844	3.06502156200714	0	0	0	5.41911497790396	2.18435993479212	1.57253601026495	2.24277187315636	0	0	-	-	-
TRINITY_DN139029_c0_g1_i1	3.73101447506797	0	2.01315666126967	0	13.0510239202274	3.8819346646901	0	4.25855936801959	0	6.06432104545677	1.58186556583672	3.20018620469508	-	-	-
TRINITY_DN139037_c0_g1_i1	0	9.64785337341495	0	0	0	0	11.4890344541384	7.31650031243617	0	4.39768727876183	1.58606491360177	0	-	-	-
TRINITY_DN139123_c0_g1_i1	0	0	0	0	0	0	25.9559719610175	12.5297700269806	0	0	0	12.2051675060615	TRINITY_DN139123_c0_g1_i1	sp|O60290|ZN862_HUMAN_Zinc_finger_protein_862_OS=Homo_sapiens_GN=ZNF862_PE=2_SV=2	1e-08
TRINITY_DN139147_c0_g1_i1	0	4.28616640430453	8.46390337627403	5.53141196110197	6.63445717122157	5.39842400201442	9.32922936139794	1.97208634362706	8.64425573741553	14.197547509986	15.2973061698318	8.79223434129881	TRINITY_DN139147_c0_g1_i1	sp|Q68FM6|PPR29_MOUSE_Protein_phosphatase_1_regulatory_subunit_29_OS=Mus_musculus_GN=Elfn2_PE=2_SV=1	2e-13
TRINITY_DN139642_c0_g1_i1	0	45.4649288492942	8.66781338474145	0	0	0	7.69706311376046	0	4.6494121015551	1.51896032139079	0	5.16779111739913	-	-	-
TRINITY_DN139722_c0_g1_i1	3.68254607303423	1.52490784048259	3.83443557033057	1.95800919409409	0	0	1.32708612439274	0	0	4.13416291223157	3.03657339813432	3.02233888011619	-	-	-
TRINITY_DN139884_c0_g2_i1	0	1.587024132362	11.5167240618147	0	5.46717726993232	4.39041880874292	8.83027814274707	0	2.44645867709694	0	1.83572679883	3.70547926410075	-	-	-
TRINITY_DN139969_c0_g1_i1	0	0	0	0	0	0	4.99229241220466	0	0	7.49466829244059	0	0	TRINITY_DN139969_c0_g1_i1	sp|Q7LHG5|YI31B_YEAST_Transposon_Ty3-I_Gag-Pol_polyprotein_OS=Saccharomyces_cerevisiae_(strain_ATCC_204508_/_S288c)_GN=TY3B-I_PE=3_SV=2	6e-12
TRINITY_DN140178_c0_g1_i1	0	0	0	6.46191929853092	0	0	13.7152836312199	0	0	0	2.64653464048626	0	TRINITY_DN140178_c0_g1_i1	sp|O95436|NPT2B_HUMAN_Sodium-dependent_phosphate_transport_protein_2B_OS=Homo_sapiens_GN=SLC34A2_PE=1_SV=3	6e-14
TRINITY_DN140821_c0_g1_i1	0	0	3.79655624507186	0	5.94239047011275	3.82176531760846	0	0	0	0	0	0	-	-	-
TRINITY_DN140935_c0_g1_i1	0	0	0	0	10.6735394892623	0	0	13.7809829832147	10.8381725988119	2.45668444726605	2.81134745266035	5.62008772923876	TRINITY_DN140935_c0_g1_i1	sp|Q8VEG4|EXD2_MOUSE_Exonuclease_3'-5'_domain-containing_protein_2_OS=Mus_musculus_GN=Exd2_PE=2_SV=1	5e-35
TRINITY_DN140935_c1_g1_i1	0	0	4.27658184385916	0	0	0	5.71730245827745	1.47926216291984	0	0	8.10164497870628	1.65321324000664	TRINITY_DN140935_c1_g1_i1	sp|Q8VEG4|EXD2_MOUSE_Exonuclease_3'-5'_domain-containing_protein_2_OS=Mus_musculus_GN=Exd2_PE=2_SV=1	2e-07
TRINITY_DN140951_c0_g1_i1	10.8892777248823	0	0	4.42986449083129	0	4.32120633919471	4.81876826616275	4.97877753815452	0	0	0	3.49144782998979	-	-	-
TRINITY_DN141334_c0_g1_i1	44.172432833564	40.5450624561197	3.08247375351743	25.2750847482954	0	9.09678671038876	18.319370481663	8.33963886132073	0	2.1970692161589	7.48244049015346	17.4586663433304	TRINITY_DN141334_c0_g1_i1	sp|P70191|TRAF5_MOUSE_TNF_receptor-associated_factor_5_OS=Mus_musculus_GN=Traf5_PE=1_SV=1	9e-18
TRINITY_DN141552_c0_g1_i1	0	4.44774345211912	0	1.9513469923558	3.15785574019734	20.7114942529937	30.8585193497149	10.9497724107465	2.05562397779865	1.40668526828214	15.0514635589506	23.0256719934003	-	-	-
TRINITY_DN141598_c0_g1_i1	14.3205845212003	35.9072356819567	30.9278367479612	7.56293141330477	21.9939809099751	22.5525871000442	72.4938885534143	55.3056287186482	31.0205798035571	52.4638399790417	19.0485381049444	21.5904863289728	-	-	-
TRINITY_DN141645_c0_g1_i1	0	2.42202856557067	9.18097285436714	0	0	0	6.01492727392676	2.10984157202104	0	0	7.20168674531379	2.40710435722298	TRINITY_DN141645_c0_g1_i1	sp|Q91571|EPB1A_XENLA_Ephrin_type-B_receptor_1-A_OS=Xenopus_laevis_GN=ephb1-a_PE=1_SV=1	1e-06
TRINITY_DN141696_c0_g1_i1	0	0	0	0	3.11203555802716	0	2.57152673018043	0	0	1.38833755202202	3.13079452547205	4.69799711470241	-	-	-
TRINITY_DN141722_c0_g1_i1	2.26801089588275	5.64396665967666	13.2645086488633	4.81559407468936	12.8633020381083	2.29727321703939	3.44695029619742	6.97056240062931	14.4791176501703	9.85957812950816	9.32273744008317	2.83406352922988	TRINITY_DN141722_c0_g1_i1	sp|Q588U8|CFDP2_TRAJA_Craniofacial_development_protein_2_OS=Tragulus_javanicus_GN=CFDP2_PE=2_SV=1	2e-27
TRINITY_DN141934_c0_g1_i1	0	0	7.91848926975077	0	1.61613964912842	0	1.40657079116489	1.43124649821467	4.29655774211806	4.2163448283618	1.56313999743627	0	TRINITY_DN141934_c0_g1_i1	sp|Q09575|YRD6_CAEEL_Uncharacterized_protein_K02A2.6_OS=Caenorhabditis_elegans_GN=K02A2.6_PE=3_SV=1	1e-07
TRINITY_DN142139_c0_g1_i1	1.87535933268658	0	3.93769135902468	0	1.57966154082087	1.91230600740991	0	8.4895156089886	4.4413301761186	1.48177849874879	1.55346203040158	0	-	-	-
TRINITY_DN142169_c0_g1_i1	3.37128279809755	0	3.66905527935207	0	0	0	3.81590114011821	0	0	0	1.39755776834275	0	-	-	-
TRINITY_DN142422_c0_g1_i1	5.37069389717138	1.48579396015371	3.62216681727506	0	5.92807899989179	0	1.29650364173713	0	0	3.77558530579312	2.82298140728539	0	-	-	-
TRINITY_DN142670_c0_g1_i1	6.60014422948479	3.7366248326459	7.37941046532166	6.09980484047732	17.0455186229112	9.36618258624506	7.74290373981894	9.46830938985732	15.0683015618	8.68347780784306	7.25783564026505	10.31946446421	-	-	-
TRINITY_DN142692_c0_g1_i1	0	0	12.6170070508002	0	0	0	0	0	7.66842741424804	0	0	0	-	-	-
TRINITY_DN142693_c0_g1_i1	6.89088953973693	5.82094385314471	0	0	10.8117630533239	0	12.3911183987042	0	3.25782155253957	0	2.73022495311958	5.4479396635633	TRINITY_DN142693_c0_g1_i1	sp|O15050|TRNK1_HUMAN_TPR_and_ankyrin_repeat-containing_protein_1_OS=Homo_sapiens_GN=TRANK1_PE=2_SV=4	3e-17
TRINITY_DN142988_c0_g2_i1	11.0864281311848	13.164901648952	6.93440969256054	11.8293578193493	5.66609007613395	9.15366349202113	4.83748514272308	3.38083704931542	2.45524087764294	20.2562570545934	5.59056479637221	9.50824774617038	-	-	-
TRINITY_DN143006_c0_g1_i1	0	0	11.0011677763777	0	0	0	0	0	0	0	0	0	-	-	-
TRINITY_DN143012_c0_g1_i1	3.09522882797384	0	0	6.74853673474313	0	0	10.916357607657	4.62201174114736	0	0	0	0	TRINITY_DN143012_c0_g1_i1	sp|Q3UP23|TMM26_MOUSE_Transmembrane_protein_26_OS=Mus_musculus_GN=Tmem26_PE=2_SV=2	1e-07
TRINITY_DN143012_c0_g2_i1	0	5.97177103023468	0	0	0	0	4.97191236491549	0	0	0	0	0	TRINITY_DN143012_c0_g2_i1	sp|Q3UP23|TMM26_MOUSE_Transmembrane_protein_26_OS=Mus_musculus_GN=Tmem26_PE=2_SV=2	1e-07
TRINITY_DN143076_c0_g2_i1	6.49207499190786	0	2.18369191288752	2.24978983665347	3.56138441968113	0	10.6854168363047	1.5799976162341	0	1.5242565693834	1.70171847368299	3.44462637245434	-	-	-
TRINITY_DN143193_c0_g1_i1	0	2.80517387524371	3.3675984806556	0	0	0	4.79562454214009	0	9.71351542889167	0	8.36445184214828	0	TRINITY_DN143193_c0_g1_i1	sp|Q92162|CCNB1_CARAU_G2/mitotic-specific_cyclin-B1_OS=Carassius_auratus_GN=ccnb1_PE=2_SV=1	1e-10
TRINITY_DN143278_c0_g1_i1	5.58533502746724	27.4342213646579	12.2847047983716	10.7222545487004	17.8216444242311	7.3448332133659	12.7039765343127	15.0332039659996	23.3889010790938	8.02723845410565	21.5868723323762	12.3343760801992	-	-	-
TRINITY_DN143460_c0_g1_i1	2.51246871943778	2.10664567508072	0	0	0	0	1.7626548167606	1.88647968879671	0	0	2.51405587909474	2.42784623436732	-	-	-
TRINITY_DN143625_c0_g1_i1	0	0	6.03233975787797	0	0	0	4.1603264216496	0	0	0	0	0	TRINITY_DN143625_c0_g1_i1	sp|P04323|POL3_DROME_Retrovirus-related_Pol_polyprotein_from_transposon_17.6_OS=Drosophila_melanogaster_GN=pol_PE=3_SV=1	1e-17
TRINITY_DN143735_c0_g1_i1	0	0	0	0	1.72073174728461	0	4.13647936672171	1.45204544604707	2.16062214682642	0	0	0	-	-	-
TRINITY_DN144223_c0_g1_i1	15.4715870033449	1.83360429359875	75.4209283297491	23.5498124338552	53.4183696375245	45.8500028077967	32.1924484700914	9.8983167160045	31.0102714279163	26.4516061945204	26.3189717885046	50.5049485068564	-	-	-
TRINITY_DN144834_c0_g1_i1	20155.9978406025	21844.5553340261	24531.8313789984	24651.9309499891	20482.0322856747	20736.7601198093	20802.4595563718	20023.3554037361	19461.2760849124	17763.5076805206	16635.2573021276	17499.674366492	TRINITY_DN144834_c0_g1_i1	sp|P60868|RS20_RAT_40S_ribosomal_protein_S20_OS=Rattus_norvegicus_GN=Rps20_PE=3_SV=1	1e-57
TRINITY_DN144937_c0_g1_i1	2.9619434349623	2.56431097362312	3.32968302249521	0	2.59612808845562	0	0	2.22537821519018	3.37879101006028	4.73348561449737	2.64848135799324	0	-	-	-
TRINITY_DN145168_c0_g1_i1	95.5447073625642	68.3445482453992	27.3805493472627	12.1154517968535	22.4863228759497	23.0019994188318	65.8538655943634	51.245465776277	36.5377027715581	56.9698841682646	31.8469079016524	27.8669022358691	-	-	-
TRINITY_DN145315_c1_g1_i1	3.80185624737116	9.66590319770857	8.28105884948466	0	1.65355685596039	1.94413414008619	5.5599300996121	0	6.17601559646442	0	0	0	-	-	-
TRINITY_DN145432_c0_g1_i1	0	1.75013052489506	0	0	0	0	0	0	4.34402982006941	1.5290394055808	0	0	-	-	-
TRINITY_DN145432_c1_g1_i1	0	0	0	0	0	0	1.94789562823551	0	0	0	0	2.42230872404714	TRINITY_DN145432_c1_g1_i1	sp|P05452|TETN_HUMAN_Tetranectin_OS=Homo_sapiens_GN=CLEC3B_PE=1_SV=3	6e-05
TRINITY_DN145441_c0_g1_i1	4.1322377950599	10.7748559493834	0	0	5.03790163923762	2.05810492121042	1.48735455149139	0	4.60631773637592	0	0	1.65097730370897	-	-	-
TRINITY_DN145631_c0_g1_i2	4.20642146748093	13.4691701156159	36.3389796601973	9.48911669730971	25.496916228788	7.0473933685962	21.9210039301234	8.048251986357	29.5338978361298	11.071590255164	1.89733577288416	0	-	-	-
TRINITY_DN145665_c0_g1_i1	15.5944126830006	6.41426736313919	2.84194907135001	8.13461970318281	0	0	0	8.05624899699369	11.3401235550183	0	8.95347293925958	0	-	-	-
TRINITY_DN145672_c0_g1_i1	0	0	9.75306508662904	7.50481559992703	1.92572912934231	0	0	0	0	0	0	0	TRINITY_DN145672_c0_g1_i1	sp|Q11DD5|ATPB_CHESB_ATP_synthase_subunit_beta_OS=Chelativorans_sp._(strain_BNC1)_GN=atpD_PE=3_SV=1	4e-54
TRINITY_DN145844_c0_g1_i1	2.57490148982108	0	0	0	2.27826280249537	0	3.64219495548906	3.89800507122551	2.79635439885005	1.96274627138381	4.57305263580836	0	-	-	-
TRINITY_DN145896_c0_g1_i1	0	7.56521485379865	0	0	0	7.15252681259444	11.3913128307177	0	0	3.58452406018216	15.7278088413749	1.96551169574453	-	-	-
TRINITY_DN146034_c0_g1_i1	3.61247467381015	3.03424659606955	3.86440179012189	5.80149286085665	0	1.89720364991516	5.37670826155926	0	0	0	4.52644265664129	7.64857671159723	-	-	-
TRINITY_DN146115_c0_g1_i1	0	1.77645837205437	11.7447226714005	0	5.68540028954213	0	12.9703320853636	0	2.54624910830094	0	0	0	TRINITY_DN146115_c0_g1_i1	sp|P47899|ADRB1_MACMU_Beta-1_adrenergic_receptor_OS=Macaca_mulatta_GN=ADRB1_PE=3_SV=1	2e-07
TRINITY_DN146556_c0_g1_i1	1.9049590194446	1.55664174339092	7.51081378442264	1.91761959605571	14.7956928976082	1.88924661674609	0	1.44856775444666	0	0	2.94835928481813	0	TRINITY_DN146556_c0_g1_i1	sp|P36584|RL3B_SCHPO_60S_ribosomal_protein_L3-B_OS=Schizosaccharomyces_pombe_(strain_972_/_ATCC_24843)_GN=rpl3b_PE=3_SV=2	2e-61
TRINITY_DN146722_c0_g1_i1	4.32153256602045	0	4.65557984955582	2.30747736563376	0	2.23249656483256	3.10765519303359	3.19942587104868	2.25757442785396	5.05004451874955	5.49858702920919	5.48151676651851	TRINITY_DN146722_c0_g1_i1	sp|Q8NDA2|HMCN2_HUMAN_Hemicentin-2_OS=Homo_sapiens_GN=HMCN2_PE=2_SV=2	9e-05
TRINITY_DN14690_c0_g1_i1	0	0	3.42318292773636	0	0	6.71037414332172	0	0	3.23547781365046	0	2.75116607144464	0	-	-	-
TRINITY_DN146942_c0_g1_i2	0	2.36650979567444	5.94242905420347	0	0	2.93635102472768	2.08409358941284	0	0	2.16014860302674	0	0	-	-	-
TRINITY_DN147032_c0_g1_i1	5.38657877305618	1.16124389289197	4.1959332073147	4.25826520891509	2.33233922585932	2.74543939126459	4.1050280635361	4.22504248520406	4.62542170006362	9.09576549383922	3.25112020757001	0	-	-	-
TRINITY_DN147032_c1_g1_i1	2.17111749311548	3.71366687879067	4.56091164716043	0	0	0	6.39350133952733	3.36763190149937	2.19314038634808	3.28689834178111	1.779559363712	0	-	-	-
TRINITY_DN147037_c0_g1_i1	0	0	0	0	6.09984598937219	16.3680516644975	0	0	0	0	17.4344311891588	3.91627572654699	-	-	-
TRINITY_DN147446_c0_g1_i1	0	7.29580122025352	0	0	0	2.21140356742317	3.06480992918328	4.79799637648206	0	0	7.33545404829327	11.2560839073699	-	-	-
TRINITY_DN147664_c0_g1_i1	0	0	0	7.55318794326253	8.99353135819769	5.44815545932111	0	1.33295550928621	1.98416149835581	0	2.93796752136421	1.49026581433052	-	-	-
TRINITY_DN147694_c0_g1_i1	2.19152695454944	5.35460041247888	11.833296457713	0	5.67086382696637	0	7.88297415821565	0	0	5.22376685724185	0	0	TRINITY_DN147694_c0_g1_i1	sp|B0BN95|HARB1_RAT_Putative_nuclease_HARBI1_OS=Rattus_norvegicus_GN=Harbi1_PE=2_SV=1	6e-08
TRINITY_DN14779_c0_g1_i1	8.74933321565821	0	0	0	0	0	0	2.22647864417485	1.62480081351427	0	1.29265750496675	0	-	-	-
TRINITY_DN147891_c0_g1_i1	4.17276375915125	1.71946360667404	6.9143438878289	0	0	0	9.17730988586842	0	0	0	10.7199244050913	0	TRINITY_DN147891_c0_g1_i1	sp|O60290|ZN862_HUMAN_Zinc_finger_protein_862_OS=Homo_sapiens_GN=ZNF862_PE=2_SV=2	6e-10
TRINITY_DN147891_c0_g2_i1	3.99753100946577	4.9032303235916	6.39393374926656	2.20496273638585	0	0	4.22567827446725	0	0	0	5.14370969777049	0	-	-	-
TRINITY_DN147905_c0_g1_i1	10.1245251141496	9.86542933423505	0	11.629337108946	0	0	4.41019920607446	3.02876697599093	2.33085760741	19.0968471198846	7.37394343443123	1.83211668768783	TRINITY_DN147905_c0_g1_i1	sp|Q9BX70|BTBD2_HUMAN_BTB/POZ_domain-containing_protein_2_OS=Homo_sapiens_GN=BTBD2_PE=1_SV=1	6e-05
TRINITY_DN148276_c0_g1_i1	28.5351613665846	3.54974246466401	6.91688523524689	0	1.87120272126874	0	11.3956155609615	4.93425636549228	2.38092686052281	6.8526603533772	0	0	-	-	-
TRINITY_DN14834_c0_g1_i1	3.0037714380606	0	0	1.6236856347202	6.59272598054309	18.8063792999852	0	2.33949522096688	7.30605454171923	7.08142584064984	1.26211258027393	0	TRINITY_DN14834_c0_g1_i1	sp|Q8VDU0|GPSM2_MOUSE_G-protein-signaling_modulator_2_OS=Mus_musculus_GN=Gpsm2_PE=1_SV=2	6e-09
TRINITY_DN148354_c0_g1_i1	0	0	7.33131757318874	0	8.91075373618146	0	12.7563540005491	0	0	0	0	0	-	-	-
TRINITY_DN148830_c0_g1_i1	0	0	0	12.0581092747489	9.42859809645959	2.93430460384081	7.69212324846138	10.215677075095	3.09966161770673	0	0	0	-	-	-
TRINITY_DN149015_c0_g1_i1	5.0537342015793	6.54549758813894	4.96233614049833	2.57658272870533	2.0498270864326	0	9.22745324217065	3.87728172538442	7.60226638513479	10.4309964503435	3.88417420067247	2.01582501975337	-	-	-
TRINITY_DN149894_c0_g1_i1	5.05998398881266	8.79205163034285	1.81540129038801	0	0	0	2.47545172852611	3.87461885524594	0	1.31016385078416	1.40262850394426	4.33070414066439	-	-	-
TRINITY_DN149894_c1_g1_i1	0	0	0	3.00780563300485	0	0	0	2.00337716780948	0	0	4.81469589892451	0	-	-	-
TRINITY_DN149997_c0_g1_i1	0	1.93040647935471	0	0	2.00588510131124	11.9880250154539	6.73665235094806	8.62492717565186	14.9005561763713	0	3.85044036730155	0	-	-	-
TRINITY_DN150028_c0_g1_i1	1.37581036701975	0	1.50121366600046	0	0	2.77844507338975	9.09481330792565	1.03592368563775	0	6.57313014895091	0	2.36841790196203	-	-	-
TRINITY_DN150239_c0_g1_i1	5.86151920149165	4.90539985912246	3.2332202193165	0	0	0	0	0	5.28629567865031	0	0	0	TRINITY_DN150239_c0_g1_i1	sp|Q3SYU2|EF2_BOVIN_Elongation_factor_2_OS=Bos_taurus_GN=EEF2_PE=2_SV=3	7e-81
TRINITY_DN150618_c0_g1_i1	0	4.53845493361837	10.3203275543667	0	4.9567576573628	0	1.34658080218945	6.97069680416942	4.25278061439643	6.036542765169	3.22591485089633	3.24430550942824	-	-	-
TRINITY_DN150952_c0_g1_i1	0	3.35576464851152	26.9286471902812	40.7968251196251	7.14303771584745	21.8068438908223	5.66939321190948	17.8543342729593	12.857516449355	39.091264158925	3.70254545727144	14.5611783402271	-	-	-
TRINITY_DN151498_c0_g1_i1	0	0	0	2.95929052820353	0	0	0	2.17408646419478	3.10410626798306	0	4.88363750892162	0	-	-	-
TRINITY_DN151554_c0_g1_i1	14.4731400915147	0	0	0	0	0	0	0	0	0	0	0	-	-	-
TRINITY_DN151624_c0_g1_i1	0	2.87612835694965	7.03048707812135	3.48378425683909	0	6.90651043793175	2.36040334139308	7.43497703304527	0	0	0	0	-	-	-
TRINITY_DN151944_c0_g1_i1	3.1406265880162	0	3.50899856922073	0	0	0	2.20489274100628	0	0	0	0	0	-	-	-
TRINITY_DN152157_c0_g1_i1	11.7729281975996	34.8477198874605	13.2442742239238	12.9874864172401	18.3181927690129	18.9627761588255	10.5366416636456	6.57104787764514	15.1233241902208	16.426385206876	13.140713975435	10.3237460443544	TRINITY_DN152157_c0_g1_i1	sp|A1R8N8|MSHA_ARTAT_D-inositol_3-phosphate_glycosyltransferase_OS=Arthrobacter_aurescens_(strain_TC1)_GN=mshA_PE=3_SV=1	2e-05
TRINITY_DN152217_c0_g2_i1	4.52038647335703	1.81670147784399	0	2.33398341112109	7.61579556467761	0	1.59592401981508	0	4.97270685915442	0	3.87930740690502	1.88810072673245	TRINITY_DN152217_c0_g2_i1	sp|P27401|POL_SFV3L_Pro-Pol_polyprotein_OS=Simian_foamy_virus_type_3_(strain_LK3)_GN=pol_PE=3_SV=2	3e-07
TRINITY_DN152358_c0_g1_i1	0	0	2.98397546354422	0	4.81083544185627	8.9240070519345	0	0	0	0	2.47206240144422	0	-	-	-
TRINITY_DN152363_c0_g1_i1	0	0	0	3.80901866955574	0	3.81577467769382	21.1844923551298	0	0	2.79624780283307	0	0	-	-	-
TRINITY_DN152563_c0_g1_i1	3.58946113436229	0	0	9.57935384049707	0	0	5.26169297235118	0	4.13211906939487	0	0	0	-	-	-
TRINITY_DN153067_c0_g1_i1	4.50721417873671	1.9358658843381	0	0	0	0	0	0	7.68984741557972	1.81836046301385	2.02015510740773	0	-	-	-
TRINITY_DN153530_c0_g1_i1	6.00398396950219	0	6.23658700676105	3.18032096766006	12.4841410088777	9.30715649105553	4.32398738605583	2.2118286583026	5.93409006892385	8.65279019404914	17.6479212090907	7.52937752037509	TRINITY_DN153530_c0_g1_i1	sp|A4IGL7|PXDN_XENTR_Peroxidasin_OS=Xenopus_tropicalis_GN=pxdn_PE=2_SV=1	2e-11
TRINITY_DN153567_c0_g2_i1	0	0	2.87926231448245	0	0	0	3.79181412523442	1.94172794400417	0	0	4.65548221710382	0	-	-	-
TRINITY_DN153593_c0_g1_i1	22.1382437254347	7.01245454499998	3.19104107875815	12.7992792181335	7.93494232883262	3.08737459967513	19.8134935588071	0	5.50666732985088	18.5015596541846	10.6056242771816	0	-	-	-
TRINITY_DN153758_c0_g1_i1	5.1061846729093	0	2.88792216658452	0	6.80755455027821	0	0	0	0	0	0	0	-	-	-
TRINITY_DN153777_c0_g1_i1	0	5.78344823292492	3.53453248640625	0	11.3461688073711	0	0	4.99215909061697	0	0	0	0	-	-	-
TRINITY_DN15432_c0_g1_i1	0	0	0	0	4.34423064481627	2.52049314897345	3.43975977200161	0	0	0	0	0	-	-	-
TRINITY_DN154615_c0_g2_i1	1.88764190065215	0	0	0	0	0	2.87011138565334	1.43529540486056	0	1.37235873579942	0	0	TRINITY_DN154615_c0_g2_i1	sp|P98133|FBN1_BOVIN_Fibrillin-1_OS=Bos_taurus_GN=FBN1_PE=1_SV=1	8e-05
TRINITY_DN154714_c0_g1_i1	0	0	0	3.05253755896193	7.37928947067068	0	0	0	2.94905223334331	0	0	0	-	-	-
TRINITY_DN154845_c0_g1_i1	4.42589099242756	0	2.48031894705974	0	1.99239534229914	0	3.22785030749665	4.99236069592714	0	0	5.80499109472413	0	TRINITY_DN154845_c0_g1_i1	sp|Q99743|NPAS2_HUMAN_Neuronal_PAS_domain-containing_protein_2_OS=Homo_sapiens_GN=NPAS2_PE=1_SV=3	2e-14
TRINITY_DN15498_c0_g1_i1	19.6046928244094	25.5316987517981	0	4.45383652030031	0	0	0	11.7180566469141	0	10.0954773385668	7.43570072981926	25.934672689781	-	-	-
TRINITY_DN155073_c0_g1_i1	10.9198756415456	2.58661095358784	3.34130577253485	1.67214125557743	4.1343323423343	8.23608952341536	8.24849109242267	7.25231422181124	0	3.72556818827107	1.32119082156902	5.32128100826723	-	-	-
TRINITY_DN15513_c0_g1_i1	0	0	5.13549704963809	5.20417888786383	5.37972371984662	1.65536014465866	2.45930821563079	3.80829070820046	1.97599512284811	4.96362019989055	7.85359608798383	0	-	-	-
TRINITY_DN155381_c0_g1_i1	3.50596788304157	0	0	0	5.90070819081576	0	7.3285094449391	0	0	0	0	0	-	-	-
TRINITY_DN155470_c0_g2_i1	2.54536690501341	6.21501686432359	14.0167956617915	8.22322698630204	4.48249333798307	21.9959377537769	13.0091394023698	15.5149566550901	0	27.7254979523348	13.4195580831012	4.54082506491006	-	-	-
TRINITY_DN155862_c0_g1_i1	15.5016424037553	22.5772181526439	4.20441239490838	0	19.5091849080435	4.0856507193448	11.13480391234	2.90173883014217	4.28545950392808	29.7267230866853	3.38858627381275	0	-	-	-
TRINITY_DN15603_c0_g1_i1	5.0244383239229	8.56717571595374	8.40320010145561	2.78161198720115	0	0	0	3.8486285706767	0	0	0	0	-	-	-
TRINITY_DN156378_c0_g1_i1	3.99702104418805	0	0	0	5.47044455021516	0	1.45167498839318	0	0	0	5.36199235080291	0	-	-	-
TRINITY_DN156421_c0_g1_i1	0	0	0	3.5102784055376	5.64017682622601	3.50112889194789	7.07016359172654	4.87269114389954	3.4599460401057	5.16407598063126	0	0	-	-	-
TRINITY_DN156976_c0_g1_i1	0	0	4.21020570347736	0	3.35458709878498	3.94713432009701	0	1.41203519219985	0	3.02401348818873	4.88753094393558	0	-	-	-
TRINITY_DN157227_c0_g2_i1	5.93328325142476	0	6.34020412447193	3.14120432602525	0	3.14757824431353	6.27946243910533	0	6.67897061523326	0	0	0	-	-	-
TRINITY_DN1577_c0_g2_i1	0	0	0	0	5.24691953685295	0	4.385532977504	4.58839405567674	0	0	0	0	-	-	-
TRINITY_DN157911_c0_g1_i1	3.74834244418548	3.10199123217451	0	0	0	3.98432430414728	21.4965230426145	0	0	11.5068193419036	25.9602195622187	16.4762815657374	-	-	-
TRINITY_DN157911_c0_g2_i1	4.55658315775026	0	0	4.71365049130473	0	0	0	0	4.42357835001496	3.3524439143019	3.96405450904213	3.93912033527339	-	-	-
TRINITY_DN158152_c0_g1_i1	0	0	0	27.565216595832	6.05392798443905	13.9624210331242	8.73834865619299	5.05781521996188	0	8.38690593470585	1.44233227100324	0	-	-	-
TRINITY_DN158368_c0_g1_i1	0	0	0	2.7236270385004	6.63227572360757	0	0	0	2.90860859332892	1.94520920532665	15.4494282378771	6.7383413167498	-	-	-
TRINITY_DN158518_c0_g1_i1	2.78330368320863	0	0	5.8436193900625	0	0	0	2.03990132983504	0	4.02671573144271	2.33662648345876	0	-	-	-
TRINITY_DN158561_c0_g1_i1	1.5883899355546	1.36493126969896	1.73554757768045	0	0	1.66746718219609	4.63279102585766	3.61084350755406	5.50413709219357	2.52272541713308	12.1937749595408	0	-	-	-
TRINITY_DN158908_c0_g1_i1	16.5369804207825	7.69332414858803	0	0	4.07317355093208	4.94028867129004	6.79222376694241	5.2575472807902	0	1.87301630114167	6.24414275404823	2.04972561987505	-	-	-
TRINITY_DN159302_c0_g1_i1	2.55719375932655	0	2.66807754847726	7.91443393573239	0	0	7.40971520380874	7.63895120560839	0	1.95204568870487	2.11651762400313	0	-	-	-
TRINITY_DN159518_c0_g1_i1	1.63924540910109	0	1.69380203194223	0	12.4517616743381	11.6253855152773	2.42290049818363	4.88416584613664	7.29107392828788	7.34318479118256	5.23286935959008	6.57017036329742	-	-	-
TRINITY_DN159529_c0_g1_i1	0	0	0	0	0	0	1.88700372080513	0	5.71201820511759	6.26133606644718	0	0	-	-	-
TRINITY_DN159879_c0_g2_i1	3.98881819844426	0	4.3934115592835	8.73875053616855	5.39730247035043	4.09653447735767	1.41304970997423	7.34463265342596	4.04688085159559	2.9817425837171	1.64910148049439	0	-	-	-
TRINITY_DN159943_c0_g1_i1	0	0	2.7549651327114	0	2.21502038624212	0	1.82674894843008	3.81522929095877	5.22941218761385	0	0	0	-	-	-
TRINITY_DN159956_c0_g1_i1	7.42729705962553	8.98570045955008	0	6.03132692403877	22.1661489727836	19.3503385502501	0	0	2.24236622690847	0	3.17994450748156	6.36738521303262	TRINITY_DN159956_c0_g1_i1	sp|P36241|RL19_DROME_60S_ribosomal_protein_L19_OS=Drosophila_melanogaster_GN=RpL19_PE=1_SV=2	2e-62
TRINITY_DN160002_c1_g1_i1	0	0	15.386714407396	0	0	2.39890831024778	0	0	2.56054695918984	0	0	0	-	-	-
TRINITY_DN160204_c0_g2_i1	0	0	2.75957809982558	5.62559883817702	4.55728862254182	0	5.61994491203125	0	10.9565448811711	9.82426980955742	0	4.52448845800326	-	-	-
TRINITY_DN160410_c0_g1_i1	0	2.46212051519625	9.59229776276471	0	0	0	2.1252260356469	0	0	0	0	0	-	-	-
TRINITY_DN160796_c0_g1_i1	0	9.29859371910299	0	0	5.87150809607238	2.28834441976203	1.57058755826435	6.49099376906567	4.60615708636593	6.98248147976749	0	3.76014077061186	-	-	-
TRINITY_DN160822_c0_g1_i1	8.81966502268367	2.95486293533388	1.81887004894906	7.51991262493754	0	0	0	0	0	0	0	0	TRINITY_DN160822_c0_g1_i1	sp|Q9FYB7|RSZ32_ARATH_Serine/arginine-rich_splicing_factor_RS2Z32_OS=Arabidopsis_thaliana_GN=RS2Z32_PE=1_SV=1	4e-05
TRINITY_DN161017_c0_g1_i1	4.87692815476042	10.0680675094329	25.6209974785678	0	0	17.763276273626	15.9181987712103	11.142809495233	5.16869987133935	9.38363638813142	6.10793741914335	4.07614992914163	TRINITY_DN161017_c0_g1_i1	sp|Q9Z0E6|GBP2_MOUSE_Interferon-induced_guanylate-binding_protein_2_OS=Mus_musculus_GN=Gbp2_PE=1_SV=1	5e-10
TRINITY_DN161046_c0_g1_i1	9.38261243766396	0	0	0	0	0	8.98633485889559	4.67629397091026	0	0	0	0	-	-	-
TRINITY_DN161423_c0_g1_i1	0	6.21375426577694	2.58773001944677	0	2.10432414767727	0	5.25359225521918	1.83312988359333	7.89385954076321	0	2.05539996436739	0	-	-	-
TRINITY_DN161889_c0_g1_i1	347.302629616571	416.88247633179	535.44383452034	535.144923664646	541.01270345744	609.674512275175	395.350576310601	373.136988214987	403.667957596137	421.78850637474	545.277427721164	559.840390446264	TRINITY_DN161889_c0_g1_i1	sp|Q8IVL8|CBPO_HUMAN_Carboxypeptidase_O_OS=Homo_sapiens_GN=CPO_PE=2_SV=1	4e-05
TRINITY_DN162179_c0_g1_i1	0	3.11955202181978	3.58234835962631	0	1.46002430172153	0	0	0	0	0	1.44538212843084	0	TRINITY_DN162179_c0_g1_i1	sp|P12078|HSP73_PLAFA_Heat_shock_70_kDa_protein_PPF203_(Fragment)_OS=Plasmodium_falciparum_PE=3_SV=1	6e-66
TRINITY_DN16277_c0_g1_i1	5.99682275496396	1.29539943424276	0	0	11.4157207918352	6.31019025100829	4.49524432423853	1.16282582816765	3.36411830914807	3.63777477129153	1.2758693839899	1.30909788648403	-	-	-
TRINITY_DN16283_c0_g1_i1	4.50705142386084	0	0	2.43269106794712	3.84595083713001	0	3.2484206678543	0	0	0	3.7643491030763	0	-	-	-
TRINITY_DN162861_c0_g1_i1	10.6421398710379	5.74649499658784	0	0	0	1.96440399613326	0	3.97433788178811	4.31686658088067	3.10914076672301	3.32693094934175	1.65909327673838	-	-	-
TRINITY_DN163159_c0_g2_i1	6.54000087768871	1.35731122072377	0	0	0	1.7182389987246	4.77571614028148	2.44457358867103	0	0	5.62224994131911	7.20284518931245	-	-	-
TRINITY_DN163320_c0_g1_i1	3.91710840013643	0	0	2.08504310509666	0	0	2.90239013696275	0	2.20089174932999	0	9.88292857792446	0	TRINITY_DN163320_c0_g1_i1	sp|Q20870|DAZ1_CAEEL_DAZ_protein_1_OS=Caenorhabditis_elegans_GN=daz-1_PE=2_SV=3	1e-19
TRINITY_DN163470_c0_g1_i1	0	0	5.61086150410898	2.89789120111191	4.69933705663516	0	3.79732492973892	0	0	0	0	4.519264930227	-	-	-
TRINITY_DN163641_c0_g2_i1	0	26.6747950134668	9.00618596465189	4.4792837515828	0	17.428646444806	31.887864815721	8.27231108794567	0	6.24489788177624	7.01549712089641	10.5348755185897	TRINITY_DN163641_c0_g2_i1	sp|D3ZVM4|LIN41_RAT_E3_ubiquitin-protein_ligase_TRIM71_OS=Rattus_norvegicus_GN=Trim71_PE=3_SV=1	3e-15
TRINITY_DN163835_c0_g2_i1	6.37838528595093	5.57578633815771	3.28666078089772	3.32421262841827	7.76858493814388	3.26703663451989	0	0	12.9504792551345	2.28681720085	5.08990613391097	0	-	-	-
TRINITY_DN163880_c0_g1_i1	13.8739851418161	22.6920968373106	3.05874648141579	3.02425889194066	0	0	5.73748391801691	20.1281901650238	0	6.76718179308831	0	0	-	-	-
TRINITY_DN164670_c0_g1_i1	0	5.00013031627724	6.27850117270709	12.2093174606304	0	0	0	0	9.27524881414452	0	7.36202210722183	0	-	-	-
TRINITY_DN164832_c0_g1_i1	12.0338785152427	3.32479541796242	0	2.17466161526545	0	0	0	0	9.17654277050794	3.22255973734027	0	0	TRINITY_DN164832_c0_g1_i1	sp|Q9GZQ6|NPFF1_HUMAN_Neuropeptide_FF_receptor_1_OS=Homo_sapiens_GN=NPFFR1_PE=2_SV=1	3e-13
TRINITY_DN164844_c0_g1_i1	17.6350333166444	3.71987317305518	0	4.6315864420356	15.1993096175786	0	6.18603527144718	3.23339636581209	0	0	0	0	-	-	-
TRINITY_DN164844_c1_g1_i1	0	5.04124479289481	0	0	0	0	4.25814733884513	2.22001047380694	3.13272874476252	2.2870964248088	5.0581839086306	0	-	-	-
TRINITY_DN165044_c0_g1_i1	24.117126009499	37.4039484520772	17.972143965436	22.935819162939	5.46930002388854	10.941972399213	36.3099130789282	56.9379597133135	44.0696446148208	23.7524112354295	19.3571391802172	8.80195828553803	-	-	-
TRINITY_DN165102_c0_g1_i1	2.19173311072554	9.23181826075566	6.6091172230574	0	14.4214230065255	8.72057681025283	3.17073983799204	5.05764721553675	12.44534207373	6.38347403035839	10.9707728609904	24.9662744073265	-	-	-
TRINITY_DN1655_c0_g1_i1	0	5.51482594635621	0	0	2.96139828534599	3.65544503234461	0	0	0	0	3.05379721302939	0	-	-	-
TRINITY_DN165770_c0_g2_i1	6.84780289893191	0	3.63841457872944	0	0	0	0	0	3.21214339969975	0	0	8.66076128699584	TRINITY_DN165770_c0_g2_i1	sp|Q9EP78|CHST7_MOUSE_Carbohydrate_sulfotransferase_7_OS=Mus_musculus_GN=Chst7_PE=2_SV=1	5e-05
TRINITY_DN165934_c0_g1_i1	3.98111446765313	5.09466515957267	6.3612936947511	17.1071064492659	8.56359053271487	2.03525131588719	4.4061364357866	10.6406442684879	6.89339821606428	6.13631579070325	6.62827646859179	1.66870304550709	-	-	-
TRINITY_DN166122_c0_g1_i1	0	0	0	2.47008267520326	3.97248458101798	9.47942168615834	18.0277777628362	1.68687363128724	0	1.77161296797703	0	5.86671626018298	-	-	-
TRINITY_DN166529_c0_g1_i1	2.36991714882677	6.08385777163632	0	4.95417976763457	2.02841368362078	7.24130032201662	0	1.76613811906855	16.7371874155551	1.73327822060195	0	0	-	-	-
TRINITY_DN166607_c0_g1_i1	5.89767248458465	17.5047729491844	11.188275985565	17.1864580306845	15.6119260317413	8.47523495420648	0	0	0	0	0	2.2730338109657	TRINITY_DN166607_c0_g1_i1	sp|Q64475|H2B1B_MOUSE_Histone_H2B_type_1-B_OS=Mus_musculus_GN=Hist1h2bb_PE=1_SV=3	1e-38
TRINITY_DN166940_c0_g2_i1	7.97084409340225	0	3.0284189326077	0	2.43070001401499	0	11.02111254013	5.83266842915252	2.82098740038149	4.32072054560392	0	0	-	-	-
TRINITY_DN167216_c0_g1_i1	0	0	5.56451503555714	0	4.53033845134651	0	0	0	0	0	6.75118850394902	0	-	-	-
TRINITY_DN167663_c0_g1_i1	9.04884558855715	22.0775136574216	14.4349737772073	19.568552055787	2.63677344646525	9.42328801825585	17.0041416888843	14.9409695365974	6.68933254087746	5.93646349400252	8.72501173469068	1.28096314762357	-	-	-
TRINITY_DN167804_c0_g1_i1	21.8817420410654	1.81320710299305	7.65573080875105	2.4959462940944	0	2.46391361283303	0	0	2.49987480541784	5.63155093099939	7.95076510183213	10.2368775405343	-	-	-
TRINITY_DN167828_c0_g1_i1	3.83789017688853	15.8473011528429	4.0507150754723	0	0	4.03982918350912	0	2.80129738457191	27.4707500828634	11.6555286180227	17.1373250172605	0	-	-	-
TRINITY_DN167870_c0_g1_i1	31.002416781506	2.91962576603555	0	0	0	0	0	0	0	0	12.1579924377459	6.0336217688371	-	-	-
TRINITY_DN168788_c0_g1_i1	0	3.89565000875002	5.26842999491009	0	0	0	8.43897792500247	0	0	3.77367577420395	0	0	-	-	-
TRINITY_DN169276_c0_g1_i1	0	2.07423601520375	13.5234611108863	8.04044472289658	8.49837209664984	5.25215635493814	9.27196995123104	1.91411641673232	2.82919393839169	1.93666134929776	12.8332253101662	10.5227919479597	-	-	-
TRINITY_DN169678_c0_g1_i1	0	4.12568301579444	13.2022396149722	9.16845065149932	12.0652639378856	1.781483693396	5.0592081419763	12.9687655898728	0	7.10459242200527	2.92342276056208	16.4309919624314	TRINITY_DN169678_c0_g1_i1	sp|Q5F4A1|G2E3_CHICK_G2/M_phase-specific_E3_ubiquitin-protein_ligase_OS=Gallus_gallus_GN=G2E3_PE=2_SV=1	6e-09
TRINITY_DN1703_c0_g1_i1	0	0	3.25294878363249	3.31042425017777	0	0	6.71665292979584	0	0	2.33339355862175	0	2.57962349317763	-	-	-
TRINITY_DN170577_c0_g1_i1	15.3582011064896	0	0	8.44109287993289	20.2764088379341	12.2271933112828	0	1.46294893323869	4.29192566683008	0	1.65747236577439	0	-	-	-
TRINITY_DN171857_c0_g1_i1	0	5.65721505287739	0	0	0	0	9.66980700915366	0	0	0	2.93454686060195	0	-	-	-
TRINITY_DN17203_c0_g1_i1	6.29484863332997	0	3.35148320650738	0	0	0	2.21039527102954	0	0	0	0	0	-	-	-
TRINITY_DN172116_c0_g1_i1	8.21959864568023	10.5616368427031	0	0	1.77032788810502	0	4.49055269337659	1.58691939854989	2.2184695379228	0	0	0	TRINITY_DN172116_c0_g1_i1	sp|Q29116|TENA_PIG_Tenascin_OS=Sus_scrofa_GN=TNC_PE=1_SV=1	1e-35
TRINITY_DN172225_c0_g1_i1	1.63161763058537	0	8.66283908861049	0	7.12444160860887	8.27166752229775	2.39341852153267	4.93453357279377	1.81550576287044	6.25304041270365	10.4596204641582	0	TRINITY_DN172225_c0_g1_i1	sp|Q621J7|ZYG1_CAEBR_Probable_serine/threonine-protein_kinase_zyg-1_OS=Caenorhabditis_briggsae_GN=zyg-1_PE=3_SV=1	1e-11
TRINITY_DN172539_c0_g1_i1	12.3560246662125	57.2817842612239	25.8398424197286	17.9311970107145	22.5629180993469	10.0612911691656	40.2310242479875	41.4220790338852	38.0894479930304	55.1461013561154	6.38243385771059	2.08265572849733	TRINITY_DN172539_c0_g1_i1	sp|Q9GLP1|FA5_PIG_Coagulation_factor_V_OS=Sus_scrofa_GN=F5_PE=2_SV=1	2e-10
TRINITY_DN172736_c0_g1_i1	86.7522549551258	73.4973729619691	46.174957711876	73.3917660920884	5.1798326860154	4.51438161140417	82.0832676049346	98.3489504551395	26.9438180501039	35.0794463767676	10.7675726335954	4.91974490769597	TRINITY_DN172736_c0_g1_i1	sp|B3EWZ0|SAP1A_ACRMI_Secreted_acidic_protein_1A_OS=Acropora_millepora_PE=1_SV=1	2e-52
TRINITY_DN173137_c0_g1_i1	4.32534103011578	0	4.65286988193	6.9199218744606	0	0	3.07882690040043	4.68604662778967	5.01478377427035	8.48322018604084	3.7350463695546	0	TRINITY_DN173137_c0_g1_i1	sp|Q08174|PCDH1_HUMAN_Protocadherin-1_OS=Homo_sapiens_GN=PCDH1_PE=1_SV=2	1e-06
TRINITY_DN173369_c0_g1_i1	2.76239510682201	6.75986370335806	0	3.02730446987816	21.7856184248716	2.97076290668013	0	0	9.23551471167424	4.51110624937909	2.46354319483035	2.49421072660666	-	-	-
TRINITY_DN173467_c0_g2_i1	0	5.52233040532361	8.91324009723646	12.3331630322297	1.45468317886395	6.84589522261219	3.73779831171281	7.61133127811529	9.08096940206612	14.4400219929129	4.13953718717113	1.42456734566921	-	-	-
TRINITY_DN173536_c0_g1_i1	6.42212294625942	1.8309546149586	2.27200072458765	0	0	4.46349546968645	9.30854315830297	0	6.63345311240343	6.76115595991304	0	0	-	-	-
TRINITY_DN173664_c0_g1_i1	39.7933501434363	22.8608582486864	39.4355693339702	8.60368629271358	0	8.67772772933662	23.1695404041239	0	0	6.49501949828438	0	7.0104500068649	TRINITY_DN173664_c0_g1_i1	sp|P50129|5HT2A_PIG_5-hydroxytryptamine_receptor_2A_OS=Sus_scrofa_GN=HTR2A_PE=2_SV=1	1e-05
TRINITY_DN173724_c0_g1_i1	2.55032550356488	6.51577317305837	0	0	12.9795154805041	0	5.49468581505054	0	0	3.8764932416115	0	0	-	-	-
TRINITY_DN173767_c0_g1_i1	0	4.56371579609038	0	0	4.50725227928809	0	0	2.03855729443391	0	0	6.60984754285906	0	TRINITY_DN173767_c0_g1_i1	sp|Q61555|FBN2_MOUSE_Fibrillin-2_OS=Mus_musculus_GN=Fbn2_PE=1_SV=2	3e-05
TRINITY_DN173782_c0_g1_i2	12.1660354744482	2.56473776749804	0	6.38046198549153	5.19393872843414	3.1016195182508	8.7280055546455	2.23804574884577	2.96310910921723	2.25415700489557	0	0	-	-	-
TRINITY_DN17384_c0_g1_i1	2.4272611167579	0	2.61480560710388	0	0	2.47933608085757	5.17109567727641	0	2.51394506879259	0	0	0	-	-	-
TRINITY_DN173891_c0_g1_i1	0	2.97963476315753	7.26820543825848	0	0	0	0	0	1.90225676826378	3.8985249126828	0	0	-	-	-
TRINITY_DN174017_c0_g1_i1	14.2163128973936	0	0	0	0	0	5.81681964412677	1.50429482226578	0	0	0	3.53914463279922	-	-	-
TRINITY_DN17433_c0_g1_i1	4.25993527066661	0	17.1501204522699	8.69112769052861	28.5271719569811	12.9695067648285	0	3.1598188278218	0	3.0999714122052	3.69893939484185	0	-	-	-
TRINITY_DN174347_c0_g1_i1	5.29573985167124	8.67627490023093	0	0	0	0	3.68732397616107	0	0	0	0	0	-	-	-
TRINITY_DN174683_c0_g1_i1	21.9325215623365	26.7000469843998	3.11996766115825	11.9969597802225	12.199183300377	0	1.95479654558799	2.04368982962195	0	0	2.52082303995233	0	-	-	-
TRINITY_DN174783_c0_g1_i1	0	0	0	2.86885113960627	16.2122643280231	2.7682244014743	3.70000875589891	3.87202318687752	5.46283665212591	0	0	2.26576463934264	-	-	-
TRINITY_DN174926_c0_g1_i1	2.92138491989578	7.12985842676004	0	9.90733641143076	0	16.4022348960716	6.20097071008175	2.13425261499396	0	9.59125291233153	8.06258084739959	0	-	-	-
TRINITY_DN174981_c0_g1_i1	0	2.32042494872182	5.57777581047283	0	0	0	3.83191226131373	0	2.95027049591905	5.86891831764778	6.83303406999239	0	-	-	-
TRINITY_DN175081_c0_g1_i1	4.69872241600907	0	2.49901170152763	2.47805352371157	0	0	1.69862688094102	0	0	8.95105542538807	7.99920128742241	2.00406494628988	-	-	-
TRINITY_DN175743_c0_g1_i1	2.61672949291938	6.55454917490293	5.50496801359241	2.75743771232222	8.6391390525484	0	11.2043922995515	7.87634985855321	16.9236753021491	1.94739796087462	0	4.39349113482746	-	-	-
TRINITY_DN17669_c0_g1_i1	0	0	0	2.8367536033743	4.55621257214927	0	1.92063121255633	4.01523855908857	0	13.3675317744094	12.7924369433533	0	-	-	-
TRINITY_DN177203_c0_g1_i1	0	0	8.91126483194475	0	0	0	3.98460953807962	2.07330060955297	0	0	7.20536696841032	0	-	-	-
TRINITY_DN177808_c0_g1_i1	5.47854612824715	0	2.85131953718508	0	0	0	9.75892317208683	2.05302247543851	0	0	0	0	-	-	-
TRINITY_DN177974_c0_g1_i1	5.72408898430798	3.15856809521899	6.05088798073915	23.9070730020709	1.67481374235147	7.78732885820625	15.6392660086777	0	4.46522686510426	6.08763174240384	1.5774066557374	11.1336307152379	-	-	-
TRINITY_DN178410_c0_g2_i1	0	3.81359888629607	9.47446837039396	15.4833137434463	2.55414255859345	2.99858965773404	2.1935070548228	0	1.65595352795104	3.41478291490879	2.39742896026003	6.1165797627919	-	-	-
TRINITY_DN179052_c0_g1_i1	1.54527074377441	3.83587219164362	1.64454084265506	6.60396695702228	0	4.79142584241867	1.15087277194848	1.16894958946402	10.7205634040001	2.41765614360622	5.19982151238829	1.32797489760989	TRINITY_DN179052_c0_g1_i1	sp|A6QPM3|PRDM6_BOVIN_Putative_histone-lysine_N-methyltransferase_PRDM6_OS=Bos_taurus_GN=PRDM6_PE=2_SV=1	2e-15
TRINITY_DN179192_c0_g1_i1	1.93385343507385	15.8298737362836	4.12074063892355	0	1.68217001412601	3.99663712702528	0	1.46961870891677	2.2045866995597	1.52481501730098	4.86829552094996	0	-	-	-
TRINITY_DN179476_c0_g1_i1	0	3.08035811763935	15.9459312823602	0	0	0	0	0	0	0	0	0	-	-	-
TRINITY_DN179845_c0_g1_i1	74.3237501175264	96.5763406638193	178.019579985344	157.31123854533	120.132222279912	104.328823316574	107.261272839956	102.71370542029	83.5675915704179	98.2958407199899	51.7577491613543	80.7900872083242	TRINITY_DN179845_c0_g1_i1	sp|Q16992|LWA_ANTEL_LWamide_neuropeptides_OS=Anthopleura_elegantissima_PE=1_SV=1	6e-05
TRINITY_DN17984_c0_g1_i1	0	0	0	0	0	0	0	0	0	0	7.20014791147494	0	-	-	-
TRINITY_DN18021_c0_g1_i1	0	0	9.22248955839473	2.28468311825776	3.82696343883959	6.61692473366083	0	0	6.8775741900805	3.44823574661722	7.34874734784092	10.9442897266268	-	-	-
TRINITY_DN180725_c0_g1_i1	1.54249306055958	1.30475333333482	0	0	4.05876425794817	0	3.4364913519126	1.16926039765053	1.70472419348313	0	1.26671054162374	0	-	-	-
TRINITY_DN180777_c0_g1_i1	3.43396512595718	0	12.4145423583999	1.79515405195939	9.99014966722799	13.7199373068081	0	0	0	0	0	0	TRINITY_DN180777_c0_g1_i1	sp|Q9UUC1|RL21A_SCHPO_60S_ribosomal_protein_L21-A_OS=Schizosaccharomyces_pombe_(strain_972_/_ATCC_24843)_GN=rpl21a_PE=3_SV=1	4e-48
TRINITY_DN180953_c0_g2_i1	6.66360778074859	5.45454131152334	7.47469292704557	0	4.01958624138293	0	3.24651753716956	0	5.22672129994656	3.69450227104911	0	0	-	-	-
TRINITY_DN180986_c0_g1_i1	0	2.60246456773342	0	0	0	0	4.55406761135941	1.14918386884624	0	7.20166328019636	11.3094090063709	0	-	-	-
TRINITY_DN181222_c0_g1_i1	18.1823237125661	0	11.2437761225419	14.1386197033058	0	0	0	0	0	14.1032418697094	4.71780498757721	4.64250783603004	-	-	-
TRINITY_DN181513_c0_g1_i1	37.8322623924671	0	0	6.38926560921712	0	16.0583447269255	38.0396106369179	8.62148308493648	0	9.5731483911323	0	0	-	-	-
TRINITY_DN182661_c0_g1_i1	0	0	0	0	0	0	6.15946591219199	0	0	0	0	0	-	-	-
TRINITY_DN182661_c0_g2_i1	0	0	0	0	0	0	2.07961709506309	2.16132652810535	0	0	2.51958084878121	0	-	-	-
TRINITY_DN18289_c0_g1_i1	4.2288382390506	1.21266366328113	11.0639185822912	0	1.32908853350038	1.52932805607269	1.06990697303474	0	0	1.1471871310932	2.44967515011397	0	-	-	-
TRINITY_DN182943_c0_g1_i1	1.25043486097543	3.14692017904921	7.91698373218087	2.65763555092489	0	0	2.82458518988191	6.68641651638914	0	6.96261154257073	5.12347310578129	7.28664998467361	-	-	-
TRINITY_DN18324_c0_g2_i1	3.13976941233662	2.59744973970307	0	0	0	0	6.76158336291813	2.36248662654736	0	2.33707751343293	13.5707531428098	2.68643464584843	TRINITY_DN18324_c0_g2_i1	sp|Q0C8M3|LNKS_ASPTN_Lovastatin_nonaketide_synthase_OS=Aspergillus_terreus_(strain_NIH_2624_/_FGSC_A1156)_GN=lovB_PE=3_SV=2	4e-30
TRINITY_DN1838_c0_g1_i1	0	0	0	0	0	0	0	0	0	1.65366336344773	9.57720122849527	0	-	-	-
TRINITY_DN184013_c0_g1_i1	0	0	5.96521687086149	2.84761537156547	0	0	0	0	5.66055665191821	0	0	0	-	-	-
TRINITY_DN184153_c0_g2_i1	0	0	0	0	0	0	0	0	7.51455147968153	0	1.95620080226182	0	-	-	-
TRINITY_DN184447_c0_g2_i1	3.87153703489315	4.34178298113043	8.34539950307196	4.08579746141516	2.29515679365846	7.91034276179706	3.91972105621129	9.96568649048585	7.3015697289404	5.14658395069648	6.35278813110433	6.40448272632884	-	-	-
TRINITY_DN184529_c0_g2_i1	0	3.1604531014999	4.42513624695646	0	0	0	21.4787329079528	0	4.27500386577805	6.42176374161109	0	3.49608145116836	-	-	-
TRINITY_DN184597_c0_g1_i1	0	5.02365732863236	0	0	3.4718472447444	0	4.38791602810055	9.11390405502337	0	1.5660230692843	1.65643411643734	0	-	-	-
TRINITY_DN185267_c1_g1_i1	0	2.18837670212847	2.67954372260963	2.77092867084225	0	0	0	0	2.71143748107074	0	0	0	-	-	-
TRINITY_DN18552_c0_g1_i1	6.6892362485354	1.85289004182183	6.84364384354633	0	0	0	0	0	16.5126790265974	1.67337117060391	0	0	-	-	-
TRINITY_DN18552_c0_g1_i3	0	0	2.25015236337324	4.53428260629014	0	0	3.21192193111352	0	0	14.9512720542404	1.76565423866216	1.78281191366858	-	-	-
TRINITY_DN185543_c0_g1_i1	7.01516916295039	1.91425944442013	2.5714220364896	0	4.19066847152261	0	5.0664400385783	1.78030929232915	10.8398861989184	23.4897605696735	16.2913372092282	4.09765297608943	-	-	-
TRINITY_DN185736_c0_g1_i1	2.47195360567149	0	2.68704732185802	2.72667261643791	42.5971177761935	0	15.9383057606187	0	16.5678355300264	11.6837212306364	0	6.56865753831304	TRINITY_DN185736_c0_g1_i1	sp|Q64604|PTPRF_RAT_Receptor-type_tyrosine-protein_phosphatase_F_OS=Rattus_norvegicus_GN=Ptprf_PE=2_SV=1	4e-06
TRINITY_DN185847_c0_g1_i1	35.7302289189954	11.5369497622927	16.7562718239838	11.2104154842847	22.594025737968	25.3143406958092	19.2062293807509	41.5541305120457	10.9686337944227	39.2244810089432	11.036312350392	58.616639956125	TRINITY_DN185847_c0_g1_i1	sp|Q54YW4|Y8045_DICDI_Probable_poly_[ADP-ribose]_polymerase_DDB_G0278045_OS=Dictyostelium_discoideum_GN=DDB_G0278045_PE=3_SV=3	8e-06
TRINITY_DN185877_c0_g1_i1	11.0323935123963	0	11.7876485585935	0	0	2.85232201065776	3.93839656036543	4.03936399453875	12.5883741326223	4.18467542709986	2.37046228774671	4.71995686353229	-	-	-
TRINITY_DN186133_c0_g1_i1	0	0	0	12.8117708463928	0	0	2.7598952955633	14.6469617926015	8.50503911626039	14.9281234873339	3.55410361232269	0	-	-	-
TRINITY_DN186162_c0_g1_i1	0	0	5.93989975108603	0	0	17.4103544145323	1.93463163481101	0	2.8603198778268	0	2.42429366185633	2.35335625447603	-	-	-
TRINITY_DN186412_c0_g2_i1	0	0	3.58732265575727	3.65186208926504	8.84021374181144	0	17.3785619649034	5.14185943363843	9.39299188396464	9.81111926182067	2.94580074180896	0	TRINITY_DN186412_c0_g2_i1	sp|Q96AY4|TTC28_HUMAN_Tetratricopeptide_repeat_protein_28_OS=Homo_sapiens_GN=TTC28_PE=1_SV=4	1e-06
TRINITY_DN186595_c0_g1_i1	9.55419947812997	1.99438110289785	0	2.60243445080765	0	4.99612509370058	3.40933450448952	1.77248868633886	0	11.5393354222664	2.10417914304224	0	TRINITY_DN186595_c0_g1_i1	sp|O09053|WRN_MOUSE_Werner_syndrome_ATP-dependent_helicase_homolog_OS=Mus_musculus_GN=Wrn_PE=1_SV=3	3e-10
TRINITY_DN186675_c0_g1_i1	10.7352139593848	4.36934675221921	14.655625363452	8.6613381313274	2.35614928636364	5.68249923216538	13.3882761326945	1.98603911113498	3.21618642495111	6.50665683230896	2.32935873809937	2.30925597898795	-	-	-
TRINITY_DN186699_c0_g2_i1	12.9367340633126	0	11.1966226858526	0	0	1.8316495864217	5.4550179519956	0	1.86022001565034	1.33745574095016	0	0	-	-	-
TRINITY_DN186808_c0_g1_i1	0	2.11527935950885	0	2.20139369974034	8.43032658273528	2.10340056117574	7.01163818593022	7.19892241550157	0	0	1.60773836851279	16.2900804025655	-	-	-
TRINITY_DN18686_c0_g1_i1	14.638607548648	35.3269738428427	0	0	0	3.46943794949866	1.23106076962586	6.32742466074886	3.74584950788039	1.32398994035671	2.85343363114454	5.80026613634075	TRINITY_DN18686_c0_g1_i1	sp|Q16620|NTRK2_HUMAN_BDNF/NT-3_growth_factors_receptor_OS=Homo_sapiens_GN=NTRK2_PE=1_SV=1	3e-12
TRINITY_DN187163_c0_g1_i1	3.47419813127196	0	3.82181314334452	0	3.07904972235726	0	19.5487101591914	0	0	8.31256931109528	0	0	-	-	-
TRINITY_DN187279_c0_g2_i1	515.75284110834	629.057716326308	383.406219701324	355.446307920903	101.896102809022	140.562820134662	484.937557226208	547.668385272225	535.71958830582	429.645508286226	256.782236262079	263.035546057837	TRINITY_DN187279_c0_g2_i1	sp|Q9IA23|HXA5_HETFR_Homeobox_protein_Hox-A5_OS=Heterodontus_francisci_GN=HOXA5_PE=3_SV=1	1e-25
TRINITY_DN187299_c0_g1_i1	8.4287169605216	1.71218143618316	15.6687919264927	9.07684537759786	8.79410987362867	0	7.65323318664282	3.1979558323287	7.47256827707143	3.30348964926816	7.19464148195521	7.21497633305513	TRINITY_DN187299_c0_g1_i1	sp|Q58EX2|SDK2_HUMAN_Protein_sidekick-2_OS=Homo_sapiens_GN=SDK2_PE=1_SV=3	2e-05
TRINITY_DN187425_c0_g1_i1	17.7846592991932	0	0	6.65891822457434	0	0	0	0	0	0	0	0	-	-	-
TRINITY_DN187556_c0_g1_i1	1.89159141897324	4.69204737935628	0	2.03954978465521	4.8363084893309	1.95614971747224	6.89685458219681	4.25178878968643	2.13078140747121	2.97156442005783	3.28452031793973	0	TRINITY_DN187556_c0_g1_i1	sp|Q59WG5|Y2336_CANAL_Probable_pathogenesis-related_protein_CaO19.2336_OS=Candida_albicans_(strain_SC5314_/_ATCC_MYA-2876)_GN=CaO19.2336_PE=2_SV=1	6e-05
TRINITY_DN187556_c1_g1_i1	3.023703485192	10.0767812177125	3.10514112716987	1.56905558046624	0	0	1.11869331441393	4.49484079153723	4.87661137818014	3.39875906256381	7.21106806968075	3.64038021665966	-	-	-
TRINITY_DN187602_c0_g1_i1	7.70799496887403	4.25454809140399	8.52824402986132	8.44895665734183	6.83298846864766	2.72180837465472	16.3120640781387	0	5.7813119094256	20.7379634196356	2.26125143560525	0	-	-	-
TRINITY_DN187602_c0_g2_i1	0	0	0	2.93123790016981	2.355268881497	2.83476166159498	3.76198462037146	0	8.93614341806226	2.12379544503665	2.37013783482888	2.35789472942917	-	-	-
TRINITY_DN187695_c0_g1_i2	0	1.71921464358033	8.798927640629	0	0	0	6.17142253758088	0	0	3.19212432583172	0	5.25876993815792	-	-	-
TRINITY_DN187725_c0_g1_i1	1189.23902764874	1191.11946413658	1862.83174599018	1903.29586231839	1995.74088079235	1949.11871833578	1059.02603020678	1089.77750411655	1276.85966688268	1062.74440161918	1976.61352583499	1976.43448242421	TRINITY_DN187725_c0_g1_i1	sp|Q5EB77|RAB18_RAT_Ras-related_protein_Rab-18_OS=Rattus_norvegicus_GN=Rab18_PE=2_SV=1	1e-108
TRINITY_DN187984_c1_g1_i1	0	0	2.98285534359221	0	2.36104042451161	0	0	8.08172686806625	0	6.38838296769848	11.6024363415879	0	TRINITY_DN187984_c1_g1_i1	sp|Q9UPN3|MACF1_HUMAN_Microtubule-actin_cross-linking_factor_1,_isoforms_1/2/3/5_OS=Homo_sapiens_GN=MACF1_PE=1_SV=4	3e-46
TRINITY_DN188002_c0_g1_i1	0	5.64183269030204	3.42149672565807	0	10.9764965861475	0	4.6484380698787	0	0	0	2.80741693731293	0	-	-	-
TRINITY_DN188099_c0_g1_i1	4.98022324931186	0	0	3.56662159738141	11.6031492056654	1.69157836460064	3.67032819169823	1.26032719629796	1.83482392657146	3.84296835210726	1.37593993393193	1.39666095774979	-	-	-
TRINITY_DN188311_c0_g1_i1	5.69069168377969	1.55212484154799	5.86767008063245	5.94032838636704	4.62560804019266	5.72581704635735	6.86249893609667	9.73904852097128	4.49726315459597	4.25377885328916	1.56420605702342	4.77309603043648	-	-	-
TRINITY_DN188343_c0_g1_i1	8.96051309226059	0	0	0	0	1.16024061522459	0.849466518373415	2.60345537352642	0	0	3.72506248976881	1.95066888457703	-	-	-
TRINITY_DN188405_c0_g1_i1	3.49318620012333	0	8.14329613968842	7.88389487883563	16.3414881978925	11.7137588865372	0	0	11.2027811839797	19.9416347036038	16.1503392412228	3.1792159766097	-	-	-
TRINITY_DN188414_c0_g2_i1	3.03606200543298	0	18.4813769930794	0	0	0	0	2.23781054265058	3.05388975236108	0	0	0	-	-	-
TRINITY_DN188498_c0_g1_i1	0	0	3.08166678537997	0	4.8567925758946	8.80638929727444	0	0	0	4.45044259252496	2.45841683872864	2.42472543817313	-	-	-
TRINITY_DN188534_c0_g1_i1	6.8266339147439	5.51235409849729	12.278080433064	1.51556761793884	4.96371285580921	7.39268973756954	22.5463064772784	9.44042065528399	6.61105582351098	2.32202644133149	10.7376302643214	4.8628284356421	-	-	-
TRINITY_DN188534_c1_g1_i1	3.61036971074891	2.91562457345815	14.5820346870352	6.1188991865308	0	10.2080046844798	12.1619152684119	5.60918054260933	2.22478843831565	15.6392438598111	6.48433061407583	11.6023210217196	-	-	-
TRINITY_DN188573_c0_g1_i1	0	6.95185870629997	0	0	4.37073083130197	1.70866998038765	4.97202820765282	0	0	1.31245168580138	4.19252498369439	2.87417717787232	TRINITY_DN188573_c0_g1_i1	sp|Q17QR8|HARB1_BOVIN_Putative_nuclease_HARBI1_OS=Bos_taurus_GN=HARBI1_PE=2_SV=1	3e-07
TRINITY_DN188605_c0_g1_i1	10881.7910005923	11482.1778816776	14973.2335691984	14936.8942330185	13346.8399554166	13298.6489845663	10169.0892070541	10882.6546429029	11068.15647561	10137.3609323859	12818.4858776134	13581.1722182698	TRINITY_DN188605_c0_g1_i1	sp|Q3T003|RL18A_BOVIN_60S_ribosomal_protein_L18a_OS=Bos_taurus_GN=RPL18A_PE=2_SV=1	4e-89
TRINITY_DN188649_c0_g1_i3	10.4177117475398	18.6169266549212	8.35953951192847	0	13.5118669565291	8.02052937915842	16.6665428543743	14.7949736911503	1.67888631687678	7.41304482422795	2.56565316311302	6.54654555552247	-	-	-
TRINITY_DN188659_c0_g1_i1	2.05373867663886	0	0	0	0	0	4.48532322123418	0	2.24438773953414	3.23355755842697	5.28145386651422	0	TRINITY_DN188659_c0_g1_i1	sp|B8VIU6|USOM5_ACRMI_Uncharacterized_skeletal_organic_matrix_protein_5_OS=Acropora_millepora_PE=1_SV=1	1e-07
TRINITY_DN188700_c0_g1_i1	0	1.58205376202696	2.04953044895849	0	3.23562483675006	0	2.77301862280675	2.83480586716619	0	2.93550850047549	1.61815794221681	0	-	-	-
TRINITY_DN188725_c0_g1_i1	5479.27310002603	6082.87081080056	9100.22786341819	8517.49405772447	7302.00948793276	7211.85015327592	5251.63947764702	5720.40787227361	7114.53295481228	6025.88721861244	7106.17707638811	6760.12028775135	TRINITY_DN188725_c0_g1_i1	sp|P41105|RL28_MOUSE_60S_ribosomal_protein_L28_OS=Mus_musculus_GN=Rpl28_PE=1_SV=2	4e-29
TRINITY_DN188781_c0_g1_i1	13357.0756560566	14406.8718249779	17063.4014882436	17009.5527809553	15220.7328026667	13721.6521846462	12013.4710750023	13213.1280262397	13847.2276108856	11739.5660223952	12674.5214829307	13440.2606584039	TRINITY_DN188781_c0_g1_i1	sp|P62267|RS23_MOUSE_40S_ribosomal_protein_S23_OS=Mus_musculus_GN=Rps23_PE=1_SV=3	2e-92
TRINITY_DN188804_c0_g1_i1	0	0	4.67587449599809	2.43710477659874	0	0	1.77051557393669	1.80074703064749	0	3.17553301834466	9.14395461227567	0	-	-	-
TRINITY_DN188816_c1_g1_i1	1.90526282854622	0	4.09118392535125	14.1480181664723	1.64914504935092	0	1.41619401284467	1.42870123117379	0	5.97478022692865	7.9882533189665	8.11287126246393	-	-	-
TRINITY_DN188946_c0_g1_i1	18.5410354589811	2.0085364330828	0	0	0	0	4.98208997683822	7.00573412703248	2.40144989929874	10.6706786936825	0	0	-	-	-
TRINITY_DN189049_c0_g1_i1	0	0	0	0	0	2.35769407953729	1.54679015022389	1.65480998674917	2.28791050473996	3.60348426770672	13.7416007792555	0	-	-	-
TRINITY_DN18912_c0_g1_i1	4.06166728088316	0	8.81276654197154	4.30930243294591	0	0	5.52204125002333	2.83028654812991	0	0	0	0	-	-	-
TRINITY_DN189142_c0_g2_i1	6.3243940684627	2.64199635039816	0	0	8.84617114807566	0	0	2.33206942537567	0	2.62839817469992	0	14.6244505801399	-	-	-
TRINITY_DN189220_c0_g1_i1	0	0	21.4755901120989	21.2784775126516	4.90002045484635	6.05622827569545	4.09028293797	0	6.36334689561086	4.48264342003104	2.45018500469913	4.91417885350815	TRINITY_DN189220_c0_g1_i1	sp|O00370|LORF2_HUMAN_LINE-1_retrotransposable_element_ORF2_protein_OS=Homo_sapiens_PE=1_SV=1	9e-06
TRINITY_DN189282_c0_g1_i1	2.75932446483062	0	19.9007978139823	0	0	0	15.6616898528326	4.03879277949327	0	5.99101124543661	0	0	TRINITY_DN189282_c0_g1_i1	sp|Q99315|YG31B_YEAST_Transposon_Ty3-G_Gag-Pol_polyprotein_OS=Saccharomyces_cerevisiae_(strain_ATCC_204508_/_S288c)_GN=TY3B-G_PE=1_SV=3	4e-09
TRINITY_DN189354_c0_g1_i1	19.9856477371931	8.46294020354287	0	0	8.65037888801244	10.557222407443	11.6879529830997	9.7262801846606	21.2321746950096	7.91000042031005	45.4475107129025	23.9369825405951	TRINITY_DN189354_c0_g1_i1	sp|Q80U63|MFN2_MOUSE_Mitofusin-2_OS=Mus_musculus_GN=Mfn2_PE=1_SV=3	7e-14
TRINITY_DN189367_c0_g1_i1	0	0	9.33105688363545	0	2.47365398923046	0	0	8.15216272330642	0	0	0	0	-	-	-
TRINITY_DN189392_c0_g1_i1	8.44412442210385	0	0	2.95565011082511	0	0	4.01529958899133	6.32848308862724	0	0	2.35095803234346	2.35331819598585	-	-	-
TRINITY_DN189394_c0_g1_i1	4.31232064004627	0	0	0	7.10142391248453	0	0	6.33792493732014	9.37511957035351	0	1.85650105565446	0	TRINITY_DN189394_c0_g1_i1	sp|Q0V8T4|CTP5C_RAT_Contactin-associated_protein_like_5-3_OS=Rattus_norvegicus_GN=Cntnap5c_PE=2_SV=1	2e-23
TRINITY_DN189618_c0_g1_i1	0	5.8180363198718	0	0	8.07260830314538	4.91347941442011	4.97772105074456	6.95334194705241	7.22706828680863	7.07204031274457	11.9557192186875	3.97382016368871	TRINITY_DN189618_c0_g1_i1	sp|Q03132|ERYA2_SACER_Erythronolide_synthase,_modules_3_and_4_OS=Saccharopolyspora_erythraea_GN=eryA_PE=1_SV=3	9e-09
TRINITY_DN189620_c0_g2_i1	0	1.54675435195521	4.03103468835856	4.01128787304569	11.4316659021976	13.7696687641148	13.8938469363358	2.80820236644519	2.13793033291566	4.56365439697923	4.83914110876213	0	TRINITY_DN189620_c0_g2_i1	sp|Q86Y13|DZIP3_HUMAN_E3_ubiquitin-protein_ligase_DZIP3_OS=Homo_sapiens_GN=DZIP3_PE=1_SV=2	6e-07
TRINITY_DN189659_c0_g1_i1	30.8087384792221	40.33922332686	79.9917403919692	7.16096271270963	34.1556002693757	51.947536774354	20.4469878423877	37.4565025828682	77.7291685824417	31.5687905645232	9.29455638664883	11.2689286478033	-	-	-
TRINITY_DN189736_c0_g1_i1	0	1.5536008370321	2.01509579365971	0	4.87788316358864	1.96721639578785	11.0626504359447	7.07058383513673	2.11214600631264	0	0	4.89455018720138	TRINITY_DN189736_c0_g1_i1	sp|Q9Z0U4|GABR1_RAT_Gamma-aminobutyric_acid_type_B_receptor_subunit_1_OS=Rattus_norvegicus_GN=Gabbr1_PE=1_SV=1	6e-23
TRINITY_DN189738_c0_g1_i1	0	3.07563671039802	2.08936095090779	2.0506851789892	1.65084716542642	1.9862286747536	6.6934926568107	4.1985481873594	0	7.58675815549577	0	0	TRINITY_DN189738_c0_g1_i1	sp|P07338|CTRB1_RAT_Chymotrypsinogen_B_OS=Rattus_norvegicus_GN=Ctrb1_PE=1_SV=1	1e-27
TRINITY_DN189738_c1_g1_i1	8.24849306130948	0	8.41906244529209	2.75441592796235	0	0	1.93483022236072	1.97890732328777	0	11.1788662986877	0	0	TRINITY_DN189738_c1_g1_i1	sp|P80009|PLMN_CANFA_Plasminogen_(Fragment)_OS=Canis_familiaris_GN=PLG_PE=1_SV=1	9e-24
TRINITY_DN189812_c0_g1_i1	167.153597647347	300.941252747247	90.3897055077406	172.778253688095	106.855716891063	77.4326793028442	78.0092440225973	63.9366880558177	213.124997000034	92.5645437851296	107.029601525305	62.5158274205843	-	-	-
TRINITY_DN189942_c0_g1_i1	0	1.547892468955	0	2.05596735322456	6.57870797861101	1.98087825589854	5.56713717277039	5.65579337036457	0	4.642656762869	5.01891583548985	0	TRINITY_DN189942_c0_g1_i1	sp|P46063|RECQ1_HUMAN_ATP-dependent_DNA_helicase_Q1_OS=Homo_sapiens_GN=RECQL_PE=1_SV=3	5e-16
TRINITY_DN190104_c0_g1_i1	5.97831210041514	8.57559600344441	0	2.0701721190737	0	0	1.44463340485965	4.48847342382441	0	8.7286310241474	11.4073937875554	3.28034689962216	TRINITY_DN190104_c0_g1_i1	sp|P91791|PPIA_HEMPU_Peptidyl-prolyl_cis-trans_isomerase_OS=Hemicentrotus_pulcherrimus_PE=2_SV=1	1e-57
TRINITY_DN190129_c0_g1_i1	3.75064271309776	3.13833095231639	2.07229417701539	0	10.1450031009927	29.8856333864025	6.86642104020348	15.7430226622183	2.21788048788618	3.13931496872173	8.38070229828987	11.8099300856139	TRINITY_DN190129_c0_g1_i1	sp|Q8K3Z0|NOD2_MOUSE_Nucleotide-binding_oligomerization_domain-containing_protein_2_OS=Mus_musculus_GN=Nod2_PE=1_SV=1	4e-05
TRINITY_DN190172_c0_g1_i1	9.9025057628144	4.22829137655717	5.21429086389644	1.77219324953994	8.6849103233371	5.15717498774182	6.06272895203863	7.55447858064773	3.679460891253	4.99156061021891	9.64246261539586	6.92697822329276	-	-	-
TRINITY_DN190172_c0_g1_i2	8.12754448788879	3.44626273307331	6.40057015887469	2.16603644337214	7.06821308445981	10.4906737148034	1.4658160768289	6.0684122385097	4.38480814760461	7.69744793709642	3.43313829447244	8.50744265933352	-	-	-
TRINITY_DN190219_c1_g1_i1	5.48739999349442	0	4.1096839710102	6.04634067152755	4.93662573274576	3.88071138516555	13.2830247313473	6.91130723988225	12.9364357667614	3.00181067985236	15.7376351297435	6.4590871451047	-	-	-
TRINITY_DN19022_c0_g1_i1	0	0	8.2862740316268	5.57051670594796	0	0	0	0	0	6.07730045592846	8.9628079132097	2.2676675638513	-	-	-
TRINITY_DN190261_c1_g1_i1	2.07541762610459	0	11.1004128129856	0	0	0	1.54315765296041	0	4.84963556400305	4.9913264223825	0	5.37235550207953	-	-	-
TRINITY_DN190436_c0_g1_i1	49.8516014721321	49.1167728569945	38.8474461376639	16.4821681326368	24.9826619639104	15.5180438827153	46.7336908184877	73.602822656278	29.0389619303595	36.6275180476688	37.9896359436704	40.2532281551546	-	-	-
TRINITY_DN19054_c0_g1_i1	0	0	0	6.09656891391872	2.46467385959079	14.8333503245319	12.0150432264375	8.3648227246493	0	17.6418200778332	24.8317723140072	9.85657807747965	-	-	-
TRINITY_DN190587_c0_g1_i1	9.1749589167054	0	5.03157882441323	3.37049113692173	2.78322390489176	1.56417437374414	2.23053535836281	9.25351573231515	16.8579426730625	13.4952542174965	6.47333629520309	1.30612932425053	-	-	-
TRINITY_DN190623_c0_g1_i1	10.3517526215127	0	0	0	0	0	0	0	0	0	0	0	-	-	-
TRINITY_DN190660_c0_g1_i1	1.90897363971603	3.20441287061696	2.07030686742312	0	0	3.99828340974992	6.99776188089411	13.2004436921416	2.16370127201785	12.0616643697009	4.91103060526981	4.93706152072472	TRINITY_DN190660_c0_g1_i1	sp|Q96RW7|HMCN1_HUMAN_Hemicentin-1_OS=Homo_sapiens_GN=HMCN1_PE=1_SV=2	5e-05
TRINITY_DN190737_c1_g1_i3	3120.96579901124	3339.41310817853	2769.020831464	2865.17503186139	2121.53117168183	2813.00557808817	3049.66762851775	3090.97061439921	3888.85479177107	3192.86291823885	2223.31825446928	2344.04143900616	TRINITY_DN190737_c1_g1_i3	sp|Q5R581|KLC1_PONAB_Kinesin_light_chain_1_OS=Pongo_abelii_GN=KLC1_PE=2_SV=3	7e-09
TRINITY_DN190777_c0_g1_i1	0	4.57367431983858	1.84040525834893	5.544902919622	7.65776152998718	3.60772569836803	1.32349499953546	0	5.83567855030558	9.16611191700637	0	1.47971409793003	-	-	-
TRINITY_DN190860_c0_g1_i1	0	2.52372998934919	3.20058016480104	0	0	3.05496340853388	2.15316068430636	6.73727145587918	0	0	0	5.0990099110338	-	-	-
TRINITY_DN190879_c0_g1_i1	21.2234528198011	3.50232388685226	0	0	11.5933669293695	9.66170176783602	6.05415658947607	9.49527410009237	0	0	11.7194247936739	3.87953025428487	-	-	-
TRINITY_DN190927_c0_g1_i1	4.44204712643881	4.89760197936605	3.06945386461293	4.64102059556857	1.24675111391746	0	2.24473436816721	3.41043942902518	0	4.51017850525793	9.71560357315803	0	-	-	-
TRINITY_DN191001_c0_g1_i1	0	3.46415250966383	0	17.2201259430404	3.49885610959749	0	14.2332661567182	8.94253954138003	8.92088166711343	12.8587136636908	7.50204671647374	14.5906736701112	TRINITY_DN191001_c0_g1_i1	sp|Q5DU56|NLRC3_MOUSE_Protein_NLRC3_OS=Mus_musculus_GN=Nlrc3_PE=2_SV=2	8e-05
TRINITY_DN191170_c0_g1_i1	0	0	0	0	0	0	0	2.74879600171549	3.74906250808015	0	3.28565126811045	0	TRINITY_DN191170_c0_g1_i1	sp|Q5GFL6|VWA2_HUMAN_von_Willebrand_factor_A_domain-containing_protein_2_OS=Homo_sapiens_GN=VWA2_PE=1_SV=1	2e-06
TRINITY_DN191265_c0_g1_i1	9.89941342017289	2.04931303121607	4.16413625383838	2.75497507703681	0	3.87230848375855	8.18158363713228	1.8702168604431	5.96415839579321	6.05457522857241	1.07039798617008	2.17410076576074	TRINITY_DN191265_c0_g1_i1	sp|P03359|POL_WMSV_Pol_polyprotein_(Fragment)_OS=Woolly_monkey_sarcoma_virus_GN=pol_PE=3_SV=1	7e-08
TRINITY_DN191289_c0_g1_i1	0	0	0	0	0	0	14.6614705607842	7.14684944392927	0	0	4.00642806011068	4.04394293183265	-	-	-
TRINITY_DN191312_c0_g2_i1	0	0	0	0	0	5.49118746054005	17.1933790747972	0	43.3453808197931	0	0	9.07736854967565	-	-	-
TRINITY_DN191333_c0_g1_i1	3.12462235855576	7.79778194947542	8.31393979001131	4.91854888512355	9.34947904577804	3.23382516705415	3.49574491205786	0	1.79653567419107	2.37021509228466	7.66500551197452	1.32143835192266	TRINITY_DN191333_c0_g1_i1	sp|P41932|14331_CAEEL_14-3-3-like_protein_1_OS=Caenorhabditis_elegans_GN=par-5_PE=1_SV=2	4e-93
TRINITY_DN191488_c0_g1_i1	0	3.87222969486362	0	0	0	0	3.23764729328244	0	2.47546939140055	3.31745084720787	9.54716615838762	0	-	-	-
TRINITY_DN191667_c0_g1_i1	11.5068782271793	0	0	0	8.10292357738649	4.82086457864045	5.03530316567974	5.2102624353344	0	3.64055800365499	5.93011868000597	11.8955616885033	TRINITY_DN191667_c0_g1_i1	sp|O43422|P52K_HUMAN_52_kDa_repressor_of_the_inhibitor_of_the_protein_kinase_OS=Homo_sapiens_GN=PRKRIR_PE=1_SV=2	1e-13
TRINITY_DN191715_c0_g1_i1	0	4.11831192991295	5.42634281954189	13.3755596684954	15.3962268394159	0	1.7874617115121	0	2.66748631583829	3.85071456515768	4.25139001307206	0	-	-	-
TRINITY_DN191750_c0_g2_i1	0	0	2.56368959553059	0	0	0	0	3.67883489840843	0	1.89300333225664	1.99918617883257	0	-	-	-
TRINITY_DN191750_c0_g3_i1	3.13376918257959	0	0	0	0	13.2020441996832	0	4.72835014204005	0	9.71915549990817	2.68015723285678	0	-	-	-
TRINITY_DN191798_c0_g1_i1	22.4578943016412	17.6096931101029	6.68284038678032	8.45470280634111	26.2379236582054	9.64220932307558	25.0052340667723	14.0630624130256	17.9194376140559	26.9312408979328	21.7704199830341	14.6870567964746	TRINITY_DN191798_c0_g1_i1	sp|Q9Y7F7|PLMP_ARMME_Peptidyl-Lys_metalloendopeptidase_OS=Armillaria_mellea_GN=MEP_PE=1_SV=1	3e-16
TRINITY_DN191827_c0_g1_i1	0	4.74327153588609	2.93925497556787	0	0	2.86831610462835	0	0	6.16867924600832	2.11965212177713	0	2.35131061062922	-	-	-
TRINITY_DN191838_c0_g1_i1	1.75128586564922	0	0	0	0	1.82636776268016	3.81579357186212	6.73806947689859	0	0	12.1274938634699	4.68614189501349	-	-	-
TRINITY_DN191842_c0_g1_i1	7.33051216010885	0	0	0	0	0	7.93709753999335	1.35204921220343	3.77630607227389	0	0	4.31394889036569	-	-	-
TRINITY_DN191918_c0_g1_i1	14.9896155642719	21.6955331393655	27.1347251728492	9.9654522248085	5.30628817169301	22.5573887579911	16.8058023736097	41.7457395589184	71.3920611884622	47.5297724826609	29.6553674929636	15.9286198921465	-	-	-
TRINITY_DN191942_c0_g2_i1	17.7436450704742	12.7125890569243	35.7544697540589	35.2883739609426	35.7728061866203	37.7683551824862	28.0023339159851	15.1127540613036	15.7746261057124	27.0529285006202	30.0502730443791	20.2307516213134	-	-	-
TRINITY_DN191954_c0_g1_i1	5.28543204286621	0	0	2.93120220980335	2.41023549200389	0	5.62792151194467	7.80643481703098	2.78593892320251	0	4.85094192488776	14.3126563993968	-	-	-
TRINITY_DN192004_c0_g1_i1	0	9.18682707310753	15.1498030153964	0	11.9926794477697	0	2.04252259567318	0	0	2.16117542661715	0	2.41350769819461	-	-	-
TRINITY_DN192315_c0_g2_i1	0	2.6184070972696	0	0	8.62260700560827	0	0	0	3.03370140110597	0	0	6.31579692960298	-	-	-
TRINITY_DN192352_c0_g1_i1	3.14598664859481	15.3868083448791	19.7030303988	16.2110403154661	13.2115510742437	12.8072793213384	22.1421808136149	18.3761560174458	12.1443375050165	37.0579733054356	26.2982068017635	5.22775226866684	-	-	-
TRINITY_DN192352_c0_g2_i1	32.0872322807973	43.4663776145768	14.8725432165234	11.0665357203153	0	3.6209416902408	22.1244734237656	12.8735910830307	0	5.22933332196877	3.02842499485511	20.6788903431016	-	-	-
TRINITY_DN192354_c0_g1_i1	7.73515333249402	6.42829821177728	15.0965672069247	16.8015969124101	6.93872509313046	1.61222525076943	6.96585548124042	7.20230770466816	1.85127716509436	2.49637027831271	3.87211382221257	1.32276088445618	-	-	-
TRINITY_DN192407_c0_g2_i1	3.81880445511164	1.59444856747785	12.7590093543933	0	0	0	0	1.42683638205473	2.17975288551578	1.54935069677695	0	0	TRINITY_DN192407_c0_g2_i1	sp|Q9P215|POGK_HUMAN_Pogo_transposable_element_with_KRAB_domain_OS=Homo_sapiens_GN=POGK_PE=1_SV=2	7e-27
TRINITY_DN192415_c0_g1_i1	12.8735851714755	0	0	0	0	0	0	4.73108021394859	0	0	8.25702084601321	0	-	-	-
TRINITY_DN192421_c2_g1_i1	0	3.80062613080623	0	0	6.02341706467202	0	1.6301886466216	0	2.33443207013222	0	0	0	-	-	-
TRINITY_DN192458_c0_g1_i1	2.08881777755113	5.17516915423002	0	2.16315742047809	0	0	11.9523226586535	6.20948555430021	6.54012884410143	0	3.53193884299325	0	-	-	-
TRINITY_DN192464_c0_g2_i1	8.94020128375215	2.45188635373716	3.19905053863002	4.84764402376605	0	0	10.1007419920282	4.60510209575696	0	3.52014041961893	2.50206966130177	0	TRINITY_DN192464_c0_g2_i1	sp|Q7SZN0|FA5V_PSETE_Venom_prothrombin_activator_pseutarin-C_non-catalytic_subunit_OS=Pseudonaja_textilis_PE=1_SV=1	2e-11
TRINITY_DN192472_c0_g1_i1	3.41111434138519	0	7.32625896695387	0	5.73464426841589	10.5370783091041	18.956009068114	5.04754174936454	10.7815033077887	17.7164899687494	2.91093595826732	2.89037106544097	-	-	-
TRINITY_DN192472_c0_g2_i1	0	15.8448115219059	20.4844646190816	14.4826748359331	2.28978632397199	0	3.78734590536591	3.97219582536756	12.1730403068009	2.04750425371453	20.7381034993338	2.31161560537868	-	-	-
TRINITY_DN192534_c0_g1_i1	0	2.10911752293965	0	0	0	0	1.72503075057145	0	0	1.58644244717418	1.89938446130817	5.64126727902009	-	-	-
TRINITY_DN192679_c0_g1_i1	1.51638717847021	4.97079712891534	6.59921680799773	8.15960295970139	1.33408727668761	12.650882462498	0	0	1.88957880497558	1.20141062244611	3.9162116087873	1.31648123357762	TRINITY_DN192679_c0_g1_i1	sp|Q8IWZ3|ANKH1_HUMAN_Ankyrin_repeat_and_KH_domain-containing_protein_1_OS=Homo_sapiens_GN=ANKHD1_PE=1_SV=1	8e-05
TRINITY_DN192728_c1_g1_i1	0	1.82570860691267	2.17612809213634	0	0	4.26367790398384	0	0	2.28936974233069	3.06539267743712	5.31999887315239	0	-	-	-
TRINITY_DN192733_c0_g1_i1	23.814618946884	18.1460307462561	4.38234284706959	4.35781753774723	8.91573291481609	16.9850647106681	5.93718024821459	6.03076244683571	4.60007916098806	6.39728210548198	1.75436327712169	1.77836858494087	-	-	-
TRINITY_DN192747_c0_g1_i1	7.19086847661336	9.0593224029743	0	0	4.71756143737449	1.92993495158621	14.5319749294097	6.93166937620928	2.1626034969496	17.0321210529696	9.1565897359043	0	TRINITY_DN192747_c0_g1_i1	sp|Q8BR93|HARB1_MOUSE_Putative_nuclease_HARBI1_OS=Mus_musculus_GN=Harbi1_PE=2_SV=1	5e-31
TRINITY_DN192914_c0_g1_i1	4.91475238791234	4.17423971060598	6.92383479666955	2.70917244008608	1.14593497441151	0	12.2485490869736	2.91345713879573	1.43547477674382	4.13992753589699	7.49383342261097	1.08785436848528	-	-	-
TRINITY_DN192950_c0_g1_i1	3.35222962729584	2.83921957830787	19.9710160862425	16.8979609018389	10.8241865442198	16.3783409315265	11.8115737327953	14.7658249233884	10.7395334926795	25.5115221758321	45.8101563742023	21.5098974760312	-	-	-
TRINITY_DN192994_c0_g1_i1	0	0	0	0	2.27129782177266	0	3.76105787847281	4.00179820507732	13.9274187408711	9.9250606514576	0	0	-	-	-
TRINITY_DN192994_c0_g2_i1	0	0	0	0	6.58783484239512	0	1.82899133284558	0	2.64749877709566	3.83194350934714	0	0	-	-	-
TRINITY_DN193047_c0_g1_i1	0	8.59532632862054	10.7593904869521	3.54703948298637	0	0	2.47285354141738	2.55585131966285	7.45015760067815	0	0	5.88081693079211	-	-	-
TRINITY_DN193094_c0_g1_i1	2.51188280188466	0	8.13798460314181	0	0	0	1.81711745226906	0	2.63071085105195	1.93942656721227	2.15125262637764	0	TRINITY_DN193094_c0_g1_i1	sp|A2A4P0|DHX8_MOUSE_ATP-dependent_RNA_helicase_DHX8_OS=Mus_musculus_GN=Dhx8_PE=2_SV=1	1e-06
TRINITY_DN193298_c0_g1_i1	0	0	2.58742891193279	0	0	0	1.70633042297359	0	8.08601034020927	0	0	0	-	-	-
TRINITY_DN193308_c0_g1_i1	4.75502475273464	2.03434857097658	2.61832254286717	2.60958442088749	0	0	3.39749372183795	0	2.74060884538433	1.88105975259983	2.09563212617827	2.1061758754243	TRINITY_DN193308_c0_g1_i1	sp|Q13018|PLA2R_HUMAN_Secretory_phospholipase_A2_receptor_OS=Homo_sapiens_GN=PLA2R1_PE=1_SV=2	5e-09
TRINITY_DN193373_c0_g1_i1	7.24682360293708	2.96531938526949	0	4.03010859295636	6.5310389462209	0	2.57756710148416	0	0	2.94121908079405	3.32954511285112	0	-	-	-
TRINITY_DN193390_c0_g1_i1	0	2.78740858020004	1.83969464461593	1.84036184946921	2.92991892022566	6.97036105610597	19.180330254476	5.18947188772326	5.93324665637142	4.04815292569852	0	7.30313882554111	-	-	-
TRINITY_DN193394_c0_g1_i1	8.3311616879258	3.58974549889898	4.64808829460799	0	0	2.17661441234632	0	0	2.27825811663987	0	0	0	TRINITY_DN193394_c0_g1_i1	sp|Q75EV6|EF3_ASHGO_Elongation_factor_3_OS=Ashbya_gossypii_(strain_ATCC_10895_/_CBS_109.51_/_FGSC_9923_/_NRRL_Y-1056)_GN=TEF3_PE=3_SV=2	3e-07
TRINITY_DN193444_c0_g1_i1	5.62407068792403	9.53519757351341	9.0717310482951	0	17.3947458866763	26.6956176318539	26.2974598017094	16.4902223430308	8.4660011638334	10.9757533867263	24.6709363675974	29.6260607978951	TRINITY_DN193444_c0_g1_i1	sp|Q4VA61|DSCL1_MOUSE_Down_syndrome_cell_adhesion_molecule-like_protein_1_homolog_OS=Mus_musculus_GN=Dscaml1_PE=1_SV=2	1e-07
TRINITY_DN193464_c0_g1_i1	11.236705133237	7.17635228450946	0	0	0	0	1.9660581145529	2.08907622507367	0	2.06966202592851	4.70546650661632	2.34503095975066	-	-	-
TRINITY_DN193530_c0_g1_i1	168.392704768962	60.495986716347	33.1921652530926	54.1484722425956	0	0	56.4751548351623	75.2032328101666	21.8139954811815	26.0551982452776	113.129316380502	129.885063800493	-	-	-
TRINITY_DN193530_c0_g2_i1	219.825415608535	37.3249026698259	37.0686233880743	66.1462647980354	0	0	72.4416765768025	62.529398988628	21.9553674899706	39.7307770968082	123.141933424724	147.12651131116	-	-	-
TRINITY_DN193556_c0_g1_i1	14.370170506715	0	12.3472147182739	6.04279542845968	0	0	6.12624387002145	0	9.78892722108004	0	2.50117046321522	0	-	-	-
TRINITY_DN193621_c0_g1_i1	0	9.85582647204929	10.6950618776654	2.13983971439408	5.26105492610058	2.06324955472491	8.47455819432583	7.22975962773612	0	6.3373120049126	8.4918320576882	1.7138213856073	-	-	-
TRINITY_DN193621_c1_g1_i1	1.48138402983335	6.19725156927992	6.39416259097719	4.78271135039538	0	9.10347473395759	2.24350974494398	10.4368549007925	0	2.38069950157615	7.40763091738531	6.33009740728552	-	-	-
TRINITY_DN193676_c0_g1_i1	2.50834559591577	0	2.73601944793176	5.43535728818243	3.30551920088455	0	0.92416853499	5.71497292912032	2.92060379407466	5.02464414572377	5.17195564178841	0	-	-	-
TRINITY_DN193691_c0_g2_i1	4.87928267529799	0	0	0	0	2.58227448122296	1.77414807120017	1.85570127811096	2.72036694412589	3.88277127707213	4.21759128911757	2.12529075211374	-	-	-
TRINITY_DN19394_c0_g1_i1	26.8309008097364	35.9099920590656	64.2134657733932	40.0561310477933	26.4211456932283	17.7691068582757	0	0	0	0	3.09001542874255	3.17780781247329	TRINITY_DN19394_c0_g1_i1	sp|P00072|CYC_FAGES_Cytochrome_c_OS=Fagopyrum_esculentum_PE=1_SV=1	7e-50
TRINITY_DN193996_c0_g1_i1	1.77627416425762	0	0	5.65924295695537	0	0	8.95522280944074	1.32807498073588	0	0	16.7251771107832	0	TRINITY_DN193996_c0_g1_i1	sp|Q86WI1|PKHL1_HUMAN_Fibrocystin-L_OS=Homo_sapiens_GN=PKHD1L1_PE=2_SV=2	1e-35
TRINITY_DN194036_c0_g1_i1	3.30736353318132	2.6841867032421	6.95088629572554	3.50287860289257	9.99738855168698	0	3.64786297513709	6.18814899230736	1.82804985115031	1.3142621379213	1.38808374314213	1.37268410894074	-	-	-
TRINITY_DN194036_c1_g1_i1	0	0	0	0	2.05905177297967	0	0	5.40193868397723	2.43465090136285	0	2.07847320186676	0	-	-	-
TRINITY_DN194050_c0_g1_i1	8.7704804991961	5.5069836089045	0	0	3.69628200980214	0	4.85032713760445	0	0	0	3.56744326228718	0	-	-	-
TRINITY_DN194059_c0_g1_i1	10.1832687740133	1.71604036413559	22.6160649320505	0	5.51754621058011	6.5161356468526	12.0553399500665	6.17993357591799	9.30670944110044	6.76766818321008	1.78548294698323	0	-	-	-
TRINITY_DN194135_c0_g1_i1	21.7149725449251	8.07724302215936	7.70192070139562	20.9284739856151	4.18525887273096	5.14092937835497	0	5.33141042630324	17.8057777319896	3.76276802536202	25.1493653701456	41.2278109422622	-	-	-
TRINITY_DN194151_c0_g1_i1	33.6867872008365	33.0961756078547	10.9018263853653	16.2637430899315	28.296212413634	20.9801584476391	32.3720047129558	33.4996623619585	5.40371744845046	20.3592997026129	15.3004579981764	32.6778759786504	TRINITY_DN194151_c0_g1_i1	sp|Q64604|PTPRF_RAT_Receptor-type_tyrosine-protein_phosphatase_F_OS=Rattus_norvegicus_GN=Ptprf_PE=2_SV=1	2e-06
TRINITY_DN194181_c0_g1_i1	13.4531010328192	17.4287502902137	42.3914815772114	51.6007749171413	16.0279662426076	13.8686743779713	0	0	4.34953208291149	1.4066222177108	0	1.65546820554939	TRINITY_DN194181_c0_g1_i1	sp|Q3S4T7|GRP78_SPETR_78_kDa_glucose-regulated_protein_OS=Spermophilus_tridecemlineatus_GN=HSPA5_PE=2_SV=1	3e-64
TRINITY_DN194196_c0_g1_i1	0	15.8990499101773	3.26659497616607	0	20.7887066475524	31.0487778614331	11.4696721680415	11.9625030854936	37.8721688545221	7.16413017579975	0	10.4270748451744	-	-	-
TRINITY_DN194259_c0_g1_i1	0	1.52418762581866	0	0	1.57316610936036	5.53403654145626	5.15307385714007	1.34857152060302	0	4.12060703939334	0	1.52522253755451	-	-	-
TRINITY_DN194299_c0_g1_i1	0	3.10717499944701	0	0	8.65930032399434	0	5.54181726018213	1.43048207808028	4.74217409482214	0	10.7417091010027	0	-	-	-
TRINITY_DN194325_c0_g1_i1	2.39299579022498	0	0	0	4.36523319202365	0	0	0	5.22988075014298	1.89864185477938	0	0	TRINITY_DN194325_c0_g1_i1	sp|Q9P7V2|ABC4_SCHPO_ATP-binding_cassette_transporter_abc4_OS=Schizosaccharomyces_pombe_(strain_972_/_ATCC_24843)_GN=abc4_PE=3_SV=1	1e-09
TRINITY_DN194325_c0_g2_i1	0	0	6.72666959651529	0	5.43304690793579	0	0	0	0	0	0	0	TRINITY_DN194325_c0_g2_i1	sp|Q9P7V2|ABC4_SCHPO_ATP-binding_cassette_transporter_abc4_OS=Schizosaccharomyces_pombe_(strain_972_/_ATCC_24843)_GN=abc4_PE=3_SV=1	5e-10
TRINITY_DN194422_c0_g1_i1	4.40213963087577	3.66686181717412	0	0	11.7639698279707	16.1332277258586	17.2133205745807	8.0619947483335	9.49058676503214	3.52195987896333	0	9.43793468557558	-	-	-
TRINITY_DN194525_c0_g2_i1	3.62437748039869	8.9143903162817	3.71661822226038	14.9955454018931	0	0	5.04421478197306	2.60978914035422	11.1727797946145	2.60939293105297	0	2.9876009932107	TRINITY_DN194525_c0_g2_i1	sp|B8UU74|USOM4_ACRMI_Uncharacterized_skeletal_organic_matrix_protein_4_(Fragment)_OS=Acropora_millepora_PE=1_SV=1	3e-06
TRINITY_DN194660_c0_g2_i1	0	0	0	0	15.2732636263759	0	4.10415924300611	0	0	0	2.61656446096217	0	-	-	-
TRINITY_DN194664_c1_g1_i1	12.7069241785858	0	0	10.2655844131184	2.77909578429487	0	0	2.37091204846816	0	0	0	8.47627275588175	TRINITY_DN194664_c1_g1_i1	sp|O14764|GBRD_HUMAN_Gamma-aminobutyric_acid_receptor_subunit_delta_OS=Homo_sapiens_GN=GABRD_PE=1_SV=2	2e-16
TRINITY_DN194722_c0_g1_i1	35.6126113953675	20.0329042503687	34.8612644245879	77.3830197727639	43.1569574486101	15.7469229115153	3.6321414607849	15.0510124350645	21.9370266138304	55.6669891476335	19.7307235398897	14.325025408703	-	-	-
TRINITY_DN194741_c0_g1_i1	3.67459278476677	0	4.23443883620249	0	0	0	0	0	8.2763672145438	11.8511655336681	3.51442765551381	3.39040253858022	-	-	-
TRINITY_DN194796_c0_g1_i1	47.066323029763	74.1706402996601	74.4538914378501	115.180426495501	57.7853734215577	52.0165891886374	139.80149775648	78.7608945169424	63.5772414526129	77.3619701679746	112.256074527372	79.9729714243078	TRINITY_DN194796_c0_g1_i1	sp|Q80XJ3|TTC28_MOUSE_Tetratricopeptide_repeat_protein_28_OS=Mus_musculus_GN=Ttc28_PE=2_SV=3	2e-05
TRINITY_DN194844_c0_g1_i1	0	2.19039508149529	2.71497805485483	5.46666963635239	4.38192175538452	0	0	0	8.02895281166199	5.76583063350591	0	2.13550945672522	-	-	-
TRINITY_DN194891_c0_g1_i1	0	5.30112669656666	5.76009038803759	12.8441301119787	11.596888548836	46.7825533761891	15.9340030303749	15.0115313951565	29.2127316911628	19.5032530882972	7.8154311547637	17.191210303639	TRINITY_DN194891_c0_g1_i1	sp|P80057|GSEP_BACLD_Glutamyl_endopeptidase_OS=Bacillus_licheniformis_(strain_DSM_13_/_ATCC_14580)_GN=blaSE_PE=1_SV=2	2e-10
TRINITY_DN194988_c0_g1_i1	4.13534098802647	0	0	0	0	6.5941282909322	3.0537717712118	0	0	3.36110886424899	7.23657933910553	3.6592096546728	-	-	-
TRINITY_DN194988_c1_g1_i1	16.2855783891904	0	0	0	0	2.17643149204359	1.48723870875406	7.53633410273256	0	1.60818588706221	0	1.78866340653269	-	-	-
TRINITY_DN195162_c0_g1_i1	5.10143223053393	4.43285901573118	2.78656937737877	0	0	2.59795989718268	3.7680911875251	0	5.54093933198157	1.90698254464529	0	0	-	-	-
TRINITY_DN195202_c0_g1_i1	7.45754776588702	0	0	0	0	0	2.63715991536018	2.77279543384682	12.2427624111356	3.20389676822345	0	0	-	-	-
TRINITY_DN195410_c0_g1_i1	0	0	0	0	1.95012612642438	0	0	0	4.75197374543139	6.63240669323554	1.90758848508758	0	-	-	-
TRINITY_DN195436_c0_g1_i1	268.824398537616	324.849712128088	196.441337690655	186.692737890063	182.387606854899	253.067952333213	239.414667588161	208.313726864495	307.363631608873	285.434440071119	171.231417897097	220.032306549	TRINITY_DN195436_c0_g1_i1	sp|Q91W40|KLC3_MOUSE_Kinesin_light_chain_3_OS=Mus_musculus_GN=Klc3_PE=1_SV=1	9e-08
TRINITY_DN195514_c0_g1_i1	0	0	7.23908231950631	0	2.95924618456089	1.73248391730026	5.04078087225929	1.29803578952075	1.95873863427527	3.86782829166441	0	0	-	-	-
TRINITY_DN195601_c0_g2_i1	14.5472478116603	8.68477521157314	11.4812535966678	9.98832974970623	3.50518524236096	13.9809417137763	8.97623999178524	9.12734440903461	27.2276330677487	6.43957102440257	25.6934265629291	18.3624603387161	-	-	-
TRINITY_DN195666_c0_g1_i1	5.91151749935856	0	3.28079520652538	6.53621474470165	0	0	8.45354101198133	6.50483733369725	3.10800203072526	0	0	2.60145003729191	-	-	-
TRINITY_DN195675_c0_g1_i1	0	2.65264841419311	0	14.9433184989805	3.0835202226245	5.27983448324607	3.60943628426786	0	1.90039590564809	2.8253861740169	0	4.52279485519056	-	-	-
TRINITY_DN195675_c0_g2_i1	0	0	2.76876790115226	0	6.48676436370548	0	15.6342185751225	0	0	15.8414560493249	2.20234005581075	4.45193946111079	-	-	-
TRINITY_DN195675_c0_g2_i2	0	11.6117276057949	8.28068547616733	8.1963878307278	4.00584214318713	1.51213354761539	12.584906749298	0	0	11.2016545766151	0	12.9842247999048	-	-	-
TRINITY_DN195675_c0_g3_i1	0	4.88243301372817	3.45143885684826	15.4341800056265	6.95265505457588	3.17657111229739	0	1.14428653985339	3.52234518148507	5.22514496258686	5.43858177957744	2.71964067852446	-	-	-
TRINITY_DN195705_c0_g1_i1	5.25022273805325	11.3183068167853	8.40941496054416	19.9067777618933	0	0	11.3713713309342	9.74366864266264	2.72423593186642	0	0	0	TRINITY_DN195705_c0_g1_i1	sp|Q6IMH0|TEPP_MOUSE_Testis,_prostate_and_placenta-expressed_protein_OS=Mus_musculus_GN=Tepp_PE=2_SV=1	4e-10
TRINITY_DN195938_c0_g1_i1	0	0	2.84606822214126	0	20.4394793837874	5.47042600617938	3.59566754748784	0	0	0	4.53902215976971	2.28735331789333	-	-	-
TRINITY_DN196030_c0_g2_i1	3.3311691463584	0	10.3854149545887	17.184197640809	0	16.7913978401451	0	9.6494181601588	9.73065142995702	7.13101061139698	38.9360187545626	25.1043315804294	-	-	-
TRINITY_DN196101_c1_g1_i1	0	1.91521083909964	0	0	0	0	4.84602440736069	1.68828486845842	2.36230484686508	3.53630838755556	9.65284510876641	0	-	-	-
TRINITY_DN196137_c0_g1_i1	5.10967847757795	1.44801381068397	0	5.36171616539671	13.3548614219793	1.72842537308328	2.45829872891976	3.82682999651472	8.81880197326711	5.21773201684211	2.74710577493008	8.40597872453204	TRINITY_DN196137_c0_g1_i1	sp|P21328|RTJK_DROME_RNA-directed_DNA_polymerase_from_mobile_element_jockey_OS=Drosophila_melanogaster_GN=pol_PE=1_SV=1	2e-06
TRINITY_DN196186_c0_g1_i1	0	0	4.79701607102262	4.80980033853481	1.31799543218079	3.00451170253516	5.63078448245301	0	8.63551369937203	15.0008117888652	0	0	-	-	-
TRINITY_DN196244_c0_g1_i1	26.7519104433147	4.94458487176382	0	0	8.11427101788978	48.2702670633891	10.7670032213113	13.4483342214364	0	4.81281224046832	27.2405107759745	31.804909360305	TRINITY_DN196244_c0_g1_i1	sp|O95140|MFN2_HUMAN_Mitofusin-2_OS=Homo_sapiens_GN=MFN2_PE=1_SV=3	1e-47
TRINITY_DN196375_c0_g1_i1	7.84157332066214	1.29943619297641	5.00494887587682	4.9834696617054	5.48974498134705	1.61220238573159	5.85714946568074	0	3.52168919394429	15.9376532067417	3.82925822680896	3.93527642776591	-	-	-
TRINITY_DN196388_c0_g1_i1	595.384461740952	608.088799758999	1150.52337990812	1164.2435473435	1118.15330973104	1279.57324772281	438.652591525256	518.770784125928	1102.76191230898	974.023240518488	1103.84444695663	1023.77338565632	TRINITY_DN196388_c0_g1_i1	sp|A1A5Z3|EFTS_DANRE_Elongation_factor_Ts,_mitochondrial_OS=Danio_rerio_GN=tsfm_PE=2_SV=1	2e-54
TRINITY_DN196677_c0_g1_i1	0	6.114035655209	7.8736001615666	2.69525319716859	0	5.06111896376692	12.0453278277686	16.0276221584064	2.57544724761619	7.6666432293843	4.24076649753398	4.16805166828712	TRINITY_DN196677_c0_g1_i1	sp|Q9R080|GPSM1_RAT_G-protein-signaling_modulator_1_OS=Rattus_norvegicus_GN=Gpsm1_PE=1_SV=2	3e-06
TRINITY_DN196804_c0_g2_i1	0	0	0	0	7.99132736940242	0	1.50028756566638	0	10.9744171947822	1.70910283010507	5.58630982810695	0	-	-	-
TRINITY_DN196904_c0_g1_i1	5.51935420079	20.0051626484987	4.41695816687675	1.48343439134042	2.45845233186657	4.15017585613537	4.09061391721952	10.4161903565002	6.07793876536696	3.23843947409362	5.50252681463997	6.86766406635798	-	-	-
TRINITY_DN196951_c0_g2_i1	5.39032213520117	4.44035458315952	2.69658640790091	0	4.24112545265706	8.05736495512213	3.83132477314583	0	0	1.91901619654687	2.10116636594811	2.12891582330273	-	-	-
TRINITY_DN196955_c0_g1_i1	0	18.4691492757291	5.5550482153176	12.9521529544496	10.5072407922313	3.57832125970301	11.2868061326819	8.98899276493139	9.44915244995615	10.942246511671	2.9125767630232	7.32169233950049	TRINITY_DN196955_c0_g1_i1	sp|Q8R4H4|CBPA5_MOUSE_Carboxypeptidase_A5_OS=Mus_musculus_GN=Cpa5_PE=2_SV=1	5e-10
TRINITY_DN196982_c0_g1_i1	6.04044106169682	23.3415348503184	77.2021599394506	69.0902441590297	16.5818387264837	51.9122102908879	8.2926023519024	15.5038683630308	17.9941398687001	16.0343007253823	14.0552076995463	18.6852914816094	-	-	-
TRINITY_DN196988_c0_g1_i1	0	2.36832366964286	11.8205294991202	0	0	0	16.4295617117182	2.13518503955349	0	2.10105220323165	0	4.71372478576644	-	-	-
TRINITY_DN197125_c0_g1_i1	0	1.46218692394703	1.90385463369484	9.36311780693434	7.62131276850852	1.80681815532511	10.4298181108632	5.32715151412592	0	6.93495035620116	2.92498940465103	0	TRINITY_DN197125_c0_g1_i1	sp|Q76L87|DMTA2_ORYLA_Doublesex-_and_mab-3-related_transcription_factor_A2_OS=Oryzias_latipes_GN=dmrta2_PE=3_SV=1	4e-24
TRINITY_DN197136_c0_g1_i1	0	0	2.56253334267691	0	2.03007667059109	0	3.2407750471904	1.70179242423972	0	3.65530283012422	0	0	-	-	-
TRINITY_DN197161_c0_g1_i1	5.87204401679783	0	10.564080109084	6.17281543345567	5.0100025872416	0	1.4195120798211	12.9953942912576	0	1.53502020263368	3.28989696629234	0	-	-	-
TRINITY_DN197234_c1_g1_i1	0	2.05240728680926	5.09929188215711	0	0	0	0	0	2.45024733983249	5.54866645135994	0	0	-	-	-
TRINITY_DN197238_c0_g1_i1	0	0	0	0	0	0	4.30383074976008	0	0	0	0	0	TRINITY_DN197238_c0_g1_i1	sp|Q9Z0T6|PKDRE_MOUSE_Polycystic_kidney_disease_and_receptor_for_egg_jelly-related_protein_OS=Mus_musculus_GN=Pkdrej_PE=2_SV=1	9e-12
TRINITY_DN197262_c0_g1_i1	3.96136687604771	3.24560737108609	2.12090497407236	2.05596735322456	22.0119802983596	0	0	0	0	0	0	0	TRINITY_DN197262_c0_g1_i1	sp|O65082|RL15B_PICMA_60S_ribosomal_protein_L15-2_OS=Picea_mariana_GN=SB62_PE=2_SV=1	2e-55
TRINITY_DN197382_c0_g1_i1	4.429905612699	5.01843799520362	1.53228796144322	3.074213508189	0	0	1.10959965953338	5.7264308309149	1.61094475015284	5.38200577685779	2.31256134703917	0	TRINITY_DN197382_c0_g1_i1	sp|O94993|SOX30_HUMAN_Transcription_factor_SOX-30_OS=Homo_sapiens_GN=SOX30_PE=1_SV=1	6e-19
TRINITY_DN197386_c1_g1_i1	1.98299455726119	0	0	0	0	0	2.73677639498435	3.01633464853053	0	0	0	0	-	-	-
TRINITY_DN197401_c0_g2_i1	9.87822273533477	8.32410771264605	0	0	0	0	20.051964108086	1.48542792532249	0	1.50007217166204	0	1.64621047781479	TRINITY_DN197401_c0_g2_i1	sp|P27401|POL_SFV3L_Pro-Pol_polyprotein_OS=Simian_foamy_virus_type_3_(strain_LK3)_GN=pol_PE=3_SV=2	2e-05
TRINITY_DN197542_c0_g1_i1	10.1234509319689	3.58115627216615	19.5498268956869	6.06720763911498	1.24010894831252	1.47359452633243	8.71609030166279	18.8759691822389	10.2763393513826	6.56770779981562	22.9968520124301	10.7155582006865	TRINITY_DN197542_c0_g1_i1	sp|Q80ZA4|PKHL1_MOUSE_Fibrocystin-L_OS=Mus_musculus_GN=Pkhd1l1_PE=2_SV=1	9e-53
TRINITY_DN197542_c0_g2_i1	9.14038978107086	6.33134486985728	5.78508231169795	1.41967950006276	7.97072589552317	0	2.93492539719053	10.0691772163724	18.044209121813	9.76166959944069	12.3363488417185	4.57884549659299	TRINITY_DN197542_c0_g2_i1	sp|Q80ZA4|PKHL1_MOUSE_Fibrocystin-L_OS=Mus_musculus_GN=Pkhd1l1_PE=2_SV=1	1e-63
TRINITY_DN19767_c1_g1_i1	8.87662922923777	0	0	0	0	0	1.58284206497781	0	0	3.44985704702312	0	0	-	-	-
TRINITY_DN197687_c0_g1_i1	2.50592597342785	0	8.43357582746594	0	2.27688350153764	5.26669851900575	1.7666844891235	0	10.2306478110419	7.86116324919452	2.19955903080079	6.64708657193725	-	-	-
TRINITY_DN197864_c0_g1_i1	2.74865859529868	8.88347443496697	8.25663300795058	5.56284327716011	6.46757153761284	8.50693732917463	0	6.11715872246423	0	9.93983249960026	17.5521612479141	2.2553556422803	-	-	-
TRINITY_DN198069_c0_g1_i1	4.01524959028536	8.50190292770771	0	0	0	0	2.85661570675418	1.48643595187334	1.96120193442841	4.23351259821539	4.54105230802699	0	-	-	-
TRINITY_DN198163_c0_g1_i1	17.1971141973066	4.96286587607302	3.52592081150642	0	2.77366662095062	30.8776330531845	13.8629003765057	0	6.77104984595785	2.52313974945903	0	0	-	-	-
TRINITY_DN1981_c0_g1_i1	0	1.48490480624762	3.89048974513314	5.80707245481246	0	0	9.44457562985554	1.36940406932045	0	1.43807544558528	6.19223028719549	0	-	-	-
TRINITY_DN198240_c0_g2_i1	3.19211138041605	5.2701485744785	10.1288713526775	3.36575621497202	0	3.44968255680304	2.28608195091345	0	3.30902874322314	7.47772570319892	2.78367625381117	0	-	-	-
TRINITY_DN198267_c0_g1_i1	0	0	9.32383030329992	4.68822705359987	3.59148448384374	0	0	0	0	0	5.44597003602058	0	TRINITY_DN198267_c0_g1_i1	sp|P10719|ATPB_RAT_ATP_synthase_subunit_beta,_mitochondrial_OS=Rattus_norvegicus_GN=Atp5b_PE=1_SV=2	3e-50
TRINITY_DN198279_c0_g1_i1	16.8400299996503	7.90528954826071	5.71192523010131	2.84402254134233	0	0	1.72964791110225	0	11.4334210483186	10.1358297042247	4.41358866173677	2.2736046883183	-	-	-
TRINITY_DN19827_c0_g1_i1	4.11955376506719	11.996197754788	4.02395263962974	4.09033013795496	11.1570774065706	6.07288545576346	0	1.56803570116409	0	0	0	0	TRINITY_DN19827_c0_g1_i1	sp|Q9FJH6|AB1F_ARATH_ABC_transporter_F_family_member_1_OS=Arabidopsis_thaliana_GN=ABCF1_PE=1_SV=1	8e-26
TRINITY_DN198362_c0_g1_i1	11.2840125504896	28.1521242284346	5.84963976269531	14.5730904309527	0	11.4471525452976	6.0006703427537	10.3409243740372	5.82903834989276	27.8269192999484	33.3818483054875	21.2109480357216	TRINITY_DN198362_c0_g1_i1	sp|Q9ERC8|DSCAM_MOUSE_Down_syndrome_cell_adhesion_molecule_homolog_OS=Mus_musculus_GN=Dscam_PE=1_SV=1	1e-09
TRINITY_DN198374_c0_g1_i1	0	11.674679702346	19.3837359909754	39.6510453885277	212.109096924851	123.853050479614	8.19512896291887	0	2.43952395166581	8.49975745018103	78.9395803096184	111.268753332322	-	-	-
TRINITY_DN198383_c0_g1_i1	7.09100208478023	5.7647848924361	7.89474995334857	6.19162425657751	0	4.53383975860785	8.4054662759886	18.2666171322542	1.70446983096731	3.49616318806055	13.403242736376	2.49516218886099	-	-	-
TRINITY_DN19839_c0_g1_i1	20.9475290535781	17.6729119528259	12.6609687478413	31.828073965231	0	0	2.09761409175572	17.3541010971034	25.0563143077573	37.1017484163949	28.6130393192275	23.0369943942268	TRINITY_DN19839_c0_g1_i1	sp|Q9NVH0|EXD2_HUMAN_Exonuclease_3'-5'_domain-containing_protein_2_OS=Homo_sapiens_GN=EXD2_PE=1_SV=2	1e-05
TRINITY_DN198513_c0_g1_i1	0	0	2.8168246603835	2.75746150589985	0	0	5.85139870122034	0	2.84005120156669	2.01652840873734	4.43571635073276	6.66701019154287	TRINITY_DN198513_c0_g1_i1	sp|Q09575|YRD6_CAEEL_Uncharacterized_protein_K02A2.6_OS=Caenorhabditis_elegans_GN=K02A2.6_PE=3_SV=1	9e-10
TRINITY_DN198518_c0_g1_i1	1.76981822084815	5.84058526293023	13.4831127040129	28.3793138546732	14.1126943666257	1.87973476100375	6.63745786986702	6.79325893055726	3.97860459735084	14.1762904602197	6.01017511995959	10.6759773709064	TRINITY_DN198518_c0_g1_i1	sp|Q61923|KCNA6_MOUSE_Potassium_voltage-gated_channel_subfamily_A_member_6_OS=Mus_musculus_GN=Kcna6_PE=2_SV=1	8e-18
TRINITY_DN198591_c0_g1_i1	0	24.521264252918	15.1327001086023	0	8.78840680654814	0	0	0	11.3673537317112	0	0	0	-	-	-
TRINITY_DN198593_c0_g1_i1	0	11.7924925949029	7.79013315869127	0	12.5827463539408	0	0	3.59900759580291	0	0	2.04371965932553	33.0198315128557	-	-	-
TRINITY_DN198609_c0_g1_i1	2.56200045332721	6.39717782506415	2.72413172327982	8.12514985928339	2.18441164371213	0	24.2165932599793	0	8.64377378738556	1.91645814479534	8.56374009436261	0	TRINITY_DN198609_c0_g1_i1	sp|Q9PWB0|CER1_CHICK_Cerberus_OS=Gallus_gallus_GN=CER1_PE=2_SV=1	2e-06
TRINITY_DN198625_c0_g1_i1	2.28449253964573	7.48592010845358	4.80757892261304	2.48112289522671	17.6978986290874	2.36011777354856	5.01459213914105	5.08555275055259	2.55361223375871	0	7.45146914162578	3.81324187902587	-	-	-
TRINITY_DN198644_c0_g2_i1	2.66836618987004	8.85952952027598	2.91762341176353	0	4.64073143934618	0	3.88708650220865	10.2996792876652	12.5668871937865	6.34903040395747	16.1357852103373	13.9804057801856	TRINITY_DN198644_c0_g2_i1	sp|Q9TST6|ADRB1_FELCA_Beta-1_adrenergic_receptor_OS=Felis_catus_GN=ADRB1_PE=3_SV=1	5e-15
TRINITY_DN198679_c0_g1_i1	2.49287303238317	2.1837531018168	0	0	0	13.7613230253024	5.55810971373974	0	2.79172232356207	4.09495446408219	0	0	-	-	-
TRINITY_DN198702_c0_g2_i1	0	0	5.51325449237714	8.41148177256396	0	0	5.82444044134696	0	2.87571550378395	0	0	0	-	-	-
TRINITY_DN198740_c0_g1_i1	1.83860928171539	7.50602387827027	2.01285555375569	1.992271945891	12.726643638254	0	3.98554455445951	6.92082469056646	0	5.76837967803297	8.01826057882406	4.78260113835721	-	-	-
TRINITY_DN198753_c0_g1_i1	1.24094082654975	7.19217033249879	2.72990094324769	17.6344910975843	16.7266164156636	9.15138842075583	32.5987254988768	24.0766301646765	13.3567363553916	7.09023490618857	25.3368064558175	15.2323398144297	TRINITY_DN198753_c0_g1_i1	sp|P38446|NUCA_NOSS1_Nuclease_OS=Nostoc_sp._(strain_PCC_7120_/_UTEX_2576)_GN=nucA_PE=1_SV=1	1e-05
TRINITY_DN198887_c0_g1_i1	5.51386393631069	4.57752435625195	6.16934367673898	0	0	0	1.9873152568533	6.12567654681885	5.87647026534162	0	2.4439276984267	0	-	-	-
TRINITY_DN198897_c0_g2_i1	2.12740153345711	0	4.99960120642853	0	3.98699169676486	0	12.643076352401	1.6415124364993	13.2306662600538	7.34991318786705	3.97129444415141	4.0087102845549	TRINITY_DN198897_c0_g2_i1	sp|P10978|POLX_TOBAC_Retrovirus-related_Pol_polyprotein_from_transposon_TNT_1-94_OS=Nicotiana_tabacum_PE=2_SV=1	4e-07
TRINITY_DN198914_c0_g1_i1	0	0	13.8616650705889	24.3581992340635	8.79865863210629	13.210046962928	3.58007015035423	9.25905987834479	0	14.3598576950656	6.68770697305481	0	-	-	-
TRINITY_DN198979_c0_g1_i1	2.65738566091142	0	0	0	8.73536730447156	0	1.87167938155237	1.94980895685343	2.69217286737306	1.90516308530089	0	0	-	-	-
TRINITY_DN198994_c0_g1_i1	0	0	0	2.95062966594376	4.70853239635334	0	0	0	0	2.13566696689764	7.30965540628413	9.55591600511218	-	-	-
TRINITY_DN199030_c0_g1_i1	0	0	15.1903923082809	5.03594639718324	2.73971233992742	3.25709034305855	2.37701022523773	3.67555881211819	0	4.90064168634577	3.96792940388935	1.34971581012127	TRINITY_DN199030_c0_g1_i1	sp|Q06615|NOTO_XENLA_Homeobox_protein_notochord_OS=Xenopus_laevis_GN=noto_PE=2_SV=1	1e-15
TRINITY_DN199079_c0_g1_i1	13.9161929062914	8.8531809613865	1.82165228237824	0	3.00187734465859	0	3.92633236672044	13.399948946996	1.94089309566581	2.62664176592686	4.21249274326596	1.44891526475745	-	-	-
TRINITY_DN199092_c1_g1_i1	9.93505673798817	14.25678264563	0	10.9710401964702	0	0	2.42773279522662	5.07731213349944	0	10.4211785756633	5.83061360514931	0	-	-	-
TRINITY_DN199101_c0_g1_i1	3.71206980751684	0	11.7043501759261	0	0	0	0	0	7.19353259722371	0	0	0	-	-	-
TRINITY_DN199117_c0_g1_i1	0	0	0	2.34767661505104	1.87663188461299	0	5.87263102007702	0	6.56963489593583	1.58818084149828	0	0	-	-	-
TRINITY_DN199132_c1_g1_i1	0	0	0	2.27844920091693	0	0	0	3.25228006319789	12.0873335264725	4.52651761045962	10.1621434889253	3.42535926180421	-	-	-
TRINITY_DN199138_c0_g2_i1	0	0	0	8.47909122341877	1.37285443764841	1.65867557514578	5.03455846236832	0	12.3050142900058	4.93146440850684	2.65802027377743	3.98422916075106	TRINITY_DN199138_c0_g2_i1	sp|P14381|YTX2_XENLA_Transposon_TX1_uncharacterized_149_kDa_protein_OS=Xenopus_laevis_PE=3_SV=1	8e-10
TRINITY_DN199151_c0_g1_i1	0	0	3.53994037735734	14.151706171006	8.74229315608908	1.69692878345571	52.1375062805826	0	0	0	1.39109652023626	28.2328346188835	-	-	-
TRINITY_DN199173_c0_g1_i1	14.9469737867942	0	2.81625857825722	16.7688807431596	0	8.26960966889196	5.36322085714133	0	2.92997504465728	2.01266430943661	6.76303567049149	13.6286501847608	TRINITY_DN199173_c0_g1_i1	sp|Q5R796|FBX36_PONAB_F-box_only_protein_36_OS=Pongo_abelii_GN=FBXO36_PE=2_SV=1	2e-14
TRINITY_DN199193_c0_g1_i1	0	3.86782838302847	1.71150715376426	0	0	0	8.0884791742424	4.74510018322656	26.7764742897001	1.24541992124185	3.92128234438881	7.95357745184443	-	-	-
TRINITY_DN199195_c0_g1_i1	6.29003108900425	2.5375296579717	27.1413495381568	0	10.5752276124881	0	4.55487023603949	2.35184354621471	6.97909160889186	0	2.65355209359475	2.70067803579571	TRINITY_DN199195_c0_g1_i1	sp|Q4LBB6|OCTB3_DROME_Octopamine_receptor_beta-3R_OS=Drosophila_melanogaster_GN=Octbeta3R_PE=2_SV=4	7e-11
TRINITY_DN199196_c0_g1_i1	15.1725520447485	7.85765757351149	6.95237978899488	0	2.73641571281569	13.2673238827226	15.1895479533928	23.0111461004353	3.26866542821374	0	53.0528725084965	16.7003509266315	-	-	-
TRINITY_DN199270_c0_g1_i1	4.13690343483481	6.71572610345978	6.93640904645337	2.28408827881684	14.5895803360527	4.41808550453193	11.9900542930988	13.9191666228928	0	8.69988897084056	0	1.8673112764754	TRINITY_DN199270_c0_g1_i1	sp|Q7TSP2|KIF15_RAT_Kinesin-like_protein_KIF15_OS=Rattus_norvegicus_GN=Kif15_PE=2_SV=1	6e-22
TRINITY_DN199293_c0_g1_i1	8.69487543419248	11.2354376727378	2.34052075046899	9.46005284222643	0	0	13.9427491204523	14.6595621244871	16.552306029061	16.4839413712855	7.32918747193747	22.1278722102169	-	-	-
TRINITY_DN199351_c0_g1_i1	11.2281333764412	10.1888146098798	4.57525640912645	10.591544529953	1.25417586162608	0	23.7825967190467	7.35232725609739	1.584986386039	9.99928018114996	11.4244507409499	5.95087309657824	TRINITY_DN199351_c0_g1_i1	sp|Q6P3X8|PGBD2_HUMAN_PiggyBac_transposable_element-derived_protein_2_OS=Homo_sapiens_GN=PGBD2_PE=2_SV=1	3e-10
TRINITY_DN199356_c0_g1_i1	0	0	2.38012241070768	0	3.88339739079086	0	3.22398612475851	0	2.32309285692726	8.7505456013005	9.57321509264765	0	-	-	-
TRINITY_DN199461_c0_g1_i1	0	0	0	3.04130699031739	0	0	0	0	2.74402265809657	0	9.56561362428707	0	-	-	-
TRINITY_DN199461_c1_g1_i1	0	0	8.7587117210618	0	4.52229742023125	2.74438759952385	0	0	0	0	0	2.3373431447357	-	-	-
TRINITY_DN199478_c0_g1_i1	0	0	0	0	0	0	12.1979920066095	0	0	0	0	0	TRINITY_DN199478_c0_g1_i1	sp|Q9GRJ3|RS23_LUMRU_40S_ribosomal_protein_S23_OS=Lumbricus_rubellus_GN=RPS23_PE=2_SV=1	5e-62
TRINITY_DN199497_c0_g1_i1	0	0	1.81278767716666	1.81197611134857	2.9249984352488	0	0	0	5.89877384172823	2.58312786447737	0	0	-	-	-
TRINITY_DN199508_c0_g2_i1	0	2.53513783396432	0	0	17.0048243535201	0	0	4.60876459222502	0	0	0	0	-	-	-
TRINITY_DN199524_c1_g1_i1	11.1489260035184	0	0	0	5.15683455444365	4.41116883058467	3.22420953575194	3.33671908727352	0	0	5.35086825076303	0	-	-	-
TRINITY_DN199637_c0_g1_i1	1.95960125643631	0	6.06231802196984	0	0	0	0	0	2.22564523836892	0	0	1.59305228166551	-	-	-
TRINITY_DN199645_c0_g1_i1	10.7478220371021	5.53402277918869	19.3341134726714	11.7034778968621	7.2973335598633	2.84455933031034	13.968151777853	3.07187691148199	8.08402899008609	2.22510870595651	8.19584756587727	7.09952590311504	TRINITY_DN199645_c0_g1_i1	sp|P26808|POL_MLVFP_Pol_polyprotein_OS=Friend_murine_leukemia_virus_(isolate_PVC-211)_GN=pol_PE=3_SV=1	2e-13
TRINITY_DN199681_c0_g1_i1	0	3.34306753073256	0	0	3.14643982375998	0	0	2.98152413164141	0	5.3139291742589	6.51674809560869	3.29193570987987	-	-	-
TRINITY_DN199681_c0_g2_i1	0	0	0	0	0	0	0	0	4.51755860585774	0	0	0	-	-	-
TRINITY_DN199693_c0_g2_i1	10.2651995785256	4.14271920463511	11.3273756127233	22.191793990238	8.97074843670445	5.47601650793178	15.2353058346389	2.65373069774973	10.5307420296988	8.39871440599549	10.3059224819406	14.9539419588135	TRINITY_DN199693_c0_g2_i1	sp|O14718|OPSX_HUMAN_Visual_pigment-like_receptor_peropsin_OS=Homo_sapiens_GN=RRH_PE=1_SV=1	3e-27
TRINITY_DN199726_c0_g2_i1	0	3.34296083226383	0	0	0	8.30135777393579	0	2.95886033468995	12.8695384251024	0	6.88020952424482	13.7761268341815	-	-	-
TRINITY_DN199783_c0_g1_i1	23.0833070379799	29.9147829318664	0	1.54613046841324	0	0	1.07867792314701	17.5632666064034	5.03323175041727	11.6139152409379	4.83241102823801	3.69827669483549	-	-	-
TRINITY_DN199855_c0_g1_i1	0	0	3.23131721982815	0	0	0	6.76289073095373	2.32402201341144	2.95500967121369	9.42263767011782	7.88255582842097	0	-	-	-
TRINITY_DN199857_c1_g1_i1	0	0	4.24797663003104	8.80765673700456	3.39612264393753	6.29093788914519	0	0	0	0	0	0	TRINITY_DN199857_c1_g1_i1	sp|P0CT31|EF1A1_DICDI_Elongation_factor_1-alpha_OS=Dictyostelium_discoideum_GN=eef1a1_PE=1_SV=1	2e-60
TRINITY_DN199907_c0_g2_i1	14.5779542315742	16.183579160126	16.1823609023374	5.32340850540156	32.8473186375567	36.1679168587244	1.76253069954203	16.6447024119475	16.2876351376063	9.99063324565182	23.3420699170009	10.6402975363692	-	-	-
TRINITY_DN199951_c0_g1_i1	446.271699567416	427.334480497872	781.881063832275	808.033465580458	833.846122604012	1002.50615167047	342.729840325719	414.415675472015	609.045607864517	517.982961624193	797.634126184047	746.601964885942	TRINITY_DN199951_c0_g1_i1	sp|Q8K4I6|CBY1_RAT_Protein_chibby_homolog_1_OS=Rattus_norvegicus_GN=Cby1_PE=2_SV=1	2e-11
TRINITY_DN199963_c0_g1_i1	14.60714160598	16.7660638840052	0	5.88901753619341	0	14.6282509350878	14.6986229815428	2.19081130471752	12.8374485856074	13.0067924340964	2.40203619169321	19.0193498791037	-	-	-
TRINITY_DN199985_c0_g1_i1	5.71136155301503	21.6096408720373	3.11842599068667	0	7.43219202087912	0	10.0675613222639	16.7389528944514	5.94884309484105	8.99973046646301	7.68622473280057	9.80348648368818	-	-	-
TRINITY_DN200028_c0_g1_i1	5.16707669713437	1.53883199065195	5.79517543556657	3.8617690311764	1.5918698216382	0	1.27111753329897	2.65547794377119	5.80277207325978	6.64176519946738	1.44555826001481	4.46937024961007	-	-	-
TRINITY_DN200050_c0_g1_i1	0	0	30.4199285933793	143.469324755155	61.5564409336423	50.6736111909783	74.4290414805433	0	0	0	0	0	-	-	-
TRINITY_DN200053_c0_g2_i1	0	0	0	19.8784634045056	5.4368717779675	9.86973931464289	0	11.2195875175222	17.6864950995738	4.99844212971951	2.69611104633063	13.405532286121	-	-	-
TRINITY_DN200065_c0_g1_i1	0	5.45712874939007	3.32938191498123	0	7.95793067812808	6.41382603502786	2.22332001072328	7.10904844827265	3.19650679872762	6.81360502804394	5.27943298834031	0	-	-	-
TRINITY_DN200078_c0_g2_i1	4.69987255046521	3.87299436722285	10.2236599980785	1.70716540185872	0	4.9812742516221	7.01098450191242	14.2894483759025	11.2949005772068	7.68260403115795	4.05153628577236	1.34498704271726	-	-	-
TRINITY_DN200129_c0_g1_i1	0	0	0	0	0	0	27.6162466214204	10.2977472367761	40.8336179136362	19.1438648316558	23.1718711863908	11.5037495321713	TRINITY_DN200129_c0_g1_i1	sp|Q6PC14|RL23_DANRE_60S_ribosomal_protein_L23_OS=Danio_rerio_GN=rpl23_PE=2_SV=1	1e-56
TRINITY_DN20014_c0_g1_i1	2.56797898243412	0	0	24.5228507913098	6.65228047863277	2.67651273468941	0	1.88815133282685	0	2.04376625555648	0	0	-	-	-
TRINITY_DN20019_c0_g1_i1	0	0	0	8.93114540493926	0	0	0	0	4.36749810902844	0	28.542493984808	0	-	-	-
TRINITY_DN200241_c0_g1_i1	0	0	0	0	0	0	0	0	13.9890012446997	3.621570774457	4.09095268024698	0	-	-	-
TRINITY_DN200245_c0_g1_i1	260.003084265523	501.261403711873	139.534426408501	260.176823063382	88.0673879232673	57.439032912905	382.862729226224	259.503835182688	146.682830369308	390.668545805917	247.34807241993	301.718195469774	-	-	-
TRINITY_DN200343_c0_g1_i1	0	0	0	0	2.28654839051803	5.54492029946912	9.49480173097015	5.99916921468804	5.50528841726515	8.23186457977932	4.59129615987375	9.23194310751369	-	-	-
TRINITY_DN200521_c0_g1_i1	0	0	3.1865967318518	9.6447147982652	0	0	4.15393024765263	0	6.54164163169548	2.35335356806329	8.02588058735137	5.1892656204793	-	-	-
TRINITY_DN200535_c0_g1_i1	2.80297532253865	0	0	2.93262982446156	0	0	0	0	0	0	2.29793315548673	0	-	-	-
TRINITY_DN200535_c0_g2_i1	5.65358357208158	0	5.89738337011202	0	2.36585330444921	0	0	2.09929089412221	0	2.12091313320394	2.37441134326086	0	-	-	-
TRINITY_DN200638_c0_g1_i1	4.14710274038926	13.8207415700837	4.53302909136586	0	0	0	8.77202579483161	0	0	0	0	22.3692581841398	-	-	-
TRINITY_DN200722_c0_g1_i1	0	0	6.05836749138642	8.06829510552039	6.53068678427425	9.8261356874779	0	2.69113688300727	0	0	12.7865967908324	11.2792995863755	TRINITY_DN200722_c0_g1_i1	sp|P70168|IMB1_MOUSE_Importin_subunit_beta-1_OS=Mus_musculus_GN=Kpnb1_PE=1_SV=2	5e-20
TRINITY_DN200733_c2_g1_i1	258.426532034607	272.27048504539	126.516946364107	179.527301984758	191.354041307757	187.641933051664	236.765178695757	303.744440454944	280.468142436774	228.608761566735	179.948077286674	235.187197335928	TRINITY_DN200733_c2_g1_i1	sp|Q8VDU0|GPSM2_MOUSE_G-protein-signaling_modulator_2_OS=Mus_musculus_GN=Gpsm2_PE=1_SV=2	5e-13
TRINITY_DN200733_c2_g1_i2	38.844706223622	15.8958489561154	13.6105414039294	33.9186966642835	21.0477413238689	41.7607051149161	44.4978432431701	48.4129111684077	17.3938443313796	7.00655779079512	37.9442125351742	50.7766861266923	TRINITY_DN200733_c2_g1_i2	sp|Q96AY4|TTC28_HUMAN_Tetratricopeptide_repeat_protein_28_OS=Homo_sapiens_GN=TTC28_PE=1_SV=4	2e-08
TRINITY_DN200747_c1_g1_i1	1.71761730699448	1.43192901652281	1.7787023065841	0	2.8828466066896	10.3754110590411	5.11180901920621	9.28224448901418	1.8967143429192	3.96123320949327	0	2.82586192459757	-	-	-
TRINITY_DN200761_c0_g3_i1	2.14242923366233	0	2.05334849223576	2.11921068258302	0	3.97118833990696	3.13971053334957	12.7831207000925	9.72445301707166	9.57026607929959	1.57125132038201	8.24952978605298	-	-	-
TRINITY_DN200772_c0_g1_i1	4.6677447379687	2.5177015258659	6.6566560773646	1.64326774911524	3.94180736255392	6.38399859316277	22.2749034926723	2.37503655710536	7.5556912697392	4.93840897857879	28.8929958368977	6.62085475758545	-	-	-
TRINITY_DN200945_c0_g1_i1	5.17127577293179	15.5019537757177	5.63776847155825	14.8928761143906	16.8711984593176	23.6575400537665	22.0313855098382	38.2811523036705	21.7817316041757	21.3400063036935	21.9687997670785	41.9670019676492	-	-	-
TRINITY_DN201076_c0_g2_i1	0	0	0	4.55736237659778	14.3244806484328	0	0	0	0	9.97667204771212	0	0	-	-	-
TRINITY_DN201124_c0_g1_i1	4.6142851864083	0	0	0	0	2.29727321703939	8.22880610155749	5.14621914847083	0	3.45440569538412	0	0	-	-	-
TRINITY_DN201128_c0_g1_i1	16.7752535590545	8.20019522429342	14.8406258200415	0	0	16.9851790358573	0	1.81863950192496	0	1.79993168173344	4.03187443895189	4.04071747479048	-	-	-
TRINITY_DN201234_c0_g1_i1	2017.49859094539	2051.35808520007	2530.15826277375	2489.46254418839	2398.05655801544	2340.64819382596	1976.60807813134	1990.91963968531	1798.20911179511	1750.08570147646	1895.40759554392	1996.27247042694	TRINITY_DN201234_c0_g1_i1	sp|P29613|TPIS_DROME_Triosephosphate_isomerase_OS=Drosophila_melanogaster_GN=Tpi_PE=1_SV=3	2e-120
TRINITY_DN201250_c0_g2_i1	4.87167659743238	2.08000662405428	0	0	1.96365501454167	0	8.8013174584141	0	2.38708511090567	3.44903738959569	3.87781492348301	3.89204198292927	-	-	-
TRINITY_DN201334_c0_g1_i1	148.582181278204	0	3.77839343982857	7.54440811311457	81.2667494423304	120.143198089724	14.9346111864503	0	137.721237312164	5.61795002203878	9.64960057958812	9.41923845227804	-	-	-
TRINITY_DN20133_c0_g1_i1	0	4.32985053571071	2.67690602078716	0	4.35452159947959	5.22006527432667	0	7.7833846099017	0	3.85356985531696	2.09992417477699	2.13173215157554	-	-	-
TRINITY_DN201539_c0_g2_i1	40.5096886037605	23.672922511118	8.78392044213223	26.2411040003472	0	2.89054092141092	0	0	0	0	0	0	-	-	-
TRINITY_DN201632_c0_g1_i1	8.5831062357708	2.42015245082882	6.32072849046768	6.37694053600129	7.58075545098555	3.14114173616097	2.13096852562606	8.99747698840098	0	7.20069049995282	15.601643006756	7.80908839390227	TRINITY_DN201632_c0_g1_i1	sp|O08892|5HT1B_CAVPO_5-hydroxytryptamine_receptor_1B_OS=Cavia_porcellus_GN=HTR1B_PE=3_SV=1	2e-11
TRINITY_DN201650_c1_g1_i1	414.117846290763	418.931976085326	269.565899675785	268.600939225671	366.445048273515	339.522946918194	371.979304053895	365.787634637215	195.602097160631	206.659956960625	224.052352919762	302.016003155378	TRINITY_DN201650_c1_g1_i1	sp|Q9CXR1|DHRS7_MOUSE_Dehydrogenase/reductase_SDR_family_member_7_OS=Mus_musculus_GN=Dhrs7_PE=2_SV=2	2e-22
TRINITY_DN201725_c0_g1_i1	12.6240276951432	4.39086427674657	0	9.68560406143394	6.25818191349827	0	1.31027237851715	2.673185610181	7.85159520063562	11.415305941215	3.07151234234289	1.5356410492394	-	-	-
TRINITY_DN201828_c0_g2_i1	0	0	0	0	5.09658551473696	0	1.45440556720171	0	4.19853446102393	2.92083573180209	3.2347677805114	0	TRINITY_DN201828_c0_g2_i1	sp|P16157|ANK1_HUMAN_Ankyrin-1_OS=Homo_sapiens_GN=ANK1_PE=1_SV=3	5e-05
TRINITY_DN201893_c0_g1_i1	4.46947674818525	14.7701801110061	0	2.34785506688331	0	4.5579509410124	14.4147255302673	21.1024478264138	4.70134221728361	13.4372476918631	7.24342993071342	1.85516110348764	-	-	-
TRINITY_DN201954_c0_g1_i3	57.5579363412723	67.7924725851082	68.9259188101896	61.8405789888903	83.9827984558979	73.7668421108003	70.4070643851929	90.1956957030697	71.4464144418413	80.9507186164365	65.2528584238929	126.33135228058	TRINITY_DN201954_c0_g1_i3	sp|P81274|GPSM2_HUMAN_G-protein-signaling_modulator_2_OS=Homo_sapiens_GN=GPSM2_PE=1_SV=3	6e-12
TRINITY_DN20198_c0_g1_i1	19.7673391970277	9.86347319564166	25.346628311829	28.3551633733719	35.3132348462371	19.6623319916063	28.5524214286867	25.599674280788	11.4841596764731	32.8970859581801	29.3114474000642	58.5792474895299	-	-	-
TRINITY_DN201991_c0_g1_i1	328.818015847891	327.195300132352	87.1619534008779	119.748317530203	1.1943865889053	4.28856649767503	41.9352364037642	111.58433906771	54.4662438861799	38.4024817031514	20.5249842827366	12.6436013128556	TRINITY_DN201991_c0_g1_i1	sp|Q9GZ28|NFCP_ANESU_GFP-like_non-fluorescent_chromoprotein_FP595_OS=Anemonia_sulcata_PE=1_SV=1	2e-13
TRINITY_DN202026_c0_g2_i1	6.28693874636274	5.40587791824306	0	6.6990460932587	0	9.6964566253561	13.5552551640772	16.445029152668	15.6336557219483	9.65061052163646	13.1434022996113	10.7320184976863	-	-	-
TRINITY_DN202173_c1_g1_i1	0	4.66571953219697	3.77505716857367	3.80059574307233	0	3.69989466590977	4.14016978535385	4.09778753338137	5.83728505040546	12.2786484073573	2.95568265067771	7.43144351053716	-	-	-
TRINITY_DN202299_c0_g1_i1	11.1445858734952	1.15909214043924	4.75601727191907	24.8089685623916	23.0794222877725	2.99153579355973	26.4279483708325	7.65364319258693	8.44826272523059	15.3526339769457	18.0291070371237	12.4572098572328	TRINITY_DN202299_c0_g1_i1	sp|Q8C6L5|CGAS_MOUSE_Cyclic_GMP-AMP_synthase_OS=Mus_musculus_GN=Mb21d1_PE=1_SV=1	4e-09
TRINITY_DN202444_c0_g1_i1	428.700683168613	516.3485671904	546.952163704665	539.671651810036	545.134954688549	566.605926995687	474.343738897208	516.023911774881	513.346396914873	544.291262877281	571.764836924439	686.999514888109	-	-	-
TRINITY_DN202682_c0_g1_i1	62.3288242692416	71.7792608692324	65.051508206303	118.505578970236	66.8661626843152	76.6254291418268	73.6850001276231	64.7037122587968	84.251425112932	90.4856763757854	120.210733064218	57.0676594060799	-	-	-
TRINITY_DN202790_c0_g1_i1	76.7861228861718	79.9190203025289	90.9889094605612	42.9801238035727	110.946664838025	122.593186894511	64.9006453557469	111.738063116714	127.792932819918	109.43417450853	45.8233198925829	41.038469953651	TRINITY_DN202790_c0_g1_i1	sp|Q05090|KLC_STRPU_Kinesin_light_chain_OS=Strongylocentrotus_purpuratus_PE=2_SV=1	1e-15
TRINITY_DN202790_c0_g2_i1	164.982447603257	129.156718090752	132.431902368735	122.968778263336	103.868209710283	140.490795265459	135.77430773795	128.289859081559	157.266988527328	162.627239381248	90.6388890223869	71.9101851349116	TRINITY_DN202790_c0_g2_i1	sp|Q07866|KLC1_HUMAN_Kinesin_light_chain_1_OS=Homo_sapiens_GN=KLC1_PE=1_SV=2	4e-13
TRINITY_DN202871_c0_g1_i1	0	3.74514292706624	4.73310901225545	0	7.67331534929773	0	6.33117794684278	0	9.13675511803434	0	0	3.81568713701949	-	-	-
TRINITY_DN202878_c0_g1_i1	0	0	0	0	0	0	0	0	9.62739363603745	0	0	0	-	-	-
TRINITY_DN202983_c0_g1_i1	2.2226890881158	0	2.32975314576906	0	7.45386954515092	0	11.1774174907157	0	0	1.64446698725648	0	0	-	-	-
TRINITY_DN203009_c0_g1_i1	5.25311977484371	0	0	0	2.15325509370956	13.5717718615909	7.57891179616319	5.87188906220157	0	5.79785131652246	11.097865703946	17.5589504649366	TRINITY_DN203009_c0_g1_i1	sp|Q60902|EP15R_MOUSE_Epidermal_growth_factor_receptor_substrate_15-like_1_OS=Mus_musculus_GN=Eps15l1_PE=1_SV=3	2e-07
TRINITY_DN203013_c0_g1_i1	0	1.64157372450059	4.37871751260126	0	0	0	2.92138007140394	9.07123093103768	2.26306330319521	1.57474206257826	10.129790897976	0	-	-	-
TRINITY_DN203038_c0_g1_i1	0	1.59466196441531	0	0	0	0	4.07854972357453	4.09111775770329	0	0	4.26995799005528	0	-	-	-
TRINITY_DN203133_c0_g1_i1	834.906472427138	1012.51511902038	1280.86318726972	1208.47580817021	1090.5477260239	1047.75949131577	965.176864005484	943.151642075154	996.991284483196	910.486279056122	1122.38461368975	1175.02734022675	TRINITY_DN203133_c0_g1_i1	sp|Q5R561|FGOP2_PONAB_FGFR1_oncogene_partner_2_homolog_OS=Pongo_abelii_GN=FGFR1OP2_PE=2_SV=1	6e-56
TRINITY_DN203154_c0_g1_i1	0	0	3.87995098214383	1.92545957988702	1.5896883740242	0	2.65834258732943	1.37075650494283	5.71694480542388	5.42494321594074	3.02210279799912	3.03637294836752	TRINITY_DN203154_c0_g1_i1	sp|P13674|P4HA1_HUMAN_Prolyl_4-hydroxylase_subunit_alpha-1_OS=Homo_sapiens_GN=P4HA1_PE=1_SV=2	8e-34
TRINITY_DN203209_c0_g1_i1	0	0	7.21576455362368	14.382860777747	22.9466767984366	10.7504777072849	16.7197477687345	4.94499184825876	0	10.1443865674781	2.90262996357088	8.62111385485802	TRINITY_DN203209_c0_g1_i1	sp|Q8IYB7|DI3L2_HUMAN_DIS3-like_exonuclease_2_OS=Homo_sapiens_GN=DIS3L2_PE=1_SV=4	2e-06
TRINITY_DN203221_c0_g1_i1	22.5148585081953	4.23682725405563	70.2153816280586	43.4241119622744	57.0738106437911	40.551144613066	47.4814556879649	31.2323586424745	62.478663134314	28.7144911999344	93.8855503198576	68.0303123542152	TRINITY_DN203221_c0_g1_i1	sp|Q5DU56|NLRC3_MOUSE_Protein_NLRC3_OS=Mus_musculus_GN=Nlrc3_PE=2_SV=2	8e-07
TRINITY_DN203304_c0_g1_i1	33.9440484079599	13.7735274976703	6.58254749602379	0	53.6204714657986	4.15402861501177	9.81701003037752	14.4312441107211	2.30416293075038	35.0358514102979	3.48797083758565	3.44718580591848	-	-	-
TRINITY_DN203540_c0_g1_i1	653.311092127693	579.785252620357	795.713943024527	906.009469894159	632.510246563878	398.835998332642	1042.81632146156	1021.02169312779	652.139973043704	520.187930176218	352.503263088516	495.558649081648	-	-	-
TRINITY_DN203559_c0_g1_i1	0	0	1.76730839825508	3.49563345850219	13.2320938544652	3.32558256391473	5.97063397585979	0	1.88224245451948	5.23215258323015	8.12563595445894	7.01474110163192	-	-	-
TRINITY_DN203617_c0_g1_i1	2.58182399720804	4.2953602556935	5.72165702495315	2.82997243374783	10.3778212768361	0	2.84353375191692	0	4.71206560545029	1.02231097094091	2.19280114002656	1.11374365642552	-	-	-
TRINITY_DN203668_c0_g1_i1	3.46074372820014	0	0	0	0	0	4.82693517914464	0	0	0	2.97454727032866	6.02714231088513	-	-	-
TRINITY_DN203681_c0_g1_i1	0	0	4.9847264952379	0	0	2.43586964391962	3.34505005975156	0	0	3.70172606507985	3.91278167794168	0	-	-	-
TRINITY_DN203702_c0_g1_i1	21.8215227369939	10.2754182003329	0	0	5.45672979884826	0	4.37193800482998	0	0	0	0	2.74406471459304	-	-	-
TRINITY_DN203849_c0_g1_i1	0	0	2.97458090910803	2.92562261584754	16.2880769693167	0	0	0	5.83126067503092	0	0	0	-	-	-
TRINITY_DN203862_c0_g1_i1	4.76452963748538	6.71809125284998	3.29173143143314	6.5343707424348	2.59366295482904	1.54597380362178	3.63428455142554	2.45672030860869	3.60644546171361	3.56501441196448	3.76829815859046	1.28582511974318	-	-	-
TRINITY_DN203862_c0_g2_i1	0	0	0	3.33331367186432	0	3.37648013815137	0	0	0	0	0	0	-	-	-
TRINITY_DN203912_c0_g2_i1	0	0	1.87762214707689	1.85779064508812	7.52824419182895	0	0	3.83202973347282	8.2096840728981	2.79413110508092	2.96232930045153	0	-	-	-
TRINITY_DN203977_c0_g1_i1	16.6741285295146	21.305016743811	0	4.0980630506869	0	0	15.1944298973232	12.6402329365105	19.7017155998606	29.2397925314464	9.18127596790945	0	-	-	-
TRINITY_DN204105_c0_g2_i1	3.80185624737116	7.7091777627336	0	0	1.71623190018847	6.26333978846971	4.14084001833413	0	4.46091608983626	4.92315074031436	3.44052655091559	0	-	-	-
TRINITY_DN204157_c0_g1_i1	0	1.2405919874714	11.2984813356818	0	19.9625934143603	4.59094519061864	5.65938108961151	9.20933056850319	0	0	28.2484469404207	37.7205307803604	-	-	-
TRINITY_DN204262_c0_g2_i1	7.9967221186654	0	0	6.36480581140655	0	0	5.75983329184072	0	0	1.58530753689005	0	0	-	-	-
TRINITY_DN204273_c0_g1_i1	0	0	0	6.99820274488548	0	6.88688080294426	2.30862991228697	9.5155186333218	6.66170073915959	13.0805616025649	0	5.67363602491231	-	-	-
TRINITY_DN204275_c0_g1_i1	1.85500412287792	0	0	1.9261614904273	3.12234607724308	0	1.37583936784699	5.71680417735435	6.4989221165396	2.73398086002199	2.973620261992	3.09109154261389	-	-	-
TRINITY_DN204291_c0_g1_i1	0	0	3.11997970545881	6.17682465128746	2.46115224012425	6.05703998453884	8.18917961090875	2.14392126966079	0	0	0	0	-	-	-
TRINITY_DN204339_c1_g1_i1	0	0	0	5.28656415043106	0	0	1.84976855523417	5.62800543844632	0	11.4840310639762	14.7815187313163	8.44304769396064	TRINITY_DN204339_c1_g1_i1	sp|P21414|POL_GALV_Pol_polyprotein_OS=Gibbon_ape_leukemia_virus_GN=pol_PE=3_SV=1	4e-07
TRINITY_DN204350_c0_g1_i1	0	2.27126362925413	0	2.76669341402291	9.11148604577413	2.74165522750172	15.5638027397872	6.10191232088273	0	5.92611419307818	15.510147283928	2.25184474656183	-	-	-
TRINITY_DN204350_c0_g1_i2	0	0	0	3.21733187767401	5.27712720605481	0	4.48091292273433	0	0	2.23054906954076	0	2.63768171993669	-	-	-
TRINITY_DN204399_c0_g1_i1	0	7.31695419167939	12.2331551919782	0	7.42903234563553	2.93305845927841	3.90231982216779	0	0	0	0	0	-	-	-
TRINITY_DN204411_c0_g1_i1	2.96681523091331	15.0188764585393	3.25200932818887	0	0	0	12.9898598610853	0	10.1593192066074	18.6079349752607	0	0	-	-	-
TRINITY_DN204447_c0_g1_i1	10.1855256416253	13.1452513476275	2.8478869115257	8.33101189299649	9.14317083869668	5.48390494598733	28.66900886933	17.9626131249624	5.50449855471604	8.13966663003041	11.0450262287566	0	-	-	-
TRINITY_DN204524_c0_g1_i1	7.28736041735348	2.4672242586172	1.53896050395303	3.07925774664799	12.705122630403	1.48570156386986	8.69234254050976	3.34348966560668	9.57229068261169	8.98446322097411	1.20121740263899	7.33320503277786	-	-	-
TRINITY_DN20452_c0_g1_i1	0	0	3.53679681491138	1.77339482521059	9.00255061694255	0	9.70844883653508	0	5.85241292634596	3.9166024122086	4.1038102858764	4.2678886026337	-	-	-
TRINITY_DN204768_c0_g1_i1	228.011985864739	341.419984321972	141.797550483576	144.380618778642	379.244178579122	391.768415135631	149.085465705507	152.988189621468	203.490012651025	131.939625587332	272.25678642588	316.861668709649	-	-	-
TRINITY_DN204802_c0_g1_i1	197.356562478586	214.585736233927	193.857835220705	266.466655311655	172.220887100529	144.891171798182	340.241703817456	440.431160705026	228.365327947529	204.691878412351	245.101004211876	298.05221140385	TRINITY_DN204802_c0_g1_i1	sp|Q9TWL9|COMA_CONMA_Conodipine-M_alpha_chain_OS=Conus_magus_PE=1_SV=2	1e-10
TRINITY_DN204896_c0_g1_i1	2.68621497459032	0	0	0	0	0	0	0	0	0	4.37157664391952	0	-	-	-
TRINITY_DN204920_c0_g2_i1	0	0	0	2.47029681740199	3.74926281822094	0	3.49663028155032	0	2.64728457708234	0	3.71115736471897	0	-	-	-
TRINITY_DN204925_c0_g1_i2	208.134190358622	186.414673027292	140.078828793777	246.456256519154	266.034873233846	203.677184090369	190.147578849038	147.547366313292	156.620372237127	199.604598027612	253.338400291402	264.04314458517	TRINITY_DN204925_c0_g1_i2	sp|Q53B88|NOD2_HYLLA_Nucleotide-binding_oligomerization_domain-containing_protein_2_OS=Hylobates_lar_GN=NOD2_PE=3_SV=1	7e-07
TRINITY_DN204994_c0_g2_i1	4.61084563336494	0	0	0	0	5.02921080345819	0	3.32785685384735	0	0	4.22924378390934	0	-	-	-
TRINITY_DN205013_c0_g1_i1	2.0368881218239	0	2.32073196465021	4.58386842208511	0	0	1.46951476994229	4.63436006639518	7.33195935582973	1.65136652120604	1.82012524852407	0	TRINITY_DN205013_c0_g1_i1	sp|Q7Z442|PK1L2_HUMAN_Polycystic_kidney_disease_protein_1-like_2_OS=Homo_sapiens_GN=PKD1L2_PE=1_SV=4	4e-13
TRINITY_DN205037_c0_g1_i1	15.4386020151688	2.82036951549878	3.77076939757459	7.45912003407566	0	0	1.2944929427963	8.01590273429619	4.08036299117718	0	8.80754328690317	3.00292905012791	-	-	-
TRINITY_DN205065_c0_g1_i1	6.8061593513596	1.90222030053168	2.3825071822184	4.74970965821321	5.84601548404516	0	0	1.68040546091933	13.3089295899195	1.66495842294218	5.40559882295921	1.85693082328069	-	-	-
TRINITY_DN205075_c0_g1_i1	115.04382652416	4.25123154733427	29.7029313810895	0	84.0126343986005	20.9818733254772	31.5270974337446	75.8843227496863	50.93047104136	44.4521840232816	50.3358110737575	48.5592081967568	-	-	-
TRINITY_DN205187_c0_g1_i1	0	4.56150180286421	5.42112763739975	0	4.35052064847455	0	1.90880697886724	0	0	0	2.18118572556826	0	-	-	-
TRINITY_DN205229_c1_g1_i1	0	6.63326597020904	0	0	0	0	5.56208973921521	3.91416709692403	8.50031332846659	2.01893333767276	0	0	-	-	-
TRINITY_DN205240_c0_g1_i1	0	0	0	0	0	0	0	0	7.38857509684955	1.83810429906793	0	0	-	-	-
TRINITY_DN205305_c0_g1_i1	0	0	2.25175425534762	2.23982032762368	0	0	12.4702224393394	11.3749916107772	10.8012632590172	1.59221607806408	5.23202578200372	1.76147061530401	-	-	-
TRINITY_DN205350_c0_g2_i1	20.4172736679974	0	0	0	0	3.15861062507238	10.6097053329771	0	0	0	0	2.6035147103838	-	-	-
TRINITY_DN205380_c0_g1_i1	1.6826684099829	5.50865521824795	1.80547678672722	0	0	1.7210056683035	3.78871946925141	0	0	1.35009287689171	2.83867565842498	0	-	-	-
TRINITY_DN205380_c3_g1_i1	0	2.37350743691537	0	3.07399936599027	1.26863406599148	1.44588210046774	3.07163637620462	1.04996045535824	0	7.80884928943078	5.89328863879062	0	-	-	-
TRINITY_DN205398_c0_g1_i1	2.05408588704071	8.7026116389293	6.59309830331365	2.20027540159141	7.19228169472121	17.1740442484336	0	6.12000639747036	0	4.81951361547937	1.72363295076154	1.74666586262668	-	-	-
TRINITY_DN205509_c0_g1_i1	0	0	0	0	0	0	6.00901929432283	4.18469622250656	0	6.95331608691023	0	2.564533301824	-	-	-
TRINITY_DN205515_c0_g1_i1	82.9085273033561	102.810198699413	166.972547512437	213.727000800931	90.1897505884343	141.823826971657	159.516276754118	162.295634774253	146.326722847169	191.681843377443	82.8518335928082	74.8847415806155	-	-	-
TRINITY_DN205533_c0_g1_i1	453.221332767016	364.54243164983	240.418692322498	227.345254961321	188.511311816157	267.380322770511	717.67471845531	528.867850076874	359.331232339712	452.749039070316	264.552420139931	276.866952848995	TRINITY_DN205533_c0_g1_i1	sp|Q288C4|NALP9_BOVIN_NACHT,_LRR_and_PYD_domains-containing_protein_9_OS=Bos_taurus_GN=NLRP9_PE=2_SV=1	5e-07
TRINITY_DN205581_c0_g1_i1	0	0	8.9986221439007	0	4.82107748513812	2.89472522333604	0	0	8.63018547404077	0	4.72405302376627	4.77591235870929	-	-	-
TRINITY_DN205629_c0_g2_i1	19.4751399432178	1.15464637090879	13.4684186573307	5.93483206993296	4.82314154543656	0	6.30841484895707	7.53372163392162	11.2782063636689	16.2905562617594	3.39154343040668	6.94998458060239	-	-	-
TRINITY_DN205693_c0_g1_i1	0	0	6.71654033974499	0	0	6.48878906159338	4.44580429884153	3.08978618320197	0	0	0	0	TRINITY_DN205693_c0_g1_i1	sp|Q9Z0T6|PKDRE_MOUSE_Polycystic_kidney_disease_and_receptor_for_egg_jelly-related_protein_OS=Mus_musculus_GN=Pkdrej_PE=2_SV=1	5e-06
TRINITY_DN20572_c0_g1_i1	0	0	0	5.27950935466176	4.16871704351452	0	0	0	0	0	0	0	-	-	-
TRINITY_DN205743_c0_g2_i1	11.7187850755606	6.3773852591146	9.58674534020691	12.8995691478724	1.96464302444756	8.84074401663228	8.10732844250254	7.46176533863393	5.11449388046935	14.1898913691803	5.43519819914864	10.141826461327	-	-	-
TRINITY_DN205843_c0_g1_i1	2.01983141083284	8.42635152030729	0	6.35451508907866	0	10.478715300012	0	3.05010353798377	0	1.54975602187843	1.64758118682227	6.74640020204395	-	-	-
TRINITY_DN206016_c0_g1_i1	0	0	5.15838122070059	1.71178135592024	4.23074645750707	4.88112538587345	2.33190602800944	0	1.78530356099277	4.99896454873919	4.02473647475964	12.0466538944905	-	-	-
TRINITY_DN206054_c0_g1_i1	1.32363115381619	7.76105100161486	11.2219277613275	2.79736333559667	9.12088681329453	0	2.98946250303013	1.02179451348344	9.20983748507788	14.1595370226921	4.27037514380677	0	-	-	-
TRINITY_DN206371_c0_g1_i1	0	1.84006844249602	0	0	3.93591843222376	0	6.44501825971506	1.67860781357033	2.47414402881815	3.53306578674375	17.0851344479068	0	-	-	-
TRINITY_DN206486_c0_g1_i1	11.7397262029224	4.93134537010215	18.1696704946071	12.1536404889604	19.264725823408	21.0415510742453	4.12748500561601	12.7950490142775	6.22583048706143	12.8236755604744	10.1427690146892	9.87085001129456	-	-	-
TRINITY_DN206488_c0_g1_i1	1606.69443392732	1499.18461797942	2343.02596498531	2048.56755057953	2152.02252689627	2162.609576668	1424.93186503199	1625.02280217176	2178.89608546251	1846.30087334221	1834.76271015987	1905.07481334965	TRINITY_DN206488_c0_g1_i1	sp|O65201|ACOX2_ARATH_Acyl-coenzyme_A_oxidase_2,_peroxisomal_OS=Arabidopsis_thaliana_GN=ACX2_PE=1_SV=2	1e-103
TRINITY_DN206556_c0_g1_i1	298.823377257765	373.338831242774	466.725077679769	516.469344577566	384.663559647072	301.78763171539	621.96462142359	574.491971790162	300.975116211698	328.513292578357	288.90122111054	269.049738967441	-	-	-
TRINITY_DN206690_c0_g1_i1	6.29979638155638	0	25.9637782724829	10.8719399456132	8.57670856522772	7.19442699444019	4.6512265700559	7.10206786440806	0	8.30617418171645	14.6090024798646	8.91443063862208	TRINITY_DN206690_c0_g1_i1	sp|Q7RTR2|NLRC3_HUMAN_Protein_NLRC3_OS=Homo_sapiens_GN=NLRC3_PE=2_SV=2	3e-10
TRINITY_DN206692_c0_g1_i1	2.99568794589244	0	0	0	0	6.37017667778719	8.65932736037017	0	0	0	2.55642943016329	2.54595124399699	-	-	-
TRINITY_DN206696_c0_g1_i1	2.72384390189121	6.60491974368291	0	0	0	0	21.3441898430231	6.05870158273658	20.4432492709619	0	9.34730316100456	0	-	-	-
TRINITY_DN206701_c0_g1_i1	1325.48655940109	1434.42753899892	1239.87643246673	1133.75564663866	1057.82601181399	1249.64291318742	1530.53906907247	1681.48908946149	1312.09690782339	1076.66957066098	1185.92176508416	1140.49877501721	TRINITY_DN206701_c0_g1_i1	sp|P40142|TKT_MOUSE_Transketolase_OS=Mus_musculus_GN=Tkt_PE=1_SV=1	3e-36
TRINITY_DN206737_c0_g1_i1	0	9.50914536406498	0	9.90644415226938	5.25646703851779	0	2.083299239214	2.18157946155604	13.9283558659293	0	0	5.40086131121918	-	-	-
TRINITY_DN206750_c0_g2_i1	10.0165426791732	0	3.32810521912196	0	5.5830972440392	0	2.37128428422104	9.7613091073024	0	0	2.71005325171394	0	-	-	-
TRINITY_DN206888_c0_g1_i1	0	17.8625684809948	0	12.9515581150086	10.3858427433987	21.6422156183587	14.662298008908	4.46494440408348	32.8514544173831	0	31.5998601799335	23.1799040248268	-	-	-
TRINITY_DN206892_c0_g1_i1	0	9.50398827140966	16.0613156817174	19.1575180021123	0	1.69929531487237	0	6.16400675641466	20.1048132499212	10.4345993401344	2.72316114959426	1.37790763671699	-	-	-
TRINITY_DN206998_c0_g1_i1	0	0	0	0	0	0	1.99784039698802	4.12990997946823	18.122124376657	6.46269256963561	0	0	-	-	-
TRINITY_DN207140_c0_g1_i1	5.27459256813335	35.9203062443763	32.3647218046749	11.6943173694719	14.4764972220717	5.65352922921937	29.4347293630937	9.47418954473723	5.53828860681678	18.6856673224992	2.39982064176861	7.12081962836688	-	-	-
TRINITY_DN207586_c0_g1_i1	0	0	0	0	5.4501169800722	0	4.80367561238465	0	3.20348168666125	0	5.30712272735623	0	-	-	-
TRINITY_DN207624_c0_g1_i1	0	4.63863590421748	3.0091962289152	9.01361394502821	9.46938040633736	0	0	2.03657484221725	8.84168121218952	2.1064115017956	4.74465114900677	0	-	-	-
TRINITY_DN207714_c1_g1_i1	2.08609434596159	0	24.7137003174425	6.73629493904903	3.64678369174468	8.85123906900183	16.9265270548719	3.1882199758918	16.030996746651	3.27996277893364	0	5.30231836553848	-	-	-
TRINITY_DN207721_c1_g1_i1	7.30174794838029	20.0721159376273	5.40677083113317	21.1173949920509	0	0	9.10929365009214	3.76573518731237	2.87916947899868	2.05540358958106	6.47003614552459	6.52166481757181	TRINITY_DN207721_c1_g1_i1	sp|P35342|AA3R_SHEEP_Adenosine_receptor_A3_OS=Ovis_aries_GN=ADORA3_PE=2_SV=1	3e-10
TRINITY_DN207933_c0_g1_i1	0	0	4.89629724053218	0	0	0	0	0	9.47259396391352	0	0	0	-	-	-
TRINITY_DN208041_c0_g1_i1	0	0	8.03918520565461	7.96256834329152	0	8.0294696089547	27.1455941286035	5.20311384704467	0	0	6.73731118914928	0	TRINITY_DN208041_c0_g1_i1	sp|O60290|ZN862_HUMAN_Zinc_finger_protein_862_OS=Homo_sapiens_GN=ZNF862_PE=2_SV=2	7e-12
TRINITY_DN208082_c0_g1_i1	25.7081091727424	11.694685665233	18.8513779062583	9.11804395727588	5.01294705240668	0	12.3300527271678	33.8674240485911	3.11233958099492	9.04334344738175	25.0685302431892	0	-	-	-
TRINITY_DN208138_c0_g2_i1	8.75730820457578	9.91886748399103	3.15088538069374	0	0	3.03757454725492	0	2.20779655209922	0	2.19750156293381	0	5.0684489434248	-	-	-
TRINITY_DN208165_c0_g1_i1	0	0	5.96114589727248	0	0	0	0	0	2.88206117917846	0	4.71798111916118	2.34691485501423	TRINITY_DN208165_c0_g1_i1	sp|Q03277|PO11_BRACO_Retrovirus-related_Pol_polyprotein_from_type-1_retrotransposable_element_R1_(Fragment)_OS=Bradysia_coprophila_PE=3_SV=1	3e-05
TRINITY_DN208217_c0_g1_i1	0	0	5.79211618322453	5.77723530845599	3.09157103601606	0	2.62144667548923	0	2.00062812437955	1.41777316161361	9.04351325899898	0	TRINITY_DN208217_c0_g1_i1	sp|A6H8H5|KCNB2_MOUSE_Potassium_voltage-gated_channel_subfamily_B_member_2_OS=Mus_musculus_GN=Kcnb2_PE=2_SV=2	4e-47
TRINITY_DN208244_c0_g1_i1	6.66066734265789	2.74597400817627	5.58173838535681	1.84131359257468	1.4981458324468	3.57642346156212	3.7483151773663	7.73960265671008	3.99010446056579	4.19940223912013	10.0878901211591	7.43337497891345	-	-	-
TRINITY_DN208291_c0_g1_i1	10.5579738995636	2.96039347262975	0	0	3.1938447346901	0	0	5.26887077904467	14.7929206696795	2.90056046950384	22.8780095436708	0	-	-	-
TRINITY_DN208324_c0_g1_i1	3.48466869495286	2.88513548601834	11.0379149373839	3.68020024023041	0	3.70467345881878	9.79326226922449	0	15.0980218136478	7.99474939541629	0	0	TRINITY_DN208324_c0_g1_i1	sp|P70585|GPR19_RAT_Probable_G-protein_coupled_receptor_19_OS=Rattus_norvegicus_GN=Gpr19_PE=2_SV=2	5e-09
TRINITY_DN208378_c0_g1_i1	5.70490560960557	0	0	6.19450327947156	0	0	0	0	12.4484613614239	0	2.55603081657853	0	TRINITY_DN208378_c0_g1_i1	sp|Q5VU97|CAHD1_HUMAN_VWFA_and_cache_domain-containing_protein_1_OS=Homo_sapiens_GN=CACHD1_PE=2_SV=2	9e-07
TRINITY_DN208494_c0_g1_i1	13.3274542686484	0	0	3.7211251937656	0	0	7.16589933965009	0	11.4989930273953	0	23.976607123442	18.1392472938509	-	-	-
TRINITY_DN208554_c0_g1_i1	3.68951198172141	112.582000127337	1.93199011980116	0	0	0	0	1.4024085386393	0	0	9.56134938593845	1.60732421548043	-	-	-
TRINITY_DN208584_c0_g1_i1	2.29915132879899	26.5202600645885	2.63731640484904	2.59486809311917	8.54502377230517	5.11910469973463	15.4688944399874	28.3217659791274	16.6411990345875	23.3930229787881	21.2323843444389	10.6429616306813	-	-	-
TRINITY_DN208623_c0_g2_i1	12.8192250429353	0	4.91293041960445	2.45574704467713	1.92519110414603	8.98321606742677	7.81935994645797	1.62132670481867	7.80012025993541	19.2201560229779	11.6393312733868	0	-	-	-
TRINITY_DN208665_c0_g1_i1	2.48172974854868	8.24427947495734	4.9662144052784	0	1.94660450695784	0	1.81028273076648	0	0	0	0	0	-	-	-
TRINITY_DN208677_c0_g2_i1	2.95805901859156	0	0	0	12.7105028823657	3.09405119072504	6.50497515076555	6.75295466896604	0	6.5844071939964	2.47596510654154	2.53130823990289	-	-	-
TRINITY_DN208759_c0_g1_i1	10.9448313891788	11.227879864536	12.5218570763824	0	0	8.98303314712403	6.05562944713643	8.26638893195946	9.17346364531651	18.5332650843445	0	12.4465534799844	-	-	-
TRINITY_DN208792_c0_g1_i1	0	0	16.9100775421249	0	2.28599080076916	0	2.16855949389026	0	5.46736162740723	1.96164738999759	0	0	-	-	-
TRINITY_DN208798_c0_g1_i1	11.7506850312309	4.87157644453481	2.12112177148243	2.1259918522095	20.7258066109695	4.15375423455767	5.80050236712545	13.312754650348	6.41839629903329	0	16.6317346704483	25.6200241222749	-	-	-
TRINITY_DN208798_c0_g2_i1	0	0	0	0	5.51766359789566	0	1.56653306245773	0	0	1.6503126759422	0	0	-	-	-
TRINITY_DN208824_c0_g1_i1	9.96536169587496	12.4170342985402	5.33546857182265	2.62965430362408	0	0	3.59848087110876	5.60204875476211	0	1.9410748892916	2.10248271778616	0	-	-	-
TRINITY_DN208834_c0_g1_i1	0	2.09736290830114	14.1272418979195	11.107817577515	9.07224933555112	13.8123120596904	35.6753431127867	3.92941349850553	2.9305239321914	21.1404962815229	13.321480601083	27.0298057445119	-	-	-
TRINITY_DN208854_c0_g1_i1	0	0	0	0	0	0	0	12.2733112720036	10.0039304844468	11.1662561844196	4.10176159745239	0	-	-	-
TRINITY_DN208990_c0_g1_i1	0	5.92833586192221	2.06931923477727	2.06116624993819	1.71460804232335	0	5.19211285962091	0	0	0	3.23297865442165	0	-	-	-
TRINITY_DN208990_c0_g2_i1	0	0	0	0	0	0	0	0	9.97181386995014	0	0	0	-	-	-
TRINITY_DN209025_c0_g1_i1	4.15628211538826	10.3496625514914	0	0	0	26.3035965580501	0	0	12.6198079845766	0	14.1594961374201	17.7420118026692	-	-	-
TRINITY_DN209038_c0_g1_i1	0	0	11.5617215687039	0	1.88114151398542	0	6.26474213698295	1.58528975562602	2.24484291456244	3.47403243752	1.84733294320493	1.83028988015952	-	-	-
TRINITY_DN209067_c0_g1_i1	0	1.68744517451575	0	0	0	6.26519185653492	14.5367741285277	16.4589735199547	4.67909219090032	7.77645931021067	11.7968299897847	1.7060384243669	-	-	-
TRINITY_DN209232_c2_g1_i1	38.4588686645622	8.82189163543121	15.7503318412786	3.8786743680873	0	0	15.0166940403312	13.1024971122847	3.65034307694274	0	19.0417709440868	3.15574340279544	-	-	-
TRINITY_DN209249_c0_g1_i1	0	0	1.87965763387139	1.88378512865626	4.49891777988395	5.42719965213878	0	7.78404822738101	8.24998045040333	1.3544884024366	11.7910825380974	0	TRINITY_DN209249_c0_g1_i1	sp|O43854|EDIL3_HUMAN_EGF-like_repeat_and_discoidin_I-like_domain-containing_protein_3_OS=Homo_sapiens_GN=EDIL3_PE=1_SV=1	4e-12
TRINITY_DN209296_c0_g3_i1	0	0	0	0	0	0	19.1224916306224	0	43.333733694069	0	54.1562905316183	0	-	-	-
TRINITY_DN209306_c0_g1_i1	22.7139619730082	73.8336509692522	78.0905475486979	96.7934635051548	45.7025013863394	8.16770019522946	120.468999792038	181.570782470626	95.9751273417975	153.535346993934	73.2516425575639	82.6711280851295	-	-	-
TRINITY_DN209379_c1_g1_i1	52.7420195643126	61.0470843073412	41.8567146323825	51.9086638117608	48.6807154046381	58.5735960906328	57.5027626601085	69.8648922013263	52.3226372529113	78.4014939448915	75.2435980713705	44.2619289250869	TRINITY_DN209379_c1_g1_i1	sp|Q8VDU0|GPSM2_MOUSE_G-protein-signaling_modulator_2_OS=Mus_musculus_GN=Gpsm2_PE=1_SV=2	4e-21
TRINITY_DN209389_c0_g1_i1	5.20663698229557	3.3158860958234	10.8194554138409	6.81194661914505	10.1203517647269	6.49126991819925	1.96390674943102	1.00347363092186	1.44819290253451	5.8416984852776	7.23655152885543	3.21737912763077	-	-	-
TRINITY_DN209455_c0_g1_i1	9.46079988003136	0	0	0	2.65250334674912	0	11.2706708942678	7.04630719570392	0	2.34962457712971	7.86641661327979	0	-	-	-
TRINITY_DN209541_c0_g1_i1	0	0	2.13238319250529	0	1.70063895177275	2.01108297088803	11.0197058783195	1.43969712079924	4.28406720384152	3.09869238632943	4.93074807259049	0	TRINITY_DN209541_c0_g1_i1	sp|Q9NZJ4|SACS_HUMAN_Sacsin_OS=Homo_sapiens_GN=SACS_PE=1_SV=2	3e-07
TRINITY_DN209609_c0_g1_i1	5.38100170597641	7.83124081096157	5.74906985302591	14.3503825442728	23.3321963072596	16.1281974175333	2.00343394630491	21.6820630931486	18.4700655232886	7.44076906116885	14.2533093810897	4.54361284931524	TRINITY_DN209609_c0_g1_i1	sp|P81662|ACTP1_STOHE_Sticholysin-1_OS=Stoichactis_helianthus_PE=1_SV=1	1e-35
TRINITY_DN209620_c0_g2_i1	59.749702002973	23.7220927221247	17.4054596241252	2.22505641270008	15.8880796915757	34.4810486919193	16.411440597807	33.562496016961	17.7745848550504	71.5074544022659	17.5400174387039	10.7535215446341	-	-	-
TRINITY_DN209634_c0_g1_i1	3.54719911826168	0	0	0	0	3.72791576978533	6.62860417494237	1.37504901800517	0	1.40722570175077	0	0	-	-	-
TRINITY_DN209674_c0_g1_i1	5.28520418604	0	8.18832977947931	0	4.33792107660538	0	0	0	2.89062917971113	0	4.42798510120504	2.24329110089543	-	-	-
TRINITY_DN209766_c0_g1_i1	9.90538109895475	4.17866769705831	1.75902191947035	3.58374107649105	0	0	0	2.35096152298272	1.81226598766903	2.51893337562817	5.65915414320139	4.20431189479954	-	-	-
TRINITY_DN209932_c0_g1_i1	20.0264449594109	1.69436279190513	0	0	1.8103667449843	6.36875904544097	1.46186914927838	3.03266467865419	6.69551756626199	1.60590705926947	5.15880139349126	1.74666586262668	-	-	-
TRINITY_DN209932_c1_g1_i1	6.37625862223958	0	0	0	0	0	4.64406914378504	0	0	3.40534334365666	7.25242191157898	7.36521222301343	-	-	-
TRINITY_DN209933_c0_g1_i1	14.3781997472578	2.06298821829172	17.5322861090137	0	8.27477860735356	9.68122851015322	13.8040688149036	10.720194363792	16.63062290893	8.76436268364856	9.91704248471341	5.98174804673116	-	-	-
TRINITY_DN209955_c0_g1_i1	0	5.13609973159644	9.99238533874054	0	5.24774124806181	13.5388462070982	18.6071569391203	2.38998895094287	0	0	8.2309348314197	0	TRINITY_DN209955_c0_g1_i1	sp|O77408|OAR1_LYMST_Octopamine_receptor_1_OS=Lymnaea_stagnalis_PE=1_SV=1	3e-05
TRINITY_DN209989_c0_g1_i1	0	41.6436121070933	23.766897850483	13.2649195324846	0	5.09924641436871	6.8267200792236	26.7493285620246	18.9692854293252	7.59363967499637	12.8183931767797	6.34766140050041	-	-	-
TRINITY_DN210024_c0_g1_i1	0	0	0	0	1.89139333954356	9.38179940709125	0	0	0	0	4.02899144302489	0	TRINITY_DN210024_c0_g1_i1	sp|Q96RW7|HMCN1_HUMAN_Hemicentin-1_OS=Homo_sapiens_GN=HMCN1_PE=1_SV=2	1e-07
TRINITY_DN210024_c0_g2_i1	0	0	0	0	0	6.67521914763941	0	2.21826322778548	0	2.43674245227346	2.90637507725097	0	TRINITY_DN210024_c0_g2_i1	sp|Q96RW7|HMCN1_HUMAN_Hemicentin-1_OS=Homo_sapiens_GN=HMCN1_PE=1_SV=2	6e-11
TRINITY_DN210024_c0_g3_i1	0	0	0	0	4.7859493309594	5.88053332491631	0	0	0	0	0	7.23304460126481	TRINITY_DN210024_c0_g3_i1	sp|Q96RW7|HMCN1_HUMAN_Hemicentin-1_OS=Homo_sapiens_GN=HMCN1_PE=1_SV=2	2e-10
TRINITY_DN210045_c0_g1_i1	0	0	0	2.42148429288021	7.73827944617906	11.7911570396329	6.35893883139624	1.69277058660968	2.47190831617915	5.38017731028891	0	3.93764556877918	-	-	-
TRINITY_DN210084_c0_g1_i1	2.17739983132402	7.25671401454183	0	2.29812648962252	1.89678337378263	0	1.60406610935326	1.63228059333783	6.84955415083848	8.40947803924578	3.52506044113526	0	-	-	-
TRINITY_DN210093_c0_g1_i1	0	0	2.61526329052513	2.64550082633016	0	0	10.4164134512576	9.05518650843676	19.6963605995276	0	0	0	-	-	-
TRINITY_DN210097_c0_g1_i1	1.93952815507915	0	4.26258636660936	2.09377534808934	8.39906242769346	6.17880774356725	0	2.89699270513195	4.83452107556338	1.56732010960902	0	0	TRINITY_DN210097_c0_g1_i1	sp|P20825|POL2_DROME_Retrovirus-related_Pol_polyprotein_from_transposon_297_OS=Drosophila_melanogaster_GN=pol_PE=3_SV=1	9e-27
TRINITY_DN210105_c1_g1_i1	0	0	0	0	2.55019051896989	0	2.15641255543289	2.25562741193673	3.09182992971983	10.8622623583132	0	0	-	-	-
TRINITY_DN210182_c0_g1_i1	14.7630607770624	10.5051755696665	9.2513477025346	18.799900530232	2.50503553158783	15.0836081637143	8.6159690786831	15.4153300309817	23.7356373506505	8.56647396188386	14.3652919881578	7.17891591361612	TRINITY_DN210182_c0_g1_i1	sp|Q6IR34|GPSM1_MOUSE_G-protein-signaling_modulator_1_OS=Mus_musculus_GN=Gpsm1_PE=1_SV=3	8e-05
TRINITY_DN210185_c1_g1_i1	0	14.1018031197986	0	0	2.54412550766641	3.14802411255146	12.555946064965	4.32586194073089	3.90514738028398	13.887428771235	10.56613372204	5.31200425128754	-	-	-
TRINITY_DN210194_c0_g1_i1	7.14963724139325	0	18.8824522017011	19.2379402945245	74.3700490081672	37.7984227072487	18.1487506785356	5.4473334796502	3.55051248323624	13.5347058607068	0	5.92818072181253	-	-	-
TRINITY_DN210278_c0_g1_i1	1.7074505524152	18.0195041454196	7.46437096146633	0	11.9613761636227	5.04765145647789	4.90091731589352	11.4741982238227	13.2650319746903	1.28691620440844	1.39139316290399	4.2429127184576	-	-	-
TRINITY_DN210332_c0_g1_i1	0	1.28836622684559	1.62082561485397	3.26221846188573	0	0	2.28804300296685	4.62169253273959	3.69171045451456	9.23096393324241	0	0	-	-	-
TRINITY_DN210333_c0_g1_i1	15.6378139832323	1.41708903783017	28.0417814479633	20.1663656939102	19.775556291582	19.366572727118	5.11027824017718	11.590625290445	14.6603844114397	16.9076412106943	4.37298569659124	0	-	-	-
TRINITY_DN210343_c0_g2_i1	2.85252875707819	0	0	0	4.99494766402215	0	2.03505073911527	0	6.43024423726988	0	0	5.10384333928578	-	-	-
TRINITY_DN210356_c0_g1_i1	12.9706955807439	0	17.3006742092601	17.2762787862632	0	5.5137781179281	5.51521480300199	23.0749877819887	5.74026583187375	0	18.4162257185113	20.7203740973903	-	-	-
TRINITY_DN210665_c0_g1_i1	8.43439168052689	8.46321584125376	1.79016848071646	0	2.9344089850455	0	8.85212277321537	6.44460774728438	0	0	1.4194444351712	10.0308859624724	TRINITY_DN210665_c0_g1_i1	sp|Q5M7L9|FOXD3_XENTR_Forkhead_box_protein_D3_OS=Xenopus_tropicalis_GN=foxd3_PE=2_SV=1	2e-28
TRINITY_DN21067_c0_g1_i1	6.59946065900614	11.1378085738492	7.51372850515797	9.94834464248768	0	4.8307079774315	7.95017949483061	6.52549347776828	12.8003518208011	18.1669412648556	10.1068937920606	14.1194144155429	TRINITY_DN21067_c0_g1_i1	sp|Q6EU14|AGO1A_ORYSJ_Protein_argonaute_1A_OS=Oryza_sativa_subsp._japonica_GN=AGO1A_PE=2_SV=1	3e-20
TRINITY_DN210904_c1_g1_i1	35.4343405546658	27.2403858131304	0	0	0	0	0	3.49852414912636	0	7.31404641999873	3.89197034078375	0	-	-	-
TRINITY_DN210956_c0_g1_i2	76.3495058058409	80.6984526166069	130.483134538255	173.557493355699	72.6320319786677	100.692939324103	62.5629389163896	86.0023052515621	40.7684207845828	110.427671368368	93.3395424095671	119.30670645688	TRINITY_DN210956_c0_g1_i2	sp|Q8VDU0|GPSM2_MOUSE_G-protein-signaling_modulator_2_OS=Mus_musculus_GN=Gpsm2_PE=1_SV=2	6e-17
TRINITY_DN210974_c0_g1_i1	0	0	0	0	0	0	2.18773146691868	2.3218799569909	0	6.60171007221715	5.09965826161259	0	-	-	-
TRINITY_DN211007_c0_g1_i1	14.6402350974067	1.0792461196724	19.0477000053734	8.68137232369754	4.72561225076605	8.44521315951973	9.98779532312966	1.00848016279105	1.60718286241896	13.0608357809598	6.85476314540361	5.83743025199478	-	-	-
TRINITY_DN211019_c0_g1_i1	2.05033167457067	6.76980444402815	4.87112465236344	0	5.73286389413003	2.32355657803895	0	9.45344099823238	0	1.74607748658409	0	0	-	-	-
TRINITY_DN211155_c1_g1_i1	0	9.73410130230563	2.65938156347351	13.1063353375357	6.43963335651164	0	1.66111038300797	0	0	9.81616330752792	0	6.30902251835217	-	-	-
TRINITY_DN211207_c0_g1_i1	2.35166690207934	0	2.64625327586397	15.3903998227749	0	12.6710036957991	13.8240930594995	0	2.7098443684717	1.99905439325152	6.32657233534369	0	TRINITY_DN211207_c0_g1_i1	sp|Q5RJY2|G2E3_MOUSE_G2/M_phase-specific_E3_ubiquitin-protein_ligase_OS=Mus_musculus_GN=G2e3_PE=2_SV=2	3e-05
TRINITY_DN211224_c0_g1_i1	25.2086687103262	20.3817193277276	17.0365426979966	36.6568615787199	4.69936640346404	5.44155889590365	55.8379370350246	23.3211142648196	2.58097628545994	9.89479637721412	6.5978891353162	0	-	-	-
TRINITY_DN211301_c0_g1_i1	178.331602522021	234.600590660002	172.368394162963	132.649195324846	69.6251558908219	80.5159153306699	167.160242521775	164.201644977472	123.780832695485	119.016059907405	91.2617459237861	113.259212368375	TRINITY_DN211301_c0_g1_i1	sp|Q91ZA8|NRARP_MOUSE_Notch-regulated_ankyrin_repeat-containing_protein_OS=Mus_musculus_GN=Nrarp_PE=2_SV=1	5e-17
TRINITY_DN211308_c0_g2_i1	14.3529184898729	11.8181891427889	14.179634605352	17.8288846268765	13.6092006056737	12.2595473398295	4.51598844870217	7.36134909372744	15.0824923126823	26.5233937736039	14.6893741026527	15.1128361552861	-	-	-
TRINITY_DN211321_c0_g1_i1	12.6497429655305	0	0	0	5.6428473876548	0	9.2573241194398	0	3.30249564281697	2.54293762885998	10.887434811525	0	-	-	-
TRINITY_DN211370_c0_g2_i1	5.81700031777898	0	1.53833420032395	10.8688110901539	2.54320597369459	3.00654669090311	10.9659217502726	4.48434051496595	3.42215312525611	1.14631343031891	8.56234031177426	6.20718751327151	TRINITY_DN211370_c0_g2_i1	sp|Q8CBH5|MFSD6_MOUSE_Major_facilitator_superfamily_domain-containing_protein_6_OS=Mus_musculus_GN=Mfsd6_PE=1_SV=1	1e-24
TRINITY_DN211466_c0_g2_i1	12.3908542096484	7.342010548753	0	5.88498452478398	0	0	2.62947292229008	1.36340631134293	3.99932844863924	4.44358809469778	0	1.58730544964938	-	-	-
TRINITY_DN211466_c2_g1_i1	2.45394206607534	9.9482984782826	0	0	8.18431211616871	0	0	3.56521350568589	0	5.67313728641076	0	0	-	-	-
TRINITY_DN211484_c0_g1_i1	2.37744727441697	0	7.99344095213073	0	0	0	3.49015136274098	0	0	0	0	0	TRINITY_DN211484_c0_g1_i1	sp|Q2TA05|CA146_BOVIN_Uncharacterized_protein_C1orf146_homolog_OS=Bos_taurus_PE=2_SV=1	9e-05
TRINITY_DN211527_c0_g1_i1	3.06126731054254	2.53869444958868	1.66417305256657	4.99941135872202	5.50104351046886	8.01728254378483	13.8387388912908	10.4923803633014	6.77771682137234	16.2729921740289	5.17164972903731	14.5057080907998	-	-	-
TRINITY_DN211579_c0_g1_i1	1.70156967623381	11.0424023597258	6.62732820550293	1.68046900775029	6.60367234771825	6.28410124283038	0	0	0	0	0	0	TRINITY_DN211579_c0_g1_i1	sp|P35685|RL7A_ORYSJ_60S_ribosomal_protein_L7a_OS=Oryza_sativa_subsp._japonica_GN=RPL7A_PE=2_SV=1	5e-49
TRINITY_DN211582_c0_g1_i1	27.1245106058039	6.41225787531143	11.0794557300126	6.92728598673917	9.03560492854653	14.696160097479	14.0497381628595	30.9776639339614	5.97691668408639	4.06222221033195	25.0655638165119	9.96333214241519	-	-	-
TRINITY_DN211606_c0_g1_i1	0	11.7154029512449	0	0	0	0	4.98915638381546	0	10.0923013774409	0	0	0	-	-	-
TRINITY_DN211633_c0_g1_i1	10.8287112104089	9.11978486858838	2.77312793795469	2.7857282761323	2.24380962538107	0	7.54040236048158	1.95775556616257	2.79460063624102	1.94105687484265	6.59679526547895	0	-	-	-
TRINITY_DN211643_c0_g1_i1	0	0	4.82995723305206	9.85265877002152	4.04003119884144	7.30566540354229	10.2059106485631	0	0	3.57826403917048	0	0	-	-	-
TRINITY_DN211680_c0_g2_i1	0	11.9260435115975	0	5.75799820093668	0	0	0	0	2.72663229451541	0	0	4.65072846990743	-	-	-
TRINITY_DN211705_c1_g2_i1	18.964740652493	0	0	0	0	2.93535639558155	5.70051353584557	0	3.0124554372851	0	0	0	TRINITY_DN211705_c1_g2_i1	sp|Q499S9|RHDF1_RAT_Inactive_rhomboid_protein_1_OS=Rattus_norvegicus_GN=Rhbdf1_PE=2_SV=1	8e-13
TRINITY_DN211710_c0_g1_i1	11.0506220584936	12.2105727615462	0	3.75367480797267	11.9575610758673	0	12.7178776627925	5.31817167760216	3.86798367797351	0	9.12632291371247	3.02385170510057	-	-	-
TRINITY_DN211789_c0_g1_i1	3.86424561645423	0	0	7.81244276519248	0	3.88048273478712	0	5.65395372190928	14.5302579033497	0	6.28893579687545	15.5407087310572	-	-	-
TRINITY_DN211857_c0_g2_i1	15.5096716442982	0	0	2.1109067239878	0	0	4.38288514350785	7.49030929046531	2.33693553278786	3.15913986979611	0	0	TRINITY_DN211857_c0_g2_i1	sp|Q62897|KCND3_RAT_Potassium_voltage-gated_channel_subfamily_D_member_3_OS=Rattus_norvegicus_GN=Kcnd3_PE=1_SV=2	1e-36
TRINITY_DN211876_c0_g1_i1	12.1759092702509	39.8484103706985	11.7766400678824	24.6365840924134	15.2573185160135	11.2258647090612	3.43925502864609	8.24680801620933	7.01570642366821	14.7747304544867	23.5057795892543	6.64265275783209	TRINITY_DN211876_c0_g1_i1	sp|P39428|TRAF1_MOUSE_TNF_receptor-associated_factor_1_OS=Mus_musculus_GN=Traf1_PE=1_SV=2	1e-32
TRINITY_DN212006_c0_g3_i1	5.46524362972613	5.97572776511678	9.72423103109029	9.65593347012092	10.9879418494138	3.85852086593973	6.8888366098772	2.84764980546818	8.68124540221518	7.35510134916594	9.3787287436172	0	TRINITY_DN212006_c0_g3_i1	sp|P29371|NK3R_HUMAN_Neuromedin-K_receptor_OS=Homo_sapiens_GN=TACR3_PE=1_SV=1	1e-11
TRINITY_DN212073_c0_g1_i1	0	9.57867719952118	8.41118547272636	4.05582945038168	3.23438248766047	8.02736602547322	10.8168983431764	17.1088146363983	0	5.95519852091515	0	3.3034864616474	-	-	-
TRINITY_DN212137_c0_g1_i1	4.38911924080626	1.84854207922105	0	4.73963307808405	3.76739915847361	0	0	0	0	6.56500563247245	3.63411370185948	3.64730686187117	-	-	-
TRINITY_DN212182_c0_g2_i1	11.5593938004597	12.4606917553291	8.46307231953544	14.7508284558992	1.69124796652865	0	8.58535349810253	8.79956777558544	2.2748710789293	0	6.69453902449597	5.15352869820676	-	-	-
TRINITY_DN212263_c0_g1_i1	4.44766759481882	7.41785537694243	9.33682610360331	6.25873404230195	6.44944497963647	4.50346355583454	1.10105212041454	2.31027085121369	8.74111430593725	7.90272258293245	1.2203693948743	2.45947283970116	TRINITY_DN212263_c0_g1_i1	sp|Q9NQX0|PRDM6_HUMAN_Putative_histone-lysine_N-methyltransferase_PRDM6_OS=Homo_sapiens_GN=PRDM6_PE=2_SV=2	3e-11
TRINITY_DN212281_c0_g1_i1	8.81589995988857	12.6371888056879	4.99497619501379	0	9.71781109514904	4.79199746836473	0	0	5.5683435461853	0	0	0	TRINITY_DN212281_c0_g1_i1	sp|P62268|RS23_RAT_40S_ribosomal_protein_S23_OS=Rattus_norvegicus_GN=Rps23_PE=1_SV=3	7e-73
TRINITY_DN212299_c0_g2_i1	2.01282210084543	0	12.4770522783022	0	22.0090456154708	2.03693189616858	2.95787880814472	0	6.44719281332358	1.53976700993318	0	0	-	-	-
TRINITY_DN212493_c1_g1_i1	0	0	0	0	0	0	7.87718202134906	0	0	2.98920957280872	4.96925599889518	0	-	-	-
TRINITY_DN212505_c0_g1_i2	2.50507964807334	0	10.6481493269873	0	0	0	5.42688471578643	0	0	0	0	0	-	-	-
TRINITY_DN212521_c0_g1_i1	11.3129829183942	4.70874568971264	3.97882264543438	1.9557488042186	11.3301258742457	1.93011787188895	6.78715150994352	4.20211828139363	0	0	6.08536476614577	1.55482252828664	-	-	-
TRINITY_DN212599_c0_g1_i1	10.3202324272194	6.61419361892342	5.72275305630404	2.87551334134456	0	2.73960880661484	9.34412342762633	9.6531142575119	10.8915619521311	16.5089814553322	30.26904701183	13.509527110519	-	-	-
TRINITY_DN212609_c0_g1_i1	13.2124408230344	4.83217803495599	0	0	6.62868562820697	10.862161984625	2.1997129157513	6.80932855382195	1.69093506762585	2.4406425804721	2.49549717219488	2.59064142608275	-	-	-
TRINITY_DN212636_c0_g1_i1	5.47230719133884	2.25840646377208	13.8863558867353	16.5740113423147	2.4906653677091	1.45257012403657	5.15492734093738	8.53437279050112	5.00288228603043	26.4698908602092	2.39814275667926	2.44579081248394	-	-	-
TRINITY_DN212654_c0_g1_i1	9.44733462663448	10.0578422395128	1.70493096565894	6.69293114380606	8.38055436094155	4.95430493948728	9.29695888456978	1.17802182842161	1.8447440646882	5.23574646579656	5.52608209647441	1.3701912778344	TRINITY_DN212654_c0_g1_i1	sp|Q9Z0U4|GABR1_RAT_Gamma-aminobutyric_acid_type_B_receptor_subunit_1_OS=Rattus_norvegicus_GN=Gabbr1_PE=1_SV=1	6e-22
TRINITY_DN212763_c0_g1_i1	0	2.0804334179292	2.54374423380454	7.80077201536166	0	0	7.19754095590417	0	15.7791778559954	5.41798063141984	6.30937633069872	4.12974579792789	-	-	-
TRINITY_DN212780_c0_g1_i1	0	0	2.43040736554238	4.83967317525774	0	0	4.89054939090232	8.4623828943284	0	0	0	0	-	-	-
TRINITY_DN212804_c0_g1_i1	0	0	0	0	0	0	4.29424890048648	4.38352105943912	3.70717301797587	5.64751173277304	0	2.49363984925406	-	-	-
TRINITY_DN212865_c0_g1_i1	7.19118313604004	0	0	1.88198871354469	9.22169317052418	0	6.69953302811443	2.72220090121575	0	1.37107970992366	1.48386224448544	2.98909478894999	-	-	-
TRINITY_DN212891_c0_g1_i1	1.40871940292043	1.20755991986018	2.97848326248922	0	9.87872954021724	1.41547160013767	8.45627159078987	3.27373422828833	3.09288754228559	0	0	4.76573171258798	-	-	-
TRINITY_DN212962_c0_g1_i1	10.3266449693287	4.45231370319642	0	2.81630302339552	0	0	0	0	5.37213633398705	2.00592690552764	0	2.25418534370748	TRINITY_DN212962_c0_g1_i1	sp|Q9D305|THAP2_MOUSE_THAP_domain-containing_protein_2_OS=Mus_musculus_GN=Thap2_PE=2_SV=1	8e-07
TRINITY_DN213026_c0_g1_i1	0	0	0	3.16715122243812	0	1.54334432426993	4.73280468058126	1.19489787292698	3.29262905470357	0	2.46956874901861	0	TRINITY_DN213026_c0_g1_i1	sp|Q8I7P9|POL5_DROME_Retrovirus-related_Pol_polyprotein_from_transposon_opus_OS=Drosophila_melanogaster_GN=pol_PE=3_SV=1	6e-10
TRINITY_DN213038_c0_g1_i1	14.1584806648349	0	7.91881446586587	7.72233648668214	6.38590909509434	3.88166028423599	22.4427099721788	34.2905431933075	0	8.33034056498885	19.1723864187217	6.37880276008455	-	-	-
TRINITY_DN213211_c0_g1_i1	4.68268563557346	0	5.02627933216718	10.134017825576	0	4.82047587299713	3.39565678700312	1.81998353732608	5.22966655012967	0	3.97860853992763	7.96444315078885	-	-	-
TRINITY_DN213230_c0_g1_i1	27.6681118912059	33.7235626039915	30.9215737116704	51.9370971370367	80.1621348029929	50.2367746430038	80.9779624011638	43.8622593068388	23.5214373373336	53.5077772959524	54.0667415262973	39.0698945494475	-	-	-
TRINITY_DN213262_c0_g2_i1	0	0	3.20109806972509	4.75442078658529	0	0	11.2555285936023	0	3.50633373048964	1.17039874857101	5.10320870354199	3.86195674644744	-	-	-
TRINITY_DN213266_c0_g1_i1	42.2230634336573	29.4332171763283	8.15868875580309	1.65459349207033	0	0	11.6383888404841	4.74812426287909	0	8.13738780223767	1.2790861029181	3.89991057577256	-	-	-
TRINITY_DN213267_c1_g1_i1	0	0	0	0	7.00379679505105	0	0	8.5657896180024	4.14602868275963	0	0	0	-	-	-
TRINITY_DN213277_c0_g1_i1	8.37473659335843	1.71707178266666	0	0	0	0	4.67782075275481	0	9.5352876303112	1.66923685456886	0	0	-	-	-
TRINITY_DN213330_c0_g1_i1	0	0	0	0	3.44506337224612	0	4.49900093872058	0	2.21686303782293	0	0	0	-	-	-
TRINITY_DN213331_c0_g1_i1	0	16.5517777926376	17.4179856967068	3.39157224670789	0	0	0	0	18.0977591251422	0	0	0	TRINITY_DN213331_c0_g1_i1	sp|P29276|AA2BR_RAT_Adenosine_receptor_A2b_OS=Rattus_norvegicus_GN=Adora2b_PE=1_SV=1	7e-07
TRINITY_DN213377_c0_g1_i1	2.88320262601694	0	0	0	0	0	10.4184820715671	2.18036142947377	0	11.0113319234113	4.8733847967182	7.30075065528275	-	-	-
TRINITY_DN213415_c0_g1_i1	0	0	14.6050393011033	4.74371367664875	15.8716454673985	0	6.35060642878958	0	0	14.3992192660311	0	0	-	-	-
TRINITY_DN213420_c0_g1_i1	0	6.65665071793919	0	0	0	8.32323961515074	28.6148937620336	1.54118019380538	0	0	1.67896968910145	22.4895230130868	TRINITY_DN213420_c0_g1_i1	sp|Q66X01|NAL9C_MOUSE_NACHT,_LRR_and_PYD_domains-containing_protein_9C_OS=Mus_musculus_GN=Nlrp9c_PE=2_SV=1	2e-06
TRINITY_DN213443_c1_g1_i1	68.0911063977535	68.3944297795308	60.9926993608549	75.7595839706089	44.2207799957935	39.9168684633246	118.651096264051	106.767652198931	65.670511082752	84.2886158632077	41.3961134783806	75.994527154063	TRINITY_DN213443_c1_g1_i1	sp|Q6B966|NAL14_MOUSE_NACHT,_LRR_and_PYD_domains-containing_protein_14_OS=Mus_musculus_GN=Nlrp14_PE=2_SV=2	1e-05
TRINITY_DN213443_c1_g1_i4	33.3932859080196	53.3882682218485	39.6663381326846	49.0335668580248	24.9550759447559	24.8997975597309	112.942531657961	110.089939706085	51.9317222286081	60.9766579047147	31.1914203068028	64.4148509339964	TRINITY_DN213443_c1_g1_i4	sp|Q6B966|NAL14_MOUSE_NACHT,_LRR_and_PYD_domains-containing_protein_14_OS=Mus_musculus_GN=Nlrp14_PE=2_SV=2	1e-08
TRINITY_DN213443_c1_g1_i5	38.4016874515069	42.5705550541916	21.7287613098535	29.6101556258219	31.9633921514557	14.2326857804185	59.3651828971555	57.5116108229559	24.9192262992345	43.5551545375945	31.8876035676316	23.4910321819918	TRINITY_DN213443_c1_g1_i5	sp|Q9C000|NALP1_HUMAN_NACHT,_LRR_and_PYD_domains-containing_protein_1_OS=Homo_sapiens_GN=NLRP1_PE=1_SV=1	3e-08
TRINITY_DN213451_c0_g1_i1	6.50799241876784	2.73846954920887	0	10.4207661264652	0	10.2718324376161	4.66164414193453	2.46503652765314	0	12.679830185573	5.55321563048833	11.0556108103831	-	-	-
TRINITY_DN213548_c0_g1_i1	2.36719371723723	1.99138465423433	7.78804949469453	5.20101434203815	2.06696563450308	12.1507097597008	13.6275741300972	12.4104868851308	5.03270963788481	1.83075440389451	6.06932752192162	14.0709849867976	-	-	-
TRINITY_DN213582_c0_g1_i1	0	0	8.02552696882047	0	10.9932242786136	0	10.7959639056443	1.85597848541244	0	0	0	0	-	-	-
TRINITY_DN213602_c0_g1_i1	0	0	1.85836331048271	5.72223645374865	9.29540262241408	0	0	0	3.70867241806909	1.27475645136418	0	0	-	-	-
TRINITY_DN213604_c0_g1_i1	0	0	5.29743267065667	0	2.18166282407297	0	1.82065893023892	7.65243356072592	10.5441964680353	22.9109563247668	4.2149771256082	2.11100930367628	TRINITY_DN213604_c0_g1_i1	sp|Q9JLC8|SACS_MOUSE_Sacsin_OS=Mus_musculus_GN=Sacs_PE=1_SV=2	6e-23
TRINITY_DN213649_c0_g1_i1	4.02682688712216	26.6438524575349	12.1807624845456	8.34841689503777	4.83857797743156	5.96253878313721	8.85443962796201	1.50353040213139	0	1.44347077304714	0	1.65472606499102	TRINITY_DN213649_c0_g1_i1	sp|P18700|TBB_STRPU_Tubulin_beta_chain_(Fragment)_OS=Strongylocentrotus_purpuratus_PE=2_SV=1	2e-94
TRINITY_DN21370_c0_g1_i1	0	4.44735222440044	2.76824999622821	0	4.57697056244925	0	0	0	0	0	4.42309976727087	17.5246978237808	-	-	-
TRINITY_DN213715_c0_g2_i2	0	12.2109284231086	3.10640577872858	12.1592319797051	5.05185116523563	3.01091391313096	6.20888938862651	6.54395716409123	3.16986567207134	13.5564132716969	2.49513563894359	9.69121393767754	-	-	-
TRINITY_DN213717_c0_g1_i2	0	8.03151383676918	3.24563789319305	0	21.1135760433405	9.84754879541708	11.1444850553885	2.3235600012423	22.1628737528714	11.0202490756438	7.77818395979686	7.84973486140713	TRINITY_DN213717_c0_g1_i2	sp|Q05090|KLC_STRPU_Kinesin_light_chain_OS=Strongylocentrotus_purpuratus_PE=2_SV=1	5e-16
TRINITY_DN213775_c1_g1_i1	3.57004990283367	6.0315666304192	7.54209283297491	0	0	1.80192503722689	6.38949649060814	5.33005799068085	1.98172497320433	1.3478050418745	1.51606651410087	0	-	-	-
TRINITY_DN213820_c0_g1_i1	74.2035285158846	32.7020136812852	10.3666378900169	5.11754647168845	0	10.6751145425572	14.0038147919887	47.2361241725109	14.3115061397499	26.4147666464086	4.33023207210466	20.7989648795978	-	-	-
TRINITY_DN213868_c0_g1_i1	8.88462591880546	2.50792972443798	0	0	0	0	4.10679880252103	0	0	2.15033973557104	7.41586275141482	0	-	-	-
TRINITY_DN213896_c0_g1_i1	20.0537877785569	27.0080498974692	8.14488598736224	19.0504469027469	4.3692047961998	13.3701022278231	20.0561840935174	28.320673950364	23.8506359828	4.01874433778037	21.9863202246413	28.8557569567916	TRINITY_DN213896_c0_g1_i1	sp|P54762|EPHB1_HUMAN_Ephrin_type-B_receptor_1_OS=Homo_sapiens_GN=EPHB1_PE=1_SV=1	1e-11
TRINITY_DN213940_c0_g1_i1	1.63347303617028	0	8.99333469595521	1.815878258081	0	6.86707968017295	7.36624935386557	1.25078454494998	9.32664342983974	7.99929804377729	2.8332341194888	1.42961961023969	TRINITY_DN213940_c0_g1_i1	sp|Q13449|LSAMP_HUMAN_Limbic_system-associated_membrane_protein_OS=Homo_sapiens_GN=LSAMP_PE=1_SV=2	8e-06
TRINITY_DN213989_c0_g1_i1	35.4286983856357	10.9225444131849	12.7437130926831	15.9884513966744	29.5208555831226	5.05660311879309	14.2772863969043	12.7996691359688	19.2136073195147	21.1504943006926	14.2661020961355	16.146409602162	TRINITY_DN213989_c0_g1_i1	sp|B8V7S0|CPP1_ACRMI_CUB_and_peptidase_domain-containing_protein_1_(Fragment)_OS=Acropora_millepora_PE=1_SV=1	3e-11
TRINITY_DN214018_c0_g1_i1	0	2.49430788659669	13.7955418605188	0	0	0	5.50068481394808	0	0	0	0	2.39860779929184	TRINITY_DN214018_c0_g1_i1	sp|Q9NQW5|PRDM7_HUMAN_Probable_histone-lysine_N-methyltransferase_PRDM7_OS=Homo_sapiens_GN=PRDM7_PE=2_SV=2	2e-06
TRINITY_DN214025_c0_g1_i1	13.4712210756659	11.1982710394632	0	7.61133944700673	10.1449052782297	0	1.59973855566579	11.8785008729233	0	0	9.78763212091621	7.89256969209695	-	-	-
TRINITY_DN214047_c0_g2_i1	2.23523206388276	0	0	0	0	2.3184348095623	3.19524057693773	6.6873825418337	0	0	7.9909694533929	0	TRINITY_DN214047_c0_g2_i1	sp|O89026|ROBO1_MOUSE_Roundabout_homolog_1_OS=Mus_musculus_GN=Robo1_PE=1_SV=1	6e-10
TRINITY_DN214131_c0_g1_i2	28.2302672324569	53.0992932023695	57.6681110774963	21.9027020219516	68.5616268119274	53.559979242983	63.5665507457455	51.7921521756843	55.899777475303	52.5222067936541	54.4638718977208	63.7707109878167	TRINITY_DN214131_c0_g1_i2	sp|P81274|GPSM2_HUMAN_G-protein-signaling_modulator_2_OS=Homo_sapiens_GN=GPSM2_PE=1_SV=3	3e-05
TRINITY_DN214240_c0_g1_i1	10.6820148156258	2.95906863330968	3.64925444923273	0	0	7.47869657741281	14.897293276067	7.80452796680564	0	2.60783468121841	9.10510369288642	3.03589721724036	-	-	-
TRINITY_DN214244_c0_g1_i1	2.89520308553101	2.32553758368184	0	0	4.67082172123249	0	0	4.25116717331341	0	2.19157480922779	9.30883231503333	0	-	-	-
TRINITY_DN214277_c0_g1_i1	86.4739441173901	73.9274567063446	175.233733265999	227.40235954765	211.777477758419	183.794890434721	178.909178431598	55.6018205201709	159.522782417571	122.342427906846	204.324688507383	217.148424456134	-	-	-
TRINITY_DN214333_c0_g1_i1	11.7034861172289	9.844978794395	0	0	0	0	2.10056808155768	6.63455355034826	0	0	14.9047181392579	0	-	-	-
TRINITY_DN214435_c0_g1_i1	0	10.7510266247002	5.72711309310647	0	2.29550895560511	0	1.86247815841573	7.65297117488637	36.8691772921659	6.2938791684834	0	0	TRINITY_DN214435_c0_g1_i1	sp|Q5IS54|CASP3_PANTR_Caspase-3_OS=Pan_troglodytes_GN=CASP3_PE=2_SV=1	4e-09
TRINITY_DN214455_c1_g1_i1	0	0	5.0682296310149	0	0	4.82193923541903	22.1166126665895	7.75574788196608	0	0	1.98554061611699	2.04940212270858	TRINITY_DN214455_c1_g1_i1	sp|Q0WV25|TBA4_ARATH_Tubulin_alpha-4_chain_OS=Arabidopsis_thaliana_GN=TUBA4_PE=2_SV=2	6e-65
TRINITY_DN214503_c0_g1_i1	0	6.12504338056639	0	0	0	0	18.0927324405544	0	0	2.70836431360875	9.47569381563143	0	TRINITY_DN214503_c0_g1_i1	sp|Q9NBX4|RTXE_DROME_Probable_RNA-directed_DNA_polymerase_from_transposon_X-element_OS=Drosophila_melanogaster_GN=X-element\ORF2_PE=3_SV=1	8e-07
TRINITY_DN214717_c1_g1_i1	11.8253352676294	1.39546481483408	1.70105270087887	0	0	6.69160194725331	1.21798708926983	0	3.72181894388641	1.21477734357032	1.3233322108267	2.7180231926921	-	-	-
TRINITY_DN214819_c0_g1_i1	13.7494234101511	9.37070410088685	2.97328012464764	2.96362095933342	0	2.82543272615538	0	0	0	12.705951136557	4.71285476305947	2.38223313389486	-	-	-
TRINITY_DN214850_c1_g1_i1	0	8.38574386141618	10.6492453583382	2.66785489251988	6.43493786388959	0	3.70256557060145	11.491922690675	2.62411081314162	3.91995309971413	2.17287973087182	0	-	-	-
TRINITY_DN214884_c0_g1_i1	7.73261435643046	10.9331253446673	25.0396190905747	2.81168706933399	8.94530473605871	5.43499663004295	7.38135028212491	11.5970934608129	12.5162958281412	11.7353326268909	0	6.8038399783377	TRINITY_DN214884_c0_g1_i1	sp|Q8BLA8|TRPA1_MOUSE_Transient_receptor_potential_cation_channel_subfamily_A_member_1_OS=Mus_musculus_GN=Trpa1_PE=1_SV=1	1e-05
TRINITY_DN215005_c0_g1_i1	0	0	4.76688123102348	14.4618554555009	3.85258322045865	19.4829557697346	0	0	0	3.41018022320093	0	0	-	-	-
TRINITY_DN215009_c0_g2_i1	6.37922076098039	11.9348461352678	11.4562857616086	9.0207282247416	1.82704552606887	2.21725701711076	18.7323498402511	9.67361079737904	4.82361026238505	3.43271629884296	5.47059137744217	7.38815197796526	-	-	-
TRINITY_DN215055_c0_g1_i2	11.7397262029224	9.71827436277724	1.73965468417114	3.4648207754626	1.427811265879	0	7.58196507974001	0	7.53951916873378	5.24410517011143	8.24356068496496	1.37994376594126	-	-	-
TRINITY_DN215091_c0_g1_i1	0	3.18697656251855	23.1155420762409	0	0	0	0	0	3.69754740487744	0	0	12.7804215850279	-	-	-
TRINITY_DN215104_c0_g3_i1	0	1.65476876846696	0	4.14492450184246	0	0	5.80211589096686	0	2.15392839641026	1.48322866188962	8.03693979680768	0	-	-	-
TRINITY_DN215105_c0_g1_i1	2.43829589734181	2.06809196171268	0	2.58307837540016	0	4.98482976500656	1.70223455476079	1.80583756472925	5.27347045285297	9.14737689009373	2.06198172355765	0	TRINITY_DN215105_c0_g1_i1	sp|P00451|FA8_HUMAN_Coagulation_factor_VIII_OS=Homo_sapiens_GN=F8_PE=1_SV=1	5e-07
TRINITY_DN215232_c0_g1_i1	5.92401707382529	2.99371896102999	3.8641609041107	2.55271777033567	1.07620690897406	4.77470006723713	12.3842505792767	6.25827403936102	5.07915087827207	8.37366531472432	5.83291258582421	6.01699020863145	-	-	-
TRINITY_DN215286_c0_g1_i1	4.12255930510823	3.35825427944857	1.51614859869388	1.46667181589533	6.1056077501105	1.43683897800117	9.07288593264498	1.03093395421108	0	4.45993620712395	4.70249080985565	2.3546026700292	TRINITY_DN215286_c0_g1_i1	sp|B0BN95|HARB1_RAT_Putative_nuclease_HARBI1_OS=Rattus_norvegicus_GN=Harbi1_PE=2_SV=1	2e-05
TRINITY_DN215303_c0_g1_i1	367.077347034638	450.705001765529	352.37407931052	426.081112172222	364.387835568479	422.42242811872	285.070772715025	331.427369607474	263.632021390068	227.045107397488	461.224654828218	480.544574708361	TRINITY_DN215303_c0_g1_i1	sp|A4FVD8|S30LA_XENLA_Histone_deacetylase_complex_subunit_SAP30L-A_OS=Xenopus_laevis_GN=sap30l-a_PE=2_SV=1	9e-73
TRINITY_DN215312_c0_g1_i1	2.1114407052969	1.76072034791659	4.60565622373789	0	1.84685463556815	0	1.52816429295717	0	4.52701018144535	5.02763454425021	0	0	TRINITY_DN215312_c0_g1_i1	sp|Q96DM1|PGBD4_HUMAN_PiggyBac_transposable_element-derived_protein_4_OS=Homo_sapiens_GN=PGBD4_PE=2_SV=3	2e-17
TRINITY_DN215312_c0_g2_i1	2.12134705207478	0	0	0	1.82451191650823	2.24917660993841	3.04216267403489	0	0	1.67601929460021	0	0	TRINITY_DN215312_c0_g2_i1	sp|Q96DM1|PGBD4_HUMAN_PiggyBac_transposable_element-derived_protein_4_OS=Homo_sapiens_GN=PGBD4_PE=2_SV=3	4e-12
TRINITY_DN215354_c1_g1_i1	4.55764648960594	2.56700510995857	1.58707748468707	1.60532888957345	1.29803958853707	0	4.57760851048149	1.17438453261732	1.7575914342699	0	3.68087200236042	0	-	-	-
TRINITY_DN215354_c1_g2_i1	0	2.66132655631654	0	3.41655550322647	0	3.45327236774426	0	9.61951337248379	0	2.43345481533927	0	0	-	-	-
TRINITY_DN215375_c0_g1_i1	5.1977831170483	0	0	10.6625564624098	0	2.55232128164973	11.2913570973628	1.97689967040734	0	0	0	0	-	-	-
TRINITY_DN215375_c0_g2_i1	0	1.88913195503404	0	19.3052761192365	0	0	0	8.70607331299474	0	3.37951062385597	0	1.90292450865487	TRINITY_DN215375_c0_g2_i1	sp|P21328|RTJK_DROME_RNA-directed_DNA_polymerase_from_mobile_element_jockey_OS=Drosophila_melanogaster_GN=pol_PE=1_SV=1	2e-06
TRINITY_DN215417_c0_g1_i1	0	0	7.29532920311782	3.59949242488657	2.93069172005304	0	0	14.8935082864953	3.55132912078701	10.6965294279322	3.01136804146064	14.793335130283	-	-	-
TRINITY_DN215418_c0_g1_i1	1248.85071351697	1123.62379112533	1334.09899574143	1391.61497524022	788.58450841033	728.701896518201	1271.06788641154	1235.66414668733	1048.49166143499	738.219508039344	893.890036820734	887.956906162352	TRINITY_DN215418_c0_g1_i1	sp|Q8VIG3|RSPH1_MOUSE_Radial_spoke_head_1_homolog_OS=Mus_musculus_GN=Rsph1_PE=1_SV=2	7e-71
TRINITY_DN215601_c0_g1_i1	6.95914893467633	14.4920527691813	1.90161439379083	1.88326166994826	7.7639677037322	0	5.26738581544292	12.0601976587128	4.22210984998962	2.82268400667373	2.97552989916552	3.01909439382893	-	-	-
TRINITY_DN215701_c0_g1_i1	903.38504393271	937.239349330841	1373.59225727508	1499.26901725767	1234.95368870456	1255.26771249659	951.292284488135	1014.25951501588	1159.80337585526	861.772506915929	1176.7351124679	1381.11406451408	TRINITY_DN215701_c0_g1_i1	sp|Q94C12|NDBAB_ARATH_NADH_dehydrogenase_[ubiquinone]_1_beta_subcomplex_subunit_10-B_OS=Arabidopsis_thaliana_GN=At3g18410_PE=2_SV=1	9e-06
TRINITY_DN215709_c0_g1_i1	5989.55303717515	6378.91460383307	6682.26226035348	6838.89284581867	5967.95155807404	5771.90153012822	5503.150609357	6012.17275719391	5005.29203618025	4343.18456345012	5886.79958043403	6018.56963597364	TRINITY_DN215709_c0_g1_i1	sp|P50886|RL22_XENLA_60S_ribosomal_protein_L22_OS=Xenopus_laevis_GN=rpl22_PE=2_SV=2	4e-31
TRINITY_DN215717_c1_g1_i1	2577.95043116236	3019.40661737691	2838.05876226939	3194.70418534147	2383.01141707229	2399.18269070188	2692.76442927948	2538.12685281053	2334.83369515719	1971.15901904554	1953.83693100335	2563.74358815291	TRINITY_DN215717_c1_g1_i1	sp|P11348|DHPR_RAT_Dihydropteridine_reductase_OS=Rattus_norvegicus_GN=Qdpr_PE=1_SV=1	4e-84
TRINITY_DN215756_c0_g1_i1	1849.73086489977	3818.50701585769	12309.5160575235	11755.8951483958	2973.49896112407	2857.35231898303	651.841290829604	901.931756366925	6958.01968258181	5346.09397286708	3182.33618899013	3292.57318959027	TRINITY_DN215756_c0_g1_i1	sp|D9IQ16|GXN_ACRMI_Galaxin_OS=Acropora_millepora_PE=1_SV=1	7e-05
TRINITY_DN215761_c0_g1_i1	3125.978649188	3027.8002302504	2190.34036679621	2150.22561103252	1274.51321404534	1357.18861867801	2607.62001734055	2948.86407139409	1811.42257511659	1740.67315189776	2041.56899998449	2015.61569805742	TRINITY_DN215761_c0_g1_i1	sp|Q9UNA0|ATS5_HUMAN_A_disintegrin_and_metalloproteinase_with_thrombospondin_motifs_5_OS=Homo_sapiens_GN=ADAMTS5_PE=1_SV=2	3e-09
TRINITY_DN215805_c0_g1_i1	0	1.34047064574244	5.70437345365068	1.87762259204835	1.52854914717458	7.25676852011684	0	1.24815527569653	0	2.82061234504397	5.9947867815711	3.0695028640632	TRINITY_DN215805_c0_g1_i1	sp|Q5RE33|REEP5_PONAB_Receptor_expression-enhancing_protein_5_OS=Pongo_abelii_GN=REEP5_PE=2_SV=1	4e-32
TRINITY_DN215842_c0_g1_i1	0	3.4042235363934	8.73212994972763	1.45071822208989	0	4.15825864701257	8.12043522078352	9.29627285851342	3.19519482364606	0	0	0	TRINITY_DN215842_c0_g1_i1	sp|P32018|COEA1_CHICK_Collagen_alpha-1(XIV)_chain_OS=Gallus_gallus_GN=COL14A1_PE=1_SV=2	2e-05
TRINITY_DN215884_c0_g2_i1	0	8.74559333874967	10.3584959428388	6.79353039005421	30.6752620088064	0	7.98766289483872	11.728640925698	0	19.5255910050007	0	0	-	-	-
TRINITY_DN215897_c0_g1_i1	0	0	0	0	0	0	0	0	0	0	14.7224683002714	2.13971491988934	TRINITY_DN215897_c0_g1_i1	sp|Q8R151|ZNFX1_MOUSE_NFX1-type_zinc_finger-containing_protein_1_OS=Mus_musculus_GN=Znfx1_PE=2_SV=3	2e-32
TRINITY_DN215897_c1_g1_i1	0	0	0	0	0	0	0	0	0	0	12.2188968854642	0	-	-	-
TRINITY_DN215921_c0_g1_i1	16.37541908067	3.84434582836865	5.02673701558843	0	0	7.35250443356195	6.80473478257425	14.2130903646761	5.26039086453981	18.216210782746	5.96384324329352	3.93626594851041	-	-	-
TRINITY_DN215953_c0_g2_i1	0	0	6.39172964226423	6.3426301970491	20.7940868995152	10.3476529031007	0	2.93214763109261	0	7.7294956417864	8.55574928250064	0	-	-	-
TRINITY_DN216018_c0_g1_i1	8.55876895666588	2.34043091160884	0	4.61382453632977	0	0	384.126242511266	450.492945726692	936.2307732057	515.351050631947	661.734704030261	602.150965433951	TRINITY_DN216018_c0_g1_i1	sp|Q9Y713|EF1A_ASPOR_Elongation_factor_1-alpha_OS=Aspergillus_oryzae_(strain_ATCC_42149_/_RIB_40)_GN=tef1_PE=3_SV=1	2e-130
TRINITY_DN216018_c0_g2_i1	12.3279223243125	12.7273490117654	13.0671025626978	34.4495313813592	10.6431166099819	10.5718331666242	0	0	0	0	0	0	TRINITY_DN216018_c0_g2_i1	sp|P50257|EF1AS_PORPU_Elongation_factor_1-alpha_S_OS=Porphyra_purpurea_GN=TEF-S_PE=2_SV=1	8e-37
TRINITY_DN216018_c0_g3_i1	21.4890687772191	21.8900800140179	19.1951222442182	14.5412070369195	20.2770935972748	18.5059327027392	197.187507486321	247.842648033684	543.113505015501	232.646700299876	377.499115878111	372.623065586763	TRINITY_DN216018_c0_g3_i1	sp|Q9Y713|EF1A_ASPOR_Elongation_factor_1-alpha_OS=Aspergillus_oryzae_(strain_ATCC_42149_/_RIB_40)_GN=tef1_PE=3_SV=1	2e-131
TRINITY_DN216022_c0_g1_i1	0	0	0	2.67599229607164	0	0	5.45168333605669	0	11.3442870677771	0	4.08511252772605	0	-	-	-
TRINITY_DN216060_c0_g1_i1	27.2974647872272	8.11619685478514	5.37562426988705	2.64834415885775	10.6493772668113	25.7397447248625	22.9066601351929	9.00730524727171	5.35229605775358	5.82228791652917	10.6037702605083	4.33388202459385	TRINITY_DN216060_c0_g1_i1	sp|Q9Y4B6|VPRBP_HUMAN_Protein_VPRBP_OS=Homo_sapiens_GN=VPRBP_PE=1_SV=3	1e-15
TRINITY_DN216060_c0_g3_i1	14.0131948123093	5.82027698771515	7.60538563241356	0	8.9963975651524	10.949940864901	9.74824909128982	2.49373168346714	7.31367202969281	2.66014864098215	6.07409234477203	3.1026803528716	TRINITY_DN216060_c0_g3_i1	sp|Q80TR8|VPRBP_MOUSE_Protein_VPRBP_OS=Mus_musculus_GN=Vprbp_PE=1_SV=4	8e-09
TRINITY_DN216061_c0_g1_i1	6.81708562869293	0	0	9.32737985332395	0	0	6.59203924235169	5.00654866963025	0	0	0	0	TRINITY_DN216061_c0_g1_i1	sp|Q62059|CSPG2_MOUSE_Versican_core_protein_OS=Mus_musculus_GN=Vcan_PE=1_SV=2	4e-05
TRINITY_DN216102_c0_g1_i1	2.98851588102915	0	12.2783213190752	0	9.80047132984972	11.9317770223622	4.2161046996749	4.45572096114326	0	0	0	0	-	-	-
TRINITY_DN216126_c0_g2_i1	0	1.66398040293405	0	0	0	0	0	0	9.48889993992726	0	5.22345095488965	0	-	-	-
TRINITY_DN216136_c1_g1_i1	28.3886819783026	24.6493913307855	3.14636876798404	7.94071394223217	17.7637333485591	26.5508819423131	0	1.16030576179054	0	0	0	3.87141428125545	-	-	-
TRINITY_DN216308_c0_g1_i1	2.24737357762258	0	2.48264349706767	4.99956601697666	4.13177916822106	2.42081301650056	3.1125785093702	3.32031345515854	0	3.49791058960913	8.11478068683669	0	-	-	-
TRINITY_DN216359_c0_g1_i1	10.2084306778226	2.12557576174136	10.8213945462309	10.806186393814	8.67186076675832	13.3287165093288	7.38095310702549	13.4247295997042	33.0048751769213	9.63331665064019	34.6653840484216	19.3792880499158	-	-	-
TRINITY_DN216398_c0_g1_i1	155.62838237082	79.3603649033328	84.7475529107788	154.860500048746	65.1063311786757	105.63750375747	146.263867603351	143.626143030512	132.526753114221	81.8782825931015	61.9718051171323	183.684545509183	-	-	-
TRINITY_DN21640_c0_g1_i1	0	0	6.66573747998625	3.32163102524468	5.46465344264797	9.93475604974706	0	2.24544634377322	0	0	10.8768669164871	5.45332493992279	-	-	-
TRINITY_DN216465_c0_g1_i1	557.137065911769	540.854537996133	548.868411923636	612.36222116917	446.601998470071	508.289791231157	426.619013460846	429.144623424085	571.505716780652	404.41266963572	472.419207501677	506.206463169826	TRINITY_DN216465_c0_g1_i1	sp|O43583|DENR_HUMAN_Density-regulated_protein_OS=Homo_sapiens_GN=DENR_PE=1_SV=2	2e-47
TRINITY_DN21648_c0_g1_i1	6.48084490547291	10.876130579287	0	0	0	2.27243035342388	19.2471053180666	8.27332751471777	9.79113615871737	5.29950860787086	1.87249194946178	0	TRINITY_DN21648_c0_g1_i1	sp|Q53B88|NOD2_HYLLA_Nucleotide-binding_oligomerization_domain-containing_protein_2_OS=Hylobates_lar_GN=NOD2_PE=3_SV=1	4e-06
TRINITY_DN216506_c0_g1_i1	3.65211091124675	2.97738520377512	7.83374557101617	7.77984556383015	1.5562232068158	0	12.2325793381843	1.41561368645535	9.05965650074109	11.4625938697204	7.417586986921	3.10152908354386	TRINITY_DN216506_c0_g1_i1	sp|P18581|CTR2_MOUSE_Cationic_amino_acid_transporter_2_OS=Mus_musculus_GN=Slc7a2_PE=1_SV=3	2e-32
TRINITY_DN216627_c0_g1_i1	4.546231947645	0	3.13740780836799	0	6.31882224425679	4.49320858636233	12.7297929157752	5.89910577907434	3.4647521529045	6.8561011131275	0	2.48872078939919	-	-	-
TRINITY_DN216627_c1_g1_i1	0	0	0	0	0	0	0	0	3.86830497799348	1.46988896243885	0	0	-	-	-
TRINITY_DN216639_c0_g1_i1	1.75046124094482	0	3.84356515015446	0	0	0	2.57844419649539	2.70007471842474	0	0	0	0	TRINITY_DN216639_c0_g1_i1	sp|P13944|COCA1_CHICK_Collagen_alpha-1(XII)_chain_OS=Gallus_gallus_GN=COL12A1_PE=1_SV=3	2e-05
TRINITY_DN216962_c0_g1_i1	10.988883708914	3.59670757398366	4.52819932684162	0	3.68171620039748	6.63297599022602	0	19.8304863236748	6.99364382229657	0	7.37817986252975	0	-	-	-
TRINITY_DN216983_c0_g1_i1	4.02713069622379	0	8.8346269474865	4.37143936094426	0	4.30977382027363	1.47445463524137	1.51245143710635	0	0	1.77269023193738	0	-	-	-
TRINITY_DN217014_c0_g1_i1	3.3144596457692	0	7.13418850593615	6.93437647287492	0	0	4.86078608188927	4.98265004015401	1.97598173534728	0	8.34503101749534	4.14792824160809	TRINITY_DN217014_c0_g1_i1	sp|O35474|EDIL3_MOUSE_EGF-like_repeat_and_discoidin_I-like_domain-containing_protein_3_OS=Mus_musculus_GN=Edil3_PE=1_SV=2	2e-11
TRINITY_DN217014_c1_g1_i1	4.28090894900358	6.97828436038896	0	2.2239024241847	1.79406947267526	0	3.11659163277062	6.49626910801509	2.41617615021427	0	1.79852595427999	0	TRINITY_DN217014_c1_g1_i1	sp|Q5R7K9|EDIL3_PONAB_EGF-like_repeat_and_discoidin_I-like_domain-containing_protein_3_OS=Pongo_abelii_GN=EDIL3_PE=2_SV=1	1e-17
TRINITY_DN217038_c0_g1_i1	0	0	0	2.41636867368831	0	0	3.24804004171735	1.64833341616001	5.0653617524148	5.17888385767182	0	0	-	-	-
TRINITY_DN217099_c0_g1_i1	2.6654366021044	18.0179036683886	27.3220140465449	15.3920653732094	29.165856776343	48.7303116247733	16.9036067418427	9.80280620031211	43.1643818085403	2.13901765440317	22.5966625134957	24.5866409678499	-	-	-
TRINITY_DN217114_c0_g2_i1	8.12152255748165	10.8321174609356	5.1814099233698	1.72888893824106	1.41184659096403	0	9.71151039459314	0	0	8.81537960308758	1.32784674142621	0	-	-	-
TRINITY_DN217151_c0_g1_i1	10.0572639491156	1.19180411264427	4.44950186698774	1.474488006149	0	2.8766961409975	4.32094237696024	17.4155067144923	3.28467687920918	6.43495932547023	1.14159222642527	5.90550737629191	-	-	-
TRINITY_DN217162_c0_g1_i1	15.6105796673369	1.62068749924655	0	1.9914986546178	0	3.78404943768783	1.43241199607113	1.43532900574559	4.10670959281515	5.67129080539292	3.11094727698424	0	-	-	-
TRINITY_DN217162_c1_g1_i1	7.19511095371101	0	5.12764416567348	10.2887712545254	8.10342247347759	9.9129199386078	0	0	0	13.0284998450865	2.08908744732148	2.07606209507484	-	-	-
TRINITY_DN217269_c0_g1_i1	0	0	23.6653643967689	10.3284113548682	0	0	11.1053467591328	4.69868896078149	7.07304508973297	0	0	0	-	-	-
TRINITY_DN217301_c0_g2_i1	0	0	7.7763665231521	0	1.54073786343932	1.89335089103876	4.10770072097597	1.41638650681099	8.60116137223634	1.41166626341805	0	0	-	-	-
TRINITY_DN217312_c0_g1_i1	0	0	1.85218458429583	1.85705304418138	6.04715864924226	8.65932137387369	8.41258232985328	0	1.80628177479699	2.69295295252821	4.23296108733933	0	-	-	-
TRINITY_DN217356_c0_g1_i1	11.2096878238428	1.31506751864546	10.1537428333323	1.69240148693512	4.18724467481903	0	1.16526209482135	6.02232862469366	3.5510747582712	1.24466331438576	0	0	-	-	-
TRINITY_DN217427_c0_g1_i1	5108.34388759583	5455.66164544502	5867.22444151176	6220.55724698379	5780.90465301939	5033.72664843201	5022.39497494847	5531.17608801658	6724.47473056226	4705.6262691893	4657.25280302683	5240.78730155113	TRINITY_DN217427_c0_g1_i1	sp|P84175|RS12_CHICK_40S_ribosomal_protein_S12_OS=Gallus_gallus_GN=RPS12_PE=1_SV=2	2e-32
TRINITY_DN217464_c0_g1_i1	10.4889549818702	5.74886014597804	3.86254696783577	7.76812722684405	6.23921407976044	11.4421222369724	0	2.56005143029137	0	14.1759301712406	6.37954159170022	0	-	-	-
TRINITY_DN217501_c0_g1_i1	0	7.15745776400505	11.3394319575831	0	2.27003590813049	0	6.12925578119208	0	0	0	4.52998382848731	4.44118793763689	-	-	-
TRINITY_DN217623_c0_g2_i1	16.8935221021859	0	0	10.1145546790692	8.21500889918537	0	0	14.747344436623	5.20863478632212	0	2.00749217352901	2.05671886744436	TRINITY_DN217623_c0_g2_i1	sp|Q9JL18|BACE2_MOUSE_Beta-secretase_2_OS=Mus_musculus_GN=Bace2_PE=2_SV=1	3e-06
TRINITY_DN217713_c0_g1_i1	12.9545285964076	0	17.2328647971117	12.3671878482502	5.09666377294732	0	12.8124549833427	8.71094544132381	0	5.77978282422114	4.85549353582074	4.93212343162477	-	-	-
TRINITY_DN217815_c3_g2_i1	123.810889170963	68.5681704527807	97.8075493361466	84.7553408356207	78.3434139940519	137.167362015102	103.203467240845	88.9373425587671	75.5174195699367	90.4343351962652	67.5444230321068	93.0037227284492	TRINITY_DN217815_c3_g2_i1	sp|Q8VDU0|GPSM2_MOUSE_G-protein-signaling_modulator_2_OS=Mus_musculus_GN=Gpsm2_PE=1_SV=2	3e-08
TRINITY_DN217815_c3_g2_i2	278.014623861678	154.028131151888	161.102155419878	132.837164588176	200.348844361873	221.660536353226	242.431543447533	194.060231435573	144.558233987221	194.271420414646	139.523097741775	163.485953312066	TRINITY_DN217815_c3_g2_i2	sp|Q8VDU0|GPSM2_MOUSE_G-protein-signaling_modulator_2_OS=Mus_musculus_GN=Gpsm2_PE=1_SV=2	7e-10
TRINITY_DN217815_c3_g6_i2	258.001199292336	242.349566951572	159.505081165727	288.497128845516	121.31685593935	145.505098064244	353.921903648226	206.606801905067	318.405642295358	386.357688171116	171.364907097575	233.528798626635	TRINITY_DN217815_c3_g6_i2	sp|Q96AY4|TTC28_HUMAN_Tetratricopeptide_repeat_protein_28_OS=Homo_sapiens_GN=TTC28_PE=1_SV=4	2e-07
TRINITY_DN21786_c0_g1_i1	0	2.47388402137381	3.14387559776828	6.29578064268236	5.13799389029767	0	4.02456700797788	4.37254197025618	0	4.41952979811911	2.68384672603667	2.55950006649861	-	-	-
TRINITY_DN217931_c0_g1_i1	1.88635071197026	6.3585796540008	2.03834129373898	0	0	0	11.0662912076894	0	0	2.95286542204311	0	0	-	-	-
TRINITY_DN218019_c0_g1_i1	1.89911069423838	0	2.1145455833771	14.6689785488288	13.998730847778	4.11312306231215	2.84925141845237	1.47331480626986	0	4.67161498956329	3.28006140784042	0	-	-	-
TRINITY_DN218038_c0_g1_i1	32.3862672393937	33.6575873841597	10.5073514534501	0	0	0	11.6766169438037	28.5498319862557	4.71427454308762	7.58247972386908	0	1.70668541869984	TRINITY_DN218038_c0_g1_i1	sp|Q8HY11|CLC4M_HYLSY_C-type_lectin_domain_family_4_member_M_OS=Hylobates_syndactylus_GN=CLEC4M_PE=3_SV=1	2e-19
TRINITY_DN218052_c0_g1_i1	3.72515529953669	6.19590894688173	0	0	5.81011453003906	0	0	5.23458947609475	0	2.50896237813188	0	0	-	-	-
TRINITY_DN218092_c0_g1_i1	0	0	1.98007096763352	0	0	3.77027325238793	9.38524759937914	8.18381475700289	0	1.41830458785776	12.1522449860586	3.05426995337142	TRINITY_DN218092_c0_g1_i1	sp|P10394|POL4_DROME_Retrovirus-related_Pol_polyprotein_from_transposon_412_OS=Drosophila_melanogaster_GN=POL_PE=3_SV=1	2e-16
TRINITY_DN218152_c0_g1_i1	204.246518890367	213.469848081784	136.254763366228	245.573514788831	299.621340668324	381.472288595308	285.222195721681	276.743609268484	258.349313561641	216.546286546831	431.465833204883	382.025415584027	TRINITY_DN218152_c0_g1_i1	sp|A7E2Z9|K132L_BOVIN_UPF0577_protein_KIAA1324-like_homolog_OS=Bos_taurus_PE=2_SV=1	4e-11
TRINITY_DN218166_c0_g1_i1	1.85906214444958	1.55063106298576	3.99944248799175	1.99393749632557	10.1251450801119	25.3734468186312	1.37446580396148	2.83622550455863	17.3747002051894	1.49948670207102	0	3.21416318521114	-	-	-
TRINITY_DN218239_c0_g1_i1	2.29691616183706	0	2.50107127692326	0	0	0	0	0	2.48014162919102	1.82340450872109	0	1.96666296507227	-	-	-
TRINITY_DN218239_c0_g3_i1	0	0	1.78417041903798	0	2.8390122266075	1.69173841986554	4.79777590726196	0	3.75394894588394	1.30539902903571	0	1.39701299878389	-	-	-
TRINITY_DN218246_c0_g1_i1	4.32925799746169	2.38210555518725	1.54521149594326	4.63389441906636	3.83234369080236	1.48416960633443	0	1.09614487182938	8.18933507163299	7.90299279966677	9.61066622944856	11.0128901551638	-	-	-
TRINITY_DN218307_c0_g1_i1	0	7.60202582551075	0	6.45012958081191	2.56189012141983	0	10.8243453762906	0	0	0	0	2.54873902840217	-	-	-
TRINITY_DN218335_c0_g1_i1	9.68718106203989	6.2699043349465	0	2.58765863909523	0	0	1.7106662511423	7.10515074560939	0	11.2117426680296	6.26300737369918	0	-	-	-
TRINITY_DN218354_c0_g1_i1	6.32520784284204	11.7976496875582	5.13947166882263	0	0	3.24417159667773	11.7294908789144	4.85384104739877	1.81467573781884	4.93621121580634	1.31673191146971	0	-	-	-
TRINITY_DN218354_c1_g1_i1	9.83843459334736	4.06646536564887	0	2.63674478975983	0	0	5.33721416261032	1.82724132849216	0	1.88647309451065	2.05674412645555	0	-	-	-
TRINITY_DN218505_c0_g1_i1	1.41729115971619	1.18767843852002	1.55684629028345	1.55772983751115	1.26904492159591	1.46383115517383	4.10963694958566	0	0	3.42299750363203	4.81612349176296	7.30334814723706	-	-	-
TRINITY_DN218610_c0_g1_i1	9.44275578946003	11.5454856397912	6.6363132537201	4.9459114994058	0	6.32441230454611	7.09608754144516	14.3821028163675	1.69305029275736	7.21859686221355	0	7.72966032491101	-	-	-
TRINITY_DN218616_c0_g1_i1	4.192760908233	161.90158899031	9.25437082197496	11.5450483601678	3.82033105551094	16.1016739736364	18.7887818022942	1.60832316231279	9.27725693926937	0	35.1124801691908	14.9197844638831	TRINITY_DN218616_c0_g1_i1	sp|O14543|SOCS3_HUMAN_Suppressor_of_cytokine_signaling_3_OS=Homo_sapiens_GN=SOCS3_PE=1_SV=1	5e-25
TRINITY_DN218733_c0_g2_i1	12.5931042687281	12.5603659082018	0	0	0	0	0	0	0	2.02147337497534	6.72318358209864	0	TRINITY_DN218733_c0_g2_i1	sp|Q2PC93|SSPO_CHICK_SCO-spondin_OS=Gallus_gallus_GN=SSPO_PE=2_SV=1	1e-06
TRINITY_DN218791_c0_g1_i1	5.3754354892217	0	0	3.79125676384991	10.9785508641697	0	1.30071535268727	1.31645747473741	0	4.17766780645658	24.0350086486513	21.2106625970453	TRINITY_DN218791_c0_g1_i1	sp|Q5ZIJ9|MIB2_CHICK_E3_ubiquitin-protein_ligase_MIB2_OS=Gallus_gallus_GN=MIB2_PE=2_SV=1	3e-06
TRINITY_DN218799_c0_g2_i1	70.0595723697622	73.2931343097404	59.0898203155054	25.8915763448635	110.288317643308	53.1848782971824	81.311672229492	93.6910277681183	77.9408249706004	96.8321667424403	73.4057113431161	41.8742343978522	-	-	-
TRINITY_DN218877_c0_g1_i1	1.70256790613914	9.73161167136858	0	0	1.42667652182867	0	2.51523543431838	0	0	0	2.75831330572026	0	-	-	-
TRINITY_DN218877_c0_g1_i2	9.31594804050807	4.31292104533877	1.4588297723326	0	1.1703026246647	0	9.10937639490452	3.08513246062557	1.75428472156432	4.28964562115748	3.37077844366558	0	TRINITY_DN218877_c0_g1_i2	sp|P53849|GIS2_YEAST_Zinc_finger_protein_GIS2_OS=Saccharomyces_cerevisiae_(strain_ATCC_204508_/_S288c)_GN=GIS2_PE=1_SV=1	8e-05
TRINITY_DN218905_c0_g1_i1	13.0671549705088	0	3.55376723439931	0	0	3.42230167398705	3.6861324508628	6.35376775461089	5.93774485665107	5.16771489932006	1.39281148565907	2.84960090784304	-	-	-
TRINITY_DN218924_c0_g3_i1	2.95931765629828	0	0	6.09298798048439	0	33.602230962456	14.6000739099983	10.8527498552278	0	15.6321281524741	34.920311341002	53.3271758456425	TRINITY_DN218924_c0_g3_i1	sp|Q24372|LACH_DROME_Lachesin_OS=Drosophila_melanogaster_GN=Lac_PE=1_SV=2	3e-06
TRINITY_DN218956_c0_g1_i1	0	5.8462758479292	0	0	0	0	9.26402644924257	4.09173937407631	11.9744768944562	1.44466873390261	4.47713508321455	3.0199221659902	-	-	-
TRINITY_DN218957_c0_g2_i1	0	0	0	0	5.59558921086911	0	0	0	0	5.02550883927358	2.76658222008323	2.74517792543061	-	-	-
TRINITY_DN218957_c1_g1_i1	0	0	0	0	1.34306740632728	12.3662127413632	4.4382827953962	0	0	6.12448930496465	38.3895473401038	11.6476106250256	-	-	-
TRINITY_DN218985_c1_g1_i1	8.38058491856465	6.83792252477366	9.40593630021206	0	2.50635613888779	0	8.4112584128552	14.8820839855857	0	5.82730494056299	0	1.2401834754031	-	-	-
TRINITY_DN219021_c0_g1_i1	35.1863021238416	63.5227555280663	72.2564088008223	120.955841595268	97.4139616329855	86.793968770991	63.1230385513892	51.2678943670333	111.601955438321	41.8432414534525	74.0999478864379	143.717422053905	-	-	-
TRINITY_DN219069_c0_g2_i1	10.1146730189971	18.2129840353847	4.50994016719385	31.2157462447494	22.1335739927181	83.8632425455725	29.703980982578	21.2179508686979	7.28525036542583	28.5650613458572	3.67632039142744	47.3957601521652	TRINITY_DN219069_c0_g2_i1	sp|Q8R3S2|TSN33_MOUSE_Tetraspanin-33_OS=Mus_musculus_GN=Tspan33_PE=1_SV=1	7e-09
TRINITY_DN219080_c0_g1_i2	1.81374033668263	0	9.71747417847658	3.89794716597307	1.54772240871462	0	2.71461733422901	2.73629647248504	6.49092977854272	2.74568124461791	0	3.03699139883283	-	-	-
TRINITY_DN219100_c0_g1_i1	42.4788055952726	71.3385072779838	89.8036298425294	85.9351453827387	67.9544409222384	71.0747125552647	71.8606425042708	61.3330394772023	90.5817048814871	73.5398445333076	79.5257276808861	62.7074519186058	TRINITY_DN219100_c0_g1_i1	sp|Q7Z494|NPHP3_HUMAN_Nephrocystin-3_OS=Homo_sapiens_GN=NPHP3_PE=1_SV=1	6e-06
TRINITY_DN219100_c0_g1_i2	59.0153520030527	66.8784223696481	89.1218019878725	93.3469637844725	71.2708282320878	91.3877835238588	137.404380541834	61.2763379837174	177.285318521872	84.5508161677398	74.1886625842559	97.0453440923813	TRINITY_DN219100_c0_g1_i2	sp|Q7TNH6|NPHP3_MOUSE_Nephrocystin-3_OS=Mus_musculus_GN=Nphp3_PE=1_SV=2	9e-16
TRINITY_DN219100_c0_g1_i3	27.250048866724	27.3002258710102	23.5702144223511	23.1089174402463	23.9520991561332	22.9922817777489	25.3845362867218	30.3604996782077	40.488354267171	10.3771332479697	28.2411235745611	11.5817694370262	TRINITY_DN219100_c0_g1_i3	sp|P0CI65|NPHP3_DANRE_Nephrocystin-3_OS=Danio_rerio_GN=nphp3_PE=3_SV=1	3e-07
TRINITY_DN219136_c1_g1_i1	3.25634530475896	1.36244163876191	10.4629922944905	5.24786389640489	0	0	2.40489522700976	4.92682216967982	5.38125322205385	2.57557080314098	2.75236191219892	1.39202733657121	TRINITY_DN219136_c1_g1_i1	sp|Q9P215|POGK_HUMAN_Pogo_transposable_element_with_KRAB_domain_OS=Homo_sapiens_GN=POGK_PE=1_SV=2	4e-27
TRINITY_DN219202_c1_g1_i1	5.81344141115998	1.1927288327066	7.94101211179649	1.58542556188032	0	0	13.1843929149904	1.11343252717634	0	0	1.23776934135334	0	TRINITY_DN219202_c1_g1_i1	sp|Q6NXK8|ASIC1_MOUSE_Acid-sensing_ion_channel_1_OS=Mus_musculus_GN=Asic1_PE=1_SV=1	3e-39
TRINITY_DN219202_c1_g2_i1	0	0	0	0	5.35575714292157	0	0	0	0	0	0	0	TRINITY_DN219202_c1_g2_i1	sp|Q6NXK8|ASIC1_MOUSE_Acid-sensing_ion_channel_1_OS=Mus_musculus_GN=Asic1_PE=1_SV=1	1e-17
TRINITY_DN219250_c0_g1_i1	0	0	16.3377323795512	2.35669438097536	19.0439398474087	2.31329017604782	6.56575121545859	1.68606721004657	4.93682835692384	6.79873410043204	13.0810146385544	7.53340220571089	-	-	-
TRINITY_DN219386_c0_g1_i1	9.1146419597084	0	0	0	0	0	2.17268846002802	0	3.08340919169631	0	0	0	-	-	-
TRINITY_DN219631_c0_g2_i1	14.9446952185321	7.78473806167309	2.02687511960661	8.10491342150334	8.19485741001573	3.95371945099555	2.8366907559331	4.34797132307938	2.09460838022232	19.6525027978848	6.29012236754637	6.41571949555245	TRINITY_DN219631_c0_g2_i1	sp|Q9NZJ4|SACS_HUMAN_Sacsin_OS=Homo_sapiens_GN=SACS_PE=1_SV=2	2e-05
TRINITY_DN219689_c0_g1_i1	0	0	0	0	2.10460783368986	0	0	0	3.04866862703649	1.78112459702499	15.1466673151252	4.28969611750288	TRINITY_DN219689_c0_g1_i1	sp|A6UQ14|EF1A_METVS_Elongation_factor_1-alpha_OS=Methanococcus_vannielii_(strain_SB_/_ATCC_35089_/_DSM_1224)_GN=tuf_PE=3_SV=1	3e-20
TRINITY_DN219726_c0_g1_i1	0	0	15.9228062252865	0	0	0	1.18604759169118	12.4242632479923	0	6.1830092423932	27.1705216465569	13.7609034381123	-	-	-
TRINITY_DN220050_c1_g1_i1	0	3.89146209385233	0	5.29496328333683	0	10.2163389907732	8.34266296339225	6.90171418720672	5.57993712190608	0	17.3633296497373	8.31593233678249	-	-	-
TRINITY_DN220179_c0_g2_i1	100.379178195373	48.1123846046758	62.8345138023693	71.5118355230093	31.6125019007203	67.5388631033535	50.3575826214783	54.5842177170947	55.002547169522	47.3349462172185	76.6963128357443	70.2950779581908	-	-	-
TRINITY_DN220279_c0_g1_i1	0	0	0	2.55187309832957	0	0	0	0	5.59756846050222	0	0	0	-	-	-
TRINITY_DN220610_c0_g1_i1	0	0	0	0	3.69403208625407	1.39170339330075	0	0	0	0	15.0955891557754	0	-	-	-
TRINITY_DN220817_c1_g1_i1	0	0	0	0	6.76396472710351	12.7227930065116	0	0	0	11.9605132388216	3.46996833568779	0	-	-	-
TRINITY_DN220893_c0_g1_i1	116.441348391621	188.446389702707	86.2403235220872	171.44105462491	60.5730286976115	116.114378421935	248.003579113196	234.417414420705	121.879539827281	215.847325927398	106.062731830172	101.006281457146	TRINITY_DN220893_c0_g1_i1	sp|Q6B966|NAL14_MOUSE_NACHT,_LRR_and_PYD_domains-containing_protein_14_OS=Mus_musculus_GN=Nlrp14_PE=2_SV=2	8e-05
TRINITY_DN221032_c0_g2_i2	1.95202772954588	0	6.17946088920871	0	0	1.97273830242673	6.99096025731648	2.94093426252746	9.27247760147223	0	9.81442266184557	3.29298231835963	-	-	-
TRINITY_DN221072_c0_g1_i1	2.18688301542465	1.77634278204658	19.0156621658859	7.06728739755377	26.9874416680002	6.94341460900899	9.62529030009327	1.66263899296072	5.00300277353792	1.77896286315045	5.55521796849551	0	-	-	-
TRINITY_DN221078_c1_g2_i1	1.54744080878599	1.27104550875497	4.90425852320182	0	2.65490000444162	0	2.30007409868689	2.37154206506244	9.2907381526075	5.93804876551051	2.56850834878992	1.31639560197473	-	-	-
TRINITY_DN221079_c0_g2_i1	7.94095144786767	0	3.37729414260577	1.66174346215017	2.75499225550167	0	4.71068699223211	6.04595844708967	1.81292197520981	1.23135964383289	2.5934912234628	0	-	-	-
TRINITY_DN221094_c0_g1_i1	2.29511500787744	19.9173142425771	16.4861181624407	21.7732649596077	6.53773002320732	0	18.1644721928878	7.07149105903248	19.9164511132107	11.7065995808085	11.2507293786605	4.34078964056026	TRINITY_DN221094_c0_g1_i1	sp|Q8VDU0|GPSM2_MOUSE_G-protein-signaling_modulator_2_OS=Mus_musculus_GN=Gpsm2_PE=1_SV=2	1e-05
TRINITY_DN221094_c0_g1_i2	120.033891018299	104.840137067015	46.6025303817279	69.5613569962372	103.125734939421	97.6443438286083	117.0152313233	95.3551115991353	97.5955504425396	108.713596550352	157.370789247415	130.950701525339	TRINITY_DN221094_c0_g1_i2	sp|Q8VDU0|GPSM2_MOUSE_G-protein-signaling_modulator_2_OS=Mus_musculus_GN=Gpsm2_PE=1_SV=2	1e-13
TRINITY_DN221094_c0_g1_i3	93.7799019918928	85.7091905389838	33.6880291071153	36.7213421741155	70.1344211947885	82.5634794694351	87.148491294771	60.171204875143	68.2667491191607	76.4590859863772	77.9946807120648	90.3645567273957	TRINITY_DN221094_c0_g1_i3	sp|P81274|GPSM2_HUMAN_G-protein-signaling_modulator_2_OS=Homo_sapiens_GN=GPSM2_PE=1_SV=3	4e-05
TRINITY_DN221195_c0_g2_i1	19.5611830209271	9.99373424288377	18.6508403019475	5.3547803375156	0	0	21.1969040769868	25.8199280821472	17.0184588080418	19.7435658373496	4.32257498324388	4.29868743580627	-	-	-
TRINITY_DN221258_c0_g1_i1	19.123589411341	0	3.39891366210955	0	0	0	0	0	6.77423607115594	17.3998860283749	2.81223738066354	0	-	-	-
TRINITY_DN221258_c1_g1_i1	0	3.35166564900445	2.24504557993614	6.61211625736286	3.69659504264361	2.17846648041154	1.43019443509935	0	2.22351662573658	0	0	0	-	-	-
TRINITY_DN221314_c0_g1_i1	0	0	28.1814953344502	0	25.9775194632075	0	9.63894319413595	0	19.6098773441509	8.96262070161683	0	0	-	-	-
TRINITY_DN221329_c0_g2_i1	0	0	0	0	0	3.13868374459293	0	0	0	0	5.30168118842006	0	TRINITY_DN221329_c0_g2_i1	sp|Q96AY4|TTC28_HUMAN_Tetratricopeptide_repeat_protein_28_OS=Homo_sapiens_GN=TTC28_PE=1_SV=4	2e-06
TRINITY_DN221329_c0_g2_i2	0	3.93461273291486	10.9222896520154	0	23.3904008512204	2.51940705967595	0	8.82728850573363	3.0498333396089	5.89685872797615	8.6438336146497	0	TRINITY_DN221329_c0_g2_i2	sp|Q96AY4|TTC28_HUMAN_Tetratricopeptide_repeat_protein_28_OS=Homo_sapiens_GN=TTC28_PE=1_SV=4	5e-06
TRINITY_DN221329_c0_g2_i3	21.8158805679638	16.489625934602	18.616152716337	12.3049676427301	41.9614654624834	17.8960078182997	13.4813640466219	38.8349788911462	13.0325981852399	15.6108711027078	19.8794156770893	37.8034031427123	TRINITY_DN221329_c0_g2_i3	sp|Q96AY4|TTC28_HUMAN_Tetratricopeptide_repeat_protein_28_OS=Homo_sapiens_GN=TTC28_PE=1_SV=4	3e-09
TRINITY_DN221329_c0_g2_i5	50.7863569758723	85.7012770692196	64.9711727215731	66.5783561679187	143.602837796759	125.665104728605	47.5941541224264	78.539128675757	71.3788075626382	96.5988796284801	81.8229470399536	83.8885240395415	TRINITY_DN221329_c0_g2_i5	sp|Q96AY4|TTC28_HUMAN_Tetratricopeptide_repeat_protein_28_OS=Homo_sapiens_GN=TTC28_PE=1_SV=4	2e-08
TRINITY_DN221456_c1_g1_i1	5.22770831355805	3.37548608214858	1.49238519369056	0	0	1.39683659429631	2.9681557138423	1.0129658809423	4.6230119499138	6.66125683323611	1.15114968237619	1.18411380475558	-	-	-
TRINITY_DN221862_c1_g1_i1	0	14.2856801475779	7.76294917232914	18.3681660640133	8.54839865762727	4.98620166727709	20.8156159815402	7.21537004872283	25.6595550952609	14.8575969196772	6.04092398648648	8.2002630705239	-	-	-
TRINITY_DN221896_c0_g1_i1	4.52577908491081	5.75298582010229	4.87582192958153	7.24983172518286	0	0	0	1.74298710928418	7.5509654819454	1.77653991976608	3.90303882032342	0	-	-	-
TRINITY_DN221969_c0_g1_i1	9.77452617875618	2.82023614241286	0	3.65008946773111	5.9841999190016	7.3644628483534	13.8038205804664	4.83949346949177	14.7515532921077	13.2420611374416	18.4797257895722	3.03999801955651	TRINITY_DN221969_c0_g1_i1	sp|Q9Z0J8|NEGR1_RAT_Neuronal_growth_regulator_1_OS=Rattus_norvegicus_GN=Negr1_PE=1_SV=1	7e-10
TRINITY_DN221987_c0_g2_i1	6.75381738328017	5.51066470607572	3.84607036467077	33.8884788206848	0	7.63721988477249	11.9283266630634	2.47079067921421	3.82660291290085	13.9213860075142	3.22263324138457	12.5682455023128	TRINITY_DN221987_c0_g2_i1	sp|Q80Z71|TENN_MOUSE_Tenascin-N_OS=Mus_musculus_GN=Tnn_PE=1_SV=2	1e-05
TRINITY_DN222021_c0_g2_i1	5.30997547814724	6.4219496528878	2.89235446919031	0	0	2.82058533813284	2.01968502745632	0	0	17.3308906888793	18.7974115465443	4.71037563863121	-	-	-
TRINITY_DN222042_c0_g1_i1	7.20437713131048	0	5.13683396700016	0	6.17411303101096	0	3.52460630261597	1.84235332653355	0	5.4532799441461	2.04701053892066	4.08583581489068	-	-	-
TRINITY_DN222116_c0_g1_i1	19.1915124462036	4.65724589547193	0	0	0	2.81608092567794	0	0	2.66555851571843	2.11821997308525	6.99240534323031	2.29758153712735	-	-	-
TRINITY_DN222149_c0_g1_i1	1.64622216811334	1.37146655090872	1.7390163362415	5.17630471166239	0	3.23996442971477	5.98205275996822	8.45499069962222	6.7326946560733	2.52054566880959	1.33174017644017	0	-	-	-
TRINITY_DN222152_c1_g1_i1	2.76052885091205	0	0	0	0	0	0	0	6.01695869907582	2.09163965365295	0	0	-	-	-
TRINITY_DN222165_c0_g1_i1	6.23164548986756	7.86585557252564	3.52865486773336	3.50509140561279	8.76045884317064	10.2150471161351	29.0162061020761	6.91515454121797	11.3890548705604	10.567275756684	2.91612720495259	11.5351477865641	-	-	-
TRINITY_DN222738_c0_g1_i1	0	10.2777300004888	2.7412948515767	2.720902673861	8.36683960957464	0	5.43904820320628	0	0	0	0	0	TRINITY_DN222738_c0_g1_i1	sp|Q9SF40|RL4A_ARATH_60S_ribosomal_protein_L4-1_OS=Arabidopsis_thaliana_GN=RPL4A_PE=2_SV=1	5e-45
TRINITY_DN22282_c0_g1_i1	0	0	0	0	0	0	7.05826488770631	2.91686762862608	4.50007452977075	1.63044273874544	0	1.75121385220236	-	-	-
TRINITY_DN223362_c0_g1_i1	0	0	3.64282279273411	0	0	0	0	0	7.20309127281797	0	0	0	-	-	-
TRINITY_DN223419_c0_g2_i1	0	0	2.65058922406529	2.68443901613269	2.11977036194856	0	8.92948917279059	5.56289532348311	5.38439928474944	1.90870292452044	2.12278420035893	0	TRINITY_DN223419_c0_g2_i1	sp|Q5K651|SAMD9_HUMAN_Sterile_alpha_motif_domain-containing_protein_9_OS=Homo_sapiens_GN=SAMD9_PE=1_SV=1	6e-05
TRINITY_DN223457_c0_g1_i1	10.5847633521316	9.09364374374935	0	2.88593492834945	0	5.51077136545186	5.73730187942967	1.99615297752844	18.074464873694	10.8688376321816	13.8103847978354	6.91839603375872	-	-	-
TRINITY_DN223709_c0_g1_i1	10750.2959112153	12311.6695606685	13304.8570557366	12914.0832302308	12099.1106138695	12426.9194168341	11361.1937190114	11010.6740148599	10151.3268686105	9307.61541354362	10152.3172005567	11449.6113299001	TRINITY_DN223709_c0_g1_i1	sp|Q945U1|RS15_ELAOL_40S_ribosomal_protein_S15_OS=Elaeis_oleifera_GN=RPS15_PE=2_SV=1	4e-46
TRINITY_DN223907_c0_g1_i1	0	5.54751124394407	3.47231162971737	6.79207898181837	0	6.69766118228148	15.7865517747139	26.2366630587083	40.2192655004417	19.538111047024	33.076213656892	5.49811026823398	-	-	-
TRINITY_DN224178_c0_g2_i1	0	30.1248010844848	22.8873025806439	0	3.71586612694661	0	15.3547893437155	14.399407272157	0	5.01858228365059	7.20188141706449	7.3144612263676	TRINITY_DN224178_c0_g2_i1	sp|A6NGN9|IGLO5_HUMAN_IgLON_family_member_5_OS=Homo_sapiens_GN=IGLON5_PE=2_SV=4	2e-15
TRINITY_DN224179_c0_g1_i1	8.73353514237387	4.92283616722087	4.69995105281595	9.45130870244493	8.87383542544058	4.52859223242307	10.0235410820778	4.5314993571029	5.11185654280539	6.95847722653568	9.69242836474163	3.71585971729546	TRINITY_DN224179_c0_g1_i1	sp|Q5DRA7|PCDGH_PANTR_Protocadherin_gamma-B5_OS=Pan_troglodytes_GN=PCDHGB5_PE=3_SV=1	6e-05
TRINITY_DN224189_c0_g1_i1	163.132467180881	56.0617761866785	133.660421025774	91.741373165545	127.472842412385	169.290453679549	106.780525480029	150.83353286904	264.844928965475	119.746545812508	112.70011152063	109.941463487535	TRINITY_DN224189_c0_g1_i1	sp|Q90610|NEO1_CHICK_Neogenin_(Fragment)_OS=Gallus_gallus_PE=2_SV=1	4e-05
TRINITY_DN224213_c0_g1_i1	2.46364225667712	6.25927894576873	2.18467954553338	2.29293948969771	3.54144814059001	8.61492890290314	3.53049773325742	0	10.159827931639	5.88216794485379	3.38559203688535	3.5490112963766	-	-	-
TRINITY_DN224215_c0_g1_i1	0	18.96280752439	9.65495221427372	0	4.70715309539561	0	0	1.366774800067	22.2465456330733	5.53513760019514	0	0	-	-	-
TRINITY_DN224216_c0_g1_i1	2.70083036244335	10.8979148499862	9.31085859159766	0	0	12.0903460597975	15.6640894523916	6.16033585972534	18.3124946384923	18.5420921643321	2.55009796322393	4.97884974293479	-	-	-
TRINITY_DN224294_c0_g1_i1	5.18044429760574	0	0	0	0	5.51272632618737	0	0	0	0	0	0	-	-	-
TRINITY_DN224294_c0_g2_i1	0	0	2.748882760929	2.76373111360713	6.84378810167837	0	28.8391322035831	13.2127920173894	5.33150526896101	4.01923072790214	4.42534312744557	4.43534595939532	-	-	-
TRINITY_DN224321_c0_g1_i1	6.03416957381334	5.01618843582121	6.50176637217317	12.9573875415296	10.1119390071124	9.58926532795207	2.10597959228733	13.0696522471697	6.72086010533754	4.61905783473866	16.4331694847365	2.60236344105606	TRINITY_DN224321_c0_g1_i1	sp|Q9P2E3|ZNFX1_HUMAN_NFX1-type_zinc_finger-containing_protein_1_OS=Homo_sapiens_GN=ZNFX1_PE=1_SV=2	5e-11
TRINITY_DN224333_c0_g1_i1	2.09085763866202	8.56528181813377	7.19910728595029	0	0	0	9.23142499316489	0	2.47253752871827	1.76247964235712	0	0	TRINITY_DN224333_c0_g1_i1	sp|Q96P65|QRFPR_HUMAN_Pyroglutamylated_RFamide_peptide_receptor_OS=Homo_sapiens_GN=QRFPR_PE=1_SV=2	6e-09
TRINITY_DN224386_c0_g1_i1	0	0	9.43231331843673	0	17.42428836109	0	4.17943219882812	0	3.09469485489795	4.28622287585613	2.40551247295567	0	-	-	-
TRINITY_DN224397_c0_g1_i1	2.90929765778125	2.44406179936357	0	1.5762174473349	1.26143431063767	10.3767029336792	9.83488290985158	2.25473698848349	3.3425376578064	3.49113715680226	3.62433376390776	1.24634895081114	TRINITY_DN224397_c0_g1_i1	sp|Q8N2E2|VWDE_HUMAN_von_Willebrand_factor_D_and_EGF_domain-containing_protein_OS=Homo_sapiens_GN=VWDE_PE=2_SV=4	2e-06
TRINITY_DN224434_c1_g1_i1	0	0	0	0	0	0	109.810640509381	139.603277070522	11.9280624290706	15.8195684938452	2.20488932873656	4.6125748335089	-	-	-
TRINITY_DN224452_c0_g1_i1	0	6.02664071777946	7.19197706001924	0	4.38857370326576	1.73750279310661	5.18288681304055	5.35696389936711	7.52704201795807	2.57768750089313	1.36634539764754	0	-	-	-
TRINITY_DN224490_c0_g1_i1	0	0	3.22847476489617	0	0	0	0	0	0	0	2.55638307974646	0	-	-	-
TRINITY_DN224496_c0_g1_i1	9.76006269545397	3.27816818712709	17.3147660409143	0	1.75358063108637	2.04596358611624	2.89813705360642	2.95313138379266	0	1.59821488956592	1.72478244109899	0	-	-	-
TRINITY_DN224606_c0_g1_i1	0	1.30896792284969	10.9374775150206	3.58750046175765	0	0	8.42962776120354	0	21.3681917034658	1.38471664778218	11.449109162705	0	TRINITY_DN224606_c0_g1_i1	sp|Q9UR07|TF211_SCHPO_Transposon_Tf2-11_polyprotein_OS=Schizosaccharomyces_pombe_(strain_972_/_ATCC_24843)_GN=Tf2-11_PE=3_SV=1	1e-23
TRINITY_DN224709_c0_g1_i1	0	0	0	12.8749427950183	5.93638415246705	0	10.4035052605263	0	0	1.35583047888371	11.7533532987955	2.96783912218831	TRINITY_DN224709_c0_g1_i1	sp|P49895|IOD1_HUMAN_Type_I_iodothyronine_deiodinase_OS=Homo_sapiens_GN=DIO1_PE=2_SV=3	7e-49
TRINITY_DN224724_c0_g2_i1	0	2.44346606624649	6.65636701415118	12.8644736208582	5.27226541473573	0	0	0	0	19.2487989968155	0	7.83173319555526	-	-	-
TRINITY_DN224748_c0_g1_i2	0	0	0	6.02872152728755	0	0	14.291601249446	2.10659908661583	0	0	2.53967838951991	2.44500109881284	-	-	-
TRINITY_DN224770_c1_g1_i1	0	3.39414053109834	9.01809777790494	8.90074910950832	0	0	2.91404888102708	0	4.14142338247332	6.57803007906652	3.78609671865425	10.9756879810196	TRINITY_DN224770_c1_g1_i1	sp|P70585|GPR19_RAT_Probable_G-protein_coupled_receptor_19_OS=Rattus_norvegicus_GN=Gpr19_PE=2_SV=2	1e-08
TRINITY_DN224773_c1_g1_i1	0	0	0	0	0	0	0	7.43678308061554	0	0	4.19495374553643	6.4276698614668	-	-	-
TRINITY_DN224814_c0_g1_i1	0	0	4.4281352777957	6.75640051215208	0	0	0	0	0	7.60154801808737	0	0	-	-	-
TRINITY_DN224814_c0_g2_i1	0	0	4.56724694925457	0	0	0	0	4.62076850840132	2.02453820086604	0	0	7.19133249603509	-	-	-
TRINITY_DN224886_c0_g1_i1	0	0	7.37924184511383	4.93726253393484	2.05602904960422	2.45243536383627	5.08287315831695	8.75529860956092	2.51825584406059	0	0	1.96711966695435	-	-	-
TRINITY_DN224915_c0_g1_i1	4.87294608546416	4.08207890823981	8.87907041654999	24.5176162042297	25.453482922034	6.75034222946981	7.27530453057881	9.89789670494165	7.60233332263895	3.84759806548856	1.37366876350712	5.61251408969432	-	-	-
TRINITY_DN225138_c0_g2_i1	0	8.47216962108808	10.8279948229374	0	8.81861447575	3.51595686898853	9.94236842113309	1.27224711026168	0	11.6554385457779	1.39105016981943	1.42475763812008	-	-	-
TRINITY_DN225168_c0_g1_i1	5.63349962039937	24.2750575363218	4.48164810518027	5.95045255365148	8.51270313142339	1.4151057595322	0	1.10652754530306	4.85499056433597	1.07067075915915	0	1.15330545696046	-	-	-
TRINITY_DN225256_c0_g1_i1	23.4965959194363	32.1441585206047	23.8051987262613	35.9237814517319	58.7760245420475	28.8020592430627	38.3537926895244	40.4697459499761	83.0903271657463	41.0463723039522	37.3419352188488	42.7342611295388	TRINITY_DN225256_c0_g1_i1	sp|Q6IP09|PABPB_XENLA_Polyadenylate-binding_protein_1-B_OS=Xenopus_laevis_GN=pabpc1-b_PE=2_SV=1	6e-06
TRINITY_DN225312_c0_g1_i1	15.9596346244503	4.83583245751001	0	10.8940560760265	1.24958797404328	1.49132636317903	10.7732090822398	3.33440902642783	9.08856011503804	9.00276590111184	0	1.23896560371756	TRINITY_DN225312_c0_g1_i1	sp|P05187|PPB1_HUMAN_Alkaline_phosphatase,_placental_type_OS=Homo_sapiens_GN=ALPP_PE=1_SV=2	6e-73
TRINITY_DN225415_c0_g1_i1	268.693109604415	304.257796816961	203.537839580141	149.951884982286	11.7850995447699	11.626871742737	109.895040218009	129.4448895044	68.658467393514	124.730243115759	47.8132359880489	35.9603256098546	TRINITY_DN225415_c0_g1_i1	sp|A8XWX5|CPG2_CAEBR_Chondroitin_proteoglycan_2_OS=Caenorhabditis_briggsae_GN=cpg-2_PE=3_SV=2	8e-05
TRINITY_DN225498_c0_g1_i1	0	0	0	0	10.2828353740025	8.37973912365871	14.0942548719199	0	0	0	3.32440021658268	10.1465837725987	-	-	-
TRINITY_DN225542_c0_g1_i2	11.0305489571364	11.3231971632688	7.01881615087948	0	25.23915324839	13.5811465271062	1.61567520653016	1.65010586284524	7.06996596454154	38.6133408281633	3.71171356972097	1.84989000259866	-	-	-
TRINITY_DN225545_c0_g1_i1	0	3.91140581596592	16.4278237477341	3.30457103007913	1.36575250505756	11.1417099372832	2.31414071679148	2.37554897060204	0	1.2419971759405	25.9345414312933	23.6668624065915	-	-	-
TRINITY_DN225602_c0_g1_i1	14.5026529756722	14.4440384582524	11.1761473749019	26.9792997465272	12.8238794646357	19.3008357433218	17.9620783818065	7.83713762572541	9.0951333779467	12.4732044560654	3.66052416937082	7.28739212523199	-	-	-
TRINITY_DN225624_c0_g1_i1	3.83161868900505	4.68300468413135	0	0	3.27810926270332	15.790137833037	2.80183036647744	0	0	4.63765775328414	1.62284860440029	6.57341484958468	-	-	-
TRINITY_DN225664_c0_g1_i1	6.00464583933073	0	0	0	0	0	2.09371681109263	0	0	0	0	0	-	-	-
TRINITY_DN225665_c1_g1_i1	12.4508565072187	25.2613959643469	18.1175186731857	8.92712429031865	14.6599149026205	15.7728747294662	18.9737164579633	17.6047636994131	23.4542320831554	24.0027220036517	6.94908624365837	4.06556966887351	TRINITY_DN225665_c1_g1_i1	sp|Q8BUZ3|TIGD4_MOUSE_Tigger_transposable_element-derived_protein_4_OS=Mus_musculus_GN=Tigd4_PE=2_SV=1	1e-50
TRINITY_DN225692_c0_g1_i1	0	0	0	9.29102326669501	0	9.21895460757941	0	0	6.32903473097766	6.64060326750982	7.642914903312	0	-	-	-
TRINITY_DN225705_c0_g1_i1	9.69725016369365	4.29527134030289	5.4240664467362	5.35720728243455	0	0	10.616655897217	20.5426570818455	18.9477315529852	9.23411646180944	4.20654134974463	6.33101081104968	TRINITY_DN225705_c0_g1_i1	sp|Q8VDU0|GPSM2_MOUSE_G-protein-signaling_modulator_2_OS=Mus_musculus_GN=Gpsm2_PE=1_SV=2	7e-05
TRINITY_DN225721_c0_g1_i1	0	6.3933455717289	0	3.86191179264222	0	0	0	0	3.52903893190123	0	15.3547806867045	9.44393841240039	-	-	-
TRINITY_DN225721_c0_g2_i1	0	5.50906422904475	9.43072347076291	6.99883327469286	11.64032185559	6.86112333781507	3.21639842546327	4.85031295447082	19.0731724357839	3.45321674175313	23.794449985289	24.3793173426319	-	-	-
TRINITY_DN225841_c0_g2_i1	7.13186440894837	0	7.67827773939789	0	12.2686374620782	0	1.73337142765935	0	0	1.84870580227763	0	0	-	-	-
TRINITY_DN225893_c0_g1_i1	3.76052735922553	3.12780337006829	10.2335483688376	6.15644545204159	13.2093989734586	8.02403916246719	0	4.3096747143686	2.04602513970189	7.57958840481189	1.58592586235127	4.80125931316457	TRINITY_DN225893_c0_g1_i1	sp|Q8BLA8|TRPA1_MOUSE_Transient_receptor_potential_cation_channel_subfamily_A_member_1_OS=Mus_musculus_GN=Trpa1_PE=1_SV=1	9e-07
TRINITY_DN225897_c0_g1_i1	0	1.40731723640225	16.5258643542861	1.82726348498018	1.49787192871052	1.77473850723257	2.54324455330898	7.8533836536365	9.84069668679856	0	0	1.46068485284348	-	-	-
TRINITY_DN226003_c0_g1_i1	2.45093652603429	0	2.65921294326568	1.34183881082416	10.8079479655685	0	5.53450261876775	2.85898170394391	5.79393632271046	3.8696117221109	2.03809271872202	0	-	-	-
TRINITY_DN226115_c0_g1_i1	2.22747408146634	0	4.93723581813294	0	7.96376091480046	0	4.83366233239113	1.68877208129133	2.2731307038211	8.7344046550373	1.93303486392879	1.91918499858133	-	-	-
TRINITY_DN226120_c0_g1_i1	7.1076681840692	4.12743464898943	0	0	0	0	0	0	0	3.6320912126464	2.01805079848352	0	-	-	-
TRINITY_DN226203_c1_g1_i1	0	0	2.82938686586676	2.85678779574444	0	2.81005598820653	0	2.10288618882022	2.54197849553543	2.01228600600857	2.28176613009545	9.15291465266925	TRINITY_DN226203_c1_g1_i1	sp|Q9NBX4|RTXE_DROME_Probable_RNA-directed_DNA_polymerase_from_transposon_X-element_OS=Drosophila_melanogaster_GN=X-element\ORF2_PE=3_SV=1	1e-08
TRINITY_DN226209_c0_g1_i2	7.67928500877077	3.22231153874654	0	0	0	0	29.4536779251287	8.81586420482407	8.7183421670215	0	1.6775142860129	0	-	-	-
TRINITY_DN226217_c1_g1_i1	0	0	2.83351806095857	2.79447241591381	4.509893493888	0	0	0	0	2.04579288106386	2.30191002125099	4.54683830635741	-	-	-
TRINITY_DN226345_c0_g1_i1	12.7085517273444	0	0	0	0	4.56878896894959	5.87800943288172	0	4.32602363144996	3.33008798314942	0	0	TRINITY_DN226345_c0_g1_i1	sp|P37090|SCNNB_RAT_Amiloride-sensitive_sodium_channel_subunit_beta_OS=Rattus_norvegicus_GN=Scnn1b_PE=1_SV=2	2e-07
TRINITY_DN226365_c0_g1_i1	5.42238484574733	6.16971447280833	2.02534549343559	3.96775752275927	0	7.75500912721636	8.09144971300684	8.3215447847331	4.22571108771351	20.1422255927117	23.5426745210532	22.4221594854804	-	-	-
TRINITY_DN226367_c1_g1_i1	7.94061508779087	1.69656789359223	4.14814142269575	4.21487762009449	0	0	1.44140635717683	0	0	0	0	0	-	-	-
TRINITY_DN226374_c0_g1_i1	14.3543290321304	11.6618758860983	9.20568775911464	21.4723951703911	2.41777762702806	21.5174868369298	17.9413921787116	14.7373481733271	15.6858669751942	15.0652134438773	28.0367182363284	32.6665535778239	-	-	-
TRINITY_DN226402_c0_g1_i1	0	8.47562842978277	17.6791061328304	8.50761972300522	18.3524307360487	8.28415183295957	12.3125108269433	11.194218849326	11.2218851476674	10.4439668535907	7.22216435947052	11.7704444020593	-	-	-
TRINITY_DN226424_c0_g1_i1	7.21802684023335	0	2.57167496680135	5.10098614165328	42.5289353104108	0	6.83757619860784	7.0835285760938	19.1580491910607	0	0	0	TRINITY_DN226424_c0_g1_i1	sp|Q64096|MCF2L_MOUSE_Guanine_nucleotide_exchange_factor_DBS_OS=Mus_musculus_GN=Mcf2l_PE=1_SV=2	2e-12
TRINITY_DN226448_c1_g1_i1	3.5350467541968	2.93996071586782	3.89563266147192	0	0	0	0	5.40024183928331	0	7.31597396603686	6.16584762993425	1.54392828547459	TRINITY_DN226448_c1_g1_i1	sp|Q80ZA4|PKHL1_MOUSE_Fibrocystin-L_OS=Mus_musculus_GN=Pkhd1l1_PE=2_SV=1	7e-08
TRINITY_DN226448_c2_g1_i1	0	0	2.01159090219698	0	0	0	0	5.44914792744172	2.26555337835002	4.4512532427279	8.00207501326604	1.58846623359966	TRINITY_DN226448_c2_g1_i1	sp|Q80ZA4|PKHL1_MOUSE_Fibrocystin-L_OS=Mus_musculus_GN=Pkhd1l1_PE=2_SV=1	2e-06
TRINITY_DN226448_c3_g1_i1	0	1.8259308953892	4.90637832010024	0	0	0	4.8925269919182	0	2.55449580881364	0	3.93377841676694	0	TRINITY_DN226448_c3_g1_i1	sp|Q86WI1|PKHL1_HUMAN_Fibrocystin-L_OS=Homo_sapiens_GN=PKHD1L1_PE=2_SV=2	9e-07
TRINITY_DN226452_c0_g1_i1	0	2.97199693110422	0	0	17.6895836942359	0	15.0205830465131	0	0	0	0	0	-	-	-
TRINITY_DN226497_c0_g1_i1	0	0	3.12832640574634	34.3673245706243	29.7973027112458	36.3311732289175	2.0772671423915	30.0265068810283	9.47236637639937	4.40352396022307	24.7597437662491	39.8677907959265	-	-	-
TRINITY_DN226512_c0_g1_i1	5.92380006732413	4.81511517149813	5.2155434711546	0	5.56713256912423	3.21834553643501	5.38174742063319	5.49000660363589	3.57408787220193	5.27147812529772	0	0	TRINITY_DN226512_c0_g1_i1	sp|Q8WYR4|RSPH1_HUMAN_Radial_spoke_head_1_homolog_OS=Homo_sapiens_GN=RSPH1_PE=1_SV=1	3e-05
TRINITY_DN226618_c1_g1_i1	0	2.01704563596408	2.63989388516871	0	0	0	0	0	5.26187687713219	1.8591992187936	0	0	-	-	-
TRINITY_DN226668_c0_g1_i1	0	5.32808584299929	2.31451710556166	4.73131722270001	1.8525185735435	0	3.02912209160382	3.12866240717949	0	1.68364841373242	5.4764593402132	0	-	-	-
TRINITY_DN226731_c0_g1_i1	4.06881764509633	3.4260967224832	15.3326354978852	19.7677043006066	13.8279323036509	1.43128277380552	4.11388175846075	10.520605106725	3.13619610747809	4.55624145123448	8.22133102505195	7.13709914753843	-	-	-
TRINITY_DN226731_c1_g1_i1	0	5.0182601644224	16.7985473189466	3.27099829203369	2.61926317189552	3.26520743149251	0	0	0	2.41830466376858	5.55965833842809	2.70816604373727	-	-	-
TRINITY_DN226788_c0_g1_i1	0	6.83346786370416	0	0	0	0	5.83861462770764	3.05177518201392	0	0	0	3.90752227380718	-	-	-
TRINITY_DN226788_c0_g2_i1	0	0	4.44193804623656	0	0	4.42433909238176	19.2863263591347	5.80039477908302	0	6.50722428745103	7.38827498331593	10.984346287534	-	-	-
TRINITY_DN226812_c1_g1_i1	1.32852465041731	21.8458001494946	11.6226055080307	17.1187653023079	17.7429949228117	13.7185654045375	39.6619881732509	20.3502920150596	3.13366586982078	27.9432025679494	11.2257928544045	6.87174583942905	-	-	-
TRINITY_DN226880_c0_g1_i1	4.48538332472016	6.12452767130086	6.57349018200326	6.51123148818307	8.12250769453096	4.76697168444648	2.23599651597989	4.55719563392814	10.4444997493371	14.7858994128385	3.89749531047022	2.6240282365871	TRINITY_DN226880_c0_g1_i1	sp|P42574|CASP3_HUMAN_Caspase-3_OS=Homo_sapiens_GN=CASP3_PE=1_SV=2	2e-28
TRINITY_DN226880_c0_g2_i1	0	4.33966679483394	5.85243404042505	0	6.47557343962292	1.90645255772231	0	5.35975277282444	6.19137105991908	4.42624918757912	0	0	TRINITY_DN226880_c0_g2_i1	sp|Q8MJU1|CASP3_FELCA_Caspase-3_OS=Felis_catus_GN=CASP3_PE=2_SV=1	8e-09
TRINITY_DN226968_c0_g2_i1	3.12825721745016	1.33060992892391	10.4169348891521	12.1215191591508	2.70730365855897	3.16412109919233	7.99930508994057	2.35974815441757	1.74518122099835	16.0302474743676	5.3452505802429	4.03766328095409	-	-	-
TRINITY_DN226979_c0_g1_i1	79.0563363980413	23.3406456964123	0	0	0	0	11.8651096264051	14.6618301842265	119.421728549479	24.7639225442222	0	0	TRINITY_DN226979_c0_g1_i1	sp|Q90953|CSPG2_CHICK_Versican_core_protein_OS=Gallus_gallus_GN=VCAN_PE=2_SV=1	5e-17
TRINITY_DN226991_c0_g2_i1	17.0470542017555	3.53242174657339	0	2.33564896155566	9.25529528960073	2.24844492872746	4.65093696321257	3.12142141645593	4.4048626238514	5.23903410273075	5.55271504598654	1.87014663399329	-	-	-
TRINITY_DN226996_c0_g1_i1	0	0	0	0	0	0	4.18220415004285	2.20074876646458	3.11848444387695	6.90362322946936	0	7.82018244378772	-	-	-
TRINITY_DN227007_c0_g1_i1	0	0	3.06148053764273	5.99018782830484	39.0182719933241	0	12.3190476671213	0	8.88978250267999	0	14.7928282330235	0	TRINITY_DN227007_c0_g1_i1	sp|P13595|NCAM1_MOUSE_Neural_cell_adhesion_molecule_1_OS=Mus_musculus_GN=Ncam1_PE=1_SV=3	1e-06
TRINITY_DN227031_c0_g1_i1	7.4109564700883	0	3.9946729449703	0	9.57539093455646	13.4337813582135	2.67537146971722	0	2.0572170903977	1.48401229041914	4.68237472895021	3.15484902827637	-	-	-
TRINITY_DN227039_c0_g1_i1	0	3.48600791267551	8.52058385470567	0	3.42553794875942	12.6968411885607	28.7633379554431	0	0	6.0489637277231	3.51330597542646	0	-	-	-
TRINITY_DN227055_c1_g1_i1	10.5174370851472	0	0	5.7791268978781	0	0	1.90251837312637	0	0	5.95195592010335	0	0	-	-	-
TRINITY_DN227056_c0_g1_i2	1.65477222425898	0	3.70452574449894	0	4.46886662710283	5.31960821657251	3.59035533053305	0	1.93841640801183	1.31993668934195	5.81765402860285	0	-	-	-
TRINITY_DN227069_c0_g2_i1	0	5.33041542623325	0	10.6871471248974	0	3.48999361851876	2.25489543112746	0	16.937330552998	5.22336153214037	17.5836795313604	5.66285595757078	-	-	-
TRINITY_DN227076_c0_g1_i1	24.5845580129944	4.07412987231936	8.08218335865099	0	6.42494037751514	2.60385907694595	0	0	0	0	2.08338634605104	0	-	-	-
TRINITY_DN227117_c0_g1_i1	0	0	11.7006646199549	0	2.37209439672602	0	3.91182720111025	0	0	2.15507753564606	2.3650856393941	0	-	-	-
TRINITY_DN227126_c0_g1_i1	0	5.28849181956113	3.48083899451329	17.2617647039047	5.3708609775225	0	4.51948855426584	0	3.55415388346263	7.4206559289112	0	0	-	-	-
TRINITY_DN227193_c0_g1_i1	2.81049459780379	0	2.81169378834528	5.67455412416462	4.57500432491377	0	3.92302257422525	4.11857808099251	0	3.90110998610777	4.38017001120032	2.29801920976434	-	-	-
TRINITY_DN22724_c0_g1_i1	5.45117075812601	0	2.94321755045185	0	0	5.61065728326533	3.7882809217458	3.87709692051677	2.70230720550311	2.12432687128081	2.43834710824003	9.49083598691618	-	-	-
TRINITY_DN227302_c0_g1_i1	1.5984481868833	0	1.65475440952927	0	3.97621162828673	0	1.17358622294677	10.8258691472054	1.78565163601441	3.56652762567666	3.81972858110814	0	-	-	-
TRINITY_DN227304_c1_g1_i1	0	4.80274704066442	18.1004157663916	0	7.27737771621959	5.84844224430484	1.98833301804557	4.24269135006507	0	0	0	0	-	-	-
TRINITY_DN227315_c0_g1_i1	5.23995833054845	0	0	0	2.1362926266124	0	3.72988790764929	0	0	0	0	0	-	-	-
TRINITY_DN227408_c0_g1_i1	17.5716674183061	9.66661452083344	0	1.63879455651953	0	0	16.5593055775299	2.29413402617894	8.42059076101022	4.92179965664278	2.54137481477599	2.61677809420912	TRINITY_DN227408_c0_g1_i1	sp|Q76KP1|B4GN4_HUMAN_N-acetyl-beta-glucosaminyl-glycoprotein_4-beta-N-acetylgalactosaminyltransferase_1_OS=Homo_sapiens_GN=B4GALNT4_PE=1_SV=1	3e-26
TRINITY_DN227510_c1_g1_i1	0	8.00896489371075	8.95812920542064	2.17369797537117	0	6.34473932318779	4.13681862045246	2.90769458701341	4.77165337165487	0	3.59520716197003	1.80029978990312	-	-	-
TRINITY_DN227536_c1_g1_i1	0	0	0	3.35834451553818	0	0	10.9556613935375	0	0	4.85656933697869	0	0	TRINITY_DN227536_c1_g1_i1	sp|Q4W5G0|TIGD2_HUMAN_Tigger_transposable_element-derived_protein_2_OS=Homo_sapiens_GN=TIGD2_PE=2_SV=1	1e-05
TRINITY_DN227566_c0_g1_i1	2.99030618466371	0	9.03677848807228	0	0	0	0	0	9.47572663910828	0	0	0	-	-	-
TRINITY_DN227590_c0_g1_i1	18.993385510646	2.06055193658904	7.01597369594751	9.84650813020242	4.57607059303003	5.32553026137362	5.52684872362261	5.73141216212032	4.47287112807951	9.55081047442878	4.40391069470208	7.83119086207029	-	-	-
TRINITY_DN227603_c0_g1_i1	3.83450487547046	0	6.1601538754123	4.06130197323813	8.08610784443377	5.66719108933006	2.79625336612303	0	0	7.45446904959872	1.59919135164882	8.12363230056037	TRINITY_DN227603_c0_g1_i1	sp|Q5DU56|NLRC3_MOUSE_Protein_NLRC3_OS=Mus_musculus_GN=Nlrc3_PE=2_SV=2	3e-05
TRINITY_DN227647_c0_g1_i1	9.03114870838767	0	3.39866073179781	6.56796727405788	0	6.51359762765212	2.12963633414675	0	6.47253535239913	7.24228586258866	0	7.93495733552724	-	-	-
TRINITY_DN227651_c0_g1_i1	1.53099171599818	0	10.1143338819025	3.41584169589737	0	1.6110705663584	1.1249157243049	0	5.29641662927954	2.43192358717815	0	0	-	-	-
TRINITY_DN227697_c0_g1_i1	2.54427102218256	2.11218510391566	7.01456451278208	8.33829272775334	0	2.66606341239554	7.68727440245592	4.91696030992407	10.5080368282873	2.09596312140202	6.57254472739202	1.11861514316768	-	-	-
TRINITY_DN227743_c0_g1_i1	2.69833478768003	4.59134180795258	0	2.78381289313255	11.5930734610806	0	3.90246876283008	0	0	8.12097663924016	11.156359929989	0	-	-	-
TRINITY_DN227781_c0_g1_i1	0	0	8.50283055568139	0	0	2.66895583968258	9.64539728950159	0	2.59605061139711	11.9637558396334	11.0878540139101	0	-	-	-
TRINITY_DN227802_c0_g1_i1	0	4.65095957735588	3.03407975387053	0	2.40679213074772	2.98536223334235	0	0	0	2.14060292591116	0	0	TRINITY_DN227802_c0_g1_i1	sp|Q06396|ARF1_ORYSJ_ADP-ribosylation_factor_1_OS=Oryza_sativa_subsp._japonica_GN=Os01g0813400_PE=2_SV=3	1e-57
TRINITY_DN227813_c1_g1_i1	3.90467392762005	9.79509726026337	0	8.16430219128465	3.30808215727408	0	16.6804439828541	11.6949560384573	0	3.02128429917213	0	0	-	-	-
TRINITY_DN227813_c2_g1_i1	1.48159018600945	9.96608155640439	4.83178796673706	3.18020199977188	0	1.51730104616772	1.10513971414611	1.12825891769499	3.31249610593871	0	0	2.51871087965559	-	-	-
TRINITY_DN227824_c0_g2_i1	0	0	7.1857862895318	0	1.9392482351833	0	4.73298671916849	1.63464105551105	0	0	0	0	-	-	-
TRINITY_DN227965_c0_g1_i1	11.7959308867224	8.40319795259272	18.7079302865981	18.1558083836054	14.8769836136274	12.8132242311773	17.9636505332418	5.68815102264663	3.59122387326728	16.6025665176506	15.8123520016779	13.3728019845721	TRINITY_DN227965_c0_g1_i1	sp|Q7Z443|PK1L3_HUMAN_Polycystic_kidney_disease_protein_1-like_3_OS=Homo_sapiens_GN=PKD1L3_PE=1_SV=1	7e-63
TRINITY_DN227967_c0_g1_i1	10.7054081164507	23.9788803702034	19.3318250555652	15.6108473195793	3.12015484735279	0	15.1068858858253	26.2365790564957	36.4302011398746	22.4066418262869	9.90221035132691	6.36178110035463	TRINITY_DN227967_c0_g1_i1	sp|O75762|TRPA1_HUMAN_Transient_receptor_potential_cation_channel_subfamily_A_member_1_OS=Homo_sapiens_GN=TRPA1_PE=1_SV=3	2e-17
TRINITY_DN227967_c0_g1_i2	26.1557935846324	11.0236412123073	0	11.0595166149124	2.94365323614516	10.734975211628	18.3871384830022	16.7961584012117	16.0678123739399	13.2370170917344	0	9.14244856787165	TRINITY_DN227967_c0_g1_i2	sp|Q7Z020|TRPA1_DROME_Transient_receptor_potential_cation_channel_subfamily_A_member_1_OS=Drosophila_melanogaster_GN=TrpA1_PE=2_SV=4	3e-17
TRINITY_DN228148_c0_g1_i1	4.17116876136773	1.69554536660023	0	0	0	0	4.45565093151474	0	0	0	1.80632209439126	0	-	-	-
TRINITY_DN228211_c0_g1_i1	18.8338857322945	4.08840968405116	1.86921522528656	11.0556263649688	1.50952261977898	0	12.4485432984959	7.65076191669577	12.2222259848588	6.88545565769879	0	1.4978679977426	TRINITY_DN228211_c0_g1_i1	sp|Q8R4P4|TMC2_MOUSE_Transmembrane_channel-like_protein_2_OS=Mus_musculus_GN=Tmc2_PE=2_SV=1	1e-46
TRINITY_DN228288_c0_g1_i1	0	5.81869429376231	5.30477969399778	2.58862227898952	10.6763763493881	5.06001000943157	3.44780256776494	1.78709667110483	7.7760361459381	0	2.0869182478137	0	-	-	-
TRINITY_DN228397_c0_g1_i1	0	0	3.28093973813209	0	2.73242454408694	0	4.13001699687484	4.34474563811668	0	2.41045937124891	5.34209875189827	0	-	-	-
TRINITY_DN228467_c0_g1_i1	0	0	0	16.155244375908	0	0	5.26261971424983	0	0	8.55491769287958	0	6.42559567375237	TRINITY_DN228467_c0_g1_i1	sp|D3ZEH5|SIDT2_RAT_SID1_transmembrane_family_member_2_OS=Rattus_norvegicus_GN=Sidt2_PE=1_SV=2	3e-08
TRINITY_DN228467_c0_g2_i1	0	9.1468151473335	0	8.01114293203693	0	0	5.20170298337574	5.47174452262312	4.17307143444089	0	0	3.18991992697088	TRINITY_DN228467_c0_g2_i1	sp|Q8CIF6|SIDT2_MOUSE_SID1_transmembrane_family_member_2_OS=Mus_musculus_GN=Sidt2_PE=1_SV=1	9e-09
TRINITY_DN228491_c0_g2_i1	0	0	0	0	16.2033624565938	7.7607253866769	0	0	0	2.83825749779486	9.50109384405581	0	-	-	-
TRINITY_DN228512_c0_g1_i1	3.64414677265423	2.98865967530434	1.97697558238981	7.77847743311603	0	0	8.07500004430571	4.15482503571657	4.07366924076103	2.89463371579783	15.3319762816227	4.67112782064021	TRINITY_DN228512_c0_g1_i1	sp|Q9NZJ4|SACS_HUMAN_Sacsin_OS=Homo_sapiens_GN=SACS_PE=1_SV=2	5e-31
TRINITY_DN228556_c2_g1_i1	0	0	8.44820965264538	23.1306885637839	3.37206802652582	2.02174951104139	0	4.38829238511311	0	0	6.86077015942514	5.12105529146656	-	-	-
TRINITY_DN228561_c0_g1_i1	16.3677153498788	33.0279775032577	5.62401388031964	3.7733164063118	15.3963246621788	3.60513051657294	13.5896770060272	5.11386149618877	9.57982784558028	7.0869382620299	26.3568864294739	37.1436592155616	TRINITY_DN228561_c0_g1_i1	sp|Q14191|WRN_HUMAN_Werner_syndrome_ATP-dependent_helicase_OS=Homo_sapiens_GN=WRN_PE=1_SV=2	2e-09
TRINITY_DN228580_c0_g1_i1	7.369877139419	2.04369357852958	0	0	0	0	3.51973263316679	1.81190252447682	0	3.82231478638098	0	0	-	-	-
TRINITY_DN228613_c0_g1_i1	0	6.85694152682492	12.5117398639127	9.28714491354022	7.39560630753231	5.92278791484862	1.92629095772311	0	3.0176765626097	11.3281160082754	2.5992015948166	2.50335427887075	-	-	-
TRINITY_DN228630_c0_g1_i1	0	2.6547646004896	28.582811429083	10.7035171063115	22.4424004553809	38.7704154659188	2.27647527819614	7.06409046410504	16.6118804077647	5.14684516020632	19.8839580179389	8.50808965366646	-	-	-
TRINITY_DN228780_c0_g1_i1	31.0015487555014	22.4287294503269	74.3375434944482	45.0138798520734	75.9023447671632	90.1699916083855	87.0169270430869	72.5868158952406	42.0055597364961	46.4970041241019	73.2260571274721	46.8481936247998	-	-	-
TRINITY_DN228793_c0_g1_i1	4.4981650076384	7.5464892725364	6.93823978013837	0	7.54791634946008	6.8234989180458	6.54862303929595	3.28307527432614	2.37641527274233	5.12248061799542	11.1747146950547	9.40129387416143	TRINITY_DN228793_c0_g1_i1	sp|Q9NZJ4|SACS_HUMAN_Sacsin_OS=Homo_sapiens_GN=SACS_PE=1_SV=2	6e-06
TRINITY_DN228873_c0_g1_i1	14.2867315070195	1.31805507576992	0	3.27683961534351	0	3.17410168821044	3.58620981543282	2.42071696030107	0	0	0	2.62129753991718	TRINITY_DN228873_c0_g1_i1	sp|P98088|MUC5A_HUMAN_Mucin-5AC_(Fragments)_OS=Homo_sapiens_GN=MUC5AC_PE=1_SV=3	4e-05
TRINITY_DN228875_c0_g1_i1	0	2.33547832435192	0	0	0	0	5.79558732527008	0	6.10032266675857	0	0	0	TRINITY_DN228875_c0_g1_i1	sp|Q9NSA2|KCND1_HUMAN_Potassium_voltage-gated_channel_subfamily_D_member_1_OS=Homo_sapiens_GN=KCND1_PE=1_SV=2	2e-30
TRINITY_DN228905_c0_g1_i1	15.8861779238082	0	0	2.47429413844497	0	12.1104672930986	13.2129398752615	1.69844913617943	7.75283560699572	1.83545617507163	2.01275758088121	5.99254714331778	-	-	-
TRINITY_DN228905_c0_g2_i1	4.82860080695242	0	0	0	0	0	0	0	0	0	0	0	-	-	-
TRINITY_DN228907_c2_g1_i1	0	0	0	0	2.36593156265958	0	8.96200788405589	0	2.74857440837955	0	0	0	-	-	-
TRINITY_DN228943_c1_g1_i1	0	0	0	0	9.89594634649809	0	10.2055796693136	0	0	2.25382373758992	0	0	TRINITY_DN228943_c1_g1_i1	sp|Q9FT72|RQL3_ARATH_ATP-dependent_DNA_helicase_Q-like_3_OS=Arabidopsis_thaliana_GN=RECQL3_PE=1_SV=1	6e-10
TRINITY_DN229048_c0_g1_i1	8.00448010108182	0	0	1.77027786654018	1.45608204437427	5.15638614393627	0	0	5.5913834351177	2.60828504244227	0	0	-	-	-
TRINITY_DN229184_c0_g1_i1	23.3919987858779	48.6100440459141	42.1956412501187	19.0497330954178	27.7651326335274	55.595539236881	19.834593485964	35.0818440357194	42.3374358821289	82.5301354285185	12.207309281256	34.9389308798341	-	-	-
TRINITY_DN229193_c0_g1_i1	14.5899980923885	0	9.78677708389427	0	17.8215466014681	6.22555531343554	0	2.18725801112579	0	0	2.59308333979467	10.3560006147761	TRINITY_DN229193_c0_g1_i1	sp|Q05901|ACHB3_HUMAN_Neuronal_acetylcholine_receptor_subunit_beta-3_OS=Homo_sapiens_GN=CHRNB3_PE=2_SV=2	6e-11
TRINITY_DN229282_c0_g1_i1	18.7539188366176	15.6073185135893	1.89703755957833	11.3866307202624	6.19665139559681	5.44660063674785	6.28334317080595	11.7004161822744	10.3756344450558	1.41423332239406	33.0362595975821	8.91233742166256	-	-	-
TRINITY_DN229320_c0_g2_i1	2.51389011202037	6.48072272608032	2.77022526151992	5.56682870141426	6.64874907688994	2.71325685050176	7.41709604107303	0	0	0	2.20830071941545	8.75438517282166	-	-	-
TRINITY_DN229335_c1_g1_i1	0	4.33646584077202	0	0	2.22089953429598	0	5.57788572389854	0	0	6.13569429221433	6.8232448619573	0	-	-	-
TRINITY_DN229459_c0_g1_i1	0	0	7.61521378166987	7.685337473457	0	2.41811494203519	0	21.916345264007	2.67578656635432	10.760300577231	0	4.08297191350516	TRINITY_DN229459_c0_g1_i1	sp|Q9D5I4|TC1D1_MOUSE_Tctex1_domain-containing_protein_1_OS=Mus_musculus_GN=Tctex1d1_PE=2_SV=1	3e-06
TRINITY_DN229494_c0_g2_i1	23.7673115296315	24.1261242570518	12.7543120771752	12.8745858913538	0	3.1985444136637	6.25304202051243	13.2626893316561	26.178856252546	0	2.52096209120283	0	-	-	-
TRINITY_DN229591_c0_g1_i2	0	0	0	0	5.08008281462571	0	4.41006681437465	0	4.28488384139229	12.2468529049527	3.32312094507809	0	-	-	-
TRINITY_DN229617_c1_g2_i1	22.8881096901879	15.9323931816557	27.5457971509351	24.5253491169616	25.304009740232	9.83924878668037	18.6712841687148	25.0491237796025	0	18.9643508478246	4.14356967343558	6.86847280927416	-	-	-
TRINITY_DN229663_c0_g1_i1	7.08602178557864	8.60763221868082	9.12587017930875	5.46916796200425	0	0	11.7781448285938	5.30610055965581	31.096754683293	2.68033383103562	7.01188178838345	4.35149359092145	TRINITY_DN229663_c0_g1_i1	sp|Q64732|FOXB1_MOUSE_Forkhead_box_protein_B1_OS=Mus_musculus_GN=Foxb1_PE=2_SV=2	1e-18
TRINITY_DN229677_c0_g1_i1	14.4860519783336	3.37794903846845	9.35194170080512	4.57216198188783	1.85552173236635	33.9091940954869	18.2551605072562	12.5010412702816	20.1744282542492	12.0834618529358	9.34878637434321	22.6969417845301	-	-	-
TRINITY_DN229677_c0_g2_i1	20.0999016600531	0	0	0	10.4650791813958	0	0	2.99888738897968	0	6.1044572377273	6.91877307104971	0	-	-	-
TRINITY_DN229679_c1_g1_i1	2.81606081455851	0	5.71341872337065	2.85437274761431	0	2.73376678944617	0	2.11002637688869	0	7.92924885901789	2.24717944905481	2.27103574023162	-	-	-
TRINITY_DN229694_c0_g1_i1	27.8762211258169	54.5906710490534	33.4066742460521	19.7163101729112	18.1342859746493	26.387053946174	19.5110612695585	18.7397175934499	19.6742712231543	27.7349555380359	19.5379985066988	7.76383684908645	-	-	-
TRINITY_DN229762_c0_g1_i1	8.17289884663092	0	0	2.76473044386788	0	0	1.97576408104506	0	0	3.85322758078682	0	0	TRINITY_DN229762_c0_g1_i1	sp|A6H584|CO6A5_MOUSE_Collagen_alpha-5(VI)_chain_OS=Mus_musculus_GN=Col6a5_PE=1_SV=3	7e-05
TRINITY_DN229779_c0_g1_i1	5.54071849082906	2.40762427229202	8.59971490937967	13.9023494773729	0	13.589720916297	6.0881398839205	2.15055744445384	14.0669164995437	5.85589387105371	0	0	-	-	-
TRINITY_DN229802_c0_g1_i1	3.46817620086482	30.4713932770785	29.2058630970109	69.2152794095108	342.503905266833	249.791392410432	9.03929153881873	5.27239887197263	14.079902375351	15.873431696219	123.8418247189	105.477202590231	-	-	-
TRINITY_DN229811_c0_g1_i1	0	1.45903042758042	5.31796820311012	3.65036309387393	4.50138291351053	0	2.56765427296105	0	0	10.3284041635479	2.81293263691603	1.45080867464356	-	-	-
TRINITY_DN229812_c1_g1_i1	21.6707032186888	0	11.0289058005656	10.9093910368134	11.8164028289169	29.9223317721392	2.50563703608231	15.9969613508182	7.38960593441364	8.02903089177662	24.5503325829984	12.2375172227086	-	-	-
TRINITY_DN229834_c1_g1_i1	5.34979617110982	0	0	0	5.80773743689915	11.8789587849468	0	0	0	2.53337195646517	1.39382192474603	1.40319750343702	-	-	-
TRINITY_DN229868_c0_g1_i1	0	0	0	0	8.08216558708651	0	0	0	0	0	22.4092214278238	10.2788370259502	TRINITY_DN229868_c0_g1_i1	sp|P18239|ADT2_YEAST_ADP,ATP_carrier_protein_2_OS=Saccharomyces_cerevisiae_(strain_ATCC_204508_/_S288c)_GN=PET9_PE=1_SV=2	6e-59
TRINITY_DN229915_c0_g2_i1	0	0	3.70370673206091	0	0	0	22.5801491055418	2.63969392802924	0	0	2.97252639215475	0	-	-	-
TRINITY_DN229992_c1_g1_i1	0	0	5.85558964717156	0	0	0	0	2.09481357619222	8.61952902337826	2.09996232906991	0	2.28779099053032	-	-	-
TRINITY_DN230027_c0_g2_i1	0	3.70893658001028	0	0	0	0	4.5685065811197	4.72923216527204	2.23849723916793	2.96649335267715	6.37847553211307	0	-	-	-
TRINITY_DN230130_c0_g1_i1	27.1125752482401	12.3812013961247	1.87365957219291	1.87690878471925	0	7.11053517059732	0	6.79187289404985	1.9132077439446	3.90818966454687	5.78522727698662	10.2997691955454	-	-	-
TRINITY_DN230170_c0_g2_i1	0	17.0143156545854	19.3080977834636	2.15415155134258	0	8.33253425303358	8.92998564166487	9.30408506428245	4.57363884684426	1.54554064082309	4.96188628261876	3.39307614751488	-	-	-
TRINITY_DN230180_c0_g2_i1	0	0	0	0	13.7693364686382	0	0	0	2.89864829270968	6.10629471152065	6.80730031856682	0	-	-	-
TRINITY_DN230194_c0_g1_i1	10.2168288294174	3.40689988965073	4.35444824697446	4.29770306384799	0	6.33243793282871	0	3.13316492577325	0	0	0	0	-	-	-
TRINITY_DN230242_c1_g1_i1	5.43441785623657	0	2.89100550752768	0	0	0	0	4.02045509648918	3.1473880581739	2.02458086741998	4.61865217588847	0	-	-	-
TRINITY_DN230293_c0_g2_i1	0	5.2846328916087	0	9.23548905649085	0	0	13.8271546175576	18.8884855119119	25.0352959314506	6.69829454028647	3.67607009917654	0	-	-	-
TRINITY_DN230329_c0_g1_i1	0	12.0705310213371	9.99008487733373	38.4511352683068	9.26774812732546	1.36480267627945	44.909250450323	11.2174034599954	0	37.1263381392177	0	0	-	-	-
TRINITY_DN230359_c0_g1_i1	0	1.61606389893489	3.75572606617614	0	0	0	5.60668919308798	1.46274732792852	0	0	2.89357309212175	0	-	-	-
TRINITY_DN230449_c0_g1_i1	0	0	5.0649535812628	0	10.1643720080587	0	0	0	0	1.79093346448069	3.97383444699385	1.98803280730446	-	-	-
TRINITY_DN230485_c0_g1_i1	5.51624015749838	13.8023360842276	6.12889891546115	6.09408248505568	0	5.92748668012518	0	0	0	2.18605338062325	4.96836607089199	14.6273049669029	TRINITY_DN230485_c0_g1_i1	sp|Q95JD5|ST1B1_CANFA_Sulfotransferase_family_cytosolic_1B_member_1_OS=Canis_familiaris_GN=SULT1B1_PE=1_SV=1	5e-09
TRINITY_DN230528_c1_g2_i1	6.91722327865251	0	5.14104947219588	0	8.19915182930965	0	1.68494088897339	0	2.7345041450048	0	2.02354795791989	6.11034768502606	-	-	-
TRINITY_DN230534_c0_g1_i1	1.73675728039666	0	6.14147316524497	0	1.63765087470319	0	0	0	0	0	4.77618797261981	3.24393443914905	TRINITY_DN230534_c0_g1_i1	sp|Q9HCI6|K1586_HUMAN_Uncharacterized_protein_KIAA1586_OS=Homo_sapiens_GN=KIAA1586_PE=2_SV=2	4e-05
TRINITY_DN230541_c0_g2_i1	0	30.0647831958237	7.47582509129814	1.87588566088087	6.17661729374272	0	11.4200252806136	11.5465241288456	0	19.4982991148347	4.52649827714149	19.5889903307696	TRINITY_DN230541_c0_g2_i1	sp|Q62838|MUSK_RAT_Muscle,_skeletal_receptor_tyrosine_protein_kinase_OS=Rattus_norvegicus_GN=Musk_PE=1_SV=1	1e-07
TRINITY_DN230549_c1_g1_i1	8.7157840105791	20.4171965685806	12.6441067270584	10.9324113231769	4.23377896315881	5.22134571644583	0	2.70051993015136	12.1461046551263	0	11.3698499499209	1.42928659845068	TRINITY_DN230549_c1_g1_i1	sp|P0C0N9|MYC_AVIMH_Viral_myc_transforming_protein_OS=Avian_retrovirus_MH2_GN=MYC_PE=3_SV=1	1e-05
TRINITY_DN230604_c0_g1_i1	0	0	14.4762857281254	8.34873810833587	11.9574632531043	2.03593726702245	4.41572655954143	3.03655398109619	0	3.0631859074402	0	0	-	-	-
TRINITY_DN230604_c1_g1_i1	0	0	0	3.90200397096013	0	11.5110603260665	5.13784053718093	0	7.55905153244811	0	0	0	-	-	-
TRINITY_DN230612_c0_g1_i1	35.8703066154932	48.0647259553094	22.2582287624364	11.795511455161	9.73263124373739	7.02655188660308	14.0849874529334	12.3645376748549	15.7386137284735	5.49992835971366	3.46479562916925	9.47739182526254	TRINITY_DN230612_c0_g1_i1	sp|B8VIU6|USOM5_ACRMI_Uncharacterized_skeletal_organic_matrix_protein_5_OS=Acropora_millepora_PE=1_SV=1	3e-14
TRINITY_DN230636_c0_g1_i1	4.99276622507882	5.55870569162173	0	0	8.85831095295892	3.4484135472028	17.4005720849965	12.6985304720342	1.93596649535952	0	2.78889531074654	0	-	-	-
TRINITY_DN230686_c0_g1_i1	0	0	0	0	0	0	0	0	3.33659360743685	2.59188288666924	5.78344742098024	0	-	-	-
TRINITY_DN230699_c0_g1_i1	0	3.22077330248901	2.0542518147777	14.4135544928984	6.69829630632887	0	4.29582932640294	4.36402414590156	0	4.49264143920077	3.19574072953818	1.63081581853977	-	-	-
TRINITY_DN230731_c0_g1_i1	10.4387071265269	15.0180762200238	2.94325368335353	2.9050054808253	1.18407606968938	5.51169739948447	2.9647135296473	13.0560438887333	10.9871888705763	2.2014197055814	2.25183303090482	0	-	-	-
TRINITY_DN230778_c0_g1_i1	5.94044446596299	18.3704531921531	5.06808509940819	9.80928307798974	1.33330469458393	6.31022454856505	8.94943067257415	6.81217622882808	1.79162246138561	0	2.58906939369695	0	TRINITY_DN230778_c0_g1_i1	sp|Q8BJ66|KAZD1_MOUSE_Kazal-type_serine_protease_inhibitor_domain-containing_protein_1_OS=Mus_musculus_GN=Kazald1_PE=1_SV=2	6e-05
TRINITY_DN230804_c0_g1_i1	0	0	0	0	12.8794427939966	0	0	0	0	1.86944944024868	4.25558936083711	0	TRINITY_DN230804_c0_g1_i1	sp|Q9SQK3|EM506_ARATH_Ankyrin_repeat_domain-containing_protein_EMB506,_chloroplastic_OS=Arabidopsis_thaliana_GN=EMB506_PE=1_SV=1	3e-10
TRINITY_DN230836_c0_g2_i1	8.61767537140535	0	8.06697140704471	3.18298584835537	37.373284411399	1.51554043825387	3.28344654693472	0	1.81306923771896	5.99381249224903	2.52790538364438	0	-	-	-
TRINITY_DN230929_c0_g1_i1	28.133807842692	11.932978912065	3.72744604846311	0	3.03938259197722	0	27.6743334797111	15.9331196692648	7.35782400743775	8.19528624117729	12.3645298951529	6.27048829705191	-	-	-
TRINITY_DN230966_c1_g1_i1	0	0	0	0	0	0	6.43469170713005	0	15.0683015618	0	4.06349469331523	0	-	-	-
TRINITY_DN230966_c1_g2_i1	8.85046909552312	7.32701941389633	0	0	0	0	0	3.22277848614321	0	0	0	0	-	-	-
TRINITY_DN230981_c0_g1_i1	10.506348052938	15.1884381084306	16.2365602548539	10.0540357143501	2.01310442121764	1.19899685436705	0	0.89674881985134	13.258994211815	1.8667923090279	0	0	TRINITY_DN230981_c0_g1_i1	sp|P98068|SPAN_STRPU_Protein_SpAN_OS=Strongylocentrotus_purpuratus_GN=SPAN_PE=2_SV=1	2e-43
TRINITY_DN231064_c0_g1_i2	637.705069596881	707.840309021464	463.106969791783	426.462999093292	617.005338634815	659.379674788349	464.451596577189	646.04757652389	464.90774140343	732.199979921213	798.264491852973	759.988087342075	TRINITY_DN231064_c0_g1_i2	sp|Q8VDU0|GPSM2_MOUSE_G-protein-signaling_modulator_2_OS=Mus_musculus_GN=Gpsm2_PE=1_SV=2	3e-17
TRINITY_DN231087_c0_g2_i1	0	0	0	0	0	0	16.6141653881378	17.1656001320958	15.8425007349322	3.86887312970377	6.96389056679477	1.43941967145926	TRINITY_DN231087_c0_g2_i1	sp|Q9TW32|PPIB_DICDI_Peptidyl-prolyl_cis-trans_isomerase_B_OS=Dictyostelium_discoideum_GN=cypB_PE=1_SV=1	4e-68
TRINITY_DN231092_c0_g2_i1	3.0550609246094	0	0	3.16291596561878	0	0	0	4.43725727482032	0	0	4.98706382904234	0	-	-	-
TRINITY_DN231092_c1_g1_i1	0	6.31277933629813	5.17309935598394	0	0	0	1.82101473293215	3.71398142414783	2.69562684258779	0	4.2067452915787	0	-	-	-
TRINITY_DN231130_c0_g1_i1	0	4.53768136972008	2.72387879296808	0	0	0	3.74977976054543	5.8241086036916	5.02546699993453	1.95352287351913	0	0	-	-	-
TRINITY_DN231163_c0_g1_i1	11.6363226051204	19.7884758415847	0	6.04324750643478	2.45673065123849	0	0	2.21637317800265	3.06656771564928	2.19640268154759	0	0	-	-	-
TRINITY_DN231172_c0_g1_i1	2.6003997537072	2.14399013913648	0	0	6.79153118170547	0	1.82488719015153	0	0	0	2.30571075543128	0	TRINITY_DN231172_c0_g1_i1	sp|Q4V9Y5|CRLD2_XENTR_Cysteine-rich_secretory_protein_LCCL_domain-containing_2_OS=Xenopus_tropicalis_GN=crispld2_PE=2_SV=1	7e-14
TRINITY_DN231208_c0_g1_i1	110.399887399368	169.611442510013	138.057795159942	157.273168821112	110.252123221013	130.172946939186	244.392595500937	221.332389768635	150.98958938706	180.442628674758	126.921346413271	140.851617743871	-	-	-
TRINITY_DN231208_c0_g1_i2	222.67362593624	228.833538425105	240.26452527534	262.827427612115	199.486047592571	189.968450652104	429.788139774996	361.359037990511	238.66834858807	324.973453358807	203.218767561753	179.857764322278	TRINITY_DN231208_c0_g1_i2	sp|E9Q5R7|NAL12_MOUSE_NACHT,_LRR_and_PYD_domains-containing_protein_12_OS=Mus_musculus_GN=Nlrp12_PE=2_SV=1	3e-06
TRINITY_DN231208_c0_g1_i3	109.464589379375	145.970618454904	85.2555815083662	129.453717848231	91.0160594671523	91.7820911014468	194.821005852255	132.143040572157	117.759670321148	147.39422134536	111.168693748474	78.4471114070429	TRINITY_DN231208_c0_g1_i3	sp|P59046|NAL12_HUMAN_NACHT,_LRR_and_PYD_domains-containing_protein_12_OS=Homo_sapiens_GN=NLRP12_PE=1_SV=2	5e-07
TRINITY_DN231208_c0_g1_i5	68.3812440898024	108.395863537467	50.0262432586889	70.4387451715921	71.8768402486212	66.2091468276428	91.5323114546587	91.2558036257064	119.932461706231	97.0987805869663	67.0215903302328	63.5261851884546	TRINITY_DN231208_c0_g1_i5	sp|P59047|NALP5_HUMAN_NACHT,_LRR_and_PYD_domains-containing_protein_5_OS=Homo_sapiens_GN=NLRP5_PE=2_SV=2	1e-06
TRINITY_DN231262_c0_g1_i1	3.58216971592337	7.45198110385815	0	5.89966516218585	3.22126445514762	7.6896722815824	10.992151855797	7.06362005171465	4.5038230300038	3.06469011392789	6.50745020199203	4.89045889950777	-	-	-
TRINITY_DN231280_c0_g2_i1	0	0	4.73948044725127	0	3.75268661492452	2.2234077122903	8.04087608368024	1.67978384454631	9.34166420577358	1.68817904764447	3.57904940666211	11.2627441431502	-	-	-
TRINITY_DN231300_c0_g1_i1	0	3.23415506877566	0	11.3017471320433	0	0	1.47906352129093	0	12.6328607978881	0	1.85768762632538	1.82154594204225	TRINITY_DN231300_c0_g1_i1	sp|Q8VHI5|VITRN_MOUSE_Vitrin_OS=Mus_musculus_GN=Vit_PE=1_SV=2	9e-12
TRINITY_DN231482_c0_g1_i1	0	0	7.35085342869578	0	2.90980656016121	3.59165157676499	4.64419326100361	0	0	0	0	0	-	-	-
TRINITY_DN231517_c0_g1_i1	3.5126625336023	0	14.8653166361879	1.844632796655	16.5283296751449	0	0	0	0	2.70235649488244	0	4.37385295389814	-	-	-
TRINITY_DN231650_c0_g1_i1	2.42701155928157	0	0	0	0	0	10.4763206954207	0	2.52162949427033	0	0	0	TRINITY_DN231650_c0_g1_i1	sp|Q8WZ42|TITIN_HUMAN_Titin_OS=Homo_sapiens_GN=TTN_PE=1_SV=4	9e-06
TRINITY_DN231683_c1_g1_i1	3.5147783469886	0	11.3805150667906	3.8462318249796	0	7.30928951204027	0	0	0	0	0	6.22718724985747	-	-	-
TRINITY_DN231687_c0_g1_i1	414.190543468651	360.718180699739	684.893129149183	582.358519769236	598.462055688232	530.168202690425	356.439000840823	385.099743307119	603.118961246056	463.230746194467	520.43082327377	666.167248829609	-	-	-
TRINITY_DN231691_c0_g1_i1	5.5828177520538	4.50808143618636	0	1.8298688817314	4.35644870790989	3.58814179345622	2.72707042849219	1.39155545277522	7.77544709590148	3.88568061057828	1.40391704553221	2.87248357505962	TRINITY_DN231691_c0_g1_i1	sp|P03364|POL_SMRVH_Pol_polyprotein_OS=Squirrel_monkey_retrovirus_GN=pol_PE=3_SV=2	4e-06
TRINITY_DN231707_c1_g1_i1	3.56056671873304	0	1.93331499286267	1.92315160285626	1.51851253169495	0	2.62516191756509	0	5.86341745203012	1.41545830492296	1.51765169835655	0	-	-	-
TRINITY_DN231741_c0_g2_i1	0	0	0	0	13.7847924651858	3.48188796260372	2.28591646128869	0	0	0	2.80472861313663	0	-	-	-
TRINITY_DN231754_c0_g1_i1	14.0722205806244	40.8688033933269	36.8733852760095	32.4426620755881	35.4493063095136	50.3928285262766	23.1063233674657	27.8051523718203	23.3536919519048	38.9858796325415	43.5381516418919	17.6300246953348	-	-	-
TRINITY_DN231794_c0_g1_i1	14.4966852968904	32.7080599278467	14.2160083930409	14.9771053792246	7.00920639384271	11.2257846814288	58.9667666255462	39.1178143408703	20.9215846757001	24.2841076963203	0	6.98900404765236	-	-	-
TRINITY_DN231804_c0_g1_i1	2.19467354881624	0	0	0	0	0	12.5011689991695	1.64147043539302	0	0	0	0	-	-	-
TRINITY_DN231980_c1_g1_i1	0	0	3.15524541749618	0	0	3.04471987158059	4.25796530025789	0	0	0	0	7.53336414722072	-	-	-
TRINITY_DN231982_c0_g1_i1	8.30027081248589	43.8598282180214	15.4221246510401	17.6096268089539	16.0716930176505	19.331817869598	13.559144170259	7.62098313233961	25.679904096526	13.1243367135242	10.6840491824627	22.9813338523486	-	-	-
TRINITY_DN232061_c0_g1_i1	2.55838729508292	0	0	0	14.8793313599384	7.72175192967495	0	0	0	5.43891342110492	0	4.2132080668775	-	-	-
TRINITY_DN232161_c0_g1_i1	0	0	4.40180643677327	8.6619805579236	3.52792903474902	0	1.50306779136234	6.19328992771666	8.79522658430142	1.58555973917541	8.74032591241224	1.74653265791107	-	-	-
TRINITY_DN232178_c0_g1_i1	83.5137584350872	66.561705748299	10.9321178012718	17.8160360949527	5.72637824494582	31.4892728154622	49.5575230305769	77.0213766990374	32.7019160330862	30.5817789063086	50.5583857753886	50.0228425825887	TRINITY_DN232178_c0_g1_i1	sp|P17177|CP27A_RABIT_Sterol_26-hydroxylase,_mitochondrial_OS=Oryctolagus_cuniculus_GN=CYP27A1_PE=2_SV=1	7e-07
TRINITY_DN232188_c0_g2_i2	739.867390212273	790.02658286913	1023.37651662477	1072.26590395202	854.407489150447	1062.24334953689	940.055538966943	913.893671436931	985.282576255262	921.601194061021	1055.38045111625	1372.24643630375	TRINITY_DN232188_c0_g2_i2	sp|Q05090|KLC_STRPU_Kinesin_light_chain_OS=Strongylocentrotus_purpuratus_PE=2_SV=1	2e-12
TRINITY_DN232188_c0_g2_i3	132.916481959573	219.685923039256	209.610575922095	225.345404760953	190.274078004685	167.677325259784	166.46022140904	199.071803437515	247.99274291777	219.25205677979	256.510622819439	209.996282690354	TRINITY_DN232188_c0_g2_i3	sp|Q9NSK0|KLC4_HUMAN_Kinesin_light_chain_4_OS=Homo_sapiens_GN=KLC4_PE=1_SV=3	2e-09
TRINITY_DN232189_c0_g1_i1	3.24405188646833	0	0	0	0	3.4849175801178	4.71489042870101	0	0	0	23.1894843447873	0	-	-	-
TRINITY_DN232278_c0_g1_i1	3.99727060166438	8.13590050534408	14.9972017273112	4.2804170296949	0	8.42678393901895	1.4332973655636	2.97080544931745	0	3.25476056484636	5.40469035478929	1.73147101042507	-	-	-
TRINITY_DN232304_c0_g1_i1	5.09345724161636	0	16.2684776513358	5.38515283936891	6.55252082496678	2.68472128327474	1.83839114353193	3.82820763280087	0	5.91294563089247	10.803447856224	8.62457717746377	-	-	-
TRINITY_DN232304_c0_g2_i1	12.8906201818164	4.1622983736472	8.32533369834032	22.1256478444079	17.7779176491882	16.5609182586961	16.7794895232728	11.5332517792595	15.0978879386394	14.1834962398015	4.47992537830789	8.85996893918438	-	-	-
TRINITY_DN232304_c0_g2_i2	0	0	0	0	0	0	7.32124445041214	1.91554445434602	0	1.9462180144681	2.14784123569874	6.49893438431593	-	-	-
TRINITY_DN232342_c0_g1_i1	0	0	0	3.05799818502956	0	0	4.02428567561578	4.13820099784892	0	8.52637379851124	0	0	-	-	-
TRINITY_DN232343_c0_g1_i1	0	9.57529841467804	3.00184920557408	5.92163853113338	0	0	6.17872890451403	8.51967240330132	0	4.20179816083107	4.93372376935115	0	-	-	-
TRINITY_DN232440_c0_g1_i1	3.92446492052571	3.25044436833522	0	6.33169704812502	3.41063954196071	4.07737357564594	4.25157740074216	0	0	1.5657078164276	1.69412627540578	0	TRINITY_DN232440_c0_g1_i1	sp|Q75NR7|RECQ4_MOUSE_ATP-dependent_DNA_helicase_Q4_OS=Mus_musculus_GN=Recql4_PE=2_SV=2	9e-12
TRINITY_DN232463_c0_g1_i1	0	0	7.18432892916414	3.57930357426179	0	0	0	2.36801397213449	0	0	0	2.87752632500755	-	-	-
TRINITY_DN232556_c0_g2_i1	7.19355935722773	12.2611656188027	0	8.09784672894522	0	2.58330340792585	3.38149914960491	1.74774163451566	15.9853453688129	9.51820432182121	2.15150291862853	2.13428207041713	-	-	-
TRINITY_DN232589_c0_g1_i1	131.165239495224	135.723119687223	295.532207251386	421.660265447315	408.002114433924	726.321646078832	180.900846065583	223.794494619069	132.78232050511	175.931810656562	139.905025176477	366.256831643058	TRINITY_DN232589_c0_g1_i1	sp|Q7YQL0|TSN7_PANTR_Tetraspanin-7_OS=Pan_troglodytes_GN=TSPAN7_PE=2_SV=1	8e-07
TRINITY_DN232589_c0_g1_i2	320.262534539717	223.353682901875	249.666306291859	319.101618080778	101.087108559348	111.638432939144	101.491477072705	139.71500001324	168.17110795524	140.515404012101	272.779619127754	368.212086575701	TRINITY_DN232589_c0_g1_i2	sp|Q5RAS5|TSN6_PONAB_Tetraspanin-6_OS=Pongo_abelii_GN=TSPAN6_PE=2_SV=1	2e-06
TRINITY_DN232593_c0_g2_i1	0	0	11.8935059162084	0	0	0	5.07179362793928	0	2.48656762959053	3.53644349592271	0	0	-	-	-
TRINITY_DN232661_c0_g1_i1	0	0	23.8868590840527	0	2.65919442373554	3.27519945302953	2.13364945754717	11.0351186587179	0	0	0	5.36394457575127	-	-	-
TRINITY_DN232661_c1_g1_i1	0	0	10.6873414810069	0	0	0	0	2.4415495090185	0	0	8.6004774347443	2.83570004430732	-	-	-
TRINITY_DN232690_c0_g1_i1	18.3474656599477	0	0	0	28.9832216778978	3.20253436276716	6.4968413357086	4.57438248662002	12.5834609198169	2.39838068322495	2.67134138357518	7.788032534214	-	-	-
TRINITY_DN232714_c0_g2_i1	23.7870591212369	13.4157319658599	15.7581606366421	32.2675413441817	25.8821422693221	23.5849435586176	53.7456517091862	50.082791152092	23.3927834543352	23.0558825666054	36.0050037957233	21.5574705887476	TRINITY_DN232714_c0_g2_i1	sp|Q7RTR0|NALP9_HUMAN_NACHT,_LRR_and_PYD_domains-containing_protein_9_OS=Homo_sapiens_GN=NLRP9_PE=2_SV=1	3e-06
TRINITY_DN232714_c0_g2_i2	98.7833123858535	135.161174418574	81.6169983094289	92.0020318085556	76.945722356888	62.2546385328417	150.730432575619	163.370863095152	89.2355916727989	111.328393816091	85.3763553960238	82.1662822129834	TRINITY_DN232714_c0_g2_i2	sp|Q288C4|NALP9_BOVIN_NACHT,_LRR_and_PYD_domains-containing_protein_9_OS=Bos_taurus_GN=NLRP9_PE=2_SV=1	1e-05
TRINITY_DN232714_c0_g2_i4	52.1163898214727	36.5879719124589	30.2690135073724	17.2333313786288	13.6779700080341	23.3605232121969	62.4206178390961	58.7573636353729	21.2861263233638	51.9801520246145	27.5650563946378	19.2528387163157	TRINITY_DN232714_c0_g2_i4	sp|Q86W24|NAL14_HUMAN_NACHT,_LRR_and_PYD_domains-containing_protein_14_OS=Homo_sapiens_GN=NLRP14_PE=1_SV=1	2e-05
TRINITY_DN232714_c0_g2_i5	108.327800823057	117.058000890591	108.703064508019	112.860552675919	59.2691490901258	73.3404091550441	130.878297189431	157.004335404452	66.9874395396258	117.634351672599	88.6807693128682	81.4240465083825	TRINITY_DN232714_c0_g2_i5	sp|Q86W24|NAL14_HUMAN_NACHT,_LRR_and_PYD_domains-containing_protein_14_OS=Homo_sapiens_GN=NLRP14_PE=1_SV=1	5e-05
TRINITY_DN232714_c0_g2_i6	77.1637141981875	71.4955318577992	86.1324065890767	78.7421089273747	50.634725094752	68.2791187034933	146.950649546105	118.118871183551	69.5765822005934	126.404686146075	59.7440186824803	75.7761665666949	TRINITY_DN232714_c0_g2_i6	sp|Q288C4|NALP9_BOVIN_NACHT,_LRR_and_PYD_domains-containing_protein_9_OS=Bos_taurus_GN=NLRP9_PE=2_SV=1	3e-12
TRINITY_DN232737_c1_g1_i1	0	8.62786047004436	0	0	0	0	10.2238662728496	0	0	0	7.73577332839484	0	TRINITY_DN232737_c1_g1_i1	sp|Q9Y586|MB212_HUMAN_Protein_mab-21-like_2_OS=Homo_sapiens_GN=MAB21L2_PE=1_SV=1	7e-18
TRINITY_DN232767_c0_g1_i1	7.75342527989156	6.44640138530527	3.14385150916717	0	3.89700453711851	1.57126253547521	8.26577648372884	13.3059504711298	15.2126188207723	9.06865374816276	7.35678451011973	8.72091273071442	-	-	-
TRINITY_DN232767_c1_g1_i1	1.99908558932209	5.11097224221035	2.27565014765709	0	5.5426279670029	2.19973096560474	1.47568753294583	4.64187826442022	9.49042611502215	3.30278708575894	5.52618406739144	11.1179315880415	-	-	-
TRINITY_DN232822_c0_g1_i1	26.2024499823814	35.0516917935174	34.9873682514428	14.1730014229909	11.8191418662798	16.9931817991021	29.9482436687235	20.0383917997862	14.392366644777	5.31506408454303	20.9092292382806	10.0865465043506	-	-	-
TRINITY_DN232858_c0_g1_i1	25.8301753296441	2.72858215777315	6.85076202517683	6.95931214223822	0	0	0	4.89638816806561	0	7.38611322304103	10.8722318748039	2.77378839541823	-	-	-
TRINITY_DN232986_c0_g1_i1	177.133726635626	166.120624274705	237.826758842156	246.135043221058	191.681747563671	178.642254156991	176.718095799778	218.691360205425	268.543895445441	208.618127561975	205.152506952017	241.891200379919	TRINITY_DN232986_c0_g1_i1	sp|Q5E9D6|HDHD3_BOVIN_Haloacid_dehalogenase-like_hydrolase_domain-containing_protein_3_OS=Bos_taurus_GN=HDHD3_PE=2_SV=1	7e-44
TRINITY_DN233006_c0_g2_i1	0	5.18857759513385	6.46963217828119	0	15.3011431138193	0	4.37125949736847	4.53186056661695	0	0	0	0	-	-	-
TRINITY_DN233037_c0_g1_i1	8.00713843072101	0	4.35418327236215	0	0	10.5709299976294	1.46380537788807	1.51550071742265	0	0	7.04188904824101	3.48430234845979	-	-	-
TRINITY_DN233038_c0_g1_i1	2.76515108938672	9.57752129944327	2.95668307847705	0	2.36205778124639	8.66663818598318	8.11662895941405	6.13605082007128	11.1802098575764	6.21596667675538	0	16.7027295822673	-	-	-
TRINITY_DN233039_c0_g1_i1	9.29063423214793	2.56753860230222	1.65447739061641	3.26885687004638	1.31360319012391	0	3.5141142604062	7.2391846759865	16.4547111479935	3.64962827870356	5.1081681981431	1.31096275250252	TRINITY_DN233039_c0_g1_i1	sp|Q0IQU1|LAC22_ORYSJ_Laccase-22_OS=Oryza_sativa_subsp._japonica_GN=LAC22_PE=2_SV=2	8e-15
TRINITY_DN233039_c1_g1_i1	6.15341464619993	10.4956616228713	0	3.31796681428862	0	0	8.92940642797821	0	21.9485398645462	2.31025399893975	0	0	-	-	-
TRINITY_DN233160_c0_g1_i1	0	3.50490243317991	13.8937029100764	7.68189930148849	3.81077377156981	5.81415612006053	4.09506558812556	4.24171692439926	14.5105782771263	6.78986198432197	9.40347986620592	4.86222901442187	-	-	-
TRINITY_DN233232_c0_g1_i1	43.2227038812439	33.4312977150599	27.3762133990614	27.8437204220701	41.4860468345007	38.863819145504	38.8441384476878	50.4971740667011	81.1890342975424	35.8502846475288	44.6521375600515	27.603918068773	TRINITY_DN233232_c0_g1_i1	sp|Q80XJ3|TTC28_MOUSE_Tetratricopeptide_repeat_protein_28_OS=Mus_musculus_GN=Ttc28_PE=2_SV=3	8e-05
TRINITY_DN233262_c0_g1_i1	0	5.69501298542526	3.82092186510314	0	8.85937722107518	3.6962819899307	16.7744420897177	7.62562845469475	0	27.3293602198263	0	0	-	-	-
TRINITY_DN233292_c0_g1_i1	13.8798443173474	14.6175123853305	10.4098046632211	8.42195094672413	6.96101890080891	4.00665201360015	33.0599450830824	28.7866342234912	19.5247328388575	26.7343429708606	3.3665883659839	13.5416865347152	-	-	-
TRINITY_DN233329_c0_g1_i1	0	9.3086411582418	0	0	3.33835830241001	0	6.89865841910669	4.33168329406201	0	13.729622198394	6.57331414431145	1.6327568015386	-	-	-
TRINITY_DN233414_c0_g1_i1	0	8.46588330297203	5.3112715719992	2.66986544983018	0	0	9.00271833174681	7.44251203151283	18.0079289945574	5.72826150021139	2.12891172546422	4.22180928565662	TRINITY_DN233414_c0_g1_i1	sp|A6QLE5|NALP3_BOVIN_NACHT,_LRR_and_PYD_domains-containing_protein_3_OS=Bos_taurus_GN=NLRP3_PE=2_SV=1	8e-05
TRINITY_DN233435_c0_g1_i1	0	8.93626350237151	5.49513986433609	33.1688420650615	15.3618910496171	5.42457017278693	5.93691546481497	6.0750988146303	5.71509733030902	12.3107141264962	0	2.21083672340032	-	-	-
TRINITY_DN233466_c1_g1_i1	0	0	3.55514028466306	0	0	0	4.56106782248675	0	3.30612365554253	2.59232424066862	8.85224362889673	0	-	-	-
TRINITY_DN233516_c0_g3_i1	0	0	0	4.91931027960792	0	0	5.02274250316047	5.18000483836659	7.82775206165329	0	0	0	-	-	-
TRINITY_DN233519_c0_g1_i1	9.12144511351972	23.1842435243312	18.2601231918067	22.7968646695404	0	4.84435840502327	4.82269037026956	5.09219732556689	23.1313255630803	9.14350378356852	36.5537000301901	38.7461119442999	-	-	-
TRINITY_DN233531_c0_g1_i1	0	0	19.4988795043214	6.31495826625757	0	0	4.30718191466146	0	10.7534297185434	16.024122561723	5.28007262409261	5.29406918779347	-	-	-
TRINITY_DN233565_c0_g1_i1	31.6259849625849	58.7973470941535	19.0389076659652	11.4930118058763	12.0524491559379	26.0337891115127	28.0845822594907	24.3464452714522	49.1733615571201	57.7783726373405	51.7949221956542	21.0145662264284	-	-	-
TRINITY_DN233608_c0_g1_i1	12.4643109102906	6.03381618980161	17.1330175454759	14.4007059609745	13.5007151615517	32.7744022673807	15.866069539411	7.30353877103658	17.5914438436644	6.42243928344688	4.75425495537453	13.9223665826717	-	-	-
TRINITY_DN233645_c0_g1_i1	0	0	0	0	1.68188632811343	0	0	0	0	0	6.41341447632163	8.11073047239169	-	-	-
TRINITY_DN233661_c0_g1_i1	4.58037792060229	0	4.86325972409827	9.56099709535032	0	0	4.96650085418584	0	0	7.23900723287895	1.96429358504083	5.773387327656	-	-	-
TRINITY_DN233713_c0_g1_i1	11.4010875578646	4.01447653675982	0	2.41884320576254	8.17442223483351	2.35608209436942	0	5.16192756222147	8.83952582455552	1.71579519789165	1.89911562889054	7.64285842344872	-	-	-
TRINITY_DN233713_c0_g1_i2	50.5318083500134	17.3385011687456	23.5428738600817	25.6620872885571	31.8404289384157	52.693279983576	22.0054036387509	22.7669516684935	25.0492189323162	10.6691474655214	21.7706053847014	33.356078273535	-	-	-
TRINITY_DN233719_c0_g1_i1	26.5761351773764	0	14.1341071492382	9.43159572337289	19.705710838829	4.90141810695837	0	3.27861475683866	23.4871653352029	10.2283338996059	0	0	-	-	-
TRINITY_DN233727_c0_g1_i1	66.9964171026595	48.8219294217352	46.99758344007	35.2090223795241	21.0592844098981	28.2688465605836	27.5552636946964	53.5985357547953	21.3060736996039	27.7269391082512	34.8863828358804	61.7562751029547	-	-	-
TRINITY_DN233744_c0_g1_i1	67.6901868868632	48.1146964048316	19.3713303613994	53.5323375496921	17.1168314171086	16.2735047330202	18.999781073863	49.4727670844067	71.246539054415	34.5917051713257	59.6464974054641	53.6232708991892	TRINITY_DN233744_c0_g1_i1	sp|Q14191|WRN_HUMAN_Werner_syndrome_ATP-dependent_helicase_OS=Homo_sapiens_GN=WRN_PE=1_SV=2	3e-09
TRINITY_DN234053_c0_g2_i1	17.8614796006033	9.63825051122918	6.55784463557685	3.20186605221013	0	6.37225739623082	4.28260670538463	6.59014998078361	0	2.45018123119349	0	0	-	-	-
TRINITY_DN234056_c0_g1_i1	59.6840575363726	0	7.86058027266209	10.1475206808849	35.4867724277271	20.5472089560978	30.3403713345919	19.9290209190197	15.7212099773915	6.9627016148155	29.6054944444515	60.3225166319086	-	-	-
TRINITY_DN234145_c0_g1_i1	198.007581982061	194.605558810189	369.986460018252	311.028457188631	586.430834071857	459.745029388473	168.366661886274	164.702298164391	238.811594846976	231.967555574293	599.351678014988	631.56256663972	-	-	-
TRINITY_DN234455_c0_g1_i1	0	0	3.71099353389923	0	0	0	10.2556402808034	5.29686031627309	0	2.6447012510037	0	0	-	-	-
TRINITY_DN234472_c1_g1_i1	9.81333779148838	0	0	0	0	0	3.55193691414506	0	0	1.99478496884931	4.40620967537699	0	-	-	-
TRINITY_DN234558_c0_g2_i1	0	0	7.34162749446742	36.0025381937095	8.91564487432943	15.0469097779777	7.26455597945066	5.06431699121482	7.18821775939328	5.21863273928983	12.2936137573987	24.46685187003	-	-	-
TRINITY_DN234589_c0_g1_i1	8.52602267564106	3.57519004945629	2.16166288716473	2.22130892422229	5.31432920280827	2.174487963827	4.74495161903863	1.60296382115081	0	3.12641662327034	8.476805252551	0	TRINITY_DN234589_c0_g1_i1	sp|P0CT38|TF25_SCHPO_Transposon_Tf2-5_polyprotein_OS=Schizosaccharomyces_pombe_(strain_972_/_ATCC_24843)_GN=Tf2-5_PE=3_SV=1	3e-16
TRINITY_DN234589_c1_g1_i1	4.13789081441508	6.71618846349095	0	0	13.1653787301269	0	4.48423098971076	3.03107703683661	2.17312607260379	2.94201171654805	6.55454222549416	0	-	-	-
TRINITY_DN234642_c0_g1_i1	2.57728856133382	8.66267084546776	13.7053300493304	0	0	2.74011183744737	1.86816272702623	0	0	5.85086783979542	0	0	-	-	-
TRINITY_DN23464_c0_g2_i1	0	2.74523601043421	10.5250083980699	0	0	0	4.60378069463726	0	3.35446592104798	0	0	0	-	-	-
TRINITY_DN234676_c0_g1_i1	0	1.78153544085815	2.26204008802518	4.54036186537632	9.17722294248284	4.43523428291354	0	0	2.45213497744984	4.94937077076757	7.19590221329306	7.32401390740105	-	-	-
TRINITY_DN234762_c0_g1_i1	3453.56081301179	4252.29853202158	5668.96321000661	5806.50140894918	3817.44528400364	3860.21287874005	3419.66933155577	3739.21568880394	5132.96863161793	4002.42324702763	3724.04278059849	4359.70471017629	TRINITY_DN234762_c0_g1_i1	sp|Q0MQC3|ACPM_PANTR_Acyl_carrier_protein,_mitochondrial_OS=Pan_troglodytes_GN=NDUFAB1_PE=2_SV=1	4e-22
TRINITY_DN234770_c0_g1_i1	0	0	0	0	3.63140595340747	22.2314476435511	0	11.7860144368835	0	9.86381152501245	35.657746472812	21.4086618921708	-	-	-
TRINITY_DN234770_c0_g3_i1	0	3.24866606052304	0	0	17.1112555196199	37.6295644027843	13.5310936788623	28.4781780989332	0	72.3040533350319	247.412963003496	178.696028909745	TRINITY_DN234770_c0_g3_i1	sp|Q5VZY2|PPC1A_HUMAN_Phosphatidate_phosphatase_PPAPDC1A_OS=Homo_sapiens_GN=PPAPDC1A_PE=1_SV=2	7e-17
TRINITY_DN235012_c0_g1_i1	5.61446815024777	4.63130038449224	4.63117809662286	9.21298033204649	0	0	24.5472415302495	10.4737318721108	6.96664123311781	3.3471026301869	3.64637802215344	3.68877158691476	-	-	-
TRINITY_DN235016_c0_g1_i1	1087.35447535483	1038.58511154692	1282.89867406423	1320.44838452872	1185.43580609451	1147.35616640053	917.292441081229	1032.38719248855	1121.51110722462	1028.59801362601	1098.98692327255	1189.26121555149	TRINITY_DN235016_c0_g1_i1	sp|Q8BMB3|IF4E2_MOUSE_Eukaryotic_translation_initiation_factor_4E_type_2_OS=Mus_musculus_GN=Eif4e2_PE=1_SV=1	2e-105
TRINITY_DN235128_c0_g1_i1	1.39506969399756	1.13568960963096	10.6208569419201	3.01557423610325	17.3215744599826	7.29267806204794	2.07170669099957	6.25201587452453	4.82212424979266	0	3.56490325944474	4.82821423882967	TRINITY_DN235128_c0_g1_i1	sp|Q9CL21|RECQ_PASMU_ATP-dependent_DNA_helicase_RecQ_OS=Pasteurella_multocida_(strain_Pm70)_GN=recQ_PE=3_SV=1	1e-23
TRINITY_DN235128_c1_g1_i1	5.52953180569434	5.98760686130213	25.1242905235059	4.09590973191077	25.6079450647469	10.113960783835	4.05977492564553	9.70561564036831	11.3069493279558	0	0	0	-	-	-
TRINITY_DN235177_c1_g1_i1	12.3904201966461	3.81116260459339	5.17501439977286	6.91502039746743	0	1.69002354202737	2.30009064764937	0	9.56915800741693	5.14675508796155	5.5150506972682	1.37911599377999	TRINITY_DN235177_c1_g1_i1	sp|P06882|THYG_RAT_Thyroglobulin_OS=Rattus_norvegicus_GN=Tg_PE=1_SV=4	5e-05
TRINITY_DN235196_c0_g1_i1	13.7560421084365	15.4542062109607	0	2.06631755949654	0	2.01691355553778	1.46980437678562	3.05960418822547	2.31710864405522	4.71091350995744	5.06801019699916	0	-	-	-
TRINITY_DN235221_c1_g1_i1	11.0084142940183	5.20155035062369	3.52147646460007	0	1.44408897363544	1.69027505744364	5.89065284021337	1.20182805546403	13.6782773503819	12.046982593803	6.93786017270146	5.64751838603102	-	-	-
TRINITY_DN235224_c0_g1_i1	5.2622014969172	0	0	0	0	0	9.2589790156874	0	11.1729538321253	6.01143963055096	0	0	-	-	-
TRINITY_DN235277_c0_g1_i1	0	0	0	0	9.57536158772757	0	4.60970522320366	1.59053989391167	6.92053468025136	0	5.45858661948247	3.66306307680283	-	-	-
TRINITY_DN235296_c0_g1_i1	3.24978085809891	0	3.13761256147749	0	2.53953762008361	3.08403630415018	2.26090270450624	0	6.1481562072324	0	0	2.52840628002719	-	-	-
TRINITY_DN235411_c0_g1_i1	1.93029452845485	1.57227306905998	0	2.11491594181959	3.46360078582692	4.20260538790744	7.14758791267042	7.26253729108104	0	4.83269118488956	15.7281796447096	8.75413779263554	TRINITY_DN235411_c0_g1_i1	sp|Q07017|OL56_STRAT_Oleandomycin_polyketide_synthase,_modules_5_and_6_OS=Streptomyces_antibioticus_GN=orfB_PE=3_SV=1	5e-13
TRINITY_DN235443_c0_g1_i1	121.427072755737	149.816209098742	104.417822812058	103.113513597027	16.9902487618392	6.7978443455869	0.980335713633484	0	0	0	0	0	TRINITY_DN235443_c0_g1_i1	sp|Q38867|CP19C_ARATH_Peptidyl-prolyl_cis-trans_isomerase_CYP19-3_OS=Arabidopsis_thaliana_GN=CYP19-3_PE=2_SV=2	1e-60
TRINITY_DN235487_c0_g1_i2	69.3727467935955	47.4103975958181	49.0706484523212	32.2822933623164	60.4740320614966	44.2391608918168	19.8946662197518	36.0846624493832	37.5911652120521	55.1905069727881	52.575648616786	18.1538046663421	TRINITY_DN235487_c0_g1_i2	sp|Q59002|Y1607_METJA_Uncharacterized_glycosyltransferase_MJ1607_OS=Methanocaldococcus_jannaschii_(strain_ATCC_43067_/_DSM_2661_/_JAL-1_/_JCM_10045_/_NBRC_100440)_GN=MJ1607_PE=3_SV=1	2e-06
TRINITY_DN235535_c0_g1_i1	388.089001509308	328.455231217281	682.090420409055	732.818397634066	901.135466560889	828.292855343501	276.897240148138	357.712501942835	732.41544428445	521.621880312993	875.521366629893	838.029875828774	-	-	-
TRINITY_DN235557_c0_g1_i1	5345.03287840939	5429.29823212946	4837.2681234915	4219.4816773672	1007.4375066136	632.460665736777	1917.57792897951	2139.16674442932	2966.02758439867	2091.72972589772	917.438829596809	784.799368548172	-	-	-
TRINITY_DN235572_c0_g1_i1	7.69771971104418	0	2.72805816526213	0	0	2.64829727799219	9.15472055208871	7.68650485814442	5.92809246855098	1.88702253520376	0	0	-	-	-
TRINITY_DN235667_c0_g1_i1	0	0	0	0	0	0	2.87059130556515	0	8.37061522040323	1.51765427384159	9.97822503493271	0	TRINITY_DN235667_c0_g1_i1	sp|O00370|LORF2_HUMAN_LINE-1_retrotransposable_element_ORF2_protein_OS=Homo_sapiens_PE=1_SV=1	6e-08
TRINITY_DN235726_c0_g1_i1	3.57733047094753	6.09347841690021	3.84965956623742	0	0	0	2.69890409435807	5.54201237343814	0	1.3730793137576	4.50731847465607	3.05731463258527	-	-	-
TRINITY_DN235988_c0_g1_i1	0	2.11878262589884	5.4908280047359	1.37297270716183	2.26739469353058	3.93794257488446	16.2986594185332	5.82912353578205	10.2565660126533	6.15663608912388	12.6725747654237	3.20844489706264	-	-	-
TRINITY_DN235988_c1_g1_i1	5.34021533408367	4.38393776781814	2.82677325264541	7.08845178486165	0	0	8.07436290925039	7.12544568016637	0	4.19225050288521	2.23530447226225	3.38647299946984	-	-	-
TRINITY_DN235988_c2_g1_i1	2.95262300573754	9.82657330853894	3.28799769825979	11.5383147776966	0	1.54892339350342	6.63263384730528	7.9569667819569	12.3291921165089	0	3.89463085470995	5.23636300206851	-	-	-
TRINITY_DN236005_c0_g1_i1	7.60788986988962	2.14977853106512	24.675158555653	98.4233235732717	325.119822061319	169.597988438526	70.7216601618613	13.1487823314109	162.986128882888	0	634.290622223557	345.069670163695	-	-	-
TRINITY_DN236120_c0_g1_i1	1982.70159848463	2313.56957210587	3364.62353841748	2304.77679457199	1916.87616929449	1276.50933265196	2612.99843014524	2996.56892791275	1591.30528643184	941.191907298992	662.603310841708	1110.22324608451	-	-	-
TRINITY_DN236174_c0_g2_i1	26.2236081162444	20.4485837014656	13.5078035201593	15.7131597034173	33.8422739596167	25.4054578716102	4.36615414244463	13.8360044324482	49.1510044307302	40.4445095643838	58.7880876857206	30.2338548859595	TRINITY_DN236174_c0_g2_i1	sp|Q8VDU0|GPSM2_MOUSE_G-protein-signaling_modulator_2_OS=Mus_musculus_GN=Gpsm2_PE=1_SV=2	1e-06
TRINITY_DN236174_c0_g2_i2	40.4880964568952	17.2817731495371	15.1881038911747	27.6848982913448	75.030743949195	56.5903970333933	11.3582149057658	32.6469559021577	26.0915697471194	47.602911145416	56.6559685114115	48.0040299713568	TRINITY_DN236174_c0_g2_i2	sp|Q96AY4|TTC28_HUMAN_Tetratricopeptide_repeat_protein_28_OS=Homo_sapiens_GN=TTC28_PE=1_SV=4	7e-09
TRINITY_DN236280_c1_g1_i1	0	0	9.613411421645	0	2.5981138905437	0	2.2132168691317	0	3.02498613806414	2.23492658063669	5.14365407727029	0	TRINITY_DN236280_c1_g1_i1	sp|Q96DM1|PGBD4_HUMAN_PiggyBac_transposable_element-derived_protein_4_OS=Homo_sapiens_GN=PGBD4_PE=2_SV=3	1e-12
TRINITY_DN236295_c0_g3_i1	58.8520546109309	46.6016232028391	55.8267784080043	24.1258549484407	28.9438969271881	43.9067032415918	44.0216468479237	33.3339259965573	38.4387278897453	43.493635194415	63.4519593282711	62.1585533440843	-	-	-
TRINITY_DN236323_c0_g1_i1	0	1.99604382070224	12.5140282810189	9.97596898612394	1.95160325014507	2.48500661024242	12.826025132573	9.38506319720018	10.5249720168401	8.93402276390163	5.74552350992764	9.8863588460401	-	-	-
TRINITY_DN236323_c1_g1_i1	12.3852120406183	7.16511337913649	3.82944922989906	3.77341158062235	13.733728982921	15.2717874251553	3.99977666218885	6.82445735230585	23.6790082221298	17.0674293729204	10.7134353467347	14.0097108176189	TRINITY_DN236323_c1_g1_i1	sp|P05400|POL_CERV_Enzymatic_polyprotein_OS=Carnation_etched_ring_virus_GN=ORF_V_PE=3_SV=1	9e-05
TRINITY_DN236365_c0_g1_i1	0	0	0	0	5.56159580074072	0	0	0	3.6633825027534	2.48747114052921	0	0	-	-	-
TRINITY_DN236520_c0_g1_i1	2.68342644105044	4.33415404061618	6.05133361985984	0	7.19584244329293	11.6027491278135	11.4647902241111	5.9100008660447	0	4.38078972564255	4.83104832598312	0	-	-	-
TRINITY_DN236706_c1_g1_i1	5.88133189504742	9.63736135732309	3.04363088421398	3.0504437241299	0	0	3.2180367727484	6.53617855920722	1.72270360710091	3.32027911569372	0	2.39129105455606	-	-	-
TRINITY_DN236739_c0_g1_i1	13.5516219843452	0	0	0	0	0	2.41859776793988	0	3.50104566766088	2.34619282460389	5.42521431936285	2.73474038450064	-	-	-
TRINITY_DN236754_c0_g1_i2	7.52845464014056	12.3407448933977	14.0570236256593	2.78835746646116	11.1605012032742	5.57535366483703	3.62907990272685	3.73518358260056	0	8.28362909884995	18.3516132374464	2.29193936595919	-	-	-
TRINITY_DN236763_c0_g1_i1	107.727777847353	145.454020035466	181.661776474449	226.743277447112	91.1383379208515	69.0186883524979	95.6157679456074	147.776692353609	76.1697924854949	120.069004448793	102.350990450201	67.2397423670945	-	-	-
TRINITY_DN236772_c0_g1_i1	0	0	0	0	0	0	4.7841064642568	0	6.88683834065645	0	0	0	-	-	-
TRINITY_DN236772_c0_g2_i1	0	0	6.55485764903816	0	0	0	0	0	3.22549073802956	2.35268703345197	0	0	-	-	-
TRINITY_DN236772_c1_g1_i1	0	0	2.32588692528955	0	0	0	4.84188716674169	3.32910848681465	0	1.65120439116545	0	0	-	-	-
TRINITY_DN236791_c0_g2_i1	350.200751439542	368.910844790448	494.999073242514	612.697710613848	428.886296098125	449.70384802009	162.876543584866	206.484158674715	211.075370622608	230.407504294837	192.984595525069	174.087145749782	TRINITY_DN236791_c0_g2_i1	sp|O05485|EPRA1_AERHY_Extracellular_protease_OS=Aeromonas_hydrophila_GN=eprA1_PE=3_SV=1	9e-08
TRINITY_DN236823_c0_g1_i1	0	0	0	0	0	0	12.1730030732708	7.1716888981863	21.2506494461582	14.966854552586	2.36132198554728	0	-	-	-
TRINITY_DN237132_c0_g1_i1	16.1448496731891	4.06736341109402	3.39534854914402	5.10852870576412	2.66167912191471	1.61971355066274	1.22018810127913	0	3.78377629773831	2.41071157353427	0	2.67052619695608	-	-	-
TRINITY_DN237132_c0_g2_i1	1.5830515756261	5.37449967689717	0	23.6257139465164	8.01324945058162	1.63286094742198	3.63839696860083	0	5.55573252040127	3.66296797815434	1.31008526169588	2.68100179637622	-	-	-
TRINITY_DN237179_c0_g1_i1	28.7886249599377	27.9429952297223	69.6802533542129	68.0382111238211	69.2156698050739	47.1020922800333	79.3761055783011	60.1910293973096	23.8143558555444	27.4641082980056	5.35105365243037	13.936733662712	-	-	-
TRINITY_DN237245_c0_g1_i1	2.56539660507034	2.22234238134109	8.65230032562118	11.5443107592611	2.38190601985085	2.7467426984216	16.6835882857245	7.73864503148678	2.81448107497699	12.4659986764836	27.9232524159217	2.32285237460229	-	-	-
TRINITY_DN237290_c0_g1_i1	14.2377965410083	1.28833955222841	8.7254935401195	3.40032828327821	7.0648773282429	6.67310413163901	7.10446131645801	3.65613750057194	9.40303250958887	3.89004911444973	0	5.50678760399345	-	-	-
TRINITY_DN237320_c0_g1_i1	29.9438590688549	5.42408779023978	2.41051018101856	0	3.90261956371238	0	9.34553008943679	4.8731867569537	4.73130344414631	0	1.93945903170181	1.93864240168233	-	-	-
TRINITY_DN237320_c1_g1_i1	6.4416752320138	5.35064367759678	2.29112707387567	0	1.91808917155518	0	7.77690358322584	4.74545299251936	4.5800380722421	1.68202711332652	0	0	-	-	-
TRINITY_DN237377_c3_g1_i1	151.879595063307	139.01832406319	140.226973690655	143.775072227787	180.875266939547	195.068497342797	165.544236335995	173.331845461734	245.857436535018	215.824807866205	207.730517136258	200.895546227712	TRINITY_DN237377_c3_g1_i1	sp|Q8VDU0|GPSM2_MOUSE_G-protein-signaling_modulator_2_OS=Mus_musculus_GN=Gpsm2_PE=1_SV=2	9e-06
TRINITY_DN237432_c0_g1_i1	0	1.96735082415273	0	0	0	7.30114955856846	0	0	4.93619914438473	0	2.02752482368415	0	-	-	-
TRINITY_DN237493_c0_g1_i1	0	0	0	0	0	3.43541477318953	18.411713692279	2.4266727171723	0	12.6320918958437	8.52246968321468	2.78071504062974	-	-	-
TRINITY_DN237501_c0_g1_i1	2.29431208382316	3.82396642084108	6.85586880861393	0	8.94716336855494	4.43640039984349	0	0	0	0	1.76590453091306	0	TRINITY_DN237501_c0_g1_i1	sp|Q4GWZ2|RSSA_PIG_40S_ribosomal_protein_SA_OS=Sus_scrofa_GN=RPSA_PE=1_SV=3	2e-30
TRINITY_DN237508_c0_g1_i1	0	0	7.68336043423388	1.92799359590533	0	0	7.749233717966	0	0	0	2.9766423091695	3.01922759854454	-	-	-
TRINITY_DN237579_c0_g1_i1	43.0273980302012	4.12079266931094	8.65946668445391	11.2528156396333	4.51810082370029	13.5749729668888	0	1.8995588332939	9.0444081372931	10.5867313615548	17.9360354001234	6.89327743024448	-	-	-
TRINITY_DN237596_c0_g1_i1	2.76409860785611	11.5180996994836	7.43227290047603	7.37623510637806	9.57495073212314	11.2997187812914	3.08673730446395	11.5527402925758	18.6315187833262	15.4113610805372	3.43662384581827	4.71474285037858	-	-	-
TRINITY_DN237747_c0_g1_i1	0	0	0	2.14433670056742	0	4.13973796636042	16.064491599498	0	19.8464344838578	7.72393818428395	0	0	TRINITY_DN237747_c0_g1_i1	sp|Q8VDU0|GPSM2_MOUSE_G-protein-signaling_modulator_2_OS=Mus_musculus_GN=Gpsm2_PE=1_SV=2	3e-08
TRINITY_DN237747_c0_g1_i2	2.18485400463882	0	0	2.36587870194314	1.91681747563671	0	6.27805577729488	3.30468064339922	11.9844104200738	4.98375134659715	1.85986609591652	3.74491737454262	TRINITY_DN237747_c0_g1_i2	sp|Q80XJ3|TTC28_MOUSE_Tetratricopeptide_repeat_protein_28_OS=Mus_musculus_GN=Ttc28_PE=2_SV=3	4e-05
TRINITY_DN237764_c1_g1_i1	0	0	0	2.36699700009207	11.2979421852321	11.5331250875841	0	0	2.58606353577621	0	0	0	TRINITY_DN237764_c1_g1_i1	sp|B3EWZ8|ECT_ACRMI_Ectin_(Fragment)_OS=Acropora_millepora_PE=1_SV=1	1e-07
TRINITY_DN237821_c0_g1_i1	13.7408516533554	0	2.36438050987679	2.41057493753377	1.88855647941774	16.0791519113619	0	16.8816726536083	5.11713121813332	8.37602520753735	7.64199716505871	1.89435183374338	-	-	-
TRINITY_DN23783_c0_g1_i1	9.94361764445888	0	3.48642754997277	0	0	0	0	0	0	0	0	0	TRINITY_DN23783_c0_g1_i1	sp|P24211|RHSE_ECOLI_Putative_protein_RhsE_OS=Escherichia_coli_(strain_K12)_GN=rhsE_PE=5_SV=3	4e-08
TRINITY_DN237925_c0_g1_i1	14.7164043793133	0	0	0	0	0	2.65398193571701	0	0	2.85413723454821	0	0	-	-	-
TRINITY_DN237937_c0_g1_i1	23.3645474634813	9.11480560671428	6.06152309813293	0	1.24290667933316	0	0	2.1145204952612	9.90661674089682	0	3.49761172428687	0	TRINITY_DN237937_c0_g1_i1	sp|O88818|PLST_CRIGR_Plastin-3_OS=Cricetulus_griseus_GN=PLS3_PE=2_SV=3	8e-09
TRINITY_DN237988_c0_g1_i1	20.4209627785171	0	0	0	0	0	7.28330595393595	0	0	1.87551130232186	0	0	-	-	-
TRINITY_DN238080_c0_g1_i1	3.88763891727911	18.5704239056327	6.98759732383001	8.89566918068287	1.85611845122041	0	18.3430354980037	20.8617814873999	9.62005728558135	1.70373452431664	9.1886364141025	10.9094662081184	-	-	-
TRINITY_DN238118_c0_g1_i1	0	11.2323256340665	17.3204268621772	22.4868343529336	21.598972593145	0	4.86260646776162	8.57158577066975	22.2322210071827	3.59567500408497	12.2000786162301	16.0663916265731	-	-	-
TRINITY_DN238146_c0_g1_i1	0	0	5.24913502541423	0	2.16677419955055	5.20585465330777	1.83673624728434	0	0	0	4.20411258790259	0	TRINITY_DN238146_c0_g1_i1	sp|Q59RQ0|PIF1_CANAL_ATP-dependent_DNA_helicase_PIF1_OS=Candida_albicans_(strain_SC5314_/_ATCC_MYA-2876)_GN=PIF1_PE=3_SV=1	2e-09
TRINITY_DN238214_c1_g1_i1	2.42468958971917	0	5.09611218680947	0	0	0	0	0	0	1.84439134175304	0	0	-	-	-
TRINITY_DN238243_c0_g1_i1	25.459636728916	31.1319457139124	4.62154265617549	0	5.56878577381824	0	18.6923840958716	20.8532972639303	4.88251526604719	17.3597138072064	14.5621885588635	1.83070852355142	-	-	-
TRINITY_DN238362_c0_g2_i1	0	0	0	0	0	0	8.67496612990998	0	3.43110936331292	2.61967017418149	0	0	-	-	-
TRINITY_DN238362_c0_g3_i1	2.11537937329293	1.74653834311446	2.51265789406122	0	0	7.0840002941815	17.0351709935268	12.8215937134497	17.3487284535748	7.45677489906489	0	1.99377012469806	TRINITY_DN238362_c0_g3_i1	sp|D5UJ42|MSHA_CELFN_D-inositol_3-phosphate_glycosyltransferase_OS=Cellulomonas_flavigena_(strain_ATCC_482_/_DSM_20109_/_NCIB_8073_/_NRS_134)_GN=mshA_PE=3_SV=1	6e-08
TRINITY_DN238372_c0_g1_i1	0	0	0	0	0	0	4.38377878748155	9.07803511025587	12.8170594218398	2.38116787724897	2.63555886178025	0	-	-	-
TRINITY_DN238372_c1_g1_i1	0	0	9.62367316572145	0	0	0	5.00920545185511	1.74464195287181	5.08032897834531	3.4841205289345	0	0	-	-	-
TRINITY_DN238381_c0_g1_i1	1.55655508183465	0	0	5.20673669745978	7.07737907734911	0	0	2.40026242154021	0	6.33606000071026	0	0	-	-	-
TRINITY_DN238381_c0_g1_i2	1.60053144929442	0	0	0	2.90296874903035	3.31169205342562	2.31606039643869	2.44366636477527	0	1.28759174624423	0	0	-	-	-
TRINITY_DN238424_c0_g1_i1	0	0	0	0	0	2.50581379467878	0	0	5.5600968456726	0	0	0	-	-	-
TRINITY_DN238428_c0_g1_i1	10.0510684135075	13.909123468349	15.0006945744734	0	0	0	0	2.43666898046816	10.9688747694377	0	6.05071319452157	0	-	-	-
TRINITY_DN238475_c0_g1_i1	179.332002492362	164.428564391417	138.691325369356	166.502697586404	116.917766289066	211.371269324255	197.704662563695	67.3170210918577	130.170151342711	250.925961653963	165.967864561563	232.291897696009	TRINITY_DN238475_c0_g1_i1	sp|Q5DU56|NLRC3_MOUSE_Protein_NLRC3_OS=Mus_musculus_GN=Nlrc3_PE=2_SV=2	8e-05
TRINITY_DN238475_c0_g4_i1	78.9247219550886	107.768120879768	105.542760484288	102.75042360229	94.6083069685471	189.283642768731	99.4377508294355	98.143985056468	206.135382815488	105.275538967394	125.581819366803	181.367734919896	TRINITY_DN238475_c0_g4_i1	sp|Q5DU56|NLRC3_MOUSE_Protein_NLRC3_OS=Mus_musculus_GN=Nlrc3_PE=2_SV=2	1e-06
TRINITY_DN238590_c0_g1_i1	49.2891206211293	28.0598300529825	7.2641826418717	9.58311322576367	0	0	6.49208350899676	9.9683745612881	2.48868285472203	3.56116832711271	0	1.90321946195372	-	-	-
TRINITY_DN238693_c0_g1_i1	4.52569228231035	0	4.69095396029822	0	0	4.60988887447086	0	0	0	0	3.73565819505679	0	TRINITY_DN238693_c0_g1_i1	sp|O43422|P52K_HUMAN_52_kDa_repressor_of_the_inhibitor_of_the_protein_kinase_OS=Homo_sapiens_GN=PRKRIR_PE=1_SV=2	5e-11
TRINITY_DN238695_c1_g1_i1	3.49447738880522	0	0	0	2.63236163985578	0	0	0	3.71832480616918	6.78052149253908	0	0	TRINITY_DN238695_c1_g1_i1	sp|P16425|Y2R2_DROME_Putative_115_kDa_protein_in_type-1_retrotransposable_element_R1DM_OS=Drosophila_melanogaster_GN=R1A1-element\ORF2_PE=3_SV=1	1e-06
TRINITY_DN238788_c0_g1_i1	5.36071159811809	10.5878668829328	3.93021184837741	9.72946752180728	0	7.5215913884047	7.90629164634431	9.57810028168665	9.70841479107456	1.42761805796722	3.0672944544111	1.55320504245428	-	-	-
TRINITY_DN238841_c0_g1_i1	1264.46433127533	1249.91032040722	1565.50614238552	1453.58534819512	1696.02171736106	1724.72123695285	1065.80283034069	1133.14784646658	1351.22723400613	1097.92662042724	1664.47127871615	1601.73913204752	TRINITY_DN238841_c0_g1_i1	sp|Q95KG7|MANS1_MACFA_MANSC_domain-containing_protein_1_OS=Macaca_fascicularis_GN=MANSC1_PE=2_SV=1	1e-05
TRINITY_DN238920_c1_g1_i1	0	0	0	0	0	0	3.59461668837061	0	2.78537664816756	0	4.43646722748545	21.513798471274	-	-	-
TRINITY_DN239023_c0_g1_i1	28.2251675796797	13.3667395856344	12.6014699030788	8.41480097664429	0	14.0595974439533	16.1721426004043	6.07460320157613	16.0611186235237	17.9984160948867	24.855132924091	13.2877412590353	TRINITY_DN239023_c0_g1_i1	sp|P81274|GPSM2_HUMAN_G-protein-signaling_modulator_2_OS=Homo_sapiens_GN=GPSM2_PE=1_SV=3	2e-07
TRINITY_DN239046_c0_g2_i1	10.6447439490518	2.31761522237858	2.34308618648811	2.4839662277543	0	2.41434221079123	7.51531413336799	0	5.12723878126171	0	1.79289901367648	0	-	-	-
TRINITY_DN239082_c0_g1_i1	0	0	0	5.08556790334467	0	2.4402482986664	3.31784356544105	0	2.63622650139486	0	0	0	-	-	-
TRINITY_DN239141_c0_g1_i1	9.78826269027952	1.40854426879265	12.1614916036509	0	0	1.65685780463732	2.45143090949223	3.80293976725974	0	1.25458927575967	0	2.71577774177189	-	-	-
TRINITY_DN239151_c1_g1_i1	0	12.7848772694894	0	0	8.93399642466061	0	0	11.3302184314772	10.6778171138425	0	8.41848715809197	4.29682256978779	-	-	-
TRINITY_DN239156_c0_g2_i1	1.85744544601595	10.744713631967	0	0	6.49412063548002	0	15.2765127512041	4.23202306906865	0	0	10.8976319032282	6.33683376004616	-	-	-
TRINITY_DN239173_c0_g1_i1	1135.43226568649	1318.66859196512	900.009154856893	1131.94971409603	740.892976784738	961.018683757764	1891.96840954793	1458.74042238892	1126.53275878682	1442.84026733373	777.029511885192	912.415194872093	TRINITY_DN239173_c0_g1_i1	sp|Q86W24|NAL14_HUMAN_NACHT,_LRR_and_PYD_domains-containing_protein_14_OS=Homo_sapiens_GN=NLRP14_PE=1_SV=1	2e-05
TRINITY_DN239187_c0_g1_i1	0	0	0	2.78585914080931	4.36015619062606	0	0	0	0	0	4.40200105752857	2.23005626093773	-	-	-
TRINITY_DN239203_c0_g2_i1	0	13.5833374771578	0	0	0	2.11741682937298	27.8993993693845	3.01861110849118	0	0	0	6.93153572749099	-	-	-
TRINITY_DN239243_c0_g1_i1	0	0	0	0	0	0	9.21371760331558	4.7597921702051	0	0	0	0	TRINITY_DN239243_c0_g1_i1	sp|Q80X19|COEA1_MOUSE_Collagen_alpha-1(XIV)_chain_OS=Mus_musculus_GN=Col14a1_PE=2_SV=2	1e-08
TRINITY_DN239243_c1_g1_i1	3.09386168701654	0	0	3.24787093457077	0	1.55812657123489	8.17725608344481	5.96661835731706	0	0	0	0	-	-	-
TRINITY_DN239281_c1_g1_i1	0	0	3.10194938752167	0	4.95713916613834	0	0	2.08979864410177	0	0	2.47942284763727	17.3239392881177	-	-	-
TRINITY_DN239292_c0_g1_i1	6932.06652333175	6903.55986612119	4148.82794782763	4551.71140190905	2315.06372592069	2605.57395478412	6958.61531015718	6419.79349369112	5206.57311119394	3869.23341868286	1784.38907714598	1907.85308313229	TRINITY_DN239292_c0_g1_i1	sp|Q08937|ROC2_NICSY_29_kDa_ribonucleoprotein_B,_chloroplastic_OS=Nicotiana_sylvestris_PE=2_SV=1	2e-12
TRINITY_DN239576_c0_g1_i1	0	0	3.85491088128123	0	3.14806368162511	0	0	8.09464640835956	3.65533661475318	0	0	0	TRINITY_DN239576_c0_g1_i1	sp|Q59RQ0|PIF1_CANAL_ATP-dependent_DNA_helicase_PIF1_OS=Candida_albicans_(strain_SC5314_/_ATCC_MYA-2876)_GN=PIF1_PE=3_SV=1	5e-05
TRINITY_DN239668_c0_g1_i1	1800.65484466277	1593.24820970463	2117.77345592697	1910.41014203178	1403.89360033543	1410.66994219082	1497.87969162612	1640.28600419578	1736.65338296817	1362.43277442552	1467.56543792702	1535.66959310703	-	-	-
TRINITY_DN239710_c0_g1_i1	5.32200848863648	0	0	0	2.34169108199824	0	3.80845410700402	0	5.49369484154437	5.97483427027551	4.45999469906978	0	-	-	-
TRINITY_DN239739_c0_g1_i1	34.8073002695683	33.5389742530873	62.5508705241999	57.0079844029795	76.9379943586143	77.6669316155371	19.9141112506611	31.6278410592553	68.2255156165972	53.8646435297402	51.0131760653521	66.7540208862604	-	-	-
TRINITY_DN239813_c0_g1_i1	12.4932812781952	1.4934584668242	3.69805795509864	0	0	1.77607611194633	2.69129157161911	1.36459074254017	0	2.67866749450733	2.86890540028333	4.3898280051483	-	-	-
TRINITY_DN239876_c0_g2_i1	14.01894548459	3.75817792332951	6.98262302769906	13.7369841127975	4.17366687532027	3.36861456513367	10.4611783947551	5.94445017341977	14.9565159298503	7.8313493361749	1.36410203747283	4.19690951846087	TRINITY_DN239876_c0_g2_i1	sp|P19493|GRIA4_RAT_Glutamate_receptor_4_OS=Rattus_norvegicus_GN=Gria4_PE=1_SV=1	6e-50
TRINITY_DN239901_c0_g1_i1	10.1979492638166	0	0	0	0	0	4.88354090529374	5.19135353728483	3.6373170386329	0	2.94272307413126	2.95120756198267	-	-	-
TRINITY_DN239970_c0_g1_i1	4.90896916465647	11.9152847493338	4.95445916793261	14.6770683652253	0	2.47424860993769	18.2310817668536	5.65560856549691	2.69375259247127	10.7910152126983	11.4742310886283	9.96114377923024	-	-	-
TRINITY_DN239986_c0_g1_i1	7.86718008779884	38.1128708614024	22.5472919758574	15.4588063584805	32.5219601279538	25.958563137012	14.6402051440026	4.46115590429656	42.6678394026702	16.9179995188432	33.571885014502	7.2186204334892	-	-	-
TRINITY_DN240020_c0_g1_i1	0	0	0	0	0	0	2.94382046452137	3.07188531170324	0	3.64617851172878	2.78005165121484	0	-	-	-
TRINITY_DN240040_c0_g1_i1	1.50743566029743	1.24149003291655	3.34125759533261	8.29532152654138	1.36369822703541	12.8730163051346	3.38180530541072	2.29167276135063	14.6946564135704	7.31540651089479	9.20301431340403	3.9903946361591	TRINITY_DN240040_c0_g1_i1	sp|Q5SYD0|MYO1D_MOUSE_Unconventional_myosin-Id_OS=Mus_musculus_GN=Myo1d_PE=1_SV=1	4e-46
TRINITY_DN240089_c0_g2_i1	6247.0312507997	6999.56181336168	11760.0068888102	11612.9076435878	12239.0949876644	12400.6246233156	5394.53976862713	5150.23445423169	7236.5064748954	6824.71994304884	12234.5633263537	11435.529688536	TRINITY_DN240089_c0_g2_i1	sp|B3EX01|CDP_ACRMI_CUB_domain-containing_protein_OS=Acropora_millepora_PE=1_SV=1	4e-22
TRINITY_DN240155_c0_g1_i1	0	0	0	0	0	0	6.72166726542606	5.29519707246419	5.20820638629548	0	0	2.10555742495899	-	-	-
TRINITY_DN240191_c0_g1_i1	263.577181339603	328.431224061817	172.116668281275	240.978974947175	153.789122103721	212.29616010497	300.358704250338	304.320695633176	367.251277832103	428.499789332723	193.143113950637	231.043579218332	-	-	-
TRINITY_DN240345_c0_g1_i1	3.59687190637686	0	5.89268609289393	21.4412255836869	3.17656923475147	11.0606648106517	3.94661312023476	0	1.88248342953446	5.78960069890131	0	1.53055072617874	-	-	-
TRINITY_DN240345_c0_g2_i1	1.87336287287592	3.15256630635288	0	0	1.65451551903739	26.9650821028238	13.7219859610227	0	1.96057272188929	6.04580219193159	0	0	-	-	-
TRINITY_DN240428_c0_g1_i1	0	0	0	0	0	0	0	11.8640524923612	19.6693178478464	7.41707105356927	5.52055712678793	0	TRINITY_DN240428_c0_g1_i1	sp|P0CH33|UBQ11_ARATH_Polyubiquitin_11_OS=Arabidopsis_thaliana_GN=UBQ11_PE=1_SV=1	1e-16
TRINITY_DN240535_c0_g1_i1	5.08170633957863	6.26645441779087	0	0	0	0	5.61862099503317	0	0	7.94919986123495	0	10.7379175636632	-	-	-
TRINITY_DN240585_c0_g1_i1	11.1502280425254	19.7837633258824	5.959218809183	1.95865162069028	24.10206145175	3.83649040197881	12.3414715112763	19.8377105139559	12.3859283450362	4.25661612899948	1.54451639995285	3.15590515137868	TRINITY_DN240585_c0_g1_i1	sp|E9Q555|RN213_MOUSE_E3_ubiquitin-protein_ligase_RNF213_OS=Mus_musculus_GN=Rnf213_PE=2_SV=1	2e-16
TRINITY_DN240614_c0_g2_i1	1.91222873723341	0	0	2.03968064933221	6.70176901441393	2.01152883912595	0	2.95287937715495	15.0470154354767	3.06089807242298	19.0795928842224	1.64815146081362	-	-	-
TRINITY_DN240620_c0_g1_i1	0	0	0	0	0	3.68104244220891	4.77804954399059	7.55922470565795	0	2.82300826675491	3.11858582567829	3.03099718663057	-	-	-
TRINITY_DN240690_c0_g2_i1	8.30866896408073	3.37695318609363	9.15631817112243	0	0	4.49998807008253	7.71606959716413	3.16168367694086	0	5.16124771214541	14.7344267078142	9.26006833175161	-	-	-
TRINITY_DN240690_c1_g1_i1	11.6493429951899	8.01659383422499	8.46693854001495	0	10.1808062322358	12.2371396027442	5.87348329164453	7.50186799491498	0	3.14618748099785	10.1851332956744	6.84589460997897	-	-	-
TRINITY_DN240717_c0_g1_i1	377.610842600871	462.0168177588	477.707070929657	583.328108057933	257.268975445055	279.471354781444	671.861398184924	541.371579417958	189.680805542503	197.795947352585	76.9763620542481	103.362101998861	-	-	-
TRINITY_DN240720_c0_g1_i1	2713.54694341124	2977.44744454855	5510.53248045076	5039.32508520766	5408.6890399589	4504.91548573752	2823.68327142697	3011.47932064397	3783.9369477483	3774.14414987676	4425.59341969647	4983.41676175556	TRINITY_DN240720_c0_g1_i1	sp|P61165|TM258_HUMAN_Transmembrane_protein_258_OS=Homo_sapiens_GN=TMEM258_PE=1_SV=1	2e-29
TRINITY_DN24100_c0_g1_i1	4.27884738724257	3.65473375789506	0	0	0	0	3.0520093067081	0	0	0	0	0	-	-	-
TRINITY_DN241080_c0_g1_i1	27.1714925133047	21.0118627009733	3.30819599029758	24.5373648736682	33.0865931157554	11.1162268526081	10.2108753373059	19.727247604426	16.8272852961565	7.39674174792416	15.4678757037765	7.88943938128022	-	-	-
TRINITY_DN241112_c0_g1_i1	391.22691551606	386.323145733399	342.907259070981	434.730077643179	288.051842493117	327.063787798002	298.304150558945	375.857819880138	428.416091634735	305.973614046542	405.661629145724	341.572094916787	TRINITY_DN241112_c0_g1_i1	sp|Q8BX70|VP13C_MOUSE_Vacuolar_protein_sorting-associated_protein_13C_OS=Mus_musculus_GN=Vps13c_PE=1_SV=2	4e-10
TRINITY_DN241119_c0_g1_i1	0	0	7.9994751467109	0	0	5.08677353622582	3.42768730387538	3.52632888148712	0	3.68169399784249	0	4.17539695689052	-	-	-
TRINITY_DN241119_c1_g1_i1	8.22095493631246	4.53886394441517	7.87125152295755	1.56430876172771	6.42653488855138	18.068638854008	1.0309341664038	3.19335251107985	3.39581991111897	7.07381473596658	6.18027187965262	8.87260435792185	-	-	-
TRINITY_DN241182_c0_g2_i1	13.0097567509524	0	0	0	0	0	12.5671166146363	4.94332860444987	0	14.266362704992	2.27154122814213	4.47604951463545	-	-	-
TRINITY_DN241216_c0_g1_i1	3.39477375184796	5.55024094643576	0	0	0	0	0	0	0	2.6140496661077	5.55558877183017	0	-	-	-
TRINITY_DN241216_c1_g1_i1	2.67986753443144	0	5.74102426025236	0	0	0	0	6.1541280962164	0	4.29443746457936	4.71132519930398	0	TRINITY_DN241216_c1_g1_i1	sp|Q95SX7|RTBS_DROME_Probable_RNA-directed_DNA_polymerase_from_transposon_BS_OS=Drosophila_melanogaster_GN=RTase_PE=2_SV=1	2e-06
TRINITY_DN241334_c1_g1_i1	11.7019670717208	7.62721555567027	17.578536223161	8.96306448933895	11.8194353345686	17.5472016660176	31.0323662005251	19.5822597855297	30.8634105437859	22.867001069318	4.69610372241609	18.9396173421911	TRINITY_DN241334_c1_g1_i1	sp|Q86W24|NAL14_HUMAN_NACHT,_LRR_and_PYD_domains-containing_protein_14_OS=Homo_sapiens_GN=NLRP14_PE=1_SV=1	3e-07
TRINITY_DN241367_c0_g1_i1	0	0	5.86332208813057	8.75250322404259	4.58623437810151	0	5.95744445276643	0	0	3.97406850437332	2.31824390814287	2.32673434059994	-	-	-
TRINITY_DN241400_c0_g1_i1	9.48637409619289	1.55691738110181	12.2489332257107	9.99597938491645	4.97243864626519	0	0	1.43390936835315	2.03642630160513	0	0	4.77948034216301	-	-	-
TRINITY_DN241407_c1_g1_i1	1.71958121582996	5.72179430107667	1.82253151631906	0	4.48496825388594	1.77790531497371	2.53390266399128	0	0	5.28688047915378	2.88467381208985	2.907307093568	TRINITY_DN241407_c1_g1_i1	sp|Q92625|ANS1A_HUMAN_Ankyrin_repeat_and_SAM_domain-containing_protein_1A_OS=Homo_sapiens_GN=ANKS1A_PE=1_SV=4	6e-13
TRINITY_DN241462_c0_g2_i1	8.7190608087466	4.82783007235521	1.5676379835845	9.27975700768401	1.26115062462508	3.01217149021228	5.46375580418292	0	6.72758063075536	11.2514645279742	4.82345612770591	1.22093539399805	-	-	-
TRINITY_DN241465_c0_g1_i1	1169.70844254447	1282.05323411236	1936.56695401366	2215.08690367028	1753.76649433599	1998.28998221534	1079.68740985804	1382.66801868529	1449.07647758944	1261.1014990567	2049.89353484766	1867.0924401569	TRINITY_DN241465_c0_g1_i1	sp|Q4R5J1|NDUA5_MACFA_NADH_dehydrogenase_[ubiquinone]_1_alpha_subcomplex_subunit_5_OS=Macaca_fascicularis_GN=NDUFA5_PE=3_SV=3	6e-35
TRINITY_DN241489_c0_g1_i1	12.6899976714954	5.36823114185924	6.36838778778048	3.24204150804977	0	0	0	2.24370749797301	0	4.3196576931156	2.5440075184521	5.10675481378402	-	-	-
TRINITY_DN241558_c0_g2_i1	13.1375735801348	8.51969489736856	14.604557529081	20.8630416471141	18.9572688794266	18.8071795763097	12.2472251699755	14.0452539439607	14.8230425465522	26.5096127201538	30.0707599286192	7.05553980309748	TRINITY_DN241558_c0_g2_i1	sp|Q8VDU0|GPSM2_MOUSE_G-protein-signaling_modulator_2_OS=Mus_musculus_GN=Gpsm2_PE=1_SV=2	4e-25
TRINITY_DN241559_c0_g1_i1	5.17377134769511	0	2.60671183712809	5.22264270410995	0	0	13.1846411494276	9.52047476386345	7.69797362858493	28.7314247819516	4.05248183427575	14.1874439667273	TRINITY_DN241559_c0_g1_i1	sp|Q8N2E2|VWDE_HUMAN_von_Willebrand_factor_D_and_EGF_domain-containing_protein_OS=Homo_sapiens_GN=VWDE_PE=2_SV=4	2e-11
TRINITY_DN241597_c0_g1_i1	312.919034540514	260.500754790483	316.420637711223	343.751764512444	105.097841840683	135.476492466674	207.197974888043	236.746795775278	270.162444296066	168.199108442861	98.8756361960774	123.03548703159	-	-	-
TRINITY_DN24167_c0_g1_i1	4.90225281344561	20.6736285550968	12.644227170064	5.37521902070556	1.47542160461134	3.50755396758154	2.46744203068774	6.31432031558789	9.8054473971071	4.000297542051	2.84980902854821	5.70678496985308	TRINITY_DN24167_c0_g1_i1	sp|P61149|FGF1_RAT_Fibroblast_growth_factor_1_OS=Rattus_norvegicus_GN=Fgf1_PE=1_SV=1	7e-07
TRINITY_DN241713_c0_g1_i1	1.52710729962744	3.74845947113596	16.3264107370256	3.26884497325756	18.7247441718722	12.5800008451873	6.80868171012477	1.15667686620751	5.21153987400273	9.68375710771266	6.44252253809264	2.61222059001089	TRINITY_DN241713_c0_g1_i1	sp|O60290|ZN862_HUMAN_Zinc_finger_protein_862_OS=Homo_sapiens_GN=ZNF862_PE=2_SV=2	3e-06
TRINITY_DN241777_c0_g1_i3	7.95224663625297	6.92899855937441	6.10805023119316	18.1023918018109	12.2999407462252	14.4357273164568	17.1095585798563	28.4390330678755	12.2452257112887	14.6819560423713	14.3025335237661	11.8484643069141	TRINITY_DN241777_c0_g1_i3	sp|Q8VDU0|GPSM2_MOUSE_G-protein-signaling_modulator_2_OS=Mus_musculus_GN=Gpsm2_PE=1_SV=2	8e-09
TRINITY_DN241777_c0_g1_i4	0	1.75374938129285	7.0591163805506	2.32922469559374	3.83598269758444	2.22123553369529	10.6250958680797	4.77811305276668	7.41042349820787	3.30501187020482	12.6862944888062	19.8652949694263	TRINITY_DN241777_c0_g1_i4	sp|Q8VDU0|GPSM2_MOUSE_G-protein-signaling_modulator_2_OS=Mus_musculus_GN=Gpsm2_PE=1_SV=2	2e-07
TRINITY_DN241894_c0_g2_i1	14.1158388873572	15.621722806868	15.2118311632763	4.9749872512779	8.23521908201278	19.9400278761993	10.3765304516905	7.17650222496657	13.1019989895545	15.2155440204023	10.4052050747965	20.2663363096253	TRINITY_DN241894_c0_g2_i1	sp|Q28107|FA5_BOVIN_Coagulation_factor_V_OS=Bos_taurus_GN=F5_PE=1_SV=1	7e-10
TRINITY_DN242041_c0_g1_i1	141.76492204431	130.570472801434	88.2617184849394	52.9759247366569	33.6985723208294	44.9618104128182	82.4933508950895	75.6591128177855	78.8356455262317	61.1178011122729	43.2695973267626	113.094609398376	TRINITY_DN242041_c0_g1_i1	sp|P46822|KLC_CAEEL_Kinesin_light_chain_OS=Caenorhabditis_elegans_GN=klc-2_PE=2_SV=2	1e-09
TRINITY_DN242102_c0_g1_i1	15.0973592920971	8.69812141170355	0	0	0	0	0	1.87048566752333	7.7057517665685	14.5519817931649	16.657041998039	12.4185804897071	-	-	-
TRINITY_DN242117_c0_g1_i1	1.86047268670711	0	2.10163409317763	0	0	1.97791723349798	4.13141538420406	0	8.11728354215353	1.5659059753661	1.62392393407081	1.66016842908577	TRINITY_DN242117_c0_g1_i1	sp|Q96AY4|TTC28_HUMAN_Tetratricopeptide_repeat_protein_28_OS=Homo_sapiens_GN=TTC28_PE=1_SV=4	2e-05
TRINITY_DN242117_c0_g1_i2	7.43236416142758	6.08213281305851	8.32602022347219	8.22496391746953	5.31619761758079	1.55564571462902	5.56117954627903	5.63149993048925	4.96620053374992	4.92385330382359	6.35447528627704	0	TRINITY_DN242117_c0_g1_i2	sp|Q80XJ3|TTC28_MOUSE_Tetratricopeptide_repeat_protein_28_OS=Mus_musculus_GN=Ttc28_PE=2_SV=3	3e-05
TRINITY_DN242162_c0_g1_i1	1346.49278871323	1428.66582168746	1828.37300209028	1854.72127357298	1647.97117619541	1628.25364229679	918.144712648742	1119.48908670265	1729.02250749376	1182.54048716632	1466.9628825082	1593.87053920424	TRINITY_DN242162_c0_g1_i1	sp|Q02370|NDUA2_BOVIN_NADH_dehydrogenase_[ubiquinone]_1_alpha_subcomplex_subunit_2_OS=Bos_taurus_GN=NDUFA2_PE=1_SV=2	4e-34
TRINITY_DN242190_c0_g2_i1	0	0	2.27156712976752	0	16.4713968271026	2.22298470909022	0	0	2.41598872520262	6.62112964819005	5.44334660242785	3.67073186257271	-	-	-
TRINITY_DN242259_c0_g1_i1	4.87343435009177	2.06745177090029	7.87814086287742	13.2511192574552	26.5332505795798	2.55954663360785	17.7510791102378	12.8006771625197	2.51880473159472	19.3343676293491	33.486229444195	23.0741014221455	-	-	-
TRINITY_DN242369_c0_g1_i1	1996.27535513209	2150.51652880717	1505.69414580849	1353.34300561152	482.142964708478	435.760747943942	1251.16775903417	1335.86198584114	711.381002976733	560.960933217287	680.509403872557	755.76549785737	TRINITY_DN242369_c0_g1_i1	sp|Q9PU45|RADI_CHICK_Radixin_OS=Gallus_gallus_GN=RDX_PE=2_SV=1	4e-18
TRINITY_DN242748_c0_g1_i1	66.67806856546	47.0093002687811	62.6230158845496	19.3826052465559	15.2823611433311	9.06187179760379	12.5075403497227	43.2891962126845	18.2202547577578	13.4440931824658	15.1878264852727	10.1111893767377	-	-	-
TRINITY_DN242775_c0_g1_i1	13.3526270227828	0	7.08084429875941	0	8.62731228050662	0	9.34594381349869	16.8489957929184	0	12.7469340079284	8.42002599193082	0	-	-	-
TRINITY_DN242789_c0_g1_i1	6.77584354314776	0	1.93754254235895	0	3.01795940688911	3.70096932268835	6.1767182055732	2.54660267605887	4.23675577590016	2.87891610908507	3.15151316179631	1.5468112161052	-	-	-
TRINITY_DN242894_c0_g1_i3	102.710045024316	125.495182305475	87.2306059140654	87.6017665283044	80.4817217695812	104.488421280712	96.7626110451929	125.849594806393	169.438904284059	166.244540731303	157.676701998511	115.62169314587	TRINITY_DN242894_c0_g1_i3	sp|Q96AY4|TTC28_HUMAN_Tetratricopeptide_repeat_protein_28_OS=Homo_sapiens_GN=TTC28_PE=1_SV=4	8e-05
TRINITY_DN242940_c0_g2_i1	2.70174178974821	10.0260105296748	11.5176876058594	8.63956700778978	3.52289116245661	12.3256272991933	3.05357318366208	3.08878655687238	4.69933409215877	5.2857275544207	5.57150550497056	5.63176217109936	-	-	-
TRINITY_DN242954_c0_g1_i1	1.95049783371271	11.5156100685466	2.00962768120582	0	0	0	4.31863379669485	1.48661235651973	0	1.45718877592596	1.56714467345062	1.57260535782002	-	-	-
TRINITY_DN242954_c0_g3_i1	0	10.3838060614852	0	0	0	2.0879780931512	6.07504138012076	3.12667995496283	2.24266075192678	0	3.38818766022798	0	-	-	-
TRINITY_DN242993_c0_g1_i1	20.900872655829	10.3573981904744	26.6953490884493	6.51502656381613	2.72035321513775	3.12147780361671	14.8444193409562	10.9640527868834	0	18.8196948227203	10.6846980882983	2.60412364622657	-	-	-
TRINITY_DN243020_c0_g1_i1	4.95339039544361	0	22.5629495665844	2.81686217246998	0	2.81181659612038	19.6878869336144	0	19.7812373548044	14.2929340171998	2.28659584352943	0	-	-	-
TRINITY_DN243092_c0_g1_i2	3.02928055227178	7.63883679722286	6.86509474284229	10.152291293201	2.72317051071098	0	15.2003875238146	16.1271647803021	10.28820067712	17.2271274629016	11.0219437211738	16.5103439144423	TRINITY_DN243092_c0_g1_i2	sp|Q80XJ3|TTC28_MOUSE_Tetratricopeptide_repeat_protein_28_OS=Mus_musculus_GN=Ttc28_PE=2_SV=3	1e-05
TRINITY_DN243115_c0_g1_i1	0	0	0	0	18.2459017471859	4.38378794776869	1.69124604367674	0	2.38407292321841	4.71951540933319	3.4947472685266	5.4068460087989	-	-	-
TRINITY_DN243149_c0_g1_i1	3.22116855092117	0	3.56746160413513	0	0	0	0	0	14.3499282671386	0	0	2.94295838423765	TRINITY_DN243149_c0_g1_i1	sp|Q05973|SCN1_HETBL_Sodium_channel_protein_1_brain_OS=Heterololigo_bleekeri_PE=2_SV=1	1e-08
TRINITY_DN243188_c1_g1_i1	7.89268920201002	0	0	0	3.30836584328666	4.1916301697432	2.7806725179519	2.92373060939307	0	0	0	0	-	-	-
TRINITY_DN243202_c0_g1_i1	2.83499463178458	7.04794956893107	22.4821323098321	0	0	12.5431881342615	18.8960190791386	26.4486006410231	6.65935792651394	30.5706099479568	2.61380197611894	15.5731535939298	-	-	-
TRINITY_DN243290_c0_g1_i1	0	1.95560510105329	5.2239865258466	2.58000900388502	2.09481577511762	9.99548559025583	27.0789018098253	10.2706985243285	10.4182200852033	3.85263310397133	6.25233750774427	4.08987952947157	TRINITY_DN243290_c0_g1_i1	sp|Q1M161|TRADD_ONCMY_Tumor_necrosis_factor_receptor_type_1-associated_DEATH_domain_protein_OS=Oncorhynchus_mykiss_GN=tradd_PE=2_SV=1	6e-05
TRINITY_DN243327_c1_g1_i1	2.04895368328831	1.7308181020548	2.34655494504916	4.63018262095503	3.72915045815649	2.22008084928426	0	6.15494291767833	2.46042184046504	1.71260664042671	1.86208164584113	9.27596726602142	TRINITY_DN243327_c1_g1_i1	sp|F6QEU4|LIN41_XENTR_E3_ubiquitin-protein_ligase_TRIM71_OS=Xenopus_tropicalis_GN=trim71_PE=3_SV=1	4e-07
TRINITY_DN243357_c0_g1_i1	0	5.82025920463703	7.12632357767099	0	0	0	4.85007890316731	0	3.39527102358484	7.43701304856185	0	0	-	-	-
TRINITY_DN243379_c0_g1_i1	11.2901972357726	13.1165316764608	10.7863335873031	1.77300223117959	9.9975841972129	15.4775727657347	7.36479304516769	10.1221826125043	24.0572051206424	12.1478635079479	1.37240803216927	16.9594340984848	-	-	-
TRINITY_DN243550_c1_g1_i1	1.91068799107518	0	4.08589647740576	0	0	0	0	0	2.21893810045193	1.50142325533362	1.55298925614988	0	-	-	-
TRINITY_DN243679_c0_g1_i1	2.94080700174946	0	9.88402276660933	2.95419870258927	1.14057428700134	0	5.52895044185706	3.47287827362866	0	5.80738096001936	0	1.11238306540184	-	-	-
TRINITY_DN243737_c0_g1_i1	0	0	2.57365023209306	0	0	0	0	1.81847149749982	0	1.84065334359499	5.93477226185599	0	-	-	-
TRINITY_DN243776_c0_g1_i1	11.3952283823333	9.44539302899836	7.09714023741602	7.08638174360725	0	0	4.85925530286024	17.1616520281049	0	3.90693766034454	4.20274988564771	2.85118033518523	TRINITY_DN243776_c0_g1_i1	sp|Q9NXG6|P4HTM_HUMAN_Transmembrane_prolyl_4-hydroxylase_OS=Homo_sapiens_GN=P4HTM_PE=1_SV=2	1e-41
TRINITY_DN243869_c0_g2_i1	3.9745717216432	4.84012707087643	6.50152548616198	0	5.17457960364448	0	2.91111144018759	7.45990048951487	2.40850511223736	0	0	0	-	-	-
TRINITY_DN244022_c0_g1_i1	14.5395440808692	2.67762474741516	8.82788213917334	8.81083317961907	0	5.08194901324112	9.61461621929626	8.51984040772646	3.73179263200647	14.4039030227593	2.76668419100026	7.03121091325433	-	-	-
TRINITY_DN244362_c0_g1_i2	18.7133386209009	2.04321343542029	2.49071317844234	0	11.9730170724149	2.30038286218592	0	0	0	15.3907345364844	0	0	-	-	-
TRINITY_DN244373_c0_g1_i1	12.1822024587845	5.11335517467867	0	0	0	3.19846438603125	10.8830114482679	6.83140433528541	3.30241531781198	2.44944263878635	0	2.6670343304827	-	-	-
TRINITY_DN244377_c0_g1_i1	2.60572726331064	11.1579034521268	2.71431561832407	0	0	2.6609416439189	1.83706722653386	1.93882986767049	0	1.92118693764588	0	8.5901532731022	TRINITY_DN244377_c0_g1_i1	sp|P35781|VA51_VESCR_Venom_allergen_5.01_OS=Vespa_crabro_PE=1_SV=1	3e-05
TRINITY_DN244383_c1_g2_i1	18.4596580210467	5.7191268393584	0	0	0	2.35551046842336	1.66363409978556	5.15198170025315	2.49138712989016	1.727522604161	7.56355371961087	11.3816769249411	-	-	-
TRINITY_DN244461_c0_g1_i1	0	1.85557528661822	0	4.69553168193435	0	9.05034781853134	0	4.90988732362565	0	1.7607502552575	11.3685521382495	3.84993026355274	-	-	-
TRINITY_DN244547_c0_g1_i1	58.235213631388	65.4039384471799	81.8690855201332	104.452973050087	90.4262860292701	90.3315331007404	116.828228047322	75.6658329947911	113.086093780591	94.0111040361725	99.5486442484897	119.177307590292	TRINITY_DN244547_c0_g1_i1	sp|P00189|CP11A_BOVIN_Cholesterol_side-chain_cleavage_enzyme,_mitochondrial_OS=Bos_taurus_GN=CYP11A1_PE=1_SV=1	3e-09
TRINITY_DN244604_c0_g1_i1	1.71160622691239	0	1.8883656631757	5.61499879933985	1.5550004222788	0	2.47721419302981	6.42427921184237	3.86703316541441	9.70591487992665	5.92489035298723	1.48307275968781	TRINITY_DN244604_c0_g1_i1	sp|D3ZVM4|LIN41_RAT_E3_ubiquitin-protein_ligase_TRIM71_OS=Rattus_norvegicus_GN=Trim71_PE=3_SV=1	7e-05
TRINITY_DN244643_c0_g1_i1	0	0	0	0	2.20262624217517	0	0	0	2.94717798322679	0	11.5341158271763	4.5943923898287	-	-	-
TRINITY_DN244980_c0_g1_i1	4.46161026251825	0	4.84559073517791	1.60624494231247	1.30405568845907	0	5.5197905911266	0	6.92483206801853	1.200464863876	1.28450910168754	0	TRINITY_DN244980_c0_g1_i1	sp|Q02357|ANK1_MOUSE_Ankyrin-1_OS=Mus_musculus_GN=Ank1_PE=1_SV=2	2e-06
TRINITY_DN245061_c0_g1_i1	0	6.80673100574804	0	0	14.0437293187393	2.78388695239618	1.89052037533128	5.8643372632915	0	9.81652359650701	4.47529960670797	6.75596239769994	-	-	-
TRINITY_DN245068_c0_g1_i1	24.972999650068	22.6408815723199	12.0473116343496	28.8832618290194	23.4314864116634	21.4231685558309	44.3202728758028	13.7463740716357	30.4852136452733	24.6518726717255	23.2451975458203	21.2203675120394	-	-	-
TRINITY_DN245155_c0_g1_i1	17.6628101487927	2.41427514350957	6.72263475582795	0	0	13.3894231847997	17.0317784562192	2.2332912236143	10.0311606611397	2.47008719728816	5.63379119511048	0	-	-	-
TRINITY_DN245283_c0_g2_i1	1.78328347424504	2.96095363959059	7.48636385428744	0	0	10.9163521243109	5.20013910642176	5.28278154544631	0	1.34531004069431	2.94302898688235	0	-	-	-
TRINITY_DN245329_c0_g1_i1	27.1970992804414	20.5056673822365	32.5775445955561	40.4081570289289	65.654921233352	57.0547859519675	75.8720282636366	23.3740356587388	12.8565659367959	31.9008869309986	40.6129768355735	24.6417306323754	TRINITY_DN245329_c0_g1_i1	sp|Q3U481|MFS12_MOUSE_Major_facilitator_superfamily_domain-containing_protein_12_OS=Mus_musculus_GN=Mfsd12_PE=1_SV=1	1e-11
TRINITY_DN245423_c0_g1_i1	520.019188921116	704.697149963437	1046.57022621164	975.010845040715	1461.39382040296	1293.61238095789	546.858810122591	599.296145117909	1340.61094584612	791.803486454374	1568.8689089568	1485.09937428952	TRINITY_DN245423_c0_g1_i1	sp|P85837|FRIH_TRENE_Ferritin,_heavy_subunit_OS=Trematomus_newnesi_PE=1_SV=1	2e-06
TRINITY_DN245479_c0_g1_i1	0	0	0	2.54703110528049	0	0	8.72320635552747	5.36078600003906	0	7.3714134326942	0	0	-	-	-
TRINITY_DN245493_c0_g1_i2	1.94110145221255	0	10.4076728220221	2.07759571529636	0	2.00200555086469	0	0	15.277548199809	10.6940974773233	8.09548964335088	1.63266165531317	-	-	-
TRINITY_DN245557_c0_g1_i1	444.780864904457	452.160546709798	648.827675554685	681.52777200142	654.79035905551	593.256271852614	389.323444176848	381.316283652954	510.885774261895	459.000052857513	554.783898213572	637.035377526612	TRINITY_DN245557_c0_g1_i1	sp|Q9H0U6|RM18_HUMAN_39S_ribosomal_protein_L18,_mitochondrial_OS=Homo_sapiens_GN=MRPL18_PE=1_SV=1	4e-25
TRINITY_DN245576_c1_g1_i1	0	0	7.94904566026949	0	1.60329552035186	3.78051678934121	7.91109084546234	0	3.82613435037172	0	0	0	-	-	-
TRINITY_DN245593_c1_g2_i1	54.7085324778108	4.10204041343151	17.8999986050863	5.11398933183176	28.700807361234	10.095988864091	16.158572451174	25.5365886191477	13.0560129241956	7.50655782875053	7.97563673550461	8.06708689878569	-	-	-
TRINITY_DN245649_c0_g2_i1	13.4865200339976	8.37883513556586	0	18.4828511082224	29.5399310218997	14.4493320139729	7.20123137453632	10.1801441391777	0	7.82769240303714	8.93455269910843	0	-	-	-
TRINITY_DN245702_c0_g1_i1	670.575044327356	1008.33609566176	1035.18595332307	1039.00962048915	439.072580405087	481.716044251002	1044.50431563411	930.349704879446	720.787061061511	638.218599725815	794.19585226339	851.688116489645	-	-	-
TRINITY_DN245889_c0_g1_i1	8.39361615895922	1.41264326829973	10.6049223322803	0	1.42644174719757	3.37834363873551	3.74685059418718	0	24.0626939959837	2.55422368112995	0	0	-	-	-
TRINITY_DN245956_c0_g1_i1	0	0	0	0	5.6796874401853	3.54412659561007	5.04485191702838	0	0	0	0	0	-	-	-
TRINITY_DN246014_c0_g1_i1	80.0022677365911	81.7517443337606	66.32326590235	89.1690494872367	111.111007079797	113.773227197277	73.5684126869798	91.4313682499782	57.5054743251296	80.5740364887989	73.7705818244239	96.3755146653347	TRINITY_DN246014_c0_g1_i1	sp|Q9R0W1|PITX2_RAT_Pituitary_homeobox_2_OS=Rattus_norvegicus_GN=Pitx2_PE=2_SV=1	2e-32
TRINITY_DN246055_c1_g1_i1	0	3.00991934519894	3.8374707340715	0	0	0	0	2.6544195158928	0	5.30013010635979	3.01552103880886	0	-	-	-
TRINITY_DN246121_c0_g2_i1	0	0	0	0	0	3.04497138699685	8.04162906147289	6.27383124912903	2.87519339125149	0	0	0	-	-	-
TRINITY_DN246149_c0_g2_i1	6.17430152193643	7.28993280447333	6.54310241169237	15.7396895424823	3.18995138872432	6.24956360316981	11.2952461035447	12.5581627748293	17.5657398420664	7.58005678048471	2.93818073328164	7.23548985925843	-	-	-
TRINITY_DN246306_c0_g1_i1	11.7703241195857	1.57977752802737	16.6684688729071	2.05130381200776	4.94697538106686	5.83793575941637	0	5.80928221317295	6.34519344448225	4.43765233376729	1.57820388290693	9.68664691885677	TRINITY_DN246306_c0_g1_i1	sp|O02213|SER2_CAEEL_Tyramine_receptor_Ser-2_OS=Caenorhabditis_elegans_GN=ser-2_PE=1_SV=4	7e-10
TRINITY_DN246342_c0_g1_i1	0	1.47411936936675	29.4644542300172	17.6902870371425	117.440139843269	40.9473957188706	29.0099174963353	26.7479845266235	0	5.65837444549258	6.17262406087521	27.8920208393834	TRINITY_DN246342_c0_g1_i1	sp|Q01890|YPT1_PHYIN_Ras-like_GTP-binding_protein_YPT1_OS=Phytophthora_infestans_GN=YPT1_PE=3_SV=1	2e-46
TRINITY_DN246342_c0_g2_i1	0	2.06377956526814	5.32190668939298	18.5765978041112	29.9203637470488	17.7412115121083	10.4790512742292	10.8208290144511	7.45074665071477	1.89929938216622	2.13649465365807	12.6890812086124	TRINITY_DN246342_c0_g2_i1	sp|Q01890|YPT1_PHYIN_Ras-like_GTP-binding_protein_YPT1_OS=Phytophthora_infestans_GN=YPT1_PE=3_SV=1	4e-21
TRINITY_DN246364_c0_g1_i1	8.27211421896058	2.30938165720819	1.45084440106185	2.90435115744029	0	2.82053960805716	5.25852384603703	1.08982790544409	0	6.19610574678309	2.23022446657737	2.29396598056091	-	-	-
TRINITY_DN246375_c0_g1_i1	0	0	0	0	0	0	3.34366822138482	0	0	0	0	0	-	-	-
TRINITY_DN246379_c0_g1_i1	6.25243471267854	2.61063589213038	0	5.106375386988	0	0	5.83953309512506	1.2076578090164	3.51565143106892	4.98399454165804	0	0	TRINITY_DN246379_c0_g1_i1	sp|Q766D5|B4GN4_MOUSE_N-acetyl-beta-glucosaminyl-glycoprotein_4-beta-N-acetylgalactosaminyltransferase_1_OS=Mus_musculus_GN=B4galnt4_PE=2_SV=1	3e-07
TRINITY_DN246395_c0_g2_i1	0	1.12726932214029	13.763022249009	7.55360433087117	2.5299216424847	1.44319545852129	1.99704604678918	2.05458491659232	4.92415039363565	4.57421086406655	5.86157568359362	5.99308947680275	-	-	-
TRINITY_DN246441_c0_g1_i1	7.07548611994739	4.7451120844717	3.0711159780901	3.06010391665041	1.25853875685407	0	4.24418828899664	1.07944523197041	8.12747143028692	3.33832058632161	2.39555640341999	0	-	-	-
TRINITY_DN246472_c0_g1_i1	0	3.30597202977051	4.26929504202084	0	0	0	18.9119060831156	5.69923931470591	0	2.99474901586222	0	0	-	-	-
TRINITY_DN246517_c0_g1_i1	13.2126578295356	2.77821472881107	0	7.06438458108209	0	7.13450916277482	0	2.4580475435673	0	7.57492266253269	2.89269243420193	0	-	-	-
TRINITY_DN246583_c0_g2_i1	2.13180676543062	1.82500617532686	2.21640423320634	6.74286196647677	0	0	0	4.70494712561798	6.84830911326108	0	0	0	-	-	-
TRINITY_DN246724_c0_g1_i1	14.5206645152684	0	0	2.45893538408045	11.7031240694099	2.42681508893413	0	0	0	0	0	0	-	-	-
TRINITY_DN246759_c0_g1_i1	1.63217099716332	5.46602028845096	5.50683488017908	0	5.9976798957374	0	7.10909502595128	4.91007212849331	0	2.72917100215115	5.73515028664046	0	-	-	-
TRINITY_DN246808_c0_g1_i1	5.25375994402213	7.26181775796278	5.89018087837761	11.7155293439351	1.59278935561002	1.90779016243608	5.19059035507312	0	0	0	14.0085791802125	10.753711837085	-	-	-
TRINITY_DN246813_c0_g2_i1	125.276768086288	165.947239263018	106.202185939905	65.9347398928447	184.728505572517	157.578981296796	108.658005272929	105.03804664211	151.834340689579	152.33468397112	196.792745772052	100.203247314494	TRINITY_DN246813_c0_g2_i1	sp|Q96AY4|TTC28_HUMAN_Tetratricopeptide_repeat_protein_28_OS=Homo_sapiens_GN=TTC28_PE=1_SV=4	3e-05
TRINITY_DN246849_c0_g1_i1	14.3699535002138	72.6718824755556	3.29103286200071	3.29799210586258	0	0	10.0457166917956	2.09977810695512	13.9271509908544	6.97184394765988	2.72697115385791	0	-	-	-
TRINITY_DN246851_c0_g1_i1	0	0	0	0	26.5397068819351	9.84039203857248	0	0	4.39996279854678	0	0	0	-	-	-
TRINITY_DN246861_c0_g1_i1	0	0	7.98545558085998	0	12.4509790922345	0	0	0	0	0	6.53147825807816	0	TRINITY_DN246861_c0_g1_i1	sp|P20825|POL2_DROME_Retrovirus-related_Pol_polyprotein_from_transposon_297_OS=Drosophila_melanogaster_GN=pol_PE=3_SV=1	3e-09
TRINITY_DN246920_c0_g1_i1	2.9088202434787	2.36301542082351	5.78758752621426	0	0	5.88096776063531	6.20381713162762	2.13676428114981	0	0	9.19862956397165	9.39974299068688	-	-	-
TRINITY_DN246967_c2_g2_i1	0	0	7.90763735494692	3.97048188739868	0	11.4958550759014	7.47083052223255	0	3.77032185940185	13.8148305419485	3.22848266398887	6.35303716223736	TRINITY_DN246967_c2_g2_i1	sp|P70168|IMB1_MOUSE_Importin_subunit_beta-1_OS=Mus_musculus_GN=Kpnb1_PE=1_SV=2	3e-08
TRINITY_DN246979_c1_g1_i1	2.62310948405344	2.17384792730296	11.5310086022779	19.8143397127746	7.05711020086392	25.1633171208618	5.65171064550389	15.5650219737819	26.1689495019301	20.8577595051827	13.878705312247	11.6323872289564	TRINITY_DN246979_c1_g1_i1	sp|Q80XJ3|TTC28_MOUSE_Tetratricopeptide_repeat_protein_28_OS=Mus_musculus_GN=Ttc28_PE=2_SV=3	3e-12
TRINITY_DN247053_c0_g1_i1	3.47737727651394	11.3663211277142	18.9274978857925	0	171.938179315577	50.7223137215821	29.8119629627337	7.6451253682323	6.9472829069143	0	18.145724685875	41.9677631374526	-	-	-
TRINITY_DN247053_c0_g2_i1	34.8505930665495	37.476770156986	26.8939596046706	36.9219220335932	27.5802476115342	44.3366802782136	19.8834129252681	54.0199748552603	55.4877101996847	71.8409018524129	127.147536447415	48.4109703775326	-	-	-
TRINITY_DN247413_c0_g1_i1	5.80073568051715	7.29926892048727	3.29310448169689	4.81069259769619	3.99663702119265	0	4.35114423347891	5.52101182029558	3.26367189040329	3.6025024802387	0	1.26745238361212	TRINITY_DN247413_c0_g1_i1	sp|Q60847|COCA1_MOUSE_Collagen_alpha-1(XII)_chain_OS=Mus_musculus_GN=Col12a1_PE=2_SV=3	6e-10
TRINITY_DN247413_c1_g1_i1	0	2.53792088569038	0	6.81847795620634	0	0	10.7668377316865	0	0	0	0	0	-	-	-
TRINITY_DN247522_c1_g1_i1	0	5.90548460653571	2.01621591361171	3.94267909193014	1.6152298974329	0	4.04142212625966	5.48106876821842	4.1109132680765	1.45643216906987	1.55922802225558	3.15381193441916	-	-	-
TRINITY_DN247596_c0_g1_i1	13.2773257668808	4.88531387238389	3.17985192353864	14.2304629129836	29.6136893851711	15.2652708893703	15.2682382699661	12.3333728539913	5.30801020500031	11.6566995572047	19.8653251503721	32.6039473614892	TRINITY_DN247596_c0_g1_i1	sp|A2ASS6|TITIN_MOUSE_Titin_OS=Mus_musculus_GN=Ttn_PE=1_SV=1	9e-05
TRINITY_DN247620_c0_g1_i1	10.7781812466142	0	14.7891966566536	2.05781135549141	11.4659038692334	3.99850062760942	9.57340930273106	18.3107182938536	22.4108102682856	52.8147614446745	8.18995179285614	13.3805088288322	TRINITY_DN247620_c0_g1_i1	sp|O00370|LORF2_HUMAN_LINE-1_retrotransposable_element_ORF2_protein_OS=Homo_sapiens_PE=1_SV=1	1e-28
TRINITY_DN247665_c0_g1_i1	9.65160284617496	1.57858606179321	2.03428236445053	0	0	1.91131137826377	0	0	0	0	0	0	TRINITY_DN247665_c0_g1_i1	sp|Q9LV28|GPLPC_ARATH_Guanine_nucleotide-binding_protein_subunit_beta-like_protein_C_OS=Arabidopsis_thaliana_GN=RACK1C_PE=2_SV=1	5e-74
TRINITY_DN247666_c0_g1_i1	15.4014939034707	19.3413203422123	8.52830425136412	8.56681814416544	27.1560881113422	0	2.71911865202248	11.3373586195457	0	18.2194533835578	3.55287069123494	3.53838346299576	-	-	-
TRINITY_DN248081_c0_g1_i1	8.58648068686382	4.66531052140016	2.89307712722386	0	0	5.98445492190891	14.2659503576083	0	6.24729065089561	0	0	0	TRINITY_DN248081_c0_g1_i1	sp|P0C6B8|SVEP1_RAT_Sushi,_von_Willebrand_factor_type_A,_EGF_and_pentraxin_domain-containing_protein_1_OS=Rattus_norvegicus_GN=Svep1_PE=1_SV=1	8e-05
TRINITY_DN248261_c0_g1_i1	10.7405848702885	17.7093672629756	6.095813221825	11.6891303695471	0	2.8943250851738	27.0673175360921	18.1818588997708	0	6.50883658063245	0	4.84289530141394	TRINITY_DN248261_c0_g1_i1	sp|Q90986|LY6E_CHICK_Lymphocyte_antigen_6E_OS=Gallus_gallus_GN=LY6E_PE=2_SV=1	2e-05
TRINITY_DN248261_c0_g1_i2	0	0	0	0	0	11.8688981682962	144.210141360082	0	12.7366139293384	19.7842784919867	7.52317323646613	2.48392541963738	TRINITY_DN248261_c0_g1_i2	sp|Q90986|LY6E_CHICK_Lymphocyte_antigen_6E_OS=Gallus_gallus_GN=LY6E_PE=2_SV=1	2e-05
TRINITY_DN24826_c0_g1_i1	1.40322913844112	1.19342237275335	0	1.54243056709072	1.2598984932592	1.40957242037439	1.00016137067971	11.5881052240679	6.03811095039086	3.22472147121481	1.14303835943045	0	-	-	-
TRINITY_DN248282_c0_g1_i1	0	1.4307019841324	10.2759924840083	20.2263255095548	8.27358516964545	7.84617203309305	14.3541563276052	5.34243991681371	0	26.2679488874297	1.65615601393634	1.65061574805232	TRINITY_DN248282_c0_g1_i1	sp|Q8GY23|UPL1_ARATH_E3_ubiquitin-protein_ligase_UPL1_OS=Arabidopsis_thaliana_GN=UPL1_PE=1_SV=3	1e-07
TRINITY_DN248311_c0_g1_i1	0	0	0	7.03524934526589	5.71548078915215	0	8.12888346612751	10.0386004109968	5.01174481158142	5.06242044518126	7.61886830705914	0	TRINITY_DN248311_c0_g1_i1	sp|P20825|POL2_DROME_Retrovirus-related_Pol_polyprotein_from_transposon_297_OS=Drosophila_melanogaster_GN=pol_PE=3_SV=1	6e-12
TRINITY_DN24836_c0_g2_i1	0	4.11119869866424	7.72211899343342	0	4.25674774790168	0	5.39900798849564	1.89524951978904	0	3.73678218274522	14.2142823301165	0	-	-	-
TRINITY_DN248415_c0_g1_i1	14.6856979593994	6.16212109845032	23.0205125448288	13.3583093247088	3.06627406951476	7.29143191748555	35.5792763856136	21.1826699394183	10.0533839125214	26.0112429898287	7.33451776987325	7.55428680219338	-	-	-
TRINITY_DN248583_c0_g1_i1	522.231570200427	700.274498434548	576.377594400871	617.615843111363	615.476368849759	632.035376032913	522.034538960494	562.248649308046	660.227362296499	530.009407746188	539.712596676217	608.360208105692	TRINITY_DN248583_c0_g1_i1	sp|Q9BTT4|MED10_HUMAN_Mediator_of_RNA_polymerase_II_transcription_subunit_10_OS=Homo_sapiens_GN=MED10_PE=1_SV=1	8e-49
TRINITY_DN248588_c0_g2_i1	3.24906473664509	5.25922087297266	0	0	0	3.76736939258197	13.8015864705322	7.14857148928696	0	0	0	12.3274304057426	-	-	-
TRINITY_DN248639_c0_g1_i2	9.10654761721519	4.59091501407765	7.72940579527174	9.56870621450462	4.72495683825422	0	8.11636417601443	5.50043127821586	6.18339210942302	5.62688518872019	0	3.0025960383389	-	-	-
TRINITY_DN24864_c0_g1_i1	0	0	0	22.9194015943696	0	11.4195087145465	12.0435074418962	37.26438952272	4.12652309404697	2.80093155956122	16.5986404728297	0	-	-	-
TRINITY_DN248688_c0_g1_i1	5.63633155523948	2.46716201784377	0	6.21767822408975	2.48919802626471	5.90989203350564	8.07653909781598	6.33923537183624	5.77327940892621	8.71659737224582	4.99590748857404	0	-	-	-
TRINITY_DN248697_c1_g1_i1	93.4464715028628	64.4465864364933	45.0843462962395	23.5439830073342	23.1912337058351	19.503762954171	64.8409036012086	83.1162412342855	87.1804764200319	78.3788858114536	30.3487697287824	12.476143956094	-	-	-
TRINITY_DN248706_c0_g1_i1	11.8935838122437	6.66978352113214	0	0	0	0	5.49077198542497	2.91379314764601	0	3.13884659304891	0	3.48698547201699	-	-	-
TRINITY_DN248719_c0_g1_i1	0	0	15.4972810865296	15.678659015844	7.11861137193649	4.29195052327567	0	4.66145077994909	2.38771432344479	1.6212823914521	1.79616208302151	0	-	-	-
TRINITY_DN248719_c1_g1_i1	0	3.50977499658529	4.92425206213011	2.36878151841483	1.9715297469599	0	1.52872695768135	3.23470680032819	0	7.28487201991699	5.92565976990666	0	-	-	-
TRINITY_DN248719_c3_g1_i1	0	7.14823723799891	0	5.68839008956038	0	0	0	6.5612616198807	3.82377815022524	2.75642686341924	1.43497182481019	1.46719285466308	-	-	-
TRINITY_DN248732_c0_g1_i1	5.81507981024373	2.36931952201768	15.3334785989243	0	2.52147953804131	6.05894921519866	0	0	5.96883063358368	9.12305738400522	0	2.50329719113549	-	-	-
TRINITY_DN248736_c0_g1_i1	1.95324296595236	1.56652913482664	0	2.13072677415921	0	0	0	0	4.54931375783197	4.70222153833691	0	1.6986741065184	TRINITY_DN248736_c0_g1_i1	sp|P00772|CELA1_PIG_Chymotrypsin-like_elastase_family_member_1_OS=Sus_scrofa_GN=CELA1_PE=1_SV=1	5e-19
TRINITY_DN248752_c0_g1_i1	6.58099340575755	48.4125629633716	32.6867864016282	24.7387775083632	28.5687466312388	56.355916070322	39.8422063746143	38.2316750004666	0	24.0927041761792	8.82400695496218	46.4822612417854	TRINITY_DN248752_c0_g1_i1	sp|Q54R58|YTYK2_DICDI_Probable_tyrosine-protein_kinase_DDB_G0283397_OS=Dictyostelium_discoideum_GN=DDB_G0283397_PE=3_SV=1	5e-10
TRINITY_DN248771_c1_g2_i1	21.5176051321215	14.0330715228579	3.66846510862466	7.46740019909325	8.86957035297555	1.74828365844919	13.3878624086326	15.3477922520752	18.8352765459938	12.5488651416741	26.112341630264	8.76193026849848	-	-	-
TRINITY_DN248781_c0_g2_i1	5.75878832384322	1.20664409133691	8.12684362512454	6.44232528734706	18.6935387104881	6.08575847206859	8.75646977010419	12.2711272144767	13.5763984690481	28.2162115418542	11.2340432286007	5.14754400062704	-	-	-
TRINITY_DN248869_c0_g2_i1	70.6424518318738	49.9982800394916	53.8003248389172	47.3866943818976	6.6690766470329	5.35999930592068	0	0	0	0	0	0	-	-	-
TRINITY_DN248872_c0_g1_i1	0	11.3120827394427	3.52977498768536	10.4876141828357	33.0411055309793	0	7.24568188774681	4.89495173023066	0	2.46534038998866	8.59317260905145	0	-	-	-
TRINITY_DN248906_c0_g1_i1	97.9139843422126	0	20.7983390916546	13.8066992952732	84.2626693807247	24.6041526204318	29.2036231021166	91.9513419457882	69.7163477092826	44.993518214363	31.0284522412187	51.5298636472179	-	-	-
TRINITY_DN248906_c1_g1_i1	0	2.2910295205865	2.60538696406658	5.40599601337869	4.32098795633711	13.0970936759877	3.83981439089601	23.7680060356934	11.2315241482666	0	17.3517420455291	25.5207866091485	-	-	-
TRINITY_DN249036_c2_g1_i1	0	0	6.46927084926442	0	5.21887375071249	4.15557200506612	0	0	2.20324794947647	5.98612032254548	6.84251736527638	0	-	-	-
TRINITY_DN249054_c1_g1_i1	0	0	2.72265027431104	0	0	0	0	0	5.64131881322219	0	4.34352537165231	2.1803804166393	TRINITY_DN249054_c1_g1_i1	sp|B3EWZ3|CADN_ACRMI_Coadhesin_(Fragment)_OS=Acropora_millepora_PE=1_SV=1	5e-06
TRINITY_DN249093_c0_g1_i1	2.65219920553373	8.76808004103467	0	5.90136640298688	7.14927880812426	0	9.40949182940646	7.87145252956037	8.72732518007997	10.5325078702019	2.30152067774959	2.30769558089085	-	-	-
TRINITY_DN249093_c0_g2_i1	0	11.1041096408084	5.98554765020544	0	0	2.76609795295498	3.81809387764628	1.98674472972057	2.97348442236226	6.31370406955778	4.56368985160813	23.2232907036241	-	-	-
TRINITY_DN249113_c0_g2_i1	0	3.64093408927255	4.86731865338673	2.41470312325374	4.01984058056662	2.31422764259935	0	0	5.1043193798368	1.80650695560181	1.92223521680674	1.92011743159057	-	-	-
TRINITY_DN249113_c1_g2_i1	8.05341506709305	1.34697925233501	0	0	4.35613567506842	0	2.41053014873284	2.46449051327144	0	6.56861752948782	14.8065479564061	1.39546211530934	-	-	-
TRINITY_DN249113_c2_g1_i1	0	0	0	0	0	0	0	3.84657891668999	2.72031339412256	2.15651869156242	6.93786017270146	0	-	-	-
TRINITY_DN249133_c0_g2_i1	59.5987739814173	58.5408261922467	102.274419084541	147.965121249617	35.6093443497152	39.4513362928582	36.7709671735091	25.0977610606807	38.016753863511	26.0173679024733	93.4480023849559	60.164954482592	-	-	-
TRINITY_DN249202_c0_g2_i1	7.15902277256835	6.11474697833387	2.50551562382961	2.50407180085735	0	0	8.4862252128714	0	0	1.80722753355999	0	0	-	-	-
TRINITY_DN249329_c0_g1_i1	44.4827521302206	56.1605611856451	71.4037927642358	68.8470737955822	88.0823548060001	78.2557063399726	129.611474111894	101.757760241241	78.9490376582813	89.0199307366061	93.9124335616206	83.559508391995	TRINITY_DN249329_c0_g1_i1	sp|Q8BHB0|NOD1_MOUSE_Nucleotide-binding_oligomerization_domain-containing_protein_1_OS=Mus_musculus_GN=Nod1_PE=2_SV=1	4e-06
TRINITY_DN249364_c0_g1_i1	1.42949777540636	10.8459882618706	22.6185942351679	15.1168926478405	0	13.0231252785683	9.65863645948237	4.40258116147131	13.3725871563771	13.1237062078108	1.15247530429761	0	-	-	-
TRINITY_DN249421_c0_g1_i1	0	10.5952468603533	1.7017512703113	1.69162819566192	8.35621605751725	0	4.8277957251934	9.73787248999529	3.72556744411945	2.49110105199353	0	2.74140062028093	TRINITY_DN249421_c0_g1_i1	sp|Q8BG58|P4HTM_MOUSE_Transmembrane_prolyl_4-hydroxylase_OS=Mus_musculus_GN=P4htm_PE=2_SV=1	1e-10
TRINITY_DN249432_c0_g1_i1	1353.89271040274	1489.41281655149	1866.16801724508	1944.47064841878	1407.45434890715	1426.05811265859	1222.71181805672	1528.92427099138	1554.650309153	1313.08219151478	1601.11952898907	1707.84620265012	TRINITY_DN249432_c0_g1_i1	sp|Q8CEE7|RDH13_MOUSE_Retinol_dehydrogenase_13_OS=Mus_musculus_GN=Rdh13_PE=2_SV=1	3e-99
TRINITY_DN249460_c0_g1_i1	22.8618519035477	23.4147122167896	112.951811973286	75.6934378247788	37.7407067090744	64.244239800677	45.1861973373585	40.9686350904309	77.7924914613785	113.7180104699	52.2463752556057	36.1749754944309	TRINITY_DN249460_c0_g1_i1	sp|P04146|COPIA_DROME_Copia_protein_OS=Drosophila_melanogaster_GN=GIP_PE=1_SV=3	1e-05
TRINITY_DN249468_c0_g1_i1	9.14200647950449	0	2.36810219874958	0	0	4.55505851372537	8.53545837623745	6.90923238523176	5.3532599578135	5.15571727631639	3.77132020576795	0	TRINITY_DN249468_c0_g1_i1	sp|Q95116|TSP2_BOVIN_Thrombospondin-2_OS=Bos_taurus_GN=THBS2_PE=2_SV=2	8e-11
TRINITY_DN249524_c1_g1_i1	0	2.23686226462753	6.11558996334322	0	2.45808060536733	0	0	0	0	2.1846482536048	0	0	-	-	-
TRINITY_DN249524_c2_g1_i1	0	1.52352076038909	23.8079689153899	3.94246494973141	0	1.93796057986881	0	0	0	13.2835844422816	1.57535796731339	4.74958539813205	-	-	-
TRINITY_DN249583_c0_g1_i1	0	0	7.59079998443635	7.66905076956465	2.50964298372322	7.32911349984942	6.34916666905417	5.46240347658531	9.7234355670084	0	16.7621647434158	2.44072903329091	TRINITY_DN249583_c0_g1_i1	sp|P0CT43|TF28_SCHPO_Transposon_Tf2-8_polyprotein_OS=Schizosaccharomyces_pombe_(strain_972_/_ATCC_24843)_GN=Tf2-8_PE=3_SV=1	2e-12
TRINITY_DN249596_c0_g1_i1	0	0	2.22364285784242	10.9936203016475	14.0437293187393	2.18358824888818	3.18028858934068	6.61163774675909	2.21692997532709	4.72378483373539	3.52774876531156	0	-	-	-
TRINITY_DN249762_c0_g1_i1	5.35038208866295	4.41779674856202	4.01234193389066	5.86823384612771	0	5.6337509714859	0	0	6.25077140111201	2.93633716512739	6.19719905187996	4.73311558650964	-	-	-
TRINITY_DN249771_c0_g1_i1	766.826107851192	852.092192975897	936.368489385035	969.076726778112	786.757179198249	748.72595340847	781.055589842075	854.000093874333	843.219772423183	789.251739759975	694.634229898187	802.418546573807	TRINITY_DN249771_c0_g1_i1	sp|Q13895|BYST_HUMAN_Bystin_OS=Homo_sapiens_GN=BYSL_PE=1_SV=3	2e-169
TRINITY_DN249789_c0_g1_i1	0	0	18.1566626500031	26.8310657578503	15.0473908667027	35.5723969481255	24.6710277695698	6.27835056816531	27.9106633602129	25.4517142053033	9.15873112516197	10.9255459202165	-	-	-
TRINITY_DN249802_c0_g1_i1	0	2.25435192196031	0	5.35943198194359	0	0	1.90299001855693	1.97798329894949	8.45882546338728	7.25771523811815	2.05782872620943	6.30439841179614	TRINITY_DN249802_c0_g1_i1	sp|Q8N2E2|VWDE_HUMAN_von_Willebrand_factor_D_and_EGF_domain-containing_protein_OS=Homo_sapiens_GN=VWDE_PE=2_SV=4	2e-08
TRINITY_DN249802_c0_g3_i1	0	0	0	0	0	0	1.55964869406772	3.23882290874413	2.35435267137069	6.10621364650036	0	1.7425365164429	TRINITY_DN249802_c0_g3_i1	sp|Q8N2E2|VWDE_HUMAN_von_Willebrand_factor_D_and_EGF_domain-containing_protein_OS=Homo_sapiens_GN=VWDE_PE=2_SV=4	2e-10
TRINITY_DN249833_c0_g1_i3	46.5612403983166	56.201729011497	95.6569190282942	101.311269058932	33.3244002525097	104.97544658675	66.7848274784498	74.9319896657772	82.504624004333	65.3430901145405	65.7930261816625	44.7418464861697	TRINITY_DN249833_c0_g1_i3	sp|Q80V23|ZNF32_MOUSE_Zinc_finger_protein_32_OS=Mus_musculus_GN=Znf32_PE=2_SV=1	8e-20
TRINITY_DN249833_c0_g1_i4	4.7703020104162	2.05312750147319	10.3563400130387	0	2.13274166031698	0	5.13376949241183	3.47147543667873	6.72456844306809	7.49740648868166	2.01500094105592	12.3347566651009	TRINITY_DN249833_c0_g1_i4	sp|A6QLU5|ZN184_BOVIN_Zinc_finger_protein_184_OS=Bos_taurus_GN=ZNF184_PE=2_SV=1	5e-24
TRINITY_DN249899_c1_g1_i1	8.00758329404838	0	0	0	2.25839499933832	2.7211452885573	0	0	2.96582677188619	0	2.26089917243732	0	-	-	-
TRINITY_DN249941_c0_g1_i1	9.01718434003813	0	2.52759282675464	2.48987893179703	4.08836542601968	0	6.57892418958947	5.02650759533695	4.79841498581865	3.64717831364576	4.06140892455775	12.0216304372017	-	-	-
TRINITY_DN249949_c0_g2_i1	23.2260973157422	13.9995504205983	27.0389729834035	16.8272939762578	39.2236019727759	13.7485186041108	25.817126165844	18.7025886154939	31.9287878600207	37.6845158400715	19.2970690400019	31.2687603799915	-	-	-
TRINITY_DN249958_c0_g1_i1	8.2511188399735	3.45091300800216	18.7727286236067	4.63182437781197	0	4.69495824776261	8.70938797186002	0	0	0	0	3.89342160319805	-	-	-
TRINITY_DN250010_c0_g1_i1	11.8424787812209	0	13.3089521179268	9.81382765131836	18.886445199044	11.0644604069335	16.8084502076058	11.4161526949366	3.58747537303424	2.5044857875667	9.13203328506628	5.30167137120554	-	-	-
TRINITY_DN250010_c0_g2_i1	8.01606824824368	2.18482897804317	29.9141884128981	14.7233468737288	25.600412711999	19.9115609040859	26.3356879050289	16.4449451504555	16.0528183730077	16.9577213787877	17.5405736437059	17.9137507395753	-	-	-
TRINITY_DN250011_c0_g1_i1	2.39354915680293	7.98736734533183	3.77127525819808	6.26526537936323	2.05932567671595	0	16.2981629496589	7.29035882388431	10.4834573767591	7.25056350188323	3.80696367631238	4.8210973011673	-	-	-
TRINITY_DN250099_c0_g2_i1	13.1732711495753	0	0	0	3.53601897724576	0	2.78912076329589	0	13.2203177219104	0	0	1.74427769236832	-	-	-
TRINITY_DN250152_c0_g1_i1	37.5806433543738	48.5781234206855	6.26433707524946	3.07181035684769	7.69955141432344	34.397934279363	13.5809888007273	18.0025141759333	27.088938559126	9.45263172762699	13.4973340825466	11.1920504976536	TRINITY_DN250152_c0_g1_i1	sp|P40724|RECQ_SALTY_ATP-dependent_DNA_helicase_RecQ_OS=Salmonella_typhimurium_(strain_LT2_/_SGSC1412_/_ATCC_700720)_GN=recQ_PE=3_SV=3	4e-17
TRINITY_DN250158_c1_g1_i1	0	0	8.47857333435514	8.18927355101441	0	0	0	11.1666661236029	3.72515243159365	2.96592589753509	3.42997719604444	0	-	-	-
TRINITY_DN250176_c0_g1_i1	2.66341844164363	0	0	0	9.61351246528173	0	13.2688753684303	1.97064990579211	2.79671586137252	10.4500016939905	2.34807503641646	2.41491586233101	-	-	-
TRINITY_DN250191_c0_g1_i1	7.52259546460928	6.20921068931682	6.31002110727055	10.0847413262903	5.13314188125488	2.01538159800235	1.3682847664767	5.63379319089241	2.20747839973948	3.1072492495828	1.69235568948276	5.1053656788927	-	-	-
TRINITY_DN250195_c0_g1_i1	390.198304700569	408.682699009832	230.119610914317	266.119269078159	119.520830011416	127.562902869504	390.636604349317	481.039510305743	208.645539221545	187.267402661153	206.372449923057	224.142623487695	TRINITY_DN250195_c0_g1_i1	sp|Q03049|YD541_YEAST_Putative_uncharacterized_oxidoreductase_YDR541C_OS=Saccharomyces_cerevisiae_(strain_ATCC_204508_/_S288c)_GN=YDR541C_PE=3_SV=2	8e-34
TRINITY_DN250202_c0_g1_i1	0	0	5.16818528135579	2.57548822413404	0	0	1.80892571584345	1.84126129777013	2.62063006292522	7.3902025029537	2.16258993833494	10.59320015478	-	-	-
TRINITY_DN250356_c0_g1_i1	43.3029962866725	20.5276294837169	10.1871898559852	3.37603504051109	24.2753055649511	16.5385105216108	11.7610993972436	8.4623828943284	19.4908624617518	25.6238422650632	6.56415530194529	25.4954777131834	-	-	-
TRINITY_DN250550_c0_g1_i1	137.281567730376	71.7997114090724	144.366599792856	122.900966567072	131.776065754968	270.998715009033	283.187500785259	242.454746119428	153.696542055352	128.105250127376	169.368131140418	152.756313470016	-	-	-
TRINITY_DN250550_c0_g1_i2	139.852009736598	69.4904897995673	177.4715643099	113.265162463631	123.74970805415	253.884234184178	295.147435966651	198.230101267561	132.033289833542	155.384530179109	136.629904723071	183.170755891847	-	-	-
TRINITY_DN250556_c0_g1_i1	24.9149504110081	30.8883175436438	18.6431319495896	18.5545887447972	7.6868638019676	14.1374528978059	56.0394206531697	97.0897572887112	22.665842159141	44.360670622593	10.0393148843183	15.9301422317534	-	-	-
TRINITY_DN250558_c0_g1_i1	10.6613015450902	2.91445978184117	0	0	6.35048747262675	5.76562507724055	6.58908525254973	10.7591713904246	10.4088488346207	4.36143320024099	6.05541312678841	1.55606894383981	TRINITY_DN250558_c0_g1_i1	sp|E9Q555|RN213_MOUSE_E3_ubiquitin-protein_ligase_RNF213_OS=Mus_musculus_GN=Rnf213_PE=2_SV=1	2e-11
TRINITY_DN250596_c0_g1_i1	8.46849425218395	2.89573420057892	0	1.71048460593904	0	1.60588020276823	7.48091711486166	0	0	1.14716010941977	4.9642872342107	2.60349568113871	-	-	-
TRINITY_DN250753_c0_g1_i3	30.0989102139327	17.9360125936378	13.1198565991472	29.3918495510048	20.7972172279299	24.9400400263331	25.7225488452937	9.07064291554969	6.42483568693363	37.6304724932082	10.4850204925826	10.4267894064981	-	-	-
TRINITY_DN250811_c0_g1_i1	4.82757002607192	4.12725681820821	39.1783030740254	30.7386850131327	19.15868594836	15.2692722709927	1.71200671710286	3.58056070992248	0	7.52682408382429	22.748228376539	8.1774184617975	-	-	-
TRINITY_DN250847_c0_g1_i1	21.2747748573251	0	7.60493999329286	0	0	3.75082653770317	5.01418668956039	0	7.0930326284756	2.71201223952203	21.5281000038322	30.492747765362	-	-	-
TRINITY_DN250865_c0_g1_i2	9.07943265489544	1.24324166611155	8.37766618427008	0	13.4612925880791	6.53000329230387	31.5653255370641	31.7276356877887	13.911219864864	8.60008892363288	7.88081305274806	2.67121124977919	-	-	-
TRINITY_DN250904_c0_g1_i1	229.986745025281	205.656852708976	265.74062981818	239.744088267829	215.372464297177	237.92329451846	241.604922771858	237.381012480184	307.683592878765	267.78478370799	260.805452443167	274.023983633065	-	-	-
TRINITY_DN251045_c0_g2_i1	16.9942131187234	39.8649486333518	15.3037291765431	0	7.55200534095179	3.6635735532975	10.1350810891659	18.0485473884218	29.5960158399917	1.44509207345304	8.95267571209005	1.51164517118526	-	-	-
TRINITY_DN251121_c1_g1_i1	2.53960538240765	0	2.74871414072117	2.68653285096472	4.32816814713833	0	1.81386558114253	0	0	1.93993097178299	0	0	-	-	-
TRINITY_DN251125_c0_g2_i1	0	0	24.4775115834764	10.509861177926	5.61571135320986	3.52629186609319	11.5765784656364	7.39550439335851	0	7.89555283224858	5.93342809976783	5.88801950005737	TRINITY_DN251125_c0_g2_i1	sp|Q8K3Z0|NOD2_MOUSE_Nucleotide-binding_oligomerization_domain-containing_protein_2_OS=Mus_musculus_GN=Nod2_PE=1_SV=1	4e-09
TRINITY_DN251142_c0_g1_i1	0	1.28151085022964	4.82678958200498	0	0	3.09915009416385	6.65407302819291	4.53632948432569	1.64853685248995	0	1.25615191666923	0	-	-	-
TRINITY_DN251173_c0_g1_i1	850.178304946166	1034.60170204764	1026.66942839765	1124.33338989451	595.302380444644	543.496233248619	762.551367449555	851.858037453791	541.433373661047	580.930850605749	559.901911240251	446.539313738698	TRINITY_DN251173_c0_g1_i1	sp|Q9NZV1|CRIM1_HUMAN_Cysteine-rich_motor_neuron_1_protein_OS=Homo_sapiens_GN=CRIM1_PE=1_SV=1	2e-09
TRINITY_DN251174_c0_g1_i1	25.2181084931266	26.4309000970265	27.675152938941	21.5692350313726	23.6651849923733	9.63791069596126	20.1855969800795	17.5190814425914	0	7.61379784337641	1.10550379187924	3.45015436815198	TRINITY_DN251174_c0_g1_i1	sp|O19058|FUT3_PANTR_Galactoside_3(4)-L-fucosyltransferase_OS=Pan_troglodytes_GN=FUT3_PE=3_SV=1	2e-43
TRINITY_DN251196_c0_g1_i1	31.5834516883579	23.4167572707736	8.48095810586587	3.39427281776966	4.07066928820032	1.62952265189703	8.22204585038605	12.1195032207874	7.52804608052049	6.14933123007285	1.31131818278363	2.65522668390649	-	-	-
TRINITY_DN251196_c1_g1_i1	16.6593720874358	17.4809436245012	11.5722001101904	4.89957350695824	0	6.3503869875348	10.1827421010967	10.4249265866075	0	3.66280584811375	5.06501596007176	2.63663511145693	-	-	-
TRINITY_DN251227_c0_g1_i1	2.57517274794753	0	2.78790629474084	0	9.1342004913333	2.69351289032505	3.6756569576155	5.79825272266248	9.91850484163591	3.84423837075855	22.1057188984026	4.46915141329158	-	-	-
TRINITY_DN251246_c0_g1_i1	3.49987000035901	0	10.8708725329282	7.32228316908675	14.4472482159468	0	12.563144863642	0	15.5535984669711	0	6.0505926834378	0	TRINITY_DN251246_c0_g1_i1	sp|Q9NZJ4|SACS_HUMAN_Sacsin_OS=Homo_sapiens_GN=SACS_PE=1_SV=2	8e-10
TRINITY_DN251293_c0_g1_i1	2.1061023453684	15.9941893781289	13.3878422865896	2.22488985765662	8.99416720615693	2.14301423923727	0	3.08596408253002	2.32329366943974	0	0	1.76849240674095	-	-	-
TRINITY_DN251299_c0_g1_i1	11.2984434828166	0	0	4.13298012586882	16.6105986187938	0	0	0	14.9190309275199	3.08407366100289	0	0	TRINITY_DN251299_c0_g1_i1	sp|Q7L622|G2E3_HUMAN_G2/M_phase-specific_E3_ubiquitin-protein_ligase_OS=Homo_sapiens_GN=G2E3_PE=1_SV=1	1e-21
TRINITY_DN251300_c0_g1_i1	0	0	15.0491126627214	22.2374776593006	27.1033616421071	0	0	5.01732615350302	7.27586572734238	8.06676215511173	9.51064202992336	15.0749679575639	-	-	-
TRINITY_DN251419_c0_g1_i1	8.95695418564159	12.1960795528769	3.34917070080001	0	5.16510057791371	0	0	8.9270831342671	6.58650314698454	4.84214877059065	0	2.64824295095973	TRINITY_DN251419_c0_g1_i1	sp|Q5DU56|NLRC3_MOUSE_Protein_NLRC3_OS=Mus_musculus_GN=Nlrc3_PE=2_SV=2	5e-06
TRINITY_DN251425_c0_g1_i1	6.89097634233739	4.56950418801902	11.2548087018541	7.07298595939777	17.3629534887145	10.8930297857119	10.3425223338023	1.05374895514516	17.2899573249209	11.3123533654403	3.25804495984483	5.5560923780127	TRINITY_DN251425_c0_g1_i1	sp|O43422|P52K_HUMAN_52_kDa_repressor_of_the_inhibitor_of_the_protein_kinase_OS=Homo_sapiens_GN=PRKRIR_PE=1_SV=2	3e-13
TRINITY_DN251432_c0_g1_i1	18.5995187110433	2.71095912735446	6.49199844441965	0	0	3.10932503600361	0	0	0	0	2.59717144655932	0	-	-	-
TRINITY_DN251482_c0_g1_i1	0	0	2.05852754147622	0	1.64202355220748	0	1.37117256042876	4.30745705595674	2.25940851546799	0	0	0	-	-	-
TRINITY_DN251482_c0_g2_i1	4.23190888104199	3.4729818079513	1.4993708880149	1.50952404921911	0	1.46434561852528	9.38574406825342	2.15920967234858	1.71191328143007	2.21144474642456	7.1307706075596	0	-	-	-
TRINITY_DN251527_c1_g1_i1	5.49568964183867	9.38306334018149	1.95132122219869	3.82726834360312	0	0	2.73357417074525	1.40511340988406	3.72298365645882	4.15315014142957	4.525246815887	4.60398312935232	-	-	-
TRINITY_DN251532_c0_g1_i1	5.50263384987574	9.13907950835052	4.50388188401257	4.49543959079815	11.0229623985533	1.43492974734135	3.10050604124397	11.6967200849213	9.97607109521482	11.3167669054341	7.06588929407704	0	-	-	-
TRINITY_DN251639_c1_g1_i1	5.56825661582607	1.51178392882871	2.01163907939921	0	0	1.88061506496068	3.89019770715414	1.3368868128345	0	5.75291427360556	3.13946205341978	0	TRINITY_DN251639_c1_g1_i1	sp|Q6PFY8|TRI45_MOUSE_Tripartite_motif-containing_protein_45_OS=Mus_musculus_GN=Trim45_PE=2_SV=2	9e-09
TRINITY_DN251667_c0_g1_i1	7.86849297713085	16.3875510661829	27.4481178733999	41.934515034326	13.0260791156727	7.06937810248144	13.625340020163	13.8601130674559	24.904500048319	35.1598808913493	26.0607072659122	5.9682563119648	-	-	-
TRINITY_DN251672_c0_g1_i1	1134.29298155541	1355.008312107	1407.71376075932	1381.81202125388	1191.53016422688	928.157051371016	773.905610604327	898.319661226404	838.526114631377	745.852230061347	949.441938403188	985.001298792479	-	-	-
TRINITY_DN251678_c0_g2_i1	52.2628692097547	94.3312270509433	68.2558943700808	44.443785731897	5.12311504805154	21.3080430902956	65.4968217289441	37.3877047707731	40.8056380368966	38.901031577966	10.0801959519649	10.0328840332065	-	-	-
TRINITY_DN251733_c0_g1_i1	0	0	0	0	0	0	4.25605389509192	0	0	0	0	0	-	-	-
TRINITY_DN251765_c1_g1_i1	7.09431143392289	0	5.57118757806694	1.8592658469016	5.95845296779069	16.1327704251017	1.31536945895975	1.32664694312218	3.87459710338466	8.18249598241963	1.43992204932794	1.44937196663953	TRINITY_DN251765_c1_g1_i1	sp|Q96JS3|PGBD1_HUMAN_PiggyBac_transposable_element-derived_protein_1_OS=Homo_sapiens_GN=PGBD1_PE=1_SV=1	2e-05
TRINITY_DN251804_c0_g1_i2	0	0	2.82977228348465	11.1911664799765	4.50969784836208	2.74463911494012	4.00186183146083	6.11191698439984	5.26911951508247	3.91076573074736	2.23436819384222	4.43980831736812	-	-	-
TRINITY_DN251816_c0_g2_i1	2.91332312837774	2.54885747873528	3.32964688959353	3.30139458746463	26.1726758753115	6.35225048811894	6.32495553695181	43.7333159105435	19.9983826183044	40.8065999883683	10.8557311264114	13.1541559585277	-	-	-
TRINITY_DN251878_c0_g1_i1	6.14842349667328	18.7482546868506	18.1900253625521	31.1369895027718	33.4155710675879	32.6014282561047	10.4483529488363	14.2412311058871	10.9229020915795	13.4896697383206	11.6870722027246	12.0578811490916	TRINITY_DN251878_c0_g1_i1	sp|Q8BZ39|NMUR2_MOUSE_Neuromedin-U_receptor_2_OS=Mus_musculus_GN=Nmur2_PE=2_SV=1	5e-14
TRINITY_DN251928_c0_g1_i1	0	0	3.11705294042292	6.07119306336913	2.41247563327566	0	10.2351195673332	0	0	0	0	14.8832483133169	-	-	-
TRINITY_DN251950_c0_g1_i2	1.77528678467735	2.97755414301728	0	13.0434013246865	6.1971600739642	0	2.60455845928249	0	3.76645287166131	2.72056009555092	8.73568160064559	1.48400519269705	-	-	-
TRINITY_DN252011_c1_g1_i1	6.34120122197742	1.73763791251451	7.01515468350948	0	0	2.25277785339855	7.68772122444277	18.8642088724791	2.36146143431264	5.17821732306051	3.74441842383819	0	-	-	-
TRINITY_DN252011_c1_g1_i2	0	4.75618205060251	0	0	0	6.0305508381987	0	4.19995102430932	3.01257592479259	6.60105254483031	4.9760138896694	4.92857447741612	-	-	-
TRINITY_DN252128_c0_g1_i1	3.39743208148715	0	0	15.016840653878	3.07198691887159	3.57059287691237	2.44459618798965	0	0	2.63185694889918	2.86254612309387	8.76486077224181	-	-	-
TRINITY_DN252134_c0_g1_i1	1.82914779826488	1.48836361494231	4.04876389878171	2.00606032413149	3.19280781340273	1.93219859033258	8.28920981459483	1.40731426785341	1.99542038655578	1.49561359554581	1.60298281574575	1.61658194321503	-	-	-
TRINITY_DN252186_c0_g1_i1	6.26770112003504	13.4011498418	1.70912238225354	1.6967914020091	2.81473261684098	0	0	0	5.34852078251886	0	3.90847108917623	0	-	-	-
TRINITY_DN252228_c0_g1_i1	8.88227139826789	20.72519948165	3.29887370166475	12.8630460062	5.278124998237	15.7831639964951	20.0392214069795	4.55221430272272	21.8861541106676	28.2979971401074	15.4916071171949	18.3149823722251	-	-	-
TRINITY_DN252260_c0_g1_i1	12.1824194652857	4.43230774030941	13.0855303425534	13.2387465970841	1.53038821511822	28.4705161943514	29.6952927772781	32.8415050264704	1.87683390418323	3.98063477101722	12.6493068561736	13.0609126576036	-	-	-
TRINITY_DN252267_c0_g1_i1	5.03399746029893	4.10150692108786	1.89181033313563	5.57878497417672	0	0	8.5755896102417	3.79754682521273	0	0	0	0	-	-	-
TRINITY_DN252267_c1_g2_i1	25.9857689909747	17.3135159439845	0	5.15780520504982	0	0	3.63319231990213	2.44656444110894	5.62912279996396	0	0	1.38043852631351	TRINITY_DN252267_c1_g2_i1	sp|Q91ZX1|C209A_MOUSE_CD209_antigen-like_protein_A_OS=Mus_musculus_GN=Cd209a_PE=2_SV=1	6e-07
TRINITY_DN252288_c0_g1_i1	0	0	0	0	0	0	2.84969824043922	0	3.67087950321949	2.83058334254026	16.3191474593278	9.64364082496117	-	-	-
TRINITY_DN252292_c0_g1_i2	0	4.42384299512343	7.11765168126836	0	1.45112243029222	0	7.59287084601168	3.91310866904564	0	3.73709743560192	0	8.20112890117534	-	-	-
TRINITY_DN252374_c0_g2_i1	0	0	8.17728515586651	5.373946064302	13.0889791522556	10.4540324916614	12.4963698000515	5.59920947997724	10.3344143299931	19.161969352855	21.2972749280048	28.0690879649137	-	-	-
TRINITY_DN252394_c0_g1_i1	2.88395129844594	8.35888252191321	0	3.10539499168195	4.96142380315596	3.02687370954479	2.17601480148569	6.66362671611882	16.027649871443	1.13383842441795	1.23255955450133	6.18853885308669	-	-	-
TRINITY_DN252414_c0_g1_i2	1218.26364717869	1420.88572500918	1660.12616757868	1627.51640071972	1760.93690286092	2159.06549580247	1235.95926251875	1191.72258929182	1982.01949822264	1733.53042288731	1760.98211664541	1653.45110557022	TRINITY_DN252414_c0_g1_i2	sp|Q05090|KLC_STRPU_Kinesin_light_chain_OS=Strongylocentrotus_purpuratus_PE=2_SV=1	8e-05
TRINITY_DN252431_c0_g1_i2	8.40772158153452	23.3736333063283	6.33698829622262	6.1696627844188	0	11.9408087123098	3.957816767831	19.0443096162297	3.26913399074287	16.1454498754313	7.29122648055141	9.98121963279655	-	-	-
TRINITY_DN252431_c0_g1_i3	17.1352673444764	38.6715262605985	11.4954056498249	16.8178955130913	13.5063888818034	5.34161581549558	15.8761644065213	14.8621754612065	17.2382815717082	14.8399427597019	8.8343152876658	9.01042366546117	-	-	-
TRINITY_DN252447_c0_g1_i1	1855.82874758232	2142.9853952226	3679.52177653802	4020.22236144829	3324.64355104311	3605.9765229731	1562.79299693816	1649.51784735725	1740.77673322452	1801.43588822114	3043.81333324361	3129.30226674768	TRINITY_DN252447_c0_g1_i1	sp|O60760|HPGDS_HUMAN_Hematopoietic_prostaglandin_D_synthase_OS=Homo_sapiens_GN=HPGDS_PE=1_SV=3	8e-31
TRINITY_DN252459_c1_g1_i1	528.940326183741	637.434435275577	725.645020091269	716.336586405094	587.934369938542	557.37073821124	471.917660998228	603.376972604573	683.224411226231	520.947239199649	622.62700333175	683.041431910106	TRINITY_DN252459_c1_g1_i1	sp|Q62302|TX261_MOUSE_Protein_TEX261_OS=Mus_musculus_GN=Tex261_PE=2_SV=1	1e-54
TRINITY_DN252472_c0_g1_i1	5.53656281633187	4.6082979729417	0	6.00179909419157	0	8.57747597091769	0	1.99070123393263	0	2.12543475989151	4.75374510078937	0	-	-	-
TRINITY_DN252472_c1_g1_i1	3.53449338761885	1.56035840671838	3.95958789744132	3.91892120465985	11.8778355240554	11.9333775750111	5.09321625986444	4.05114950496235	8.18767502152979	9.48559816921365	9.68158236720275	17.7593284156979	-	-	-
TRINITY_DN252519_c0_g1_i1	15.3501718659467	11.3495161188891	3.28552861664515	1.62407822875121	2.67686121472601	1.6102016949204	2.32944023260052	16.7111481620906	3.61735627489194	13.524707841537	9.03847033364758	3.95216488278022	TRINITY_DN252519_c0_g1_i1	sp|Q9HCU4|CELR2_HUMAN_Cadherin_EGF_LAG_seven-pass_G-type_receptor_2_OS=Homo_sapiens_GN=CELSR2_PE=1_SV=1	1e-05
TRINITY_DN252571_c1_g1_i1	8.1830113495849	9.14334744709975	6.90981523081863	3.49384894017943	19.3690048887227	15.1823851271925	1.20305992511649	0	0	0	0	0	TRINITY_DN252571_c1_g1_i1	sp|Q9W5R8|RL5_DROME_60S_ribosomal_protein_L5_OS=Drosophila_melanogaster_GN=RpL5_PE=1_SV=2	1e-84
TRINITY_DN252575_c0_g1_i1	11.2575377573482	3.87966302151853	0	0	0	4.4714410703366	0	13.4113732479055	4.5731167343118	8.04044304518927	24.0419612111762	3.69913301086438	-	-	-
TRINITY_DN252588_c0_g1_i1	8097.82544755514	8057.84168392849	11626.3031083024	11294.4781940753	11700.48285481	10610.7037309558	7779.12114419762	8102.87022497019	9008.94464758833	7250.90577641336	11403.4076517078	11269.5946713813	TRINITY_DN252588_c0_g1_i1	sp|P35544|UBIM_HUMAN_Ubiquitin-like_protein_FUBI_OS=Homo_sapiens_GN=FAU_PE=1_SV=1	8e-21
TRINITY_DN252635_c0_g1_i1	0	0	0	0	0	0	117.441367107057	155.908946552536	275.040849599358	155.818678398911	146.210535882412	124.619671685045	TRINITY_DN252635_c0_g1_i1	sp|Q23858|CALR_DICDI_Calreticulin_OS=Dictyostelium_discoideum_GN=crtA_PE=1_SV=3	6e-101
TRINITY_DN252657_c0_g1_i1	439.420804325842	619.926994864674	705.836963391593	696.529622701387	512.550192346775	501.085017807093	471.476631148244	509.547341185713	322.855647572016	282.413416981456	333.504227228749	317.180408564849	-	-	-
TRINITY_DN252663_c0_g2_i1	0	8.63103474948909	1.73116345227689	0	1.43954021515783	3.38729530105071	7.68360880726749	3.88829441545238	1.80329636211138	4.9416876082885	2.67453956233664	4.10952722502344	-	-	-
TRINITY_DN252731_c0_g1_i1	23.4395232096316	0	78.7101063694637	50.9184940784077	39.6879666285441	69.0900272705654	36.395884938991	29.5920474376149	25.8528706072794	40.6696001040697	6.19116422760833	36.3204540731176	TRINITY_DN252731_c0_g1_i1	sp|P54132|BLM_HUMAN_Bloom_syndrome_protein_OS=Homo_sapiens_GN=BLM_PE=1_SV=1	1e-78
TRINITY_DN252757_c0_g1_i1	722.573057102447	680.963853902096	1594.36428652539	1540.13448684878	1389.20062133893	1493.3727840659	556.702133003305	455.709483127305	1102.53566354492	1044.8200249095	1189.47220701356	1314.88277699034	TRINITY_DN252757_c0_g1_i1	sp|Q16740|CLPP_HUMAN_ATP-dependent_Clp_protease_proteolytic_subunit,_mitochondrial_OS=Homo_sapiens_GN=CLPP_PE=1_SV=1	7e-83
TRINITY_DN2527_c0_g1_i1	2.12564378079772	0	0	0	5.80454841482667	2.28488036652894	10.7381252817907	4.75577686444424	12.4630135748286	5.46493529261963	17.3272690254414	24.7203214145829	-	-	-
TRINITY_DN252866_c0_g1_i1	3.25531452387846	2.77420464469461	0	0	0	0	0	4.87100269942688	6.84883122579354	0	28.9375849378908	5.80098924765404	TRINITY_DN252866_c0_g1_i1	sp|Q91756|GLRK_XENLA_Glutamate_receptor_U1_OS=Xenopus_laevis_GN=kbp_PE=2_SV=1	6e-20
TRINITY_DN252894_c0_g1_i1	0	7.66296843423413	0	0	17.7908302538988	6.7807069997242	1.57795184656616	0	0	0	0	1.83400058295139	-	-	-
TRINITY_DN253012_c0_g1_i1	1.93373408149821	0	8.27123070022835	4.09880065159364	0	0	4.16580412822915	1.46626702063522	2.16758364725921	2.9848680906107	0	0	TRINITY_DN253012_c0_g1_i1	sp|Q96JB1|DYH8_HUMAN_Dynein_heavy_chain_8,_axonemal_OS=Homo_sapiens_GN=DNAH8_PE=1_SV=2	2e-49
TRINITY_DN253039_c0_g2_i1	15.0180434159236	8.74552220643718	13.2368067575771	13.228277422924	15.0978674123897	36.6771212514693	12.174575224706	19.2901000902103	27.6245724674265	23.4440038693292	21.1280959065651	6.71000677081593	TRINITY_DN253039_c0_g2_i1	sp|A5PKF5|THA11_BOVIN_THAP_domain-containing_protein_11_OS=Bos_taurus_GN=THAP11_PE=2_SV=1	1e-06
TRINITY_DN253090_c0_g1_i1	0	2.8416914261668	1.89995228031366	7.56500145455917	9.37904108474436	5.41651024694757	11.0909491617786	14.0922111807875	5.48401567844262	4.24485269383222	8.97011273890256	4.50979788079645	-	-	-
TRINITY_DN253090_c0_g3_i1	3.23776954825979	4.05721816502554	0	5.24320035518809	8.86069782837513	10.3677055412883	18.3095238489898	12.181160844814	21.2033915682201	4.02466208426191	9.75416711996293	9.71642768741722	-	-	-
TRINITY_DN253095_c1_g1_i1	0	1.44443052044243	0	0	0	1.66008177497307	11.3496094452783	6.51261593858126	7.38588420918226	2.44051647932942	0	2.75194282205888	-	-	-
TRINITY_DN253150_c0_g1_i1	1.29253412220018	24.2668773203858	15.6112201698197	0	5.78441649020963	4.05519448893905	23.6124733847936	7.87617345390682	6.23812021282548	10.5856504946175	17.7043760167931	0	-	-	-
TRINITY_DN253157_c0_g1_i1	2.34306259430841	0	0	0	0	0	5.12713335845897	17.7370671842113	0	3.75449939329193	16.4097161738191	6.38403580248335	TRINITY_DN253157_c0_g1_i1	sp|P16388|KCNA1_MOUSE_Potassium_voltage-gated_channel_subfamily_A_member_1_OS=Mus_musculus_GN=Kcna1_PE=1_SV=1	2e-38
TRINITY_DN253179_c0_g1_i1	4.34267984955834	16.4974504889756	0	4.64679053814548	5.06522353693217	10.4958983759504	20.6795835099876	7.64044644499214	15.2546555733857	10.505576269015	2.44370521642591	6.18440950690291	TRINITY_DN253179_c0_g1_i1	sp|P03697|EXO_LAMBD_Exonuclease_OS=Enterobacteria_phage_lambda_GN=exo_PE=1_SV=1	5e-06
TRINITY_DN253271_c0_g1_i1	3.15786775453324	3.90161623145988	0	0	0	0	9.34255127619111	8.23550971861863	0	1.22020869993009	2.60994562143845	1.31903115241921	-	-	-
TRINITY_DN253361_c0_g1_i1	1.41168154166124	7.11275999714593	0	1.60479353407663	0	3.0774854708084	14.6782677576974	0	7.92616358027156	2.32772801442557	0	0	TRINITY_DN253361_c0_g1_i1	sp|Q9DC33|HM20A_MOUSE_High_mobility_group_protein_20A_OS=Mus_musculus_GN=Hmg20a_PE=2_SV=1	2e-07
TRINITY_DN253361_c0_g1_i2	0	0	2.18818443699611	0	12.5483127413791	2.13219907633793	4.38256243873956	0	2.00445694961759	1.52471593783174	0	1.73442054341348	TRINITY_DN253361_c0_g1_i2	sp|Q9DC33|HM20A_MOUSE_High_mobility_group_protein_20A_OS=Mus_musculus_GN=Hmg20a_PE=2_SV=1	9e-08
TRINITY_DN253437_c0_g1_i1	0	1.55259609311822	3.74468144256334	3.76861717472855	4.67895079283442	1.8147294584185	6.84670295141335	0	6.01349133636025	5.45101913080231	0	2.9407034186949	-	-	-
TRINITY_DN253473_c0_g1_i1	0	0	9.66836956509668	12.0156377386673	3.81736702579327	6.92098400688583	0	0	0	0	3.80925338690392	3.7766391261019	-	-	-
TRINITY_DN253473_c1_g1_i1	15.5722780198824	2.22356052219243	2.96404214611872	2.95554303972574	39.8924162031293	11.6780894275034	7.55425384207397	3.97317865125464	12.0454841988707	10.5608806273051	2.44244448508805	17.1737985443848	-	-	-
TRINITY_DN253529_c0_g1_i1	3.49087508088599	0	3.78105523025216	7.43060343127802	6.19921435198634	0	0	0	0	8.21679549322892	3.0558180912033	0	-	-	-
TRINITY_DN253556_c0_g1_i1	36.6510960066614	28.9060378254079	22.1195988629999	15.9664423373604	12.7089377181584	15.5197587605535	8.71087737848286	6.73205491847856	8.44969518781965	13.0963242454001	35.0610312065064	32.7184082706847	-	-	-
TRINITY_DN253587_c0_g1_i1	6.10458818343927	1.76935403234472	0	0	0	0	5.73694607673644	3.01362137706451	6.37413722128169	0	0	1.75501018659713	-	-	-
TRINITY_DN253668_c0_g1_i1	5.59511117034443	7.09005989792347	1.60238579069782	17.4058348164952	20.8166839577588	1.50219868867297	10.7032069709664	13.1661707894129	11.9465773427217	8.12216559287116	2.44042360691414	2.49721734733033	-	-	-
TRINITY_DN253672_c0_g1_i1	2.70278342095378	4.64631819396609	0	0	0	0	7.66988144289366	0	0	6.53415588863794	2.46853976976492	0	-	-	-
TRINITY_DN253674_c1_g1_i1	3.02115365880339	15.5196479384489	0	9.56576770766648	2.4511645360261	9.1488732665932	6.33006089187565	11.2724249092289	3.48195509147401	0	2.54887431221954	0	-	-	-
TRINITY_DN253685_c1_g1_i1	2.36414477589596	0	14.3733069583441	0	12.0577315851377	0	1.65805709943115	3.44219226537674	2.33302638254483	0	2.00164275092471	0	-	-	-
TRINITY_DN253710_c0_g1_i1	0	0	14.5060351505066	47.3889547717731	13.1491401514757	1.74730046182198	1.32042516699616	0	3.94841578297399	6.52667989232184	2.84783450079114	5.75105650854693	-	-	-
TRINITY_DN253710_c1_g1_i1	3.25536877550375	1.34614344766329	15.2992727853362	38.0332010771174	1.36351236378579	1.64050930258018	0	0	0	3.65361847914697	13.4491296490405	12.3175351982976	-	-	-
TRINITY_DN253718_c0_g1_i1	31.470716811006	46.7328623193779	23.0506232962268	51.5253492760328	3.93267071649351	15.3079141849459	30.9254599029302	31.6610219332205	30.6650077814511	9.53144494180274	8.66041779379248	13.8700361586836	TRINITY_DN253718_c0_g1_i1	sp|Q8WYN3|CSRN3_HUMAN_Cysteine/serine-rich_nuclear_protein_3_OS=Homo_sapiens_GN=CSRNP3_PE=2_SV=1	2e-05
TRINITY_DN253731_c1_g1_i1	2.86842448328805	0	0	0	2.64607639122269	4.63672099637863	5.39530929538226	1.11060165261272	3.51507576853313	6.11685117860796	7.65772849653177	9.10999419037654	-	-	-
TRINITY_DN253809_c0_g1_i1	0	0	2.20841886193558	4.39242529641987	3.6255365876299	4.2452143859263	0	0	0	0	3.55446514557399	0	-	-	-
TRINITY_DN253820_c0_g1_i1	172.570079916263	193.661277361922	205.515513731964	129.190798815345	173.776269031584	189.617472321226	204.866226075177	124.0947885858	188.747696734491	176.706431961603	181.75110850147	191.250573355595	TRINITY_DN253820_c0_g1_i1	sp|Q9DC60|UBIA1_MOUSE_UbiA_prenyltransferase_domain-containing_protein_1_OS=Mus_musculus_GN=Ubiad1_PE=2_SV=1	3e-94
TRINITY_DN253824_c0_g1_i1	0	0	4.97454906126537	0	9.87334928825447	0	14.3252783880847	0	0	3.60061997032296	0	2.0307820063914	-	-	-
TRINITY_DN253824_c2_g1_i1	0	0	1.81556991059584	0	0	0	2.44230415668672	5.05647958478202	5.52591855604773	2.61870640116242	1.408413035965	2.82073354304675	-	-	-
TRINITY_DN253835_c0_g1_i1	0	1.71133673997238	0	0	0	2.03642886533606	5.83412158439541	1.52827745395459	0	0	16.5802857077639	22.1609830966675	-	-	-
TRINITY_DN253878_c0_g1_i1	4.03675493455017	0	0	0	3.38938265556963	0	2.87395901942901	5.91701505079432	0	5.96241330772141	0	13.5574808081371	-	-	-
TRINITY_DN253883_c0_g1_i1	16.0298362275751	0	0	0	8.05700557245336	3.2741476612888	0	7.29856584005242	0	0	2.6809822702764	0	-	-	-
TRINITY_DN253883_c0_g2_i1	14.8578926180687	10.0527740622481	3.14541726823986	0	0	0	0	0	12.7199598783031	13.1226253408736	10.1032784595476	0	-	-	-
TRINITY_DN253968_c0_g2_i1	8.36220446791652	1.36191703795732	1.836249974656	5.39707342176491	13.408468296081	3.54396654034517	10.0613554613354	1.30540278356316	0	0	8.49383439569538	10.2254599934824	-	-	-
TRINITY_DN253998_c0_g1_i1	0	0	1.84459667494353	5.4939370763241	34.9923761837303	38.8155739156571	0	0	1.93893852054429	1.3586407329206	11.4512412818793	18.9970856623525	TRINITY_DN253998_c0_g1_i1	sp|P86934|EF1A1_TRYB2_Elongation_factor_1-alpha_1_OS=Trypanosoma_brucei_brucei_(strain_927/4_GUTat10.1)_GN=TEF1_PE=1_SV=1	2e-134
TRINITY_DN253998_c1_g1_i1	0	0	5.5383066375403	0	8.74941465323253	8.05254043213744	0	0	0	0	0	4.40787724411289	TRINITY_DN253998_c1_g1_i1	sp|P0CT31|EF1A1_DICDI_Elongation_factor_1-alpha_OS=Dictyostelium_discoideum_GN=eef1a1_PE=1_SV=1	4e-64
TRINITY_DN254004_c0_g1_i1	24.9885156149009	19.4349482485235	13.1986263248044	24.7954062231387	9.38167251706797	16.5805821912404	9.37680762851639	9.5697840626422	14.8779312999647	32.1574126841101	23.3129618552299	18.4012799986926	-	-	-
TRINITY_DN254054_c0_g1_i1	6.92974455376935	0	4.95129151688554	2.50001499587029	7.95433080045118	4.81267889509296	6.64028774245042	0	11.4764886384961	0	5.82859272697539	0	TRINITY_DN254054_c0_g1_i1	sp|Q6AYF9|IIGP5_RAT_Interferon-inducible_GTPase_5_OS=Rattus_norvegicus_GN=Irgc_PE=2_SV=1	6e-15
TRINITY_DN254072_c1_g2_i1	0	4.4298981332239	2.69636961049085	5.5824610819216	0	2.66136464711898	5.59145587312884	1.955873916601	10.7569372437615	9.28464699112669	6.55720273942036	2.19723081316344	-	-	-
TRINITY_DN254076_c0_g2_i1	9.44723697370896	11.6202634832933	0	10.5453968861265	4.30858402999386	5.20792393923249	3.32099614279272	6.9490830348751	32.215682002857	0	0	4.24869760896391	-	-	-
TRINITY_DN254098_c0_g1_i1	2.0989845321304	1.75087741417618	4.41758447050583	0	12.4130238602062	12.9793387311006	0	14.4127636239556	6.70982880465172	12.7903488299086	5.22982877224585	5.33517235718041	TRINITY_DN254098_c0_g1_i1	sp|Q8LHH9|SHL2_ORYSJ_Probable_RNA-dependent_RNA_polymerase_SHL2_OS=Oryza_sativa_subsp._japonica_GN=SHL2_PE=2_SV=1	1e-15
TRINITY_DN254102_c1_g3_i1	2.62412941460888	9.13267760022668	5.49754872444793	2.7242099811525	0	2.67965667739271	5.41234645225128	3.79999968981978	15.4788962123268	0	0	8.65495736724444	-	-	-
TRINITY_DN254104_c0_g1_i1	3.60234047020605	9.42654296618927	0	0	1.65660892616472	0	6.64907524152516	2.78145606196281	2.02353413830362	4.2958065626999	1.5255127290514	4.69035687280016	-	-	-
TRINITY_DN254123_c0_g1_i1	4.77469639206466	10.5024191925576	3.62335920303042	3.54477909311088	0	3.37833220621659	4.7737385392656	1.21513400593515	5.83443351272818	2.62484032103142	13.7351117208989	0	-	-	-
TRINITY_DN254146_c0_g1_i1	0	0	3.84965956623742	7.5071949576907	29.9339611111001	14.4715111006798	14.2170481734917	5.05409392194502	3.71558036849855	16.2710105846439	0	3.10101529392653	-	-	-
TRINITY_DN254213_c3_g1_i1	0	3.47283954332633	10.0402012119606	4.04478923035823	0	0	1.46066107501764	3.05006993709875	8.68562311498735	12.4203320483841	0	4.73842474588879	TRINITY_DN254213_c3_g1_i1	sp|P63156|BARH1_RAT_BarH-like_1_homeobox_protein_OS=Rattus_norvegicus_GN=Barhl1_PE=2_SV=1	8e-12
TRINITY_DN254238_c0_g1_i1	3.70733906579158	9.44717133681054	7.88289836159831	0	0	3.83180306922117	8.18965953082056	6.98927809358997	1.99835224923806	7.04786492224769	1.54031705218779	4.70325870096884	-	-	-
TRINITY_DN25423_c0_g1_i1	2.73786252186604	0	18.2836095778972	0	7.38185242706022	0	0	0	0	10.8613616358655	4.89519730287972	0	-	-	-
TRINITY_DN25423_c1_g1_i1	7.38975493492511	0	3.67912431461957	7.44228607789766	9.12740180930762	0	2.60754554700941	0	0	2.65724831470048	5.9308046661751	0	-	-	-
TRINITY_DN254242_c0_g2_i1	1.72855443465287	11.6584971012552	7.64610741260424	3.80895918561164	0	0	10.4019331090911	0	2.01847366298901	6.98199508964572	3.03068689519656	4.5233086448079	TRINITY_DN254242_c0_g2_i1	sp|Q32KH7|ARSI_CANFA_Arylsulfatase_I_OS=Canis_familiaris_GN=ARSI_PE=2_SV=2	8e-09
TRINITY_DN254246_c0_g2_i1	0	0	2.33770238413814	0	1.87365807261903	8.86517530956663	0	0	0	1.65723022434071	14.7983902830435	12.9905995970088	-	-	-
TRINITY_DN254287_c0_g1_i1	0	15.6812072031854	26.6227219560772	13.3585472604851	0	0	8.87057486637609	0	6.1060926796173	9.64196358613833	0	2.72229525821403	-	-	-
[truncated: 38,165 more rows]
