# Supplementary material for: Metatranscriptomic Analysis of Corals Inoculated With Tolerant and Non-Tolerant Symbiont Exposed to High Temperature and Light Stress
Source: Front Physiol. 2022 Apr 11;13:806171. doi: 10.3389/fphys.2022.806171 (PMC9037784; doi:10.3389/fphys.2022.806171)
Supplement: Supplementary file 2 [file Data_Sheet_2.CSV]

contig_name	control_replicate1	control_replicate2	day1_replicate1	day1_replicate2	day2_replicate1	day2_replicate2	contig_name	annotation_information_blastx_against_UniProtKB	e-value_of_annotation_information
TRINITY_DN100004_c0_g1_i1	10.6236587182921	9.98879462780179	14.4046236081762	14.040361933218	16.7997584532788	0	-	-	-
TRINITY_DN100009_c0_g2_i1	103.356722579933	129.71291205485	102.414648004463	107.490153321005	190.656159265099	87.0236225822005	-	-	-
TRINITY_DN100011_c0_g2_i1	100.434371374969	112.813185157267	132.920728301286	104.596380552119	52.4068636424433	70.2229022590878	-	-	-
TRINITY_DN100020_c0_g1_i1	71.5154539698032	92.5257581004082	62.1280930551684	96.6699419058928	95.7813689777785	9.71046365345889	-	-	-
TRINITY_DN10002_c0_g2_i1	2.28644071902391	7.66420977533689	0	6.62059976024547	27.9764378876736	0	TRINITY_DN10002_c0_g2_i1	sp|Q9MAG8|PPR79_ARATH_Putative_pentatricopeptide_repeat-containing_protein_At1g53330_OS=Arabidopsis_thaliana_GN=At1g53330_PE=3_SV=1	7e-05
TRINITY_DN100030_c0_g1_i1	65.7659346439496	78.3769947582827	84.3675447542085	99.6610437607838	77.9831381581607	45.1094326743187	TRINITY_DN100030_c0_g1_i1	sp|Q3UQI9|F188B_MOUSE_Protein_FAM188B_OS=Mus_musculus_GN=Fam188b_PE=2_SV=1	2e-13
TRINITY_DN100037_c0_g1_i1	26.5095733556412	33.3111319394842	32.41055255159	11.6904121696081	0	10.1301997898667	-	-	-
TRINITY_DN100039_c0_g1_i1	4.95943256221995	4.33548106135628	18.7402267546931	3.15459928361764	8.19136445843463	44.9828958020926	-	-	-
TRINITY_DN100040_c0_g1_i1	2.91123880519037	25.6508684388751	21.7036102377317	23.5808858335774	19.076634414548	0	-	-	-
TRINITY_DN100041_c0_g1_i1	33.1283892139406	34.6702860995132	30.7461808952641	41.4679186271835	39.1666214106388	13.8318273183208	-	-	-
TRINITY_DN100043_c0_g1_i1	17.8406749968689	13.4424258577278	4.90872004806227	6.94307345398453	0	23.9105739942988	-	-	-
TRINITY_DN100046_c0_g2_i1	38.7105920620039	45.0511089682882	58.8713786029145	49.2238919998926	30.1537093520232	15.1063793888336	-	-	-
TRINITY_DN100056_c0_g1_i1	11.8124836590382	13.8792992338755	48.1708332664251	39.191766468657	60.7998329086264	32.2672539333813	TRINITY_DN100056_c0_g1_i1	sp|P15387|KCNB1_RAT_Potassium_voltage-gated_channel_subfamily_B_member_1_OS=Rattus_norvegicus_GN=Kcnb1_PE=1_SV=3	1e-17
TRINITY_DN100068_c0_g1_i1	49.593533132992	40.9564813788107	46.7420548911955	51.5094272649375	75.8504261253918	27.4801722173619	-	-	-
TRINITY_DN100070_c0_g1_i1	29.879574307561	46.8448663698751	32.5553737214181	33.2393571633029	28.2035258535395	21.3568034820562	TRINITY_DN100070_c0_g1_i1	sp|P09926|SURF2_MOUSE_Surfeit_locus_protein_2_OS=Mus_musculus_GN=Surf2_PE=2_SV=1	2e-08
TRINITY_DN100072_c0_g1_i1	57.4612546044596	69.6030165305841	62.6919430375714	35.814009246892	32.0907767845282	52.0094138833544	-	-	-
TRINITY_DN100073_c0_g1_i1	59.0513328967537	45.5036749028289	50.4038367673448	67.4299286632681	57.1337819262687	68.0738845255792	-	-	-
TRINITY_DN100075_c0_g1_i1	101.743565570846	111.062240469721	127.160833485409	124.189530705924	105.047533455858	91.0326945494928	-	-	-
TRINITY_DN100080_c0_g1_i1	12.3886037369162	12.7613473078037	14.4784761718786	9.76114251063281	52.866580175834	10.35106590624	TRINITY_DN100080_c0_g1_i1	sp|Q06132|SGD1_YEAST_Suppressor_of_glycerol_defect_protein_1_OS=Saccharomyces_cerevisiae_(strain_ATCC_204508_/_S288c)_GN=SGD1_PE=1_SV=1	1e-06
TRINITY_DN100087_c0_g2_i1	120.691950795404	135.033197166151	200.043933989585	162.976164008178	265.317611979174	342.857916670461	-	-	-
TRINITY_DN100095_c0_g1_i1	10.0031180677573	14.1016555912782	11.2622129759236	17.5784947894486	5.66263927567822	12.0183049783101	TRINITY_DN100095_c0_g1_i1	sp|Q568Q0|NUD18_DANRE_8-oxo-dGDP_phosphatase_NUDT18_OS=Danio_rerio_GN=nudt18_PE=2_SV=1	2e-05
TRINITY_DN10010_c0_g1_i1	4.20400538832968	10.6698072426066	18.2526639634148	6.30001847804688	6.95292719045286	13.2819512735307	TRINITY_DN10010_c0_g1_i1	sp|Q8UVC3|INVS_CHICK_Inversin_OS=Gallus_gallus_GN=INVS_PE=2_SV=2	8e-07
TRINITY_DN100119_c0_g1_i1	4.5526709381566	5.20943834333091	18.63320125873	27.9770722407248	42.9070103025474	19.1178943903977	TRINITY_DN100119_c0_g1_i1	sp|Q8NBL1|PGLT1_HUMAN_Protein_O-glucosyltransferase_1_OS=Homo_sapiens_GN=POGLUT1_PE=1_SV=1	3e-13
TRINITY_DN100120_c0_g2_i1	4.55185954801401	6.13742309340968	2.82946083671067	1.37302876034719	38.6910365580025	0	-	-	-
TRINITY_DN100125_c0_g1_i1	30.6516275540071	30.2066167554332	10.8190720354807	23.1610758032141	0	0	TRINITY_DN100125_c0_g1_i1	sp|P21375|OSM1_YEAST_Fumarate_reductase_2_OS=Saccharomyces_cerevisiae_(strain_ATCC_204508_/_S288c)_GN=OSM1_PE=1_SV=3	5e-56
TRINITY_DN100129_c0_g1_i1	17.1377228941224	4.86597941501608	9.30537273449487	10.5836084125976	68.9686785210688	25.7136123778843	TRINITY_DN100129_c0_g1_i1	sp|Q6QNU4|DDB1_SOLLC_DNA_damage-binding_protein_1_OS=Solanum_lycopersicum_GN=DDB1_PE=1_SV=1	1e-40
TRINITY_DN100131_c0_g1_i1	5.69568136228224	12.2334377751437	4.13267410647942	12.8818644857413	0	0	TRINITY_DN100131_c0_g1_i1	sp|Q9FNB0|CHLH_ARATH_Magnesium-chelatase_subunit_ChlH,_chloroplastic_OS=Arabidopsis_thaliana_GN=CHLH_PE=1_SV=1	6e-38
TRINITY_DN100133_c0_g1_i1	186.790403515303	152.764811847706	154.566541489851	144.16095451112	160.34796729077	195.780073802765	-	-	-
TRINITY_DN100137_c0_g1_i1	2.28530936305138	4.97957405800186	9.92110179937408	4.24078469726707	7.34939604139115	0	-	-	-
TRINITY_DN100148_c0_g2_i1	16.0869875101982	15.8013900911243	9.27985655295248	17.2576267049901	44.1480960503123	19.3266068506637	TRINITY_DN100148_c0_g2_i1	sp|P44402|PRMA_HAEIN_Ribosomal_protein_L11_methyltransferase_OS=Haemophilus_influenzae_(strain_ATCC_51907_/_DSM_11121_/_KW20_/_Rd)_GN=prmA_PE=3_SV=1	2e-08
TRINITY_DN100153_c0_g1_i1	3.88959440820818	5.04815063071953	6.57025556543351	0	0	0	TRINITY_DN100153_c0_g1_i1	sp|Q7TXL8|PPSC_MYCBO_Phthiocerol/phenolphthiocerol_synthesis_polyketide_synthase_type_I_PpsC_OS=Mycobacterium_bovis_(strain_ATCC_BAA-935_/_AF2122/97)_GN=ppsC_PE=1_SV=1	2e-08
TRINITY_DN100154_c0_g2_i1	57.2781524706922	51.2902786264484	57.1294385461804	49.5123876820818	48.9240089541798	20.7597803909787	-	-	-
TRINITY_DN100163_c0_g1_i1	15.0217699597855	13.3814873480404	18.6860655697093	12.4681699496325	15.8505514204179	0	-	-	-
TRINITY_DN100167_c0_g1_i1	114.259440104338	98.3005212647096	96.6923114182593	76.436975385939	114.808331988694	78.8960957426504	-	-	-
TRINITY_DN100170_c0_g1_i1	46.1123697064367	40.5946982711134	37.1812927905931	72.3619124461612	109.662823054311	64.5050244855335	-	-	-
TRINITY_DN100171_c0_g1_i1	50.8663875810013	37.453297014841	33.7925865749856	29.2574646767624	22.5701822835371	0	-	-	-
TRINITY_DN100189_c0_g1_i1	18.1339891582496	19.7409457989299	19.729429974648	11.9873685184631	9.59038442481572	0	-	-	-
TRINITY_DN100195_c0_g1_i1	73.3664765470155	97.2662433185399	113.909498575973	109.803705783216	55.6155984172104	0	-	-	-
TRINITY_DN100196_c0_g1_i1	22.3503253816331	35.8704012815258	47.5458183198466	61.1372051134881	23.6994904535395	32.2514357258664	-	-	-
TRINITY_DN100201_c0_g1_i1	29.4023567477713	31.8638294654926	29.5993864600545	34.6882459270067	78.0301610820099	46.0190059701045	TRINITY_DN100201_c0_g1_i1	sp|Q6Z8D0|PUT1_ORYSJ_Polyamine_transporter_PUT1_OS=Oryza_sativa_subsp._japonica_GN=PUT1_PE=1_SV=1	6e-106
TRINITY_DN100221_c0_g1_i1	55.2725688467499	56.614536039498	59.8780339709481	44.6663833496971	65.47085789168	64.3020065799728	TRINITY_DN100221_c0_g1_i1	sp|Q9LV16|B3GTJ_ARATH_Probable_beta-1,3-galactosyltransferase_19_OS=Arabidopsis_thaliana_GN=B3GALT19_PE=2_SV=2	2e-14
TRINITY_DN100225_c0_g1_i1	14.0365458919583	20.2750445571303	25.6573717947979	32.9694915436395	42.282244299062	12.0675435431468	TRINITY_DN100225_c0_g1_i1	sp|D3ZTX0|TMED7_RAT_Transmembrane_emp24_domain-containing_protein_7_OS=Rattus_norvegicus_GN=Tmed7_PE=1_SV=1	9e-14
TRINITY_DN100231_c0_g1_i1	35.2766607222017	18.8220115115421	41.4285922560831	16.3247105136316	57.5893294727435	13.9966706164122	-	-	-
TRINITY_DN100252_c0_g1_i1	50.9397313095979	68.4184701340212	32.8554075422907	37.9632457660615	70.9581741223637	43.225000825176	-	-	-
TRINITY_DN100259_c0_g1_i1	5.69734396953783	3.50017390523334	14.2987490569749	9.37868847461599	5.34724458695896	0	-	-	-
TRINITY_DN10025_c1_g1_i1	15.8399401378137	5.3827811935873	7.30371737528847	7.2107405248638	0	0	-	-	-
TRINITY_DN10027_c0_g1_i1	26.9905657021842	18.9337420414621	24.5887195834594	34.9556141112612	17.1920538054106	0	TRINITY_DN10027_c0_g1_i1	sp|P02599|CALM_DICDI_Calmodulin_OS=Dictyostelium_discoideum_GN=calA_PE=1_SV=3	2e-05
TRINITY_DN100286_c0_g1_i1	26.9104743397562	45.3985910956367	29.8768053706001	18.5627558359405	0	12.8371960055702	TRINITY_DN100286_c0_g1_i1	sp|Q9VMW8|MPU1_DROME_Mannose-P-dolichol_utilization_defect_1_protein_homolog_OS=Drosophila_melanogaster_GN=CG3792_PE=1_SV=2	3e-20
TRINITY_DN100310_c0_g1_i1	9.94119995442992	0	4.61430326634605	8.28084003760714	0	0	-	-	-
TRINITY_DN100327_c0_g2_i1	118.001591692983	102.584430651966	100.195089780889	93.1313844856428	117.051296580202	43.4076308188285	TRINITY_DN100327_c0_g2_i1	sp|A1DHY9|EGLX_NEOFI_Probable_endo-1,3(4)-beta-glucanase_NFIA_089530_OS=Neosartorya_fischeri_(strain_ATCC_1020_/_DSM_3700_/_FGSC_A1164_/_NRRL_181)_GN=NFIA_089530_PE=3_SV=1	5e-21
TRINITY_DN100328_c0_g1_i1	25.6620756766686	26.7222892572045	39.4596769881634	24.6678261172197	33.9204567088261	21.0974903335287	-	-	-
TRINITY_DN100331_c0_g1_i1	4.15728160172409	4.24408457520085	12.4882519366854	15.0921157688224	0	11.0773061769281	-	-	-
TRINITY_DN100331_c1_g1_i1	3.69717951370266	1.59323713623664	2.2493063531547	6.48295159362487	0	0	-	-	-
TRINITY_DN100332_c0_g1_i1	243.477964542163	227.373607597565	194.126168466853	188.462158827211	148.155580067938	189.303897524626	TRINITY_DN100332_c0_g1_i1	sp|Q4UEA0|CYC_THEAN_Cytochrome_c_OS=Theileria_annulata_GN=TA12950_PE=3_SV=1	1e-54
TRINITY_DN100351_c0_g1_i1	4.88365668829577	9.13957747501992	6.33713648579153	7.26864477325491	0	0	-	-	-
TRINITY_DN100357_c0_g1_i1	100.789478768499	91.1193238328166	99.8273472647709	103.299743507184	120.774030444187	98.9224737300939	-	-	-
TRINITY_DN100359_c0_g1_i1	57.0802461795062	46.0133117317697	40.7806928010852	38.8144797070635	49.6516505752709	22.8128167564441	TRINITY_DN100359_c0_g1_i1	sp|P40806|PKSJ_BACSU_Polyketide_synthase_PksJ_OS=Bacillus_subtilis_(strain_168)_GN=pksJ_PE=1_SV=3	3e-05
TRINITY_DN100360_c0_g1_i1	9.06730779462077	24.4880927776236	3.61634264290988	8.09136444688224	0	0	-	-	-
TRINITY_DN100378_c0_g1_i1	57.9399889642913	42.3516818058573	42.8979348384945	31.1859166270474	29.9390651804363	22.6645913641364	TRINITY_DN100378_c0_g1_i1	sp|Q02647|DYL1_YEAST_Dynein_light_chain_1,_cytoplasmic_OS=Saccharomyces_cerevisiae_(strain_ATCC_204508_/_S288c)_GN=DYN2_PE=1_SV=1	2e-09
TRINITY_DN100385_c0_g1_i1	47.1898235872278	47.9065536608126	47.3414876995117	44.5753832483926	24.6889074554412	69.6399222211263	TRINITY_DN100385_c0_g1_i1	sp|Q02357|ANK1_MOUSE_Ankyrin-1_OS=Mus_musculus_GN=Ank1_PE=1_SV=2	9e-34
TRINITY_DN100403_c0_g1_i1	2.23552024979229	0	2.67626728575346	0	0	0	-	-	-
TRINITY_DN100409_c0_g1_i1	16.1703568347996	21.0633723623751	26.6309531656505	26.7629818810466	0	39.126626288569	-	-	-
TRINITY_DN100410_c0_g1_i1	107.651729220445	99.8407182244969	90.0551089576943	81.3047654113323	25.0173640674519	50.3972661129014	TRINITY_DN100410_c0_g1_i1	sp|Q9W590|LSG1_DROME_Large_subunit_GTPase_1_homolog_OS=Drosophila_melanogaster_GN=Ns3_PE=1_SV=1	5e-81
TRINITY_DN100426_c0_g1_i1	1.19206240091576	3.01981920979972	4.70943181896185	9.29347758971404	21.5878895568952	0	-	-	-
TRINITY_DN100429_c0_g1_i1	234.050650636654	197.95902663027	189.54765414117	168.532072411777	324.476628192192	159.356410086984	-	-	-
TRINITY_DN100431_c0_g1_i1	15.6328743184705	35.2736497005362	35.4959642109861	34.0941012094909	0	46.3116164454509	TRINITY_DN100431_c0_g1_i1	sp|Q9EQG6|KDIS_RAT_Kinase_D-interacting_substrate_of_220_kDa_OS=Rattus_norvegicus_GN=Kidins220_PE=1_SV=2	9e-13
TRINITY_DN100433_c0_g1_i1	122.229287378362	122.342626581888	122.153842871488	146.634680396091	138.891919689142	63.1891868934067	-	-	-
TRINITY_DN100435_c0_g1_i1	4.49487255364803	1.93217372509716	5.29604758768851	6.92713256545702	0	0	-	-	-
TRINITY_DN100443_c0_g1_i1	7.55521273545745	10.4465966205443	19.9112627578336	5.82322341664788	0	23.6934251566915	-	-	-
TRINITY_DN100449_c0_g1_i1	45.5166189823551	39.3356897248681	35.4054897294165	27.6037241764584	52.3956967132045	39.0806656078452	TRINITY_DN100449_c0_g1_i1	sp|Q06003|GOLI_DROME_Protein_goliath_OS=Drosophila_melanogaster_GN=gol_PE=2_SV=3	1e-05
TRINITY_DN10044_c0_g1_i1	1.58333943389678	2.0875475202101	2.89209993357536	5.69066921263704	0	0	TRINITY_DN10044_c0_g1_i1	sp|Q96J02|ITCH_HUMAN_E3_ubiquitin-protein_ligase_Itchy_homolog_OS=Homo_sapiens_GN=ITCH_PE=1_SV=2	5e-06
TRINITY_DN100450_c0_g1_i1	12.8494497117406	9.11835909092721	4.69431866106164	6.45989140293343	4.92237338468399	0	-	-	-
TRINITY_DN100464_c0_g1_i1	5.27018958656619	3.42935900872898	3.25802781543837	7.5520787178074	0	0	-	-	-
TRINITY_DN100466_c0_g1_i1	6.01462181649426	12.2875207675588	14.8988232943919	14.7107920237342	26.4075362163634	0	-	-	-
TRINITY_DN100475_c0_g1_i1	80.1833256027794	125.630942273143	109.100068125092	105.688762022456	78.549930879307	11.1760205797141	TRINITY_DN100475_c0_g1_i1	sp|P48236|YG3L_YEAST_Uncharacterized_membrane_protein_YGR149W_OS=Saccharomyces_cerevisiae_(strain_ATCC_204508_/_S288c)_GN=YGR149W_PE=1_SV=1	8e-09
TRINITY_DN100485_c0_g1_i1	3.28590731648389	4.77903528454798	1.33324006649155	6.47298924321646	14.119248758796	0	-	-	-
TRINITY_DN100494_c0_g1_i1	18.1944282734053	17.1095445931327	10.6743242425034	13.5227668334814	5.61476360450531	43.5183582714328	TRINITY_DN100494_c0_g1_i1	sp|Q6DC39|DESI2_DANRE_Desumoylating_isopeptidase_2_OS=Danio_rerio_GN=desi2_PE=2_SV=1	1e-06
TRINITY_DN10049_c1_g1_i1	2.08556563096005	5.66400373144539	2.57343004150234	9.03327462820998	0	13.0763585153024	-	-	-
TRINITY_DN100503_c0_g1_i1	54.3329675860586	52.4425011983428	44.8584398001713	54.3565286054018	102.193884471432	139.607694368785	-	-	-
TRINITY_DN100510_c0_g1_i1	0	6.01053963199414	2.82185190461416	7.07128937100286	0	0	-	-	-
TRINITY_DN100510_c1_g1_i1	1.22442080181041	4.36314315741478	4.84478490165204	1.45581229915657	0	0	TRINITY_DN100510_c1_g1_i1	sp|Q1ZXQ4|FCSB_DICDI_Fatty_acyl-CoA_synthetase_B_OS=Dictyostelium_discoideum_GN=fcsB_PE=2_SV=1	6e-09
TRINITY_DN100512_c0_g1_i1	302.904662584675	297.514539025973	305.846412634199	319.542687430723	268.962475123267	268.930144150378	TRINITY_DN100512_c0_g1_i1	sp|Q9SXD1|PPR91_ARATH_Pentatricopeptide_repeat-containing_protein_At1g62670,_mitochondrial_OS=Arabidopsis_thaliana_GN=At1g62670_PE=3_SV=2	1e-07
TRINITY_DN100520_c0_g1_i1	205.560953891686	197.214562452327	170.017542076146	196.409965853046	134.859620499096	134.989902624747	-	-	-
TRINITY_DN100525_c0_g1_i1	12.8307803130936	15.7530440324663	21.3821907748989	13.9341178084275	26.1822710543005	0	TRINITY_DN100525_c0_g1_i1	sp|Q8VZL4|MSL1_ARATH_Mechanosensitive_ion_channel_protein_1,_mitochondrial_OS=Arabidopsis_thaliana_GN=MSL1_PE=2_SV=1	4e-05
TRINITY_DN100526_c0_g2_i1	157.46582884071	162.640753313425	164.909414252429	185.847578390804	189.013591955938	189.469935976174	-	-	-
TRINITY_DN100529_c0_g1_i1	14.7522250743624	15.9490113043155	18.1182054187379	21.5871799241803	24.035648862807	35.3205019236929	TRINITY_DN100529_c0_g1_i1	sp|Q6EPN6|ISPF_ORYSJ_2-C-methyl-D-erythritol_2,4-cyclodiphosphate_synthase,_chloroplastic_OS=Oryza_sativa_subsp._japonica_GN=ISPF_PE=2_SV=1	4e-46
TRINITY_DN100550_c0_g1_i1	57.2413523500486	44.2801001210457	41.8061845838559	53.8778926924191	106.115962685974	61.3482726907161	TRINITY_DN100550_c0_g1_i1	sp|O05235|YUGF_BACSU_Uncharacterized_hydrolase_YugF_OS=Bacillus_subtilis_(strain_168)_GN=yugF_PE=3_SV=1	2e-09
TRINITY_DN100550_c0_g1_i2	56.9595515582786	38.8623524926138	40.0663807003868	57.3968726359366	86.3226009137002	85.1310004167222	TRINITY_DN100550_c0_g1_i2	sp|P24640|LIP3_MORS1_Lipase_3_OS=Moraxella_sp._(strain_TA144)_GN=lip3_PE=1_SV=1	7e-14
TRINITY_DN100556_c0_g1_i1	236.1610068691	266.802917094541	241.959462448108	220.078319930885	156.618808494569	190.197582309752	TRINITY_DN100556_c0_g1_i1	sp|P54199|MPS1_YEAST_Serine/threonine-protein_kinase_MPS1_OS=Saccharomyces_cerevisiae_(strain_ATCC_204508_/_S288c)_GN=MPS1_PE=1_SV=2	9e-10
TRINITY_DN100564_c0_g1_i1	38.8698945433108	47.7539121245028	39.9887413965047	27.2857660070635	5.05611935778536	29.5438507213276	TRINITY_DN100564_c0_g1_i1	sp|Q9CWK3|CD2B2_MOUSE_CD2_antigen_cytoplasmic_tail-binding_protein_2_OS=Mus_musculus_GN=Cd2bp2_PE=1_SV=1	3e-07
TRINITY_DN100567_c0_g1_i1	66.5662927157444	74.0369294710005	57.8469380053668	50.8876584949267	57.7076041729722	61.1556948021153	TRINITY_DN100567_c0_g1_i1	sp|Q627N3|GLC7B_CAEBR_Serine/threonine-protein_phosphatase_PP1-beta_OS=Caenorhabditis_briggsae_GN=gsp-2_PE=3_SV=1	1e-171
TRINITY_DN100579_c0_g1_i1	15.7951010444512	12.8097240205083	14.1729531029945	16.148576061736	0	9.19248766049052	-	-	-
TRINITY_DN100582_c0_g1_i1	7.63093190657632	7.29670245820368	11.3600919237582	16.5957877922805	65.0030289789878	0	-	-	-
TRINITY_DN100583_c0_g1_i1	11.8364675956159	15.6831718924923	21.4783614436887	19.8412324973322	12.9758138593202	24.2966788639513	-	-	-
TRINITY_DN100587_c0_g1_i1	184.506049324507	206.667764949314	194.622674164887	223.290153989079	184.044168576061	157.330835887343	-	-	-
TRINITY_DN100590_c0_g1_i1	6.6970616794213	8.37100186503078	5.11095736700006	0	0	0	-	-	-
TRINITY_DN100590_c1_g1_i1	7.6418154700281	2.68125220463421	0	5.40924288390355	0	0	-	-	-
TRINITY_DN100606_c0_g1_i1	11.6974755191428	21.1877711108739	22.1953612807221	2.89919139809861	10.2636532522677	0	TRINITY_DN100606_c0_g1_i1	sp|B1MHQ0|MSHA_MYCA9_D-inositol_3-phosphate_glycosyltransferase_OS=Mycobacterium_abscessus_(strain_ATCC_19977_/_DSM_44196)_GN=mshA_PE=3_SV=1	1e-05
TRINITY_DN100612_c0_g1_i1	47.0096078962639	70.3451845469161	63.9678675389512	45.4572462206235	46.4790379966597	101.833674216922	-	-	-
TRINITY_DN100613_c0_g1_i1	130.41218464279	159.801795292616	125.990083569541	85.6140499281187	88.3432827028329	114.607544665074	-	-	-
TRINITY_DN100625_c0_g1_i1	194.942646163128	148.626952219963	124.22745536316	154.345266505553	82.1762275935746	142.122745424188	TRINITY_DN100625_c0_g1_i1	sp|Q9S7U9|M2K2_ARATH_Mitogen-activated_protein_kinase_kinase_2_OS=Arabidopsis_thaliana_GN=MKK2_PE=1_SV=2	5e-51
TRINITY_DN100646_c0_g1_i1	13.6517613301848	21.3080408171213	24.5755364840745	9.53727803995211	4.93539470096003	20.4086776993994	TRINITY_DN100646_c0_g1_i1	sp|B3H5R0|GLYT8_ARATH_Glycosyltransferase-like_At2g41451_OS=Arabidopsis_thaliana_GN=At2g41451_PE=3_SV=1	1e-05
TRINITY_DN100647_c0_g1_i1	159.512031924253	137.892042722724	111.91490388363	109.166507696124	136.983728356487	55.3762138981835	TRINITY_DN100647_c0_g1_i1	sp|Q5PPN5|TPPP3_RAT_Tubulin_polymerization-promoting_protein_family_member_3_OS=Rattus_norvegicus_GN=Tppp3_PE=2_SV=1	2e-14
TRINITY_DN100648_c0_g1_i1	46.8550353739662	47.0761309089219	30.9157506753072	25.6860136153046	10.2043624978729	10.1430740532052	TRINITY_DN100648_c0_g1_i1	sp|A6H1P4|KMO_FLAPJ_Kynurenine_3-monooxygenase_OS=Flavobacterium_psychrophilum_(strain_JIP02/86_/_ATCC_49511)_GN=kmo_PE=3_SV=1	3e-06
TRINITY_DN100656_c0_g1_i1	15.6981675987805	5.94966763580428	16.7308379700814	21.8488418713377	17.7573215075336	0	TRINITY_DN100656_c0_g1_i1	sp|Q8K4F6|NSUN5_MOUSE_Probable_28S_rRNA_(cytosine-C(5))-methyltransferase_OS=Mus_musculus_GN=Nsun5_PE=2_SV=2	1e-36
TRINITY_DN100663_c0_g1_i1	5.37926890814012	9.39402052201293	4.04476616577185	6.58919813528841	6.61849683528571	13.9497520553444	TRINITY_DN100663_c0_g1_i1	sp|Q04747|SRFAB_BACSU_Surfactin_synthase_subunit_2_OS=Bacillus_subtilis_(strain_168)_GN=srfAB_PE=1_SV=3	7e-14
TRINITY_DN100670_c0_g1_i1	4.72624632559919	5.72434824668087	2.06010125760508	5.95836286911906	0	0	-	-	-
TRINITY_DN100670_c1_g1_i1	6.9307420404883	3.00474609450124	8.20224329676003	1.00571885040001	11.1649936377368	0	TRINITY_DN100670_c1_g1_i1	sp|B5QVR2|RIHA_SALEP_Pyrimidine-specific_ribonucleoside_hydrolase_RihA_OS=Salmonella_enteritidis_PT4_(strain_P125109)_GN=rihA_PE=3_SV=1	6e-18
TRINITY_DN100678_c0_g1_i1	25.5480605108995	28.1438631535921	37.7236293398911	23.327380832715	20.2868272473641	0	-	-	-
TRINITY_DN10068_c0_g1_i1	34.6067555544143	36.4825602804363	19.9954128144263	27.3679243813963	36.5954483611031	0	TRINITY_DN10068_c0_g1_i1	sp|P25935|CYC6_SYNE7_Cytochrome_c6_OS=Synechococcus_elongatus_(strain_PCC_7942)_GN=petJ_PE=3_SV=1	1e-12
TRINITY_DN100695_c0_g1_i1	44.4602808212399	32.3996413800383	51.2836161401101	40.3831237211198	51.8568325948817	27.5216862241954	-	-	-
TRINITY_DN100701_c0_g1_i1	5.60094582535055	19.3240120125874	23.4212056691602	8.62878435001936	18.1936348643741	0	TRINITY_DN100701_c0_g1_i1	sp|Q9P791|YN8C_SCHPO_Uncharacterized_Nudix_hydrolase_P35G2.12_OS=Schizosaccharomyces_pombe_(strain_972_/_ATCC_24843)_GN=SPBP35G2.12_PE=3_SV=1	4e-39
TRINITY_DN100702_c0_g1_i1	55.6646032672018	31.657187644856	19.2483169261144	42.4020642012627	47.5169623344186	45.5927667928295	TRINITY_DN100702_c0_g1_i1	sp|Q5QYG2|UBIE_IDILO_Ubiquinone/menaquinone_biosynthesis_C-methyltransferase_UbiE_OS=Idiomarina_loihiensis_(strain_ATCC_BAA-735_/_DSM_15497_/_L2-TR)_GN=ubiE_PE=3_SV=1	5e-25
TRINITY_DN100709_c0_g1_i1	29.3099683019592	35.4203975625859	34.1359803435035	27.755257278328	16.5805617840749	10.3586147063818	-	-	-
TRINITY_DN10070_c0_g1_i1	0	7.07439468457313	0	0	0	0	-	-	-
TRINITY_DN100710_c0_g1_i1	2.94676378774801	1.33175059904352	6.94055307998819	1.68675337391195	9.91607073599709	0	-	-	-
TRINITY_DN100713_c0_g1_i1	48.4821378979915	50.015874229847	48.5888166649899	39.8717770436513	43.0569449391271	71.3932299178636	TRINITY_DN100713_c0_g1_i1	sp|P14749|AGAL_CYATE_Alpha-galactosidase_OS=Cyamopsis_tetragonoloba_PE=1_SV=1	6e-67
TRINITY_DN100714_c0_g1_i1	11.9529783598519	14.1401975603991	21.2385774375035	17.7297531734232	26.0777756679688	0	TRINITY_DN100714_c0_g1_i1	sp|Q91348|F26L_CHICK_6-phosphofructo-2-kinase/fructose-2,6-bisphosphatase_OS=Gallus_gallus_PE=2_SV=2	5e-73
TRINITY_DN100723_c0_g1_i1	10.583658939349	28.7020559924918	28.3696110511119	14.56860980341	0	81.7738495084772	-	-	-
TRINITY_DN100725_c0_g1_i1	29.2403642583792	31.2815998053393	33.0979485393667	23.2462649362593	64.710207278948	21.9680278083249	-	-	-
TRINITY_DN100727_c0_g1_i1	3.00631995922107	2.58796615677047	8.65218107718602	0	0	0	-	-	-
TRINITY_DN100729_c0_g1_i1	76.0314132166911	110.306681262011	89.2089980170479	100.824058343853	73.8141512423402	103.996576821471	-	-	-
TRINITY_DN100731_c0_g1_i1	6.76385758407183	23.5274527921451	19.780883636281	20.5765475710194	0	0	-	-	-
TRINITY_DN100758_c0_g1_i1	11.3632685096355	14.2788024352155	7.54853305474116	8.50745732660787	0	51.6747797033767	-	-	-
TRINITY_DN100767_c0_g2_i2	16.8330850475155	5.20077423730385	11.9275917861473	9.51791324804148	43.4284404755859	8.54705206652434	-	-	-
TRINITY_DN100777_c0_g1_i1	335.63260781211	334.653351548783	358.403971276257	353.772536339051	248.595363294539	267.991140200721	TRINITY_DN100777_c0_g1_i1	sp|Q28389|PAG_HORSE_Pregnancy-associated_glycoprotein_OS=Equus_caballus_GN=PAG_PE=2_SV=1	2e-31
TRINITY_DN100782_c0_g2_i1	49.9123689570276	23.5051956407344	26.4084522934493	30.010507513731	52.6915188204943	10.2629233388097	TRINITY_DN100782_c0_g2_i1	sp|Q9N5K2|RPAB1_CAEEL_DNA-directed_RNA_polymerases_I,_II,_and_III_subunit_RPABC1_OS=Caenorhabditis_elegans_GN=rpb-5_PE=3_SV=1	2e-65
TRINITY_DN100786_c0_g1_i1	8.68492365160524	5.47520603625249	15.6876961690723	11.9859804277504	8.32183028706869	0	-	-	-
TRINITY_DN100788_c0_g1_i1	40.0094852482498	27.847459922083	41.7784802881317	23.6831783710516	69.7132442438063	112.923177989422	-	-	-
TRINITY_DN100789_c0_g1_i1	90.3547085702491	67.8666643260198	69.9653227950947	76.4798217100633	92.111509959753	83.8192052554049	-	-	-
TRINITY_DN100810_c0_g1_i1	51.1140323579418	59.0491590871543	48.0935542511253	51.5449383795787	47.6650245363986	93.6833252190849	TRINITY_DN100810_c0_g1_i1	sp|Q969T7|5NT3B_HUMAN_7-methylguanosine_phosphate-specific_5'-nucleotidase_OS=Homo_sapiens_GN=NT5C3B_PE=1_SV=4	1e-22
TRINITY_DN100827_c0_g1_i1	22.5398079310643	5.83493185255205	16.000265889016	19.8898817334727	30.1759439489076	0	TRINITY_DN100827_c0_g1_i1	sp|Q9SSR1|Y1259_ARATH_DCC_family_protein_At1g52590,_chloroplastic_OS=Arabidopsis_thaliana_GN=At1g52590_PE=2_SV=1	6e-19
TRINITY_DN100839_c0_g1_i1	15.3356476635238	22.0533534759412	22.34817558054	15.5718545815066	11.5009174286931	0	TRINITY_DN100839_c0_g1_i1	sp|P23548|GUN_PAEPO_Endoglucanase_OS=Paenibacillus_polymyxa_PE=3_SV=2	1e-31
TRINITY_DN10084_c0_g1_i1	47.124705815601	52.2477728126825	52.9410928458321	53.1677195426803	75.3225710201368	38.0991194678666	-	-	-
TRINITY_DN100865_c0_g1_i1	77.0369935916232	61.4505456292802	47.6245599254096	49.5655895012853	32.9655376224637	87.3979604630405	-	-	-
TRINITY_DN100899_c0_g1_i1	214.23970031268	214.944070101955	195.078999853633	148.954105859634	190.149365665172	67.0474937672959	-	-	-
TRINITY_DN10090_c0_g1_i1	41.7538511987483	49.6287489012097	65.8577056464955	68.9514702398888	31.3078148727717	0	-	-	-
TRINITY_DN100913_c0_g1_i1	4.73733847437048	0	7.45871731591123	4.36227445679229	0	14.8923063137987	-	-	-
TRINITY_DN10092_c0_g2_i1	6.81726757646975	5.8197523156575	7.5735586831795	5.70327159395992	22.9584710768148	0	TRINITY_DN10092_c0_g2_i1	sp|Q5AGD1|APTH1_CANAL_Acyl-protein_thioesterase_1_OS=Candida_albicans_(strain_SC5314_/_ATCC_MYA-2876)_GN=CaO19.11723_PE=3_SV=2	1e-07
TRINITY_DN10093_c0_g1_i1	5.64230512155415	1.37731870701736	7.0832479700594	10.7634495420146	5.23007981181824	10.5154961733573	TRINITY_DN10093_c0_g1_i1	sp|Q45VK7|DYHC2_MOUSE_Cytoplasmic_dynein_2_heavy_chain_1_OS=Mus_musculus_GN=Dync2h1_PE=1_SV=1	2e-51
TRINITY_DN100950_c0_g1_i1	2.77521012532794	11.2889218182248	10.4568410277667	3.40613614425293	6.815404764918	0	TRINITY_DN100950_c0_g1_i1	sp|Q6DF57|GPT11_XENTR_G_patch_domain-containing_protein_11_OS=Xenopus_tropicalis_GN=gpatch11_PE=2_SV=1	1e-06
TRINITY_DN100964_c0_g1_i1	132.478801411277	97.9077151050043	127.52066366852	99.6377088521974	88.7844824371948	213.054145197868	TRINITY_DN100964_c0_g1_i1	sp|Q5RAU0|ACOX3_PONAB_Peroxisomal_acyl-coenzyme_A_oxidase_3_OS=Pongo_abelii_GN=ACOX3_PE=2_SV=1	8e-28
TRINITY_DN100968_c0_g1_i1	6.38552971673588	1.88192653716612	1.34010121427648	7.87915574894203	0	0	TRINITY_DN100968_c0_g1_i1	sp|Q9K6Y7|PPAX_BACHD_Pyrophosphatase_PpaX_OS=Bacillus_halodurans_(strain_ATCC_BAA-125_/_DSM_18197_/_FERM_7344_/_JCM_9153_/_C-125)_GN=ppaX_PE=3_SV=1	4e-05
TRINITY_DN100970_c0_g1_i1	167.278137918412	162.091834191216	137.276499363823	118.434413964124	148.552847523513	63.2317730231941	TRINITY_DN100970_c0_g1_i1	sp|P12268|IMDH2_HUMAN_Inosine-5'-monophosphate_dehydrogenase_2_OS=Homo_sapiens_GN=IMPDH2_PE=1_SV=2	9e-82
TRINITY_DN10097_c0_g1_i1	165.238419205675	151.981439008838	122.249494131109	134.476607333686	144.570716045065	224.292225878399	-	-	-
TRINITY_DN100981_c0_g1_i1	1.45384440227909	1.26814750080694	3.89587711524545	7.12933299240227	9.80118446561015	0	-	-	-
TRINITY_DN100987_c0_g1_i1	11.4359642061715	9.15568530898879	1.10523263263984	3.22548052864296	12.0730747877646	11.458929221118	TRINITY_DN100987_c0_g1_i1	sp|Q8NCM8|DYHC2_HUMAN_Cytoplasmic_dynein_2_heavy_chain_1_OS=Homo_sapiens_GN=DYNC2H1_PE=1_SV=4	5e-45
TRINITY_DN100987_c1_g1_i1	4.86276372964068	5.3101276326597	2.89969814770489	5.63601807527207	0	0	TRINITY_DN100987_c1_g1_i1	sp|Q9JJ79|DYHC2_RAT_Cytoplasmic_dynein_2_heavy_chain_1_OS=Rattus_norvegicus_GN=Dync2h1_PE=1_SV=1	7e-08
TRINITY_DN101020_c0_g1_i1	0	5.76545358815906	0	7.38463534113467	0	0	TRINITY_DN101020_c0_g1_i1	sp|Q9S7Q2|PP124_ARATH_Pentatricopeptide_repeat-containing_protein_At1g74850,_chloroplastic_OS=Arabidopsis_thaliana_GN=PTAC2_PE=2_SV=1	3e-05
TRINITY_DN101047_c0_g1_i1	65.6840470176536	88.4447472698222	68.2172652525923	74.2291119733585	42.0146891863908	49.4687724833492	TRINITY_DN101047_c0_g1_i1	sp|Q9LU10|DEGP8_ARATH_Protease_Do-like_8,_chloroplastic_OS=Arabidopsis_thaliana_GN=DEGP8_PE=1_SV=1	1e-57
TRINITY_DN101075_c0_g1_i1	1.93744305276591	0	7.55445844156288	2.51436802094066	0	0	-	-	-
TRINITY_DN101081_c1_g1_i1	0	1.49536107866457	4.01430240577988	2.00875577742062	0	23.3753473672461	-	-	-
TRINITY_DN101084_c0_g1_i1	51.532002911554	55.4808990739504	57.6049617627047	49.7248114817169	24.7422605618044	34.4251386509913	TRINITY_DN101084_c0_g1_i1	sp|P19146|ARF2_YEAST_ADP-ribosylation_factor_2_OS=Saccharomyces_cerevisiae_(strain_ATCC_204508_/_S288c)_GN=ARF2_PE=1_SV=3	4e-16
TRINITY_DN101113_c0_g2_i1	22.9196141215385	20.0473231631784	12.7763343999167	36.9766419640313	9.64053860074241	0	-	-	-
TRINITY_DN101133_c0_g1_i1	18.5060047882949	38.5258670707321	17.993182807298	25.7283765648336	44.6030119321029	0	-	-	-
TRINITY_DN10113_c0_g1_i1	15.9991413641112	8.27577188790423	6.31160134169217	10.207360906384	31.4776514587947	0	-	-	-
TRINITY_DN101156_c0_g1_i1	14.6768974226135	2.31029486130264	15.556101794956	17.0579067953429	0	16.8006588078612	-	-	-
TRINITY_DN101168_c0_g2_i1	134.388854308946	129.789821901242	139.40370333931	153.018008485632	143.066018577014	149.108083438553	-	-	-
TRINITY_DN101180_c0_g1_i1	35.5096019216996	23.7408564327792	19.8362988234014	26.0763829103189	0	47.4520740557027	-	-	-
TRINITY_DN101201_c0_g1_i1	0	6.32990679312265	3.52816675302783	1.81309379750065	0	0	-	-	-
TRINITY_DN101211_c0_g1_i1	133.219644488635	100.693859095255	144.553453975563	129.766690673603	264.831744527857	90.2799236296449	-	-	-
TRINITY_DN101235_c0_g1_i1	3.32675358730614	3.78063703246303	0	1.38760975501335	16.2438845073882	0	-	-	-
TRINITY_DN101285_c0_g2_i1	14.0443317271535	1.84052159575989	1.36158908915255	8.12378760348396	0	0	TRINITY_DN101285_c0_g2_i1	sp|W5EP13|CA1P_WHEAT_2-carboxy-D-arabinitol-1-phosphatase_OS=Triticum_aestivum_PE=1_SV=1	7e-19
TRINITY_DN101286_c0_g1_i1	5.62855671636762	0	4.36674213842858	4.4308628949874	7.85630243858327	0	TRINITY_DN101286_c0_g1_i1	sp|Q6TNT2|ANR46_DANRE_Ankyrin_repeat_domain-containing_protein_46_OS=Danio_rerio_GN=ankrd46_PE=2_SV=1	1e-05
TRINITY_DN101298_c0_g1_i1	3.38119030550014	7.17005497510984	2.16921593267025	4.20900845699868	0	0	-	-	-
TRINITY_DN101298_c1_g1_i1	4.99187264215558	1.72742724995123	4.91284151859541	4.81422567524332	0	0	TRINITY_DN101298_c1_g1_i1	sp|Q54JC0|CMBB_DICDI_Calmodulin-binding_protein_CmbB_OS=Dictyostelium_discoideum_GN=cmbB_PE=1_SV=1	5e-08
TRINITY_DN101306_c0_g1_i1	7.47469340185606	13.245901607634	5.28767025980547	5.3620244365651	14.9162967930106	8.9062220439362	TRINITY_DN101306_c0_g1_i1	sp|A6RKG5|RRP36_BOTFB_rRNA_biogenesis_protein_rrp36_OS=Botryotinia_fuckeliana_(strain_B05.10)_GN=rrp36_PE=3_SV=1	7e-07
TRINITY_DN101310_c0_g1_i1	33.6955867003836	50.3763727594745	32.4886634460192	27.4414432404631	5.90486463451236	0	TRINITY_DN101310_c0_g1_i1	sp|P0AE91|CREA_ECOLI_Protein_CreA_OS=Escherichia_coli_(strain_K12)_GN=creA_PE=3_SV=1	4e-11
TRINITY_DN101312_c0_g1_i1	34.3626317516701	23.4618716403296	27.5780999076365	23.5548327485169	11.1895202750468	0	TRINITY_DN101312_c0_g1_i1	sp|Q10QR9|HEM4_ORYSJ_Uroporphyrinogen-III_synthase,_chloroplastic_OS=Oryza_sativa_subsp._japonica_GN=UROS_PE=2_SV=1	2e-42
TRINITY_DN101331_c0_g1_i1	9.89260970048301	13.3921902373616	12.0365308514458	14.6533421474626	0	31.9418734047999	-	-	-
TRINITY_DN101343_c0_g1_i1	3.93799835293766	5.15259532995711	7.52175709984916	4.74789298515945	47.9431510087492	0	TRINITY_DN101343_c0_g1_i1	sp|Q5AYN6|CD123_EMENI_Cell_division_cycle_protein_123_OS=Emericella_nidulans_(strain_FGSC_A4_/_ATCC_38163_/_CBS_112.46_/_NRRL_194_/_M139)_GN=cdc123_PE=3_SV=1	2e-07
TRINITY_DN101343_c1_g1_i1	7.39751615860075	3.93188062856801	9.08697601918786	12.068400629989	11.8378293236911	0	TRINITY_DN101343_c1_g1_i1	sp|Q641C9|CD123_XENLA_Cell_division_cycle_protein_123_homolog_OS=Xenopus_laevis_GN=cdc123_PE=2_SV=1	8e-43
TRINITY_DN101349_c0_g2_i1	19.0360126598245	24.2938820404876	15.1695673848862	38.128708112518	14.0696495454133	13.8286021615664	TRINITY_DN101349_c0_g2_i1	sp|Q9Y2X7|GIT1_HUMAN_ARF_GTPase-activating_protein_GIT1_OS=Homo_sapiens_GN=GIT1_PE=1_SV=2	4e-07
TRINITY_DN101354_c0_g1_i1	14.6922557824507	26.2011837661534	35.4057857101969	52.0605041116395	23.2540630776839	15.4795133283239	-	-	-
TRINITY_DN101393_c0_g1_i1	82.0213868637455	85.7262781606137	92.6863385217405	87.1825038148342	53.3932080468454	97.2928907798023	-	-	-
TRINITY_DN101400_c0_g1_i1	10.2422797000039	13.9603358090058	8.49395667742039	10.6164980256838	5.49933139535558	21.9686781124116	-	-	-
TRINITY_DN101418_c0_g1_i1	13.4115702720086	13.5309165716082	14.4331861657178	12.9307658822956	6.53723768555202	0	-	-	-
TRINITY_DN101458_c0_g1_i1	8.47796988780589	0.906450571467315	1.17399581094487	0	0	0	-	-	-
TRINITY_DN101506_c0_g2_i1	15.7138033973436	12.7987070718032	15.8720361320722	16.584372095589	18.0718499132574	23.2110225548455	TRINITY_DN101506_c0_g2_i1	sp|Q6P1R4|DUS1L_HUMAN_tRNA-dihydrouridine(16/17)_synthase_[NAD(P)(+)]-like_OS=Homo_sapiens_GN=DUS1L_PE=1_SV=1	8e-53
TRINITY_DN101520_c0_g1_i1	9.38129620383605	21.3397602365296	5.27263047875612	3.17256792857229	0	0	TRINITY_DN101520_c0_g1_i1	sp|Q86ZN7|KAPR_HYPAT_cAMP-dependent_protein_kinase_regulatory_subunit_OS=Hypocrea_atroviridis_GN=pkar1_PE=3_SV=1	7e-28
TRINITY_DN101567_c0_g1_i1	4.07997880225703	11.6918871917061	6.38951024366678	7.51060759440665	0	14.3542587730725	-	-	-
TRINITY_DN101568_c0_g1_i1	145.322168397081	164.362412975572	151.388096228154	130.735499845533	87.3285539946565	161.147303602355	TRINITY_DN101568_c0_g1_i1	sp|O34384|YCEE_BACSU_Uncharacterized_protein_YceE_OS=Bacillus_subtilis_(strain_168)_GN=yceE_PE=3_SV=1	3e-08
TRINITY_DN101600_c0_g1_i1	8.01304468616646	11.2400193597005	3.74641424125613	8.64760695675897	26.4826050521918	25.6449701451627	TRINITY_DN101600_c0_g1_i1	sp|O14063|IMA1_SCHPO_Importin_subunit_alpha-1_OS=Schizosaccharomyces_pombe_(strain_972_/_ATCC_24843)_GN=cut15_PE=1_SV=1	1e-07
TRINITY_DN101601_c0_g1_i1	3.07801255612981	4.06151659202513	8.02798481839294	5.68997718134149	0	0	TRINITY_DN101601_c0_g1_i1	sp|Q69ZB0|LRCC1_MOUSE_Leucine-rich_repeat_and_coiled-coil_domain-containing_protein_1_OS=Mus_musculus_GN=Lrrcc1_PE=2_SV=2	4e-08
TRINITY_DN101628_c0_g1_i1	0	0	3.87314842957674	7.69331030142757	0	0	TRINITY_DN101628_c0_g1_i1	sp|P94549|FADB_BACSU_Probable_enoyl-CoA_hydratase_OS=Bacillus_subtilis_(strain_168)_GN=fadB_PE=2_SV=1	9e-09
TRINITY_DN101631_c0_g1_i1	28.3697473606099	38.0103689567126	44.5465807638843	36.2010899834099	33.5090805713403	23.0487365336357	TRINITY_DN101631_c0_g1_i1	sp|Q9SIA3|MATE6_ARATH_MATE_efflux_family_protein_6_OS=Arabidopsis_thaliana_GN=DTXL2_PE=3_SV=2	8e-50
TRINITY_DN10166_c0_g1_i1	0	0	2.55394230415646	7.18613756358915	0	0	-	-	-
TRINITY_DN10166_c1_g1_i1	1.16428072644938	10.8762952146315	4.23409245679424	8.30395098263108	0	0	-	-	-
TRINITY_DN1016_c0_g1_i1	18.0581154044829	20.6637153124234	22.3537373809434	23.811523187962	27.0212029689691	52.9193650585419	-	-	-
TRINITY_DN101708_c0_g1_i1	0	6.31221015412999	2.2547683940193	2.18526323337889	0	0	-	-	-
TRINITY_DN101708_c1_g1_i1	3.62993741197704	2.11090416865408	1.57721067547086	0	0	0	-	-	-
TRINITY_DN101720_c0_g2_i1	5.03461845695559	0	5.99272038811555	4.0169782315378	0	0	-	-	-
TRINITY_DN101755_c0_g2_i1	31.286013139504	19.9093915206328	21.9947217633232	30.9540031637312	36.0684053961563	14.3120680984731	-	-	-
TRINITY_DN101770_c0_g1_i1	1.20984480567978	9.15701731407426	0	0	0	0	TRINITY_DN101770_c0_g1_i1	sp|Q9CAN5|PPR98_ARATH_Pentatricopeptide_repeat-containing_protein_At1g63080,_mitochondrial_OS=Arabidopsis_thaliana_GN=At1g63080_PE=2_SV=1	7e-06
TRINITY_DN101779_c0_g1_i1	27.814028142041	34.077329836531	25.6695713145977	25.1204621163474	8.41826292489534	100.312103260278	-	-	-
TRINITY_DN101782_c0_g1_i1	48.0602730767148	54.545432422966	58.8427476152761	56.3553816486141	45.8982854859923	30.7334502295924	-	-	-
TRINITY_DN101787_c0_g1_i1	133.609940023058	102.439672989439	142.409183698808	105.001624894679	87.9836128316407	88.9204014210979	TRINITY_DN101787_c0_g1_i1	sp|P29288|PPA5_RAT_Tartrate-resistant_acid_phosphatase_type_5_OS=Rattus_norvegicus_GN=Acp5_PE=1_SV=1	1e-07
TRINITY_DN101795_c0_g1_i1	44.7715225195649	46.4253871409008	54.0202132130736	33.1036376613174	64.1299240049031	12.4423296065331	TRINITY_DN101795_c0_g1_i1	sp|Q9DFS6|IF4EA_DANRE_Eukaryotic_translation_initiation_factor_4E-1A_OS=Danio_rerio_GN=eif4e1a_PE=1_SV=1	3e-30
TRINITY_DN10180_c0_g1_i1	5.62968132200619	10.0228900250178	35.9903155976575	12.7178248718436	0	0	-	-	-
TRINITY_DN101819_c0_g1_i1	32.3835303629059	45.3709278428217	40.6230991124534	38.0799098358774	0	0	-	-	-
TRINITY_DN101828_c0_g2_i1	3.88979759326053	4.65096730449803	9.52671606626228	7.59884520989928	18.0604979965039	0	-	-	-
TRINITY_DN101829_c0_g1_i1	11.3380762632781	16.8238685428308	11.9417782521333	19.2655236868798	52.6526579067433	0	TRINITY_DN101829_c0_g1_i1	sp|P51659|DHB4_HUMAN_Peroxisomal_multifunctional_enzyme_type_2_OS=Homo_sapiens_GN=HSD17B4_PE=1_SV=3	3e-91
TRINITY_DN101831_c0_g2_i1	21.4021707727748	75.1026532636712	37.9385229289138	32.9712784183934	0	25.2890077487191	-	-	-
TRINITY_DN101845_c0_g1_i1	15.123361135892	4.56245692575749	8.88528366764803	2.1037493585064	0	0	-	-	-
TRINITY_DN101849_c0_g1_i1	8.76964304299966	11.0359299222346	9.16503497270018	15.0552254253361	0	0	-	-	-
TRINITY_DN101861_c0_g1_i1	0	0	7.72504148171496	10.6214501984123	0	0	-	-	-
TRINITY_DN101867_c0_g1_i1	27.4596848863161	25.6593694422387	47.0298479693183	23.339322602091	5.90818538599509	0	-	-	-
TRINITY_DN101877_c0_g1_i1	4.85096347083645	2.08825082814928	1.46844392210303	2.86108859000253	0	0	-	-	-
TRINITY_DN101901_c0_g1_i1	7.38433680656747	2.60255459110429	0	7.53743569006818	0	0	-	-	-
TRINITY_DN101901_c1_g1_i1	2.55828814336246	2.24890753010142	0	0	0	0	-	-	-
TRINITY_DN101908_c0_g1_i1	115.900630575348	135.958545089836	144.882257293186	152.916777761019	89.0299473334808	101.067730245371	TRINITY_DN101908_c0_g1_i1	sp|Q14738|2A5D_HUMAN_Serine/threonine-protein_phosphatase_2A_56_kDa_regulatory_subunit_delta_isoform_OS=Homo_sapiens_GN=PPP2R5D_PE=1_SV=1	7e-148
TRINITY_DN101922_c0_g1_i1	3.73425572300546	4.84127341013944	1.15742995628942	3.28172599654798	0	0	TRINITY_DN101922_c0_g1_i1	sp|Q43088|RBCMT_PEA_Ribulose-1,5_bisphosphate_carboxylase/oxygenase_large_subunit_N-methyltransferase,_chloroplastic_OS=Pisum_sativum_GN=RBCMT_PE=1_SV=1	3e-06
TRINITY_DN101922_c1_g1_i1	2.28267268260465	5.97275649512339	2.83321624744852	1.370461235622	0	0	-	-	-
TRINITY_DN101942_c0_g1_i1	4.37211300526061	6.69898209366303	2.70645650089896	2.65502841691409	0	0	-	-	-
TRINITY_DN10197_c0_g1_i1	14.4028959667067	8.49674418617988	16.9874343441627	12.2729236718645	15.5012949927341	0	-	-	-
TRINITY_DN10198_c0_g1_i1	1.05946491580774	3.7385681128379	1.2529385845035	0	0	0	-	-	-
TRINITY_DN102005_c0_g1_i1	48.7604791436044	57.2360572469706	57.746571664734	107.844329943199	36.8818090338015	24.0872985238124	TRINITY_DN102005_c0_g1_i1	sp|Q5F3L1|KS6A5_CHICK_Ribosomal_protein_S6_kinase_alpha-5_OS=Gallus_gallus_GN=RPS6KA5_PE=2_SV=1	2e-11
TRINITY_DN102067_c0_g1_i1	17.2480098504427	5.84661335785435	7.81839250073016	5.87940282335822	0	41.7708154325453	TRINITY_DN102067_c0_g1_i1	sp|Q9FIX3|PP407_ARATH_Pentatricopeptide_repeat-containing_protein_At5g39710_OS=Arabidopsis_thaliana_GN=EMB2745_PE=2_SV=1	1e-06
TRINITY_DN102071_c0_g1_i1	9.0457728792056	20.794246027017	1.11453747689612	9.94485788743081	23.6586894268298	0	TRINITY_DN102071_c0_g1_i1	sp|F1PTE3|RAB13_CANFA_Ras-related_protein_Rab-13_OS=Canis_familiaris_GN=RAB13_PE=1_SV=2	1e-26
TRINITY_DN102079_c0_g1_i1	14.8102590455264	4.27409315177682	12.5727532128114	16.2640897000151	17.2951866007806	0	-	-	-
TRINITY_DN102100_c0_g1_i1	17.9378737306644	16.378261076889	28.0413494030511	15.4182719713531	52.6781681362044	36.1896157598128	TRINITY_DN102100_c0_g1_i1	sp|Q5R9U9|RWD2B_PONAB_RWD_domain-containing_protein_2B_OS=Pongo_abelii_GN=RWDD2B_PE=2_SV=1	2e-05
TRINITY_DN102166_c0_g1_i1	167.61327512394	169.030889524513	158.343216674186	158.439078740257	150.092236918399	207.343789860777	TRINITY_DN102166_c0_g1_i1	sp|Q12874|SF3A3_HUMAN_Splicing_factor_3A_subunit_3_OS=Homo_sapiens_GN=SF3A3_PE=1_SV=1	2e-75
TRINITY_DN102169_c0_g1_i1	118.895839484863	92.9999634783999	111.291276501545	108.621639796098	83.5054576361311	162.709509776526	-	-	-
TRINITY_DN102170_c0_g1_i1	89.0371959378274	101.790909010131	89.0862237052967	94.400529600473	94.4540384411652	133.141632955562	TRINITY_DN102170_c0_g1_i1	sp|P54644|KRAC_DICDI_RAC_family_serine/threonine-protein_kinase_homolog_OS=Dictyostelium_discoideum_GN=pkbA_PE=1_SV=1	3e-79
TRINITY_DN102172_c0_g1_i1	4.70740344336927	7.0328607648195	8.63215826595016	10.8674645042966	0	0	-	-	-
TRINITY_DN102174_c0_g1_i1	23.2247190912559	22.730436010609	18.8724551377793	18.6675691719291	27.6341162358443	0	-	-	-
TRINITY_DN102177_c0_g1_i1	100.457831485631	87.3713576519658	99.6826951090374	87.8502117007547	101.126113977344	190.573800799708	-	-	-
TRINITY_DN102182_c0_g1_i1	203.163364873728	204.757296024409	201.510547612712	181.657462629862	131.207439068447	98.2269295698778	-	-	-
TRINITY_DN10220_c0_g1_i1	2.47670023189441	3.13114082630444	5.93402467864035	10.0726387673134	0	0	TRINITY_DN10220_c0_g1_i1	sp|Q9FMD3|PP389_ARATH_Pentatricopeptide_repeat-containing_protein_At5g16640,_mitochondrial_OS=Arabidopsis_thaliana_GN=At5g16640_PE=2_SV=1	9e-08
TRINITY_DN102215_c0_g1_i1	1.18271723857461	2.02616423765656	7.45507073376118	4.36361662691848	0	0	-	-	-
TRINITY_DN102222_c0_g1_i1	65.9361564654784	74.3369030313818	65.5387241089211	69.4174079022538	82.0554894010775	113.116344666858	-	-	-
TRINITY_DN102224_c0_g1_i1	66.1790449571071	61.4206556202433	91.8464885227282	78.0951935462439	86.8598813584218	0	TRINITY_DN102224_c0_g1_i1	sp|Q6BJ75|PNO1_DEBHA_Pre-rRNA-processing_protein_PNO1_OS=Debaryomyces_hansenii_(strain_ATCC_36239_/_CBS_767_/_JCM_1990_/_NBRC_0083_/_IGC_2968)_GN=PNO1_PE=3_SV=1	8e-76
TRINITY_DN102232_c0_g1_i1	8.0077902262081	2.34532780964478	5.15168729044048	4.94780302214747	0	0	-	-	-
TRINITY_DN102249_c0_g1_i2	34.1219161925447	42.154885717991	32.2804537460968	43.8418929138025	12.0430210844678	0	-	-	-
TRINITY_DN102251_c0_g1_i1	2.1298268957352	3.61546955862137	9.25236496764984	1.27505920300323	6.84828742362201	0	-	-	-
TRINITY_DN102252_c0_g1_i1	3.22711460778227	1.92627368867646	4.07896390056772	1.27421007496421	6.77948560383917	0	-	-	-
TRINITY_DN102254_c0_g1_i1	49.9595996937139	64.4798774259843	71.2492189905302	45.4173388140385	6.52212285203687	25.9460785131018	-	-	-
TRINITY_DN102268_c0_g1_i1	8.38115254787939	23.3951082833926	16.1886250896332	20.1004534027836	0	104.367671969771	TRINITY_DN102268_c0_g1_i1	sp|Q39362|TRXH2_BRANA_Thioredoxin_H-type_2_OS=Brassica_napus_GN=THL-2_PE=2_SV=1	1e-15
TRINITY_DN102269_c0_g2_i1	2.88273619505652	5.12271283983733	3.50725929728665	5.63568535242566	0	0	-	-	-
TRINITY_DN102276_c0_g1_i1	18.0061054313493	15.5604868787169	7.06443628909223	17.0756200573864	22.0456524416554	20.8430632535446	-	-	-
TRINITY_DN102284_c0_g1_i1	47.5391911717871	50.2263067414651	67.336938439052	61.3061566188981	48.1934165566353	28.9361327643914	TRINITY_DN102284_c0_g1_i1	sp|O78490|YCF3_GUITH_Photosystem_I_assembly_protein_Ycf3_OS=Guillardia_theta_GN=ycf3_PE=3_SV=1	1e-69
TRINITY_DN102292_c0_g1_i1	10.1393965099765	3.86813987631044	4.3836880686823	7.17284798471667	0	14.7384654578233	TRINITY_DN102292_c0_g1_i1	sp|Q8GY96|PGM_ARATH_Phosphoglycerate_mutase-like_protein_OS=Arabidopsis_thaliana_GN=PGM_PE=2_SV=1	7e-07
TRINITY_DN102341_c0_g1_i1	54.0677611402749	46.5528252670479	60.7843873061508	57.9396378564731	64.361609587292	0	-	-	-
TRINITY_DN102354_c0_g1_i1	2.28454995048032	13.0467266500688	5.63574448205749	2.77919526607275	0	0	-	-	-
TRINITY_DN102359_c0_g1_i1	58.2519407977493	43.9928983089481	27.6546352609197	28.0141696296627	51.087505616523	0	TRINITY_DN102359_c0_g1_i1	sp|Q9FMP4|SF3B6_ARATH_Splicing_factor_3B_subunit_6-like_protein_OS=Arabidopsis_thaliana_GN=At5g12190_PE=2_SV=1	9e-05
TRINITY_DN102368_c0_g1_i1	84.2711725943061	82.2878316729864	89.1920042681723	73.6172354644398	37.0584360151799	61.7258005767383	-	-	-
TRINITY_DN102371_c0_g1_i1	2.73612231650357	1.17236170219227	5.10730748701401	4.81215199822964	0	0	TRINITY_DN102371_c0_g1_i1	sp|Q9S7Q2|PP124_ARATH_Pentatricopeptide_repeat-containing_protein_At1g74850,_chloroplastic_OS=Arabidopsis_thaliana_GN=PTAC2_PE=2_SV=1	7e-06
TRINITY_DN102374_c0_g2_i1	3.25007856889783	7.36314365846128	12.7675110397155	5.59663835262017	7.54866368980805	0	TRINITY_DN102374_c0_g2_i1	sp|Q3MHW0|SRGEF_BOVIN_Secretion-regulating_guanine_nucleotide_exchange_factor_OS=Bos_taurus_GN=SERGEF_PE=2_SV=1	1e-05
TRINITY_DN102407_c0_g1_i1	7.8641545950005	12.56622909521	13.1740476495461	5.5669937943169	0	15.3615446518351	-	-	-
TRINITY_DN102415_c0_g1_i1	87.2523414842069	48.6131508370398	84.191944056592	85.565729386703	30.8328707086008	69.3780166441449	-	-	-
TRINITY_DN102431_c0_g1_i1	46.342761304796	55.450626178519	43.0468527450858	60.0317217747471	58.209475300253	0	-	-	-
TRINITY_DN102456_c0_g1_i1	11.3946845639087	3.93349661736905	2.84663596656596	5.53441273534739	0	0	TRINITY_DN102456_c0_g1_i1	sp|Q5UPD4|YL060_MIMIV_Putative_F-box_and_FNIP_repeat-containing_protein_L60_OS=Acanthamoeba_polyphaga_mimivirus_GN=MIMI_L60_PE=4_SV=1	4e-11
TRINITY_DN102482_c0_g1_i1	102.231069964565	146.334457527358	120.58862312769	132.160107897693	186.785065414355	125.819701061067	-	-	-
TRINITY_DN102490_c0_g1_i1	7.65509405197067	3.41791290337013	11.858457601293	11.93426176293	0	0	-	-	-
TRINITY_DN102490_c0_g2_i1	27.5583207662127	22.0716672445154	20.4879347265802	9.56228945275977	6.1095645992135	0	TRINITY_DN102490_c0_g2_i1	sp|Q54KL5|WDR5_DICDI_WD_repeat-containing_protein_5_homolog_OS=Dictyostelium_discoideum_GN=wdr5_PE=3_SV=1	1e-07
TRINITY_DN102506_c0_g1_i1	20.9399922820257	26.5664099595102	28.2716892314094	16.2129406115929	0	20.297387821639	TRINITY_DN102506_c0_g1_i1	sp|Q00808|HETE1_PODAS_Vegetative_incompatibility_protein_HET-E-1_OS=Podospora_anserina_GN=HET-E1_PE=3_SV=1	5e-20
TRINITY_DN102510_c0_g3_i1	28.2162049392753	25.0984963985773	39.0610057171777	29.1225507991024	17.9131351375671	24.0315129786432	TRINITY_DN102510_c0_g3_i1	sp|Q54JY7|STX7A_DICDI_Syntaxin-7A_OS=Dictyostelium_discoideum_GN=syn7A_PE=1_SV=1	9e-16
TRINITY_DN102516_c0_g1_i1	45.2187274195128	74.8450245093353	94.3038965716765	90.3214183984598	71.4862503102582	85.9426326443116	-	-	-
TRINITY_DN102545_c0_g1_i1	36.5004766940889	28.7148670704958	50.1898575033514	49.0314315710419	30.5797626696358	30.6690525492206	-	-	-
TRINITY_DN102558_c0_g1_i1	5.83600190447962	5.09948921838843	3.42240515270928	3.36530468656658	0	0	TRINITY_DN102558_c0_g1_i1	sp|Q9SQU6|PP216_ARATH_Pentatricopeptide_repeat-containing_protein_At3g06430,_chloroplastic_OS=Arabidopsis_thaliana_GN=EMB2750_PE=2_SV=1	3e-06
TRINITY_DN102562_c0_g1_i1	27.1713200697985	31.2777397089692	26.1047413854438	8.8526818512974	13.7554730671565	0	-	-	-
TRINITY_DN102573_c0_g1_i1	4.68323657274115	0	0	6.92757888133331	0	0	-	-	-
TRINITY_DN102581_c0_g1_i1	24.4626209850278	7.81313870172757	21.91502543424	17.6598652631912	36.8656970724634	15.0482474762164	-	-	-
TRINITY_DN102586_c0_g1_i1	1.19762265100274	1.08295946420649	2.96524593591604	4.33546408486593	15.5936624171288	29.7059258331039	-	-	-
TRINITY_DN10267_c0_g1_i1	2.34565464856495	6.92003073786628	11.8719185433603	0	61.4011867117805	0	TRINITY_DN10267_c0_g1_i1	sp|Q0WKZ3|PP105_ARATH_Pentatricopeptide_repeat-containing_protein_At1g64580_OS=Arabidopsis_thaliana_GN=At1g64580_PE=2_SV=1	2e-09
TRINITY_DN102701_c0_g1_i1	0	0	1.68320477322697	1.65553945942272	0	0	-	-	-
TRINITY_DN102745_c0_g1_i1	13.8672286151808	30.3168197884228	26.7284586335588	24.3831047849952	0	21.2410317788333	TRINITY_DN102745_c0_g1_i1	sp|G5E8K5|ANK3_MOUSE_Ankyrin-3_OS=Mus_musculus_GN=Ank3_PE=1_SV=1	9e-05
TRINITY_DN102758_c0_g1_i1	104.7929897876	122.728703889156	80.3008809574383	132.866597733016	97.3174105498376	116.221573044643	TRINITY_DN102758_c0_g1_i1	sp|Q95JR6|CNBD2_MACFA_Cyclic_nucleotide-binding_domain-containing_protein_2_OS=Macaca_fascicularis_GN=CNBD2_PE=2_SV=1	2e-10
TRINITY_DN102821_c0_g1_i1	10.8613892797381	18.9170454184455	3.46711721311211	10.5817450035329	0	0	-	-	-
TRINITY_DN102842_c0_g1_i1	1.76004090099857	0	13.1547346975079	0	12.1167859839123	0	-	-	-
TRINITY_DN10285_c0_g1_i1	4.62392611342441	4.7323861876446	1.21054820064025	5.7852535365655	0	0	TRINITY_DN10285_c0_g1_i1	sp|Q5FIS5|TRMB_LACAC_tRNA_(guanine-N(7)-)-methyltransferase_OS=Lactobacillus_acidophilus_(strain_ATCC_700396_/_NCK56_/_N2_/_NCFM)_GN=trmB_PE=3_SV=1	7e-06
TRINITY_DN102890_c0_g1_i1	2.21644313097378	6.7505225353375	7.01968795249346	6.88854316026837	7.03591439428694	0	-	-	-
TRINITY_DN102890_c1_g1_i1	10.5217928035931	7.38071363261949	3.57786349253517	11.4358252152767	0	0	-	-	-
TRINITY_DN102908_c0_g1_i1	15.6328695932368	19.191083341813	9.92747404297295	26.0023049479702	0	17.9391742937459	-	-	-
TRINITY_DN102911_c0_g2_i1	25.061042141226	39.2859717530261	50.0959796550362	30.0204537516529	12.5848450030252	24.5726187061556	-	-	-
TRINITY_DN102929_c0_g1_i1	7.93107673089618	9.04845456177175	4.86844852382497	0	17.8001483731234	0	TRINITY_DN102929_c0_g1_i1	sp|Q3EDF8|PPR28_ARATH_Pentatricopeptide_repeat-containing_protein_At1g09900_OS=Arabidopsis_thaliana_GN=At1g09900_PE=2_SV=1	5e-05
TRINITY_DN10292_c0_g1_i1	8.66451941712922	4.11971185372279	11.5844140258869	14.8283366409377	12.8148521621104	12.943995269975	-	-	-
TRINITY_DN102934_c0_g1_i1	1.43845431587227	12.1918402337837	3.46034098460402	1.64608948608529	0	18.6612227394426	-	-	-
TRINITY_DN10293_c0_g1_i1	40.1427213149509	31.0854717443395	37.1570330845643	44.9113680676936	52.0990308823722	0	-	-	-
TRINITY_DN102988_c0_g1_i1	7.74559105420573	7.53456050918027	4.12602814249307	9.09089610246286	5.43434212313104	0	-	-	-
TRINITY_DN103015_c0_g2_i1	0	6.48467444784064	4.14941969319652	9.37655679265087	41.8276126663793	0	TRINITY_DN103015_c0_g2_i1	sp|P56132|Y274_HELPY_Uncharacterized_protein_HP_0274_OS=Helicobacter_pylori_(strain_ATCC_700392_/_26695)_GN=HP_0274_PE=4_SV=1	1e-06
TRINITY_DN103050_c0_g1_i1	35.6442866100696	28.7984184342112	17.5181122187639	25.9727063102535	5.41142623076583	10.6255205945165	-	-	-
TRINITY_DN103055_c0_g2_i1	8.62405994044316	9.66484150561263	2.25724506885058	2.16393755186013	0	0	-	-	-
TRINITY_DN103063_c0_g1_i1	2.05493194039345	4.44113167922312	5.27356211742434	2.4404012347489	0	0	-	-	-
TRINITY_DN10312_c0_g1_i1	205.298405052384	245.216223474079	216.266026343342	236.578936099104	139.128685660349	143.006825042196	-	-	-
TRINITY_DN103159_c0_g1_i1	13.9511062399298	27.8388843079266	10.6938441337502	14.780258592444	12.6808851063695	22.3455029669887	-	-	-
TRINITY_DN10315_c0_g1_i1	266.303836100896	282.021971682294	281.659110594649	254.379025109884	233.973620767559	255.38331699201	TRINITY_DN10315_c0_g1_i1	sp|O08810|U5S1_MOUSE_116_kDa_U5_small_nuclear_ribonucleoprotein_component_OS=Mus_musculus_GN=Eftud2_PE=2_SV=1	0.0
TRINITY_DN10317_c0_g1_i1	15.602504565962	11.1909775120205	19.0860419592894	8.03942987474266	0	0	TRINITY_DN10317_c0_g1_i1	sp|Q5R9K8|AR2BP_PONAB_ADP-ribosylation_factor-like_protein_2-binding_protein_OS=Pongo_abelii_GN=ARL2BP_PE=2_SV=1	8e-12
TRINITY_DN103198_c0_g1_i1	13.3918991238011	4.37647535421249	12.1363670649426	19.1432218580346	22.446646718867	10.6730367323126	TRINITY_DN103198_c0_g1_i1	sp|Q86V88|MGDP1_HUMAN_Magnesium-dependent_phosphatase_1_OS=Homo_sapiens_GN=MDP1_PE=1_SV=1	1e-20
TRINITY_DN103218_c0_g1_i1	68.8513239650364	35.4120353699999	36.5823793914458	43.4490286002523	13.0211087290691	111.821817715412	-	-	-
TRINITY_DN103219_c0_g1_i1	29.8596986242344	22.061980565761	34.3069706664008	22.029401617653	5.67358963416815	37.3321033733623	-	-	-
TRINITY_DN103256_c0_g1_i1	4.79890759543191	4.93590592254464	7.90070813605137	10.1494663254848	25.5944484110604	0	-	-	-
TRINITY_DN103261_c0_g2_i1	3.21904323346031	4.65723345434431	5.73783394199704	1.36873961643853	0	48.927420694831	TRINITY_DN103261_c0_g2_i1	sp|P23631|LATA_LATTR_Alpha-latrotoxin-Lt1a_OS=Latrodectus_tredecimguttatus_PE=1_SV=2	1e-06
TRINITY_DN103281_c0_g1_i1	4.69888249680524	2.05216291789838	8.77039200838086	9.90153624495452	0	0	TRINITY_DN103281_c0_g1_i1	sp|Q6ZQ08|CNOT1_MOUSE_CCR4-NOT_transcription_complex_subunit_1_OS=Mus_musculus_GN=Cnot1_PE=1_SV=2	2e-06
TRINITY_DN103281_c1_g1_i1	5.59958428298981	3.02916348863639	2.70815818427172	2.60561303204016	0	15.6032556505558	-	-	-
TRINITY_DN103319_c0_g1_i1	18.7223084396691	36.4512434122826	14.2365271363634	21.1521903202771	56.6106056515675	0	TRINITY_DN103319_c0_g1_i1	sp|Q58414|ILVE_METJA_Putative_branched-chain-amino-acid_aminotransferase_OS=Methanocaldococcus_jannaschii_(strain_ATCC_43067_/_DSM_2661_/_JAL-1_/_JCM_10045_/_NBRC_100440)_GN=ilvE_PE=3_SV=1	9e-08
TRINITY_DN103326_c0_g1_i1	13.0158076421078	1.62628566883919	16.0815946469161	6.49183521306151	0	0	-	-	-
TRINITY_DN103331_c0_g1_i1	7.23901359186863	12.4985339709293	2.08708909845968	2.19176220481223	37.2447951445858	0	-	-	-
TRINITY_DN103340_c0_g1_i1	5.92692620285467	0	1.81814809979494	5.58621599072193	0	0	-	-	-
TRINITY_DN10334_c1_g1_i1	9.41935661183095	9.86011067492682	8.31893887231575	12.6907550888844	13.0463617807659	0	TRINITY_DN10334_c1_g1_i1	sp|Q9LJH5|GLO4_ARATH_Peroxisomal_(S)-2-hydroxy-acid_oxidase_GLO4_OS=Arabidopsis_thaliana_GN=GLO4_PE=2_SV=1	3e-24
TRINITY_DN103356_c0_g1_i1	36.6242501426378	24.0679975758243	23.5068430497861	24.3063094517968	10.682519128152	22.6510140693528	TRINITY_DN103356_c0_g1_i1	sp|Q9H7Z7|PGES2_HUMAN_Prostaglandin_E_synthase_2_OS=Homo_sapiens_GN=PTGES2_PE=1_SV=1	3e-35
TRINITY_DN103364_c0_g2_i1	19.3155939417868	14.0309118352973	39.2765547511042	8.25045430492447	20.5047831466526	0	-	-	-
TRINITY_DN103369_c1_g1_i1	2.08411565922437	7.38417002097849	8.81126373876901	2.83868337188768	0	0	-	-	-
TRINITY_DN103391_c0_g1_i1	10.0907198517548	4.71258945726447	14.4734543921191	3.5188115680335	5.04834988216952	0	-	-	-
TRINITY_DN103445_c0_g1_i1	11.6005609744072	8.99421367209726	10.6841443736337	10.8016981681136	17.3030914331145	0	-	-	-
TRINITY_DN103469_c0_g1_i1	9.99401726750571	0	4.26677318703299	2.09491488215361	0	0	TRINITY_DN103469_c0_g1_i1	sp|A6ZMR9|HFA1_YEAS7_Acetyl-CoA_carboxylase,_mitochondrial_OS=Saccharomyces_cerevisiae_(strain_YJM789)_GN=HFA1_PE=3_SV=2	9e-31
TRINITY_DN10350_c0_g1_i2	158.437868156237	157.876682987444	170.474607304614	136.930269950456	191.495840153608	191.909630848555	TRINITY_DN10350_c0_g1_i2	sp|Q0VCA5|SAMH1_BOVIN_Deoxynucleoside_triphosphate_triphosphohydrolase_SAMHD1_OS=Bos_taurus_GN=SAMHD1_PE=2_SV=1	8e-63
TRINITY_DN103521_c0_g1_i1	11.8115818144205	10.4049557008163	14.0334604116732	10.6776118813874	0	11.5054962664633	TRINITY_DN103521_c0_g1_i1	sp|A8GLK6|VIAA_SERP5_Protein_ViaA_OS=Serratia_proteamaculans_(strain_568)_GN=viaA_PE=3_SV=1	5e-05
TRINITY_DN10352_c0_g1_i1	71.7193937094872	90.1559648912344	69.8838200763459	98.5916056656116	59.7264947415361	58.3954175907657	TRINITY_DN10352_c0_g1_i1	sp|Q6YC49|S35A3_BOVIN_UDP-N-acetylglucosamine_transporter_OS=Bos_taurus_GN=SLC35A3_PE=2_SV=1	1e-61
TRINITY_DN103543_c0_g2_i1	7.88947712280343	2.17327416448414	3.10596459776801	3.123869549348	16.7190271947455	0	-	-	-
TRINITY_DN103559_c0_g1_i1	233.351142554296	222.832520590999	190.0195175842	179.735786785778	133.740653582352	123.454914189162	-	-	-
TRINITY_DN103565_c0_g1_i1	0	10.1062291239193	0	0	0	0	-	-	-
TRINITY_DN103569_c0_g1_i1	7.25917481432191	16.1818929889198	5.34484154459258	18.368748608385	0	14.4727283594661	-	-	-
TRINITY_DN103585_c0_g1_i1	35.2390795879184	32.1381068374513	28.4017748455586	42.9478150655492	6.37595564410947	0	-	-	-
TRINITY_DN103587_c0_g1_i1	5.54703833333941	0.823832710230356	7.54362752370051	3.26706766194657	0	0	-	-	-
TRINITY_DN103587_c1_g1_i1	0	1.12338925990099	0	10.7315129825054	0	0	-	-	-
TRINITY_DN103616_c0_g1_i1	1.72354522041676	3.86330694774154	2.07113911467606	8.37626865582866	0	0	TRINITY_DN103616_c0_g1_i1	sp|O88350|RBBP9_RAT_Putative_hydrolase_RBBP9_OS=Rattus_norvegicus_GN=Rbbp9_PE=1_SV=2	8e-39
TRINITY_DN103635_c0_g1_i1	15.2199908165343	16.4053962703713	15.7981712014849	17.2625192615186	39.2247480972584	49.1782007991936	TRINITY_DN103635_c0_g1_i1	sp|O60303|K0556_HUMAN_Uncharacterized_protein_KIAA0556_OS=Homo_sapiens_GN=KIAA0556_PE=1_SV=4	4e-05
TRINITY_DN103640_c0_g1_i1	30.3113182425954	22.1583256561332	20.7031539769073	43.5647984270669	68.8829300401866	51.8819454944635	-	-	-
TRINITY_DN103648_c0_g1_i1	3.24050254513507	0	4.04488818570362	4.05571506597801	0	19.8335452499439	-	-	-
TRINITY_DN103648_c1_g1_i1	0	2.69762493583675	3.70606604233198	1.78490661360211	0	0	-	-	-
TRINITY_DN103662_c0_g1_i1	0	14.0056378629895	2.52995466959715	0	0	0	-	-	-
TRINITY_DN10374_c0_g1_i1	13.7796936594896	13.5102320306305	34.9435494748913	12.0771279583065	29.486851921116	0	TRINITY_DN10374_c0_g1_i1	sp|Q8W496|PTC52_ARATH_Protochlorophyllide-dependent_translocon_component_52,_chloroplastic_OS=Arabidopsis_thaliana_GN=PTC52_PE=1_SV=1	1e-30
TRINITY_DN103813_c0_g1_i1	3.94977228543942	11.3068827760729	9.70643576103496	10.9401221509596	0	19.0498145828322	TRINITY_DN103813_c0_g1_i1	sp|Q3U410|KLH21_MOUSE_Kelch-like_protein_21_OS=Mus_musculus_GN=Klhl21_PE=2_SV=1	2e-08
TRINITY_DN103823_c0_g1_i1	5.85577700783011	13.5219968223993	8.29083388951829	13.0367787929048	6.81517465849732	13.6281415328873	-	-	-
TRINITY_DN103837_c0_g1_i1	1.32046185333094	5.69302906501429	6.67060047013238	9.59171568687085	0	0	TRINITY_DN103837_c0_g1_i1	sp|Q6ZFZ4|DEK1_ORYSJ_Calpain-type_cysteine_protease_ADL1_OS=Oryza_sativa_subsp._japonica_GN=ADL1_PE=1_SV=1	3e-27
TRINITY_DN103870_c0_g1_i1	4.82445288425568	6.59268716243743	10.38105758109	10.7423478240583	12.8716974717992	0	TRINITY_DN103870_c0_g1_i1	sp|Q9JI61|LRAT_RAT_Lecithin_retinol_acyltransferase_OS=Rattus_norvegicus_GN=Lrat_PE=1_SV=1	3e-05
TRINITY_DN10388_c0_g2_i1	14.4666980982438	20.2948453361581	26.557725541869	17.4880545970502	81.3151332722712	0	-	-	-
TRINITY_DN103943_c0_g1_i1	60.6904051129657	68.1828781689868	61.5284689723645	42.7939891568494	35.7528843745002	41.5056407593442	TRINITY_DN103943_c0_g1_i1	sp|P70566|TMOD2_RAT_Tropomodulin-2_OS=Rattus_norvegicus_GN=Tmod2_PE=1_SV=1	3e-08
TRINITY_DN103957_c0_g1_i1	0	1.23959123199025	1.77880326747188	6.78894946428432	0	0	-	-	-
TRINITY_DN103974_c0_g1_i1	116.883073505582	92.3014566569863	80.7642681375057	93.2806304200524	34.1138002448832	104.273061513045	TRINITY_DN103974_c0_g1_i1	sp|P57076|CU059_HUMAN_UPF0769_protein_C21orf59_OS=Homo_sapiens_GN=C21orf59_PE=1_SV=1	4e-48
TRINITY_DN104048_c0_g1_i1	87.7089928015054	124.701885788187	102.18278869817	82.5334246813117	83.1082984659308	40.7004852089429	-	-	-
TRINITY_DN10404_c0_g2_i1	20.4142445462614	18.8129089948095	28.9480448887381	19.9863576633172	0	0	-	-	-
TRINITY_DN104071_c0_g1_i1	5.04969802800001	8.6727041979698	6.06543684731804	6.08083307344834	0	0	TRINITY_DN104071_c0_g1_i1	sp|Q9NWL6|ASND1_HUMAN_Asparagine_synthetase_domain-containing_protein_1_OS=Homo_sapiens_GN=ASNSD1_PE=2_SV=2	3e-18
TRINITY_DN104072_c0_g1_i1	40.9911309640422	35.7731990346027	54.7089736804928	28.2301647619325	42.7616958419437	41.2620315757217	TRINITY_DN104072_c0_g1_i1	sp|Q196X6|VF232_IIV3_Putative_ubiquitin_thioesterase_232R_OS=Invertebrate_iridescent_virus_3_GN=IIV3-084L_PE=3_SV=1	5e-05
TRINITY_DN104094_c0_g1_i1	6.22486164286778	1.82473765360511	2.72658978964061	7.92395410080685	0	0	-	-	-
TRINITY_DN104094_c1_g1_i1	6.57049021744384	6.35824154307363	11.2711756696956	11.0168473948416	0	10.8363948764762	-	-	-
TRINITY_DN104098_c0_g1_i1	1.3823900921593	0	0	0	9.49249895821537	37.0512950384007	-	-	-
TRINITY_DN104108_c0_g1_i1	12.6916674056425	18.0648744879947	15.6872723971471	9.5179011636766	12.5334951760891	0	-	-	-
TRINITY_DN104131_c0_g1_i1	20.6473734050434	14.2255829615119	17.534843789678	22.3942044246994	7.12906237575568	0	-	-	-
TRINITY_DN104154_c0_g1_i1	7.69594639809349	4.42059867334417	6.31212404869717	1.02560004750325	0	12.2850263206905	TRINITY_DN104154_c0_g1_i1	sp|Q9R9I9|MYCC_BACIU_Mycosubtilin_synthase_subunit_C_OS=Bacillus_subtilis_GN=mycC_PE=3_SV=1	1e-07
TRINITY_DN104163_c0_g1_i1	5.60483671784798	0.960202731529467	7.07205511469672	8.04495162386923	0	0	-	-	-
TRINITY_DN104173_c0_g1_i1	1.39191548841732	15.6849058704541	5.0109743998015	1.67719544691491	0	0	TRINITY_DN104173_c0_g1_i1	sp|O19048|PCBP1_RABIT_Poly(rC)-binding_protein_1_OS=Oryctolagus_cuniculus_GN=PCBP1_PE=2_SV=1	6e-06
TRINITY_DN104184_c0_g1_i1	148.492150878317	124.209751841528	137.953419775565	136.645046714277	186.199746870399	99.4074511846076	TRINITY_DN104184_c0_g1_i1	sp|Q499T2|GILT_RAT_Gamma-interferon-inducible_lysosomal_thiol_reductase_OS=Rattus_norvegicus_GN=Ifi30_PE=2_SV=1	1e-13
TRINITY_DN104202_c0_g1_i1	4.78776414412248	7.13602666976964	0	1.93057154788518	0	0	-	-	-
TRINITY_DN104203_c0_g1_i1	55.0295331978408	56.62167091346	63.3898236704312	57.0750909734931	33.397979777168	66.8864116874359	TRINITY_DN104203_c0_g1_i1	sp|Q1R9H0|RHMA_ECOUT_2-keto-3-deoxy-L-rhamnonate_aldolase_OS=Escherichia_coli_(strain_UTI89_/_UPEC)_GN=rhmA_PE=3_SV=1	2e-17
TRINITY_DN104213_c0_g1_i1	14.8710444528145	7.56571543142685	3.74473564273533	2.73111721757906	10.482890528487	10.4398148382916	-	-	-
TRINITY_DN104213_c1_g1_i1	0.915564671508722	6.92448945571425	5.36529307450762	1.05328532744705	0	0	-	-	-
TRINITY_DN104217_c0_g1_i1	54.3146714808799	53.9414696220869	59.0258286293854	57.1524776349464	15.9355238561167	99.1725947424767	TRINITY_DN104217_c0_g1_i1	sp|Q32L00|ALKB3_BOVIN_Alpha-ketoglutarate-dependent_dioxygenase_alkB_homolog_3_OS=Bos_taurus_GN=ALKBH3_PE=2_SV=1	4e-12
TRINITY_DN104232_c0_g1_i1	100.248213365016	126.329481483738	96.5588183150695	90.4428275955525	127.032167089019	100.928046685122	TRINITY_DN104232_c0_g1_i1	sp|Q5JK84|RH15_ORYSJ_DEAD-box_ATP-dependent_RNA_helicase_15_OS=Oryza_sativa_subsp._japonica_GN=Os01g0550000_PE=2_SV=1	0.0
TRINITY_DN104248_c0_g2_i1	72.4492904452884	75.656274022588	67.5901462866497	68.2281694417669	11.3049344366341	117.822481099867	-	-	-
TRINITY_DN104258_c0_g2_i1	17.0254688904847	21.1008761425562	21.6118801051074	35.7752522718437	45.2221516080083	11.8009628070554	TRINITY_DN104258_c0_g2_i1	sp|Q9FKE7|FMO2_ARATH_Putative_flavin-containing_monooxygenase_2_OS=Arabidopsis_thaliana_GN=FMO2_PE=3_SV=2	3e-21
TRINITY_DN104262_c0_g1_i1	1.3039761877216	3.46334104381002	3.11717229339266	3.1716849643116	0	0	TRINITY_DN104262_c0_g1_i1	sp|Q5U309|GT253_RAT_Probable_inactive_glycosyltransferase_25_family_member_3_OS=Rattus_norvegicus_GN=Cercam_PE=2_SV=2	1e-05
TRINITY_DN104270_c0_g1_i1	1.49231793071264	17.2959240889064	11.1530315196796	19.1937457819803	27.5084961777163	19.2722273683847	-	-	-
TRINITY_DN104277_c0_g2_i1	19.214046642851	17.3910401255198	27.74109215379	24.8213450830515	0	0	-	-	-
TRINITY_DN10427_c0_g1_i1	0	1.47479799711716	1.97738823304663	5.58754849335621	0	0	-	-	-
TRINITY_DN104283_c0_g1_i1	3.96725835054237	17.4481856307128	10.2442798332505	14.8402059041245	12.4622930305063	36.5406305724614	TRINITY_DN104283_c0_g1_i1	sp|Q9GYI4|JMJD6_CAEEL_Bifunctional_arginine_demethylase_and_lysyl-hydroxylase_psr-1_OS=Caenorhabditis_elegans_GN=psr-1_PE=1_SV=2	7e-05
TRINITY_DN104294_c0_g1_i1	36.6170711624661	11.6634633715063	32.889375253026	40.3402274482874	6.22244759017337	26.2147331919562	-	-	-
TRINITY_DN104298_c0_g1_i1	2.29291158916277	0	0	5.47618865409909	0	0	TRINITY_DN104298_c0_g1_i1	sp|Q9C8W3|FUT13_ARATH_Alpha-(1,4)-fucosyltransferase_OS=Arabidopsis_thaliana_GN=FUT13_PE=2_SV=2	3e-05
TRINITY_DN104300_c0_g1_i1	18.0106679820763	10.3427331914373	17.6771676732	4.54911726722165	0	23.3872813260268	TRINITY_DN104300_c0_g1_i1	sp|O04584|FD4L1_ARATH_Fatty_acid_desaturase_4-like_1,_chloroplastic_OS=Arabidopsis_thaliana_GN=FAD4L1_PE=3_SV=1	2e-41
TRINITY_DN104302_c0_g2_i1	16.0573859456949	29.2221394891937	18.9083776407998	21.7293661726261	22.1157942929469	0	-	-	-
TRINITY_DN104314_c0_g1_i1	46.801558553262	64.4161696412863	64.4542365135998	68.1777115790159	37.8065300363678	15.0720978179916	-	-	-
TRINITY_DN104319_c0_g1_i1	16.8335589209598	2.49948643207662	3.63764501451131	18.0035075417055	8.09377226472338	0	-	-	-
TRINITY_DN104328_c1_g1_i1	0	6.94588077490056	0	0	13.2906580973861	0	TRINITY_DN104328_c1_g1_i1	sp|O15442|MPPD1_HUMAN_Metallophosphoesterase_domain-containing_protein_1_OS=Homo_sapiens_GN=MPPED1_PE=2_SV=3	3e-17
TRINITY_DN104331_c0_g2_i1	39.4983033831152	32.066178562836	24.4121674601587	25.5048021189101	32.1971039984441	20.484895095942	TRINITY_DN104331_c0_g2_i1	sp|Q7UKT5|Y9953_RHOBA_UPF0061_protein_RB9953_OS=Rhodopirellula_baltica_(strain_SH1)_GN=RB9953_PE=3_SV=1	3e-77
TRINITY_DN104343_c0_g1_i1	117.754969591638	89.3539341487404	110.021292227249	121.290017058095	78.1374403048427	94.6539831595573	-	-	-
TRINITY_DN104344_c1_g1_i1	3.97860498690415	1.72119291090813	3.83045052250707	6.53513349243236	0	0	-	-	-
TRINITY_DN104347_c0_g1_i1	72.756706054322	64.1714635919546	45.9768209049181	55.4781300700219	69.1566258359664	21.2222168997836	TRINITY_DN104347_c0_g1_i1	sp|P55738|CCAC_AMPCA_Caroteno-chlorophyll_a-c-binding_protein_(Fragment)_OS=Amphidinium_carterae_PE=1_SV=1	1e-05
TRINITY_DN104349_c0_g1_i1	1.24760212367964	6.55524526872795	4.47781243023802	1.45763301013207	0	0	-	-	-
TRINITY_DN104363_c0_g1_i1	54.4590185972874	79.9432158469544	86.2355866392114	78.1969833741391	84.3453776548415	81.7863546803071	-	-	-
TRINITY_DN104371_c0_g1_i1	61.61354500925	60.9437735077594	51.2268117395773	40.2282424445537	46.9982844146471	128.317949664932	-	-	-
TRINITY_DN104382_c0_g1_i1	10.1870093155652	5.82398199572265	0	0	0	0	-	-	-
TRINITY_DN104387_c0_g1_i1	23.8960357538754	21.310854048878	32.3192931850538	21.0984970702351	22.7888510615406	0	-	-	-
TRINITY_DN104412_c0_g1_i1	8.31228699083519	10.0675246305131	8.17204006581156	9.08455906151893	20.3899645546246	0	TRINITY_DN104412_c0_g1_i1	sp|Q8C8R3|ANK2_MOUSE_Ankyrin-2_OS=Mus_musculus_GN=Ank2_PE=1_SV=2	7e-10
TRINITY_DN104439_c0_g1_i1	134.87462859207	146.323664411032	114.056702432307	108.121542051086	125.656473597047	45.9479822183626	-	-	-
TRINITY_DN104443_c0_g1_i1	6.48094636236464	6.61270367654854	4.07911312764643	5.32045583262098	0	0	-	-	-
TRINITY_DN104444_c0_g1_i1	8.14443453652813	12.4633662604573	8.0481123359216	5.51691860312043	0	0	-	-	-
TRINITY_DN104450_c0_g1_i1	41.5709252486973	52.7555987393556	81.4957718572394	57.8966110724999	16.6722749843323	32.5625798676844	-	-	-
TRINITY_DN104454_c0_g1_i1	1.88002268695938	1.67035577717284	12.9568241393939	15.111317018995	31.4346937483775	23.7163176181228	-	-	-
TRINITY_DN104456_c0_g1_i1	4.71345984300267	1.3778485014847	2.1765428997893	4.25654754281866	0	0	-	-	-
TRINITY_DN104456_c0_g2_i1	0	3.11029780968914	0	0	0	0	-	-	-
TRINITY_DN104465_c0_g1_i1	18.8916891695859	18.7097749006626	45.0121304999045	21.2053639426292	13.3415657590433	39.2721537977061	TRINITY_DN104465_c0_g1_i1	sp|Q9SU63|AL2B4_ARATH_Aldehyde_dehydrogenase_family_2_member_B4,_mitochondrial_OS=Arabidopsis_thaliana_GN=ALDH2B4_PE=2_SV=1	4e-17
TRINITY_DN10446_c0_g1_i1	12.6548794356	10.9030330622634	1.26228959846369	7.12114865488011	19.9140097269591	0	TRINITY_DN10446_c0_g1_i1	sp|Q9SIC9|PP178_ARATH_Pentatricopeptide_repeat-containing_protein_At2g31400,_chloroplastic_OS=Arabidopsis_thaliana_GN=At2g31400_PE=2_SV=1	1e-07
TRINITY_DN104472_c0_g1_i1	158.378700804	204.218163640391	132.980424903986	164.513209824942	76.0767606055273	56.8618775237687	-	-	-
TRINITY_DN104495_c0_g1_i1	3.71892436450413	3.16752023918803	0	0	0	0	-	-	-
TRINITY_DN104498_c0_g1_i1	0	9.45062003814792	2.12825928300526	1.95045757873438	0	23.8577499690921	TRINITY_DN104498_c0_g1_i1	sp|O75695|XRP2_HUMAN_Protein_XRP2_OS=Homo_sapiens_GN=RP2_PE=1_SV=4	3e-10
TRINITY_DN104498_c1_g1_i1	0	7.90147961564395	0	0	0	21.0132144390465	-	-	-
TRINITY_DN104503_c0_g1_i1	6.27294359666712	3.94047070218042	3.23058734659364	15.9942861134248	0	0	TRINITY_DN104503_c0_g1_i1	sp|Q3KRA9|ALKB6_HUMAN_Alpha-ketoglutarate-dependent_dioxygenase_alkB_homolog_6_OS=Homo_sapiens_GN=ALKBH6_PE=1_SV=2	4e-07
TRINITY_DN104508_c0_g1_i1	3.46964060647702	2.22758735143857	11.6496353283347	8.32580031996138	33.4651437806625	78.6318525861141	-	-	-
TRINITY_DN10450_c1_g1_i1	5.16722876769814	0	2.28526513237121	0	11.6937466092216	0	-	-	-
TRINITY_DN104511_c0_g1_i1	2.3733451935228	1.35385621535556	4.7035286925331	14.6779612212238	0	41.357889913262	-	-	-
TRINITY_DN104512_c0_g1_i1	94.2846855013361	81.3681466506438	86.5109567691459	93.9761871276548	216.813714182685	53.998456811529	TRINITY_DN104512_c0_g1_i1	sp|Q61189|ICLN_MOUSE_Methylosome_subunit_pICln_OS=Mus_musculus_GN=Clns1a_PE=2_SV=1	8e-12
TRINITY_DN104540_c0_g1_i1	11.1922528488325	31.880829737085	9.42234120597908	13.1189065535133	5.48782607432166	31.9431564371872	-	-	-
TRINITY_DN104540_c0_g2_i1	16.3589645409489	37.1988626435215	21.9799936277753	29.9981725996841	31.9068495641566	30.7035713931753	-	-	-
TRINITY_DN104544_c0_g1_i1	24.0639698872234	18.727045853271	52.6344270767762	27.2962197883104	0	0	-	-	-
TRINITY_DN104558_c0_g1_i1	4.72230615566381	8.17171817235652	10.6261304917502	6.83666175933427	0	11.2839534823241	-	-	-
TRINITY_DN104563_c0_g1_i1	19.2727441718437	12.5257073373754	18.778116416884	12.6175383389396	14.9690723773768	0	-	-	-
TRINITY_DN104575_c0_g1_i1	15.6493620091801	18.3726937491942	32.6696462119775	16.0628938866037	33.4301450452664	21.7948272239298	-	-	-
TRINITY_DN104596_c0_g1_i1	7.42110115044108	5.72914126715125	8.20525999223528	10.9311998615553	0	0	TRINITY_DN104596_c0_g1_i1	sp|Q9W138|BMT2_DROME_Probable_methyltransferase_BTM2_homolog_OS=Drosophila_melanogaster_GN=CG3570_PE=2_SV=1	1e-11
TRINITY_DN104617_c0_g1_i1	10.8092139234223	1.32672738403384	0	5.57583552128862	0	0	-	-	-
TRINITY_DN104629_c0_g1_i1	71.5980760324347	84.8617293574603	63.1715456772199	56.8206296965565	71.6421406424319	44.9882476289685	TRINITY_DN104629_c0_g1_i1	sp|O14417|MAD2_SCHPO_Mitotic_spindle_checkpoint_component_mad2_OS=Schizosaccharomyces_pombe_(strain_972_/_ATCC_24843)_GN=mad2_PE=1_SV=1	3e-67
TRINITY_DN104630_c0_g1_i1	63.2520771987449	57.9138268949868	46.4184143358209	48.1602882360853	50.5923346467855	62.8436996654953	-	-	-
TRINITY_DN10464_c0_g1_i1	0.933247846363452	3.30444781710998	5.22893744967534	9.6035857556819	0	0	-	-	-
TRINITY_DN104670_c0_g1_i1	0.968837632127155	10.6244930426799	10.285492889664	9.11094567505012	0	11.5538121025282	TRINITY_DN104670_c0_g1_i1	sp|P08201|NIRB_ECOLI_Nitrite_reductase_(NADH)_large_subunit_OS=Escherichia_coli_(strain_K12)_GN=nirB_PE=3_SV=4	2e-26
TRINITY_DN104671_c0_g1_i1	140.284334756058	117.686194181405	115.993608904072	109.811361631181	69.3867367685354	122.021582466772	-	-	-
TRINITY_DN104674_c0_g1_i1	96.8547914543711	93.5218665530432	106.696972137124	76.5358150175545	156.212747364212	18.1380355258874	TRINITY_DN104674_c0_g1_i1	sp|P0C1G8|PSA4A_ORYSJ_Proteasome_subunit_alpha_type-4-1_OS=Oryza_sativa_subsp._japonica_GN=PAC1_PE=2_SV=1	4e-105
TRINITY_DN104677_c0_g1_i1	0	10.5279588226234	6.58593924896063	9.97510021898355	0	0	-	-	-
TRINITY_DN104681_c0_g1_i1	151.147011999517	167.974891161939	178.582538263166	168.768049444191	168.233642137169	147.697477207626	TRINITY_DN104681_c0_g1_i1	sp|P53184|PNC1_YEAST_Nicotinamidase_OS=Saccharomyces_cerevisiae_(strain_ATCC_204508_/_S288c)_GN=PNC1_PE=1_SV=1	8e-24
TRINITY_DN10468_c0_g1_i1	2.36643150147584	12.1331406262613	9.65629711150446	1.48591686894967	8.44934533924933	31.0839817081225	-	-	-
TRINITY_DN104696_c0_g1_i1	3.33754264608241	9.78980879992086	1.36330066603329	9.43225765851189	38.4059076314384	0	-	-	-
TRINITY_DN104701_c0_g1_i1	50.4026504381398	35.9501243596743	32.6466462792983	23.7672420469142	20.2853834423716	0	-	-	-
TRINITY_DN10470_c0_g1_i1	124.428763544915	152.308290962764	133.266676243781	112.236452781249	12.3943800531719	27.9027556311224	-	-	-
TRINITY_DN104727_c0_g1_i1	2.78071772280999	11.0285081726659	7.687218600703	6.58842876405762	0	24.4201487614981	-	-	-
TRINITY_DN104742_c0_g1_i1	21.3538721332551	15.8436689620503	8.97107357318862	16.1563785333279	5.26669380404971	0	TRINITY_DN104742_c0_g1_i1	sp|P43507|CPR3_CAEEL_Cathepsin_B-like_cysteine_proteinase_3_OS=Caenorhabditis_elegans_GN=cpr-3_PE=2_SV=1	2e-11
TRINITY_DN104742_c1_g1_i1	2.21472382091289	12.6703545296594	2.64755385221515	7.80103113560667	0	0	TRINITY_DN104742_c1_g1_i1	sp|P43510|CPR6_CAEEL_Cathepsin_B-like_cysteine_proteinase_6_OS=Caenorhabditis_elegans_GN=cpr-6_PE=1_SV=1	1e-30
TRINITY_DN104751_c0_g1_i1	34.6585947440986	31.6052307708491	30.617653508622	29.0399880013582	26.0289615235508	25.0856734790082	TRINITY_DN104751_c0_g1_i1	sp|P43646|CATR_TETST_Caltractin_(Fragment)_OS=Tetraselmis_striata_PE=2_SV=1	3e-34
TRINITY_DN104764_c0_g1_i1	5.1293695196554	9.69991494043153	3.14505879455555	0	0	0	TRINITY_DN104764_c0_g1_i1	sp|Q8RWS8|PP199_ARATH_Pentatricopeptide_repeat-containing_protein_At2g41720_OS=Arabidopsis_thaliana_GN=EMB2654_PE=2_SV=1	5e-05
TRINITY_DN104771_c0_g2_i1	5.11131102623221	9.37639502354372	3.11392804723384	14.4176986435197	5.88106892347985	0	-	-	-
TRINITY_DN104776_c0_g1_i1	13.8196968135996	10.9720746510856	6.43370784165459	18.8066561835949	0	0	-	-	-
TRINITY_DN10480_c0_g1_i1	385.501007793823	359.442178454173	396.784797495271	356.417217317129	431.208238350746	369.142179672338	TRINITY_DN10480_c0_g1_i1	sp|Q9GMY3|PEPC_RHIFE_Gastricsin_OS=Rhinolophus_ferrumequinum_GN=PGC_PE=2_SV=1	2e-28
TRINITY_DN104814_c0_g1_i1	40.133945205763	59.1142827417824	69.7225591940891	70.410900597891	82.3722557045396	85.2299696684071	-	-	-
TRINITY_DN104833_c0_g1_i1	65.4364454428505	56.9288562721091	65.7970196929981	44.3400845516609	37.2699534465799	11.4584810385718	-	-	-
TRINITY_DN104843_c0_g1_i1	16.60597546153	4.42236908913515	3.73223766877813	2.35822674792955	0	0	TRINITY_DN104843_c0_g1_i1	sp|Q96RW7|HMCN1_HUMAN_Hemicentin-1_OS=Homo_sapiens_GN=HMCN1_PE=1_SV=2	3e-05
TRINITY_DN104843_c1_g1_i1	9.41098484764755	8.17639783069197	0	9.0009980952355	0	0	-	-	-
TRINITY_DN104851_c0_g1_i1	16.1811445435091	26.7910231488033	19.2295505903921	22.1292015534643	15.7294342291103	0	-	-	-
TRINITY_DN104896_c0_g1_i1	3.41687189580577	0	6.42142257811899	0	0	0	TRINITY_DN104896_c0_g1_i1	sp|Q6DCD1|FGGY_XENLA_FGGY_carbohydrate_kinase_domain-containing_protein_OS=Xenopus_laevis_GN=fggy_PE=2_SV=2	3e-24
TRINITY_DN104901_c0_g1_i1	2.79744235024169	8.84995919863787	4.90059830246873	4.74213841060282	0	0	-	-	-
TRINITY_DN10490_c0_g1_i1	32.2073209951502	25.0491757725859	30.0478806127742	27.9429685517802	44.2360147505739	37.4018704563961	-	-	-
TRINITY_DN104911_c0_g1_i1	57.6074573876741	35.902813598065	45.7210555855072	61.498763671376	68.1602154036323	21.3359234481365	TRINITY_DN104911_c0_g1_i1	sp|Q9BTT6|LRRC1_HUMAN_Leucine-rich_repeat-containing_protein_1_OS=Homo_sapiens_GN=LRRC1_PE=1_SV=1	3e-17
TRINITY_DN104919_c0_g1_i1	10.7837995910775	13.7708180329048	11.7247476653866	18.7356492611748	5.31730368092716	10.491355831111	-	-	-
TRINITY_DN104920_c0_g1_i1	0.97334483011559	3.34167918114029	21.4524684843841	2.29082418874149	0	13.5783669065738	TRINITY_DN104920_c0_g1_i1	sp|Q45480|YLYB_BACSU_Uncharacterized_RNA_pseudouridine_synthase_YlyB_OS=Bacillus_subtilis_(strain_168)_GN=ylyB_PE=3_SV=3	9e-19
TRINITY_DN104931_c0_g1_i1	4.64713173649591	1.57952552331383	3.50459794363972	0	0	0	-	-	-
TRINITY_DN104938_c0_g1_i1	2.67969559985668	1.15116645322914	0	5.11721856716888	0	0	-	-	-
TRINITY_DN10493_c0_g1_i1	15.5588906582141	23.7479247932437	10.1394276112072	12.5219816264504	40.747502151496	14.9044775456921	-	-	-
TRINITY_DN104943_c0_g1_i1	35.2574715478394	33.5914412181022	31.8825854981756	36.8112948218533	13.6456356023527	40.9834905171705	-	-	-
TRINITY_DN104964_c0_g1_i1	3.91464287245213	5.73718940035329	2.5786472180444	8.16877930518689	0	0	TRINITY_DN104964_c0_g1_i1	sp|P25052|TENA_BACSU_Aminopyrimidine_aminohydrolase_OS=Bacillus_subtilis_(strain_168)_GN=tenA_PE=1_SV=1	9e-07
TRINITY_DN104969_c0_g1_i1	107.734997290037	112.765308163361	108.59625112466	178.329177992298	121.834956400232	92.8866763491693	TRINITY_DN104969_c0_g1_i1	sp|P02290|H2BS1_PARAN_Histone_H2B.1,_sperm_OS=Parechinus_angulosus_PE=1_SV=2	9e-27
TRINITY_DN104971_c0_g1_i1	20.4920907476126	9.69436424446746	29.9800350573344	17.0286062386266	68.0523270755684	76.6509648227027	TRINITY_DN104971_c0_g1_i1	sp|Q08DE8|RAB7B_BOVIN_Ras-related_protein_Rab-7b_OS=Bos_taurus_GN=RAB7B_PE=2_SV=1	1e-28
TRINITY_DN104975_c0_g1_i1	48.114362827743	38.7714724982262	34.4842524359152	39.9873285462737	34.6347837407521	60.3076367577763	TRINITY_DN104975_c0_g1_i1	sp|Q8VE09|TT39C_MOUSE_Tetratricopeptide_repeat_protein_39C_OS=Mus_musculus_GN=Ttc39c_PE=2_SV=2	8e-07
TRINITY_DN10497_c0_g1_i1	11.2285946217999	17.8885894276342	14.7871396050876	22.9728424851991	22.1895456567196	11.600317632622	TRINITY_DN10497_c0_g1_i1	sp|C4R4R8|ARO1_PICPG_Pentafunctional_AROM_polypeptide_OS=Komagataella_pastoris_(strain_GS115_/_ATCC_20864)_GN=ARO1_PE=3_SV=1	4e-35
TRINITY_DN104995_c0_g1_i1	0	2.6487276827166	4.98706426438804	11.8365572559891	19.1257373199645	0	TRINITY_DN104995_c0_g1_i1	sp|Q54HL8|Y9381_DICDI_FNIP_repeat-containing_protein_DDB_G0289381_OS=Dictyostelium_discoideum_GN=DDB_G0289381_PE=4_SV=1	3e-05
TRINITY_DN104997_c0_g1_i1	50.1057066221861	57.7199585577686	65.1505201693795	51.9779533982602	41.5927958319129	27.2814691672956	-	-	-
TRINITY_DN105014_c0_g1_i1	324.379080156777	280.058669061971	282.478054786839	292.752510089322	212.213431132373	180.748883626986	-	-	-
TRINITY_DN105016_c1_g1_i1	106.428337844564	100.833978164302	93.6233015461779	109.13501906374	74.9758773463146	79.2918057794217	TRINITY_DN105016_c1_g1_i1	sp|Q01238|HCC2_CRYCO_Major_basic_nuclear_protein_2_OS=Crypthecodinium_cohnii_GN=HCc2_PE=4_SV=1	1e-07
TRINITY_DN105020_c0_g2_i1	14.3248492804367	9.54580085312412	24.8947587636765	22.2365372992159	54.1229973278629	0	-	-	-
TRINITY_DN105028_c0_g1_i1	245.668117147443	249.420424242644	224.882218960787	234.387956961136	123.753786770926	209.85677576131	TRINITY_DN105028_c0_g1_i1	sp|Q978J0|Y1425_THEVO_Putative_ankyrin_repeat_protein_TV1425_OS=Thermoplasma_volcanium_(strain_ATCC_51530_/_DSM_4299_/_JCM_9571_/_NBRC_15438_/_GSS1)_GN=TV1425_PE=1_SV=1	6e-05
TRINITY_DN10503_c0_g2_i1	11.278451913432	15.0764282490378	37.8601144047861	18.9675272770207	0	0	-	-	-
TRINITY_DN10505_c0_g1_i1	7.09269942814372	13.7497286271595	18.3553470338332	15.4572118231233	0	11.3777290892082	TRINITY_DN10505_c0_g1_i1	sp|Q54E34|Y6398_DICDI_Probable_protein_kinase_DDB_G0291842_OS=Dictyostelium_discoideum_GN=DDB_G0291842_PE=3_SV=1	2e-07
TRINITY_DN105063_c0_g1_i1	359.066311842655	363.823019985715	346.363349459261	355.437189826467	326.295023878096	409.884732525377	-	-	-
TRINITY_DN105071_c0_g1_i1	31.0969761121146	37.1255844340953	29.5289133537867	28.2837975901501	34.4662736505658	10.9856396643793	TRINITY_DN105071_c0_g1_i1	sp|Q9LHE7|FYPP3_ARATH_Phytochrome-associated_serine/threonine-protein_phosphatase_3_OS=Arabidopsis_thaliana_GN=FYPP3_PE=1_SV=1	3e-149
TRINITY_DN105072_c0_g1_i1	174.642212247517	138.689120812353	149.185053567237	162.522350186287	129.027740206954	273.872789149413	-	-	-
TRINITY_DN10507_c0_g1_i1	30.3368729818867	14.8983901242335	26.4951540506422	24.8951692737377	5.17694327620393	0	-	-	-
TRINITY_DN105083_c0_g1_i1	4.83954933113502	8.26749182502817	4.9350565663081	3.59714322682049	0	0	-	-	-
TRINITY_DN105085_c0_g1_i1	44.3858185623054	24.5719009412774	23.3674740273145	15.2265285481521	0	23.8923479040844	-	-	-
TRINITY_DN105094_c0_g2_i1	5.42008345239274	5.86824528238827	20.8779557737544	9.38440840732662	16.1798382202993	0	TRINITY_DN105094_c0_g2_i1	sp|Q7TMK9|HNRPQ_MOUSE_Heterogeneous_nuclear_ribonucleoprotein_Q_OS=Mus_musculus_GN=Syncrip_PE=1_SV=2	4e-06
TRINITY_DN105095_c0_g1_i1	3.33312455250232	8.5870822401571	12.7896230300534	1.32507477799961	14.1440867165575	0	TRINITY_DN105095_c0_g1_i1	sp|P28303|DINF_ECOLI_DNA-damage-inducible_protein_F_OS=Escherichia_coli_(strain_K12)_GN=dinF_PE=2_SV=1	6e-08
TRINITY_DN105095_c1_g1_i1	0	4.29793852983314	3.83130631094744	1.87409406017443	0	0	TRINITY_DN105095_c1_g1_i1	sp|P28303|DINF_ECOLI_DNA-damage-inducible_protein_F_OS=Escherichia_coli_(strain_K12)_GN=dinF_PE=2_SV=1	2e-08
TRINITY_DN10509_c0_g1_i1	3.31596587859667	0	12.1890062986154	3.9569713036573	0	21.2753309254614	-	-	-
TRINITY_DN10511_c0_g1_i1	8.43242605957739	10.8809667756716	17.8736502683287	6.44813734402524	0	0	-	-	-
TRINITY_DN105120_c0_g2_i1	41.5330646505878	7.18873890575725	20.4458988600863	30.9236254872918	18.9908227671973	8.91228569015025	TRINITY_DN105120_c0_g2_i1	sp|Q1AX26|SYS_RUBXD_Serine--tRNA_ligase_OS=Rubrobacter_xylanophilus_(strain_DSM_9941_/_NBRC_16129)_GN=serS_PE=3_SV=1	4e-107
TRINITY_DN10512_c0_g1_i1	12.6830350785681	16.9910210107902	15.6466661425565	16.0297803099551	42.3049706920219	11.7150347886773	-	-	-
TRINITY_DN105142_c0_g1_i1	3.64054691186984	3.16663127183399	11.5839745892408	0	0	0	TRINITY_DN105142_c0_g1_i1	sp|Q9FMD3|PP389_ARATH_Pentatricopeptide_repeat-containing_protein_At5g16640,_mitochondrial_OS=Arabidopsis_thaliana_GN=At5g16640_PE=2_SV=1	9e-05
TRINITY_DN105143_c0_g1_i1	22.3431146748917	25.0080183770662	30.771986461915	10.325713564786	0	0	-	-	-
TRINITY_DN105144_c0_g1_i1	302.27037082882	350.994248234647	290.10856709763	355.819830767327	329.674249463023	324.90042840757	TRINITY_DN105144_c0_g1_i1	sp|Q5FV41|FBT2_ARATH_Probable_folate-biopterin_transporter_2_OS=Arabidopsis_thaliana_GN=At5g25050_PE=2_SV=1	1e-08
TRINITY_DN105154_c0_g1_i1	3.26310941358387	2.81477255634752	4.01181336406362	6.37765891116265	0	0	TRINITY_DN105154_c0_g1_i1	sp|Q9LQ16|PPR94_ARATH_Pentatricopeptide_repeat-containing_protein_At1g62910_OS=Arabidopsis_thaliana_GN=At1g62910_PE=2_SV=1	3e-08
TRINITY_DN105158_c0_g1_i1	181.117853522418	121.240207581815	131.454071806292	129.81751267855	102.40463488143	209.905812204606	TRINITY_DN105158_c0_g1_i1	sp|Q5A0A9|CG24_CANAL_G2/mitotic-specific_cyclin-4_OS=Candida_albicans_(strain_SC5314_/_ATCC_MYA-2876)_GN=CLB4_PE=1_SV=1	1e-05
TRINITY_DN105169_c1_g1_i1	4.54142083157052	5.30955503820264	0	0	0	0	-	-	-
TRINITY_DN105172_c0_g2_i1	33.2839972374685	47.9869968198692	20.7359938277327	33.6542327446728	91.3642912453418	0	-	-	-
TRINITY_DN105175_c0_g1_i1	14.3051423554593	11.574745933356	10.9380093150532	5.34727506641492	7.63771036271999	42.6106919484419	-	-	-
TRINITY_DN105218_c0_g1_i1	20.807255740038	5.31032428126112	30.8125003770978	13.0594538951687	44.8388529657359	70.3056051207115	-	-	-
TRINITY_DN105222_c0_g1_i1	9.27647229279366	8.10754537155408	2.40791082851861	3.54172594072203	0	0	-	-	-
TRINITY_DN105228_c0_g1_i1	135.627228726096	134.767895067712	117.215214748799	151.605456601503	77.1715257410844	167.16904914227	-	-	-
TRINITY_DN105242_c1_g1_i1	2.76106007527049	3.59415921238858	3.26814145397211	7.80187623552406	0	0	-	-	-
TRINITY_DN105244_c0_g1_i1	115.851463167848	135.669088180983	100.731904103816	103.066392810071	80.0845512058267	181.015121635248	-	-	-
TRINITY_DN105247_c0_g1_i1	6.08648789698591	2.61510192863107	2.63970088025511	1.3229624310183	0	0	TRINITY_DN105247_c0_g1_i1	sp|P62343|CDPK1_PLAFK_Calcium-dependent_protein_kinase_1_OS=Plasmodium_falciparum_(isolate_K1_/_Thailand)_GN=CPK1_PE=1_SV=2	4e-12
TRINITY_DN10524_c0_g1_i1	12.9138938000377	2.0250815135923	7.38802325463189	12.6261327392435	0	0	TRINITY_DN10524_c0_g1_i1	sp|O15442|MPPD1_HUMAN_Metallophosphoesterase_domain-containing_protein_1_OS=Homo_sapiens_GN=MPPED1_PE=2_SV=3	4e-18
TRINITY_DN105254_c0_g2_i1	50.171622958321	37.8169453923605	42.4034573095963	46.3535129501691	43.2142429811685	10.6559003408382	-	-	-
TRINITY_DN105260_c0_g1_i1	5.61545364310814	7.96237648209811	22.7157911299728	12.8540422496622	18.905313416517	12.0307486348885	TRINITY_DN105260_c0_g1_i1	sp|F4ILF8|P4H13_ARATH_Prolyl_4-hydroxylase_13_OS=Arabidopsis_thaliana_GN=P4H13_PE=2_SV=1	3e-13
TRINITY_DN105261_c1_g1_i1	1.12021319625903	2.91852956385838	0	2.68612954399776	0	0	-	-	-
TRINITY_DN105275_c0_g1_i1	4.81881298022792	13.9169823113109	12.2249848648478	12.1338543839338	10.3412758181766	10.5661232252981	TRINITY_DN105275_c0_g1_i1	sp|Q9M8J2|GATL4_ARATH_Probable_galacturonosyltransferase-like_4_OS=Arabidopsis_thaliana_GN=GATL4_PE=2_SV=1	1e-26
TRINITY_DN105280_c0_g1_i1	115.949723729176	104.630934138792	122.363549788952	128.592930673281	162.416069050125	126.745206806977	TRINITY_DN105280_c0_g1_i1	sp|Q6BIV4|PNS1_DEBHA_Protein_PNS1_OS=Debaryomyces_hansenii_(strain_ATCC_36239_/_CBS_767_/_JCM_1990_/_NBRC_0083_/_IGC_2968)_GN=PNS1_PE=3_SV=2	4e-24
TRINITY_DN105287_c0_g1_i1	7.04682010831715	5.15770530170271	4.81423952021922	9.46545582571468	0	0	-	-	-
TRINITY_DN105298_c0_g1_i1	8.40660265699425	13.573769772126	10.6916040786515	19.3136645740709	0	0	-	-	-
TRINITY_DN105299_c0_g1_i1	2.12424301947935	9.28819523391777	0	7.30921681990847	0	0	TRINITY_DN105299_c0_g1_i1	sp|Q9SXD1|PPR91_ARATH_Pentatricopeptide_repeat-containing_protein_At1g62670,_mitochondrial_OS=Arabidopsis_thaliana_GN=At1g62670_PE=3_SV=2	7e-06
TRINITY_DN105300_c0_g1_i1	15.2264893630424	13.6558167740407	18.8439280319746	20.2811903864504	16.3648573181966	10.1335567650171	-	-	-
TRINITY_DN105301_c1_g1_i1	4.73564549061206	8.30255774092995	0	4.11990801785351	21.4848876063527	0	-	-	-
TRINITY_DN105313_c0_g1_i1	28.0214537541845	38.9158628905719	24.8225114216441	26.8375673867203	33.6160620093934	22.1365708093961	-	-	-
TRINITY_DN105324_c0_g2_i1	8.75594864048485	7.60007052047234	20.4505034635925	20.3604001757521	26.3756461735917	39.8074419400102	TRINITY_DN105324_c0_g2_i1	sp|Q8L850|PI5K9_ARATH_Phosphatidylinositol_4-phosphate_5-kinase_9_OS=Arabidopsis_thaliana_GN=PIP5K9_PE=1_SV=2	2e-07
TRINITY_DN105333_c0_g1_i1	8.27600394577328	6.23913669060055	12.078394406009	6.51655740673633	0	0	TRINITY_DN105333_c0_g1_i1	sp|Q9LYZ9|PP362_ARATH_Pentatricopeptide_repeat-containing_protein_At5g02860_OS=Arabidopsis_thaliana_GN=At5g02860_PE=2_SV=1	1e-06
TRINITY_DN105334_c0_g1_i1	10.8500446684765	7.68855602894859	0	1.21644036583545	0	0	-	-	-
TRINITY_DN10533_c0_g1_i1	45.16501636222	47.14927377784	51.1915751864434	22.2247937134239	22.6840759379917	30.4758946596776	-	-	-
TRINITY_DN105345_c0_g1_i1	7.44979141985915	11.5052936959838	6.89640330062229	15.0002069232788	0	59.3165030264651	TRINITY_DN105345_c0_g1_i1	sp|Q9DGI3|THIO_ICTPU_Thioredoxin_OS=Ictalurus_punctatus_GN=txn_PE=3_SV=1	9e-10
TRINITY_DN105348_c0_g1_i1	3.80985271307956	10.1806733438763	15.9418158683223	15.6924662105171	8.40819689696331	0	-	-	-
TRINITY_DN105358_c0_g1_i1	42.8891419409515	61.5925802870565	59.2558172382103	43.3336486956112	30.3669638613049	70.6061510634946	-	-	-
TRINITY_DN105363_c0_g2_i1	7.05296021209172	3.54588718614528	5.90867751119263	5.80071266174639	0	0	-	-	-
TRINITY_DN105379_c0_g1_i1	20.0255677419237	40.6441311024833	31.9545310882146	24.8829052546315	0	81.4847366145702	-	-	-
TRINITY_DN105390_c0_g1_i1	108.317904828716	95.9883727011495	101.102250261452	86.7066819476203	139.347819163084	139.734319119942	TRINITY_DN105390_c0_g1_i1	sp|Q9C718|RH20_ARATH_DEAD-box_ATP-dependent_RNA_helicase_20_OS=Arabidopsis_thaliana_GN=RH20_PE=2_SV=1	2e-51
TRINITY_DN105392_c0_g1_i1	30.140298531592	29.2157218042487	22.7557543065447	21.0561381488277	0	0	TRINITY_DN105392_c0_g1_i1	sp|A3KMH1|VWA8_HUMAN_von_Willebrand_factor_A_domain-containing_protein_8_OS=Homo_sapiens_GN=VWA8_PE=1_SV=2	4e-05
TRINITY_DN105392_c1_g1_i1	9.65734503603442	2.04804081618577	3.05090557693488	3.06740575725079	17.345841596564	0	TRINITY_DN105392_c1_g1_i1	sp|B0R0T1|VWA8_DANRE_von_Willebrand_factor_A_domain-containing_protein_8_OS=Danio_rerio_GN=si:dkey-18l1.1_PE=3_SV=1	1e-29
TRINITY_DN105402_c0_g1_i1	104.373134540745	90.6775943929704	102.103351249213	80.9495318100235	68.9990525685984	50.5716882144323	-	-	-
TRINITY_DN105404_c0_g1_i1	26.1089464350853	25.8152458480417	17.6252415965609	7.97246718643629	6.53719707853661	25.4279970654167	-	-	-
TRINITY_DN105406_c0_g1_i1	6.75246099523871	9.23406250097405	1.76360519029483	9.8556043796638	0	17.2731486663312	-	-	-
TRINITY_DN105406_c0_g2_i1	1.30687950635995	0	6.72039037350654	0	48.5757225829753	0	-	-	-
TRINITY_DN105417_c0_g1_i1	4.22762548190663	3.64609121613116	6.74779209277835	3.32850537862906	0	0	TRINITY_DN105417_c0_g1_i1	sp|Q8R491|EHD3_RAT_EH_domain-containing_protein_3_OS=Rattus_norvegicus_GN=Ehd3_PE=1_SV=2	5e-19
TRINITY_DN105419_c0_g1_i1	0	1.35797137652929	1.92924724766932	3.70957938017641	0	0	-	-	-
TRINITY_DN10541_c0_g2_i1	7.05402406472461	8.8000619295417	7.55840018003437	15.9955952529536	52.541647350383	0	TRINITY_DN10541_c0_g2_i1	sp|Q6B966|NAL14_MOUSE_NACHT,_LRR_and_PYD_domains-containing_protein_14_OS=Mus_musculus_GN=Nlrp14_PE=2_SV=2	4e-07
TRINITY_DN105429_c0_g1_i1	0	3.92632819746923	5.69872078265254	1.84599549495168	0	0	-	-	-
TRINITY_DN105429_c1_g1_i1	9.81769246903918	4.65433635774287	2.14221242709469	1.04692895151932	0	13.0090432544334	-	-	-
TRINITY_DN105433_c0_g1_i1	7.15708748866893	5.39753273058464	14.4908191475441	11.6613557170624	31.8740616551552	0	-	-	-
TRINITY_DN105448_c0_g1_i1	49.6058545175783	53.0714025121508	39.8877270310991	43.1867189311372	42.57865295213	68.5431492272948	-	-	-
TRINITY_DN105450_c0_g1_i1	76.4913478964302	93.0719391800309	84.6123192107113	107.060339047768	36.0120067636371	50.3537396785562	TRINITY_DN105450_c0_g1_i1	sp|Q90XD2|SPEB_CHICK_Agmatinase,_mitochondrial_OS=Gallus_gallus_GN=AGMAT_PE=2_SV=1	6e-65
TRINITY_DN105453_c0_g1_i1	6.94963622525635	0	3.38449652796148	1.62930108076742	0	0	-	-	-
TRINITY_DN105456_c0_g1_i1	26.8379946539071	20.7882118068447	29.606982200807	23.1250708408615	36.3626348060638	34.4653872012237	TRINITY_DN105456_c0_g1_i1	sp|Q0DLB9|RH17_ORYSJ_DEAD-box_ATP-dependent_RNA_helicase_17_OS=Oryza_sativa_subsp._japonica_GN=Os05g0110500_PE=2_SV=2	6e-78
TRINITY_DN105459_c0_g1_i1	6.0706131366004	3.89380772419929	9.30106823406407	0	0	0	-	-	-
TRINITY_DN105473_c0_g1_i1	29.0763979713358	31.0178153714008	39.3989465138801	38.8835821335783	69.844517700858	0	-	-	-
TRINITY_DN105481_c0_g1_i1	45.0199800367147	63.02265113816	56.9945133577104	48.1893640236148	9.42298877160808	103.32261572662	TRINITY_DN105481_c0_g1_i1	sp|Q10LQ2|CIPKA_ORYSJ_CBL-interacting_protein_kinase_10_OS=Oryza_sativa_subsp._japonica_GN=CIPK10_PE=2_SV=1	3e-26
TRINITY_DN105485_c0_g1_i1	3.22899727592511	10.1632468075215	12.4822647154388	1.34142250681147	0	0	-	-	-
TRINITY_DN10548_c0_g1_i1	101.244167763714	95.038430399588	98.92742141192	67.1706819778384	90.3069883374494	99.6803064763465	-	-	-
TRINITY_DN105496_c0_g1_i1	1.19434333876254	7.18331140435819	0	7.52081566023432	0	0	TRINITY_DN105496_c0_g1_i1	sp|P06746|DPOLB_HUMAN_DNA_polymerase_beta_OS=Homo_sapiens_GN=POLB_PE=1_SV=3	6e-11
TRINITY_DN105508_c0_g2_i1	0	5.57367550989824	0	0	0	0	TRINITY_DN105508_c0_g2_i1	sp|P40504|KTR7_YEAST_Probable_mannosyltransferase_KTR7_OS=Saccharomyces_cerevisiae_(strain_ATCC_204508_/_S288c)_GN=KTR7_PE=1_SV=1	3e-05
TRINITY_DN105515_c0_g1_i1	18.7151348597645	16.9356945051603	22.3297266615321	22.4064120501028	46.2881173458557	11.0926146866453	-	-	-
TRINITY_DN10551_c1_g1_i1	1.25369159994948	5.48319170460466	0	10.1297204732682	0	0	-	-	-
TRINITY_DN105532_c0_g2_i1	10.5013413167793	9.94883447523773	12.7839985707661	11.2928260918865	22.8582394271017	10.7487004915922	TRINITY_DN105532_c0_g2_i1	sp|A1R990|MENG_ARTAT_Demethylmenaquinone_methyltransferase_OS=Arthrobacter_aurescens_(strain_TC1)_GN=menG_PE=3_SV=1	4e-17
TRINITY_DN105534_c0_g1_i1	61.4884835969805	53.720168226593	63.9174667114592	58.713193500016	41.0175342921074	0	-	-	-
TRINITY_DN105539_c0_g1_i1	27.4989313279886	31.9128516483125	31.5395099708311	27.7943775899471	0	23.2868357083072	-	-	-
TRINITY_DN105542_c0_g1_i1	12.1158814692958	1.80688311735308	5.1800816583464	18.7956723015418	12.623674333542	0	TRINITY_DN105542_c0_g1_i1	sp|Q9P8Z9|AVFA_ASPFL_Averufin_oxidase_A_OS=Aspergillus_flavus_GN=avfA_PE=3_SV=1	1e-06
TRINITY_DN105557_c0_g1_i1	8.03967272855822	11.7240085839908	5.65360885963546	16.5845477216919	0	0	-	-	-
TRINITY_DN105561_c0_g1_i1	37.0859426093414	25.6843773605563	40.1196720811273	31.9910052123124	37.291840627888	28.1445720845598	TRINITY_DN105561_c0_g1_i1	sp|Q869Z0|Y5025_DICDI_Putative_protein_disulfide-isomerase_DDB_G0275025_OS=Dictyostelium_discoideum_GN=DDB_G0275025_PE=1_SV=1	3e-08
TRINITY_DN105570_c0_g1_i1	12.0796058496012	3.14160658054741	0	1.41064013760475	0	0	TRINITY_DN105570_c0_g1_i1	sp|Q9SHK2|PPR17_ARATH_Pentatricopeptide_repeat-containing_protein_At1g06580_OS=Arabidopsis_thaliana_GN=At1g06580_PE=2_SV=1	1e-09
TRINITY_DN105586_c0_g1_i1	23.8523691935226	18.9220304604914	38.8131807623808	23.8847931091123	26.3818996539655	16.8185421702461	-	-	-
TRINITY_DN105600_c0_g1_i1	127.611579761085	105.022702109557	146.40130898199	135.459842014787	29.2961207697172	85.5927866214405	-	-	-
TRINITY_DN105605_c0_g1_i1	50.3603211189454	55.3520022778833	37.2110186597814	55.8421159740023	13.3900415116662	24.9960896971155	-	-	-
TRINITY_DN105611_c0_g1_i1	7.14867589751513	8.63265613191334	14.415756278032	5.22064622931771	0	0	-	-	-
TRINITY_DN105612_c0_g1_i1	3.78548738263287	2.40808821078647	1.21972442929277	9.84407267306943	0	0	TRINITY_DN105612_c0_g1_i1	sp|Q49XT0|RS1_STAS1_30S_ribosomal_protein_S1_OS=Staphylococcus_saprophyticus_subsp._saprophyticus_(strain_ATCC_15305_/_DSM_20229)_GN=rpsA_PE=3_SV=1	3e-06
TRINITY_DN105612_c1_g1_i1	0	3.2825804926326	3.5463493717792	2.29794429652974	0	0	-	-	-
TRINITY_DN105624_c0_g1_i1	3.39181668122786	1.51774258139683	4.08261955176675	6.05795414823013	11.3214434443451	0	-	-	-
TRINITY_DN105628_c0_g1_i1	70.7506755582712	51.0898161989221	61.9344944176162	90.8445118842176	11.8877443694159	50.6245825427835	-	-	-
TRINITY_DN105631_c0_g1_i1	6.68879252031417	3.98266050285759	0	0	6.83303272149821	0	-	-	-
TRINITY_DN105633_c0_g1_i1	108.723506745405	111.47181323621	86.9171578241642	79.7431553032615	64.38147092972	48.0590714054077	-	-	-
TRINITY_DN105636_c0_g1_i1	5.46344692275055	6.62113296101039	2.57860434617648	3.78666151563465	75.7505960339422	0	TRINITY_DN105636_c0_g1_i1	sp|Q9ZKP5|Y956_HELPJ_Uncharacterized_RNA_pseudouridine_synthase_jhp_0890_OS=Helicobacter_pylori_(strain_J99_/_ATCC_700824)_GN=jhp_0890_PE=3_SV=1	6e-14
TRINITY_DN105636_c1_g1_i1	0	8.54747489831911	7.76113052545322	2.59462673311412	14.40670130902	13.5703787117788	-	-	-
TRINITY_DN105644_c0_g1_i1	33.5669968885506	34.9632849967049	48.4369834713801	48.624898229562	32.4965852490117	22.2456637138905	-	-	-
TRINITY_DN105645_c0_g1_i1	2.59136545482439	10.2447796311812	13.9170558701439	5.42457310919238	8.63700389314847	0	-	-	-
TRINITY_DN105676_c0_g1_i1	18.444976368984	12.774398412777	15.1182761416759	2.97577324085075	15.7710925150343	0	-	-	-
TRINITY_DN105683_c0_g1_i1	167.490176033754	180.549323974097	158.953466384561	189.804140437304	175.346994109851	156.018399209832	-	-	-
TRINITY_DN105684_c0_g1_i1	33.6529448407267	32.5861186217345	23.8279079952495	33.5798268932237	45.5398744322779	12.5883843892539	-	-	-
TRINITY_DN105690_c0_g1_i1	46.486896460717	41.4164603872465	30.7277451676003	43.7552037082634	84.68724360572	0	-	-	-
TRINITY_DN105695_c0_g1_i1	40.2753498515952	57.7827513480917	58.4557391412822	41.6808419139004	69.0030681512337	25.487376858849	TRINITY_DN105695_c0_g1_i1	sp|P32614|FRDS_YEAST_Fumarate_reductase_1_OS=Saccharomyces_cerevisiae_(strain_ATCC_204508_/_S288c)_GN=FRD1_PE=1_SV=1	4e-21
TRINITY_DN10570_c0_g2_i1	93.5726413737722	105.265454975574	99.9244561679009	135.919805167155	103.602659145294	116.674448325794	TRINITY_DN10570_c0_g2_i1	sp|P9WQE3|PPSD_MYCTU_Phthiocerol_synthesis_polyketide_synthase_type_I_PpsD_OS=Mycobacterium_tuberculosis_(strain_ATCC_25618_/_H37Rv)_GN=ppsD_PE=1_SV=1	2e-51
TRINITY_DN105711_c0_g1_i1	9.24853536064608	24.0006679865909	48.0683356992813	23.9075858325277	67.3813322409795	0	TRINITY_DN105711_c0_g1_i1	sp|Q9SIC9|PP178_ARATH_Pentatricopeptide_repeat-containing_protein_At2g31400,_chloroplastic_OS=Arabidopsis_thaliana_GN=At2g31400_PE=2_SV=1	4e-05
TRINITY_DN105711_c0_g2_i1	15.0781473989944	11.4210904999925	9.77811669973543	1.93845297066097	32.632880440303	0	-	-	-
TRINITY_DN105717_c0_g1_i1	4.43706134350492	4.77859051168184	0	0	0	0	TRINITY_DN105717_c0_g1_i1	sp|Q5REV9|NPT2B_PONAB_Sodium-dependent_phosphate_transport_protein_2B_OS=Pongo_abelii_GN=SLC34A2_PE=2_SV=1	3e-10
TRINITY_DN105720_c0_g1_i1	8.90826857633842	5.98020080144344	1.30611948773821	13.8438967458456	0	0	TRINITY_DN105720_c0_g1_i1	sp|O74467|SET5_SCHPO_SET_domain-containing_protein_5_OS=Schizosaccharomyces_pombe_(strain_972_/_ATCC_24843)_GN=set5_PE=1_SV=1	1e-05
TRINITY_DN105745_c0_g1_i1	26.7318949297453	26.1898145851005	35.8671529657181	40.1622207254594	67.2394107221082	27.1118101038052	-	-	-
TRINITY_DN105750_c0_g1_i1	6.47337518778949	7.12168751645703	2.37571075787594	7.04919029013168	0	0	TRINITY_DN105750_c0_g1_i1	sp|Q6MAY1|Y1544_PARUW_Uncharacterized_RNA_methyltransferase_pc1544_OS=Protochlamydia_amoebophila_(strain_UWE25)_GN=pc1544_PE=3_SV=1	2e-11
TRINITY_DN105757_c0_g1_i1	41.8185929767732	16.7010244750396	34.5835041079821	16.500252831648	70.1061441892788	35.0105265716523	TRINITY_DN105757_c0_g1_i1	sp|O35986|ZRAB2_RAT_Zinc_finger_Ran-binding_domain-containing_protein_2_OS=Rattus_norvegicus_GN=Zranb2_PE=1_SV=2	6e-06
TRINITY_DN105760_c0_g1_i1	0	0	8.19126892303193	2.14758901742395	0	24.2686630608638	-	-	-
TRINITY_DN105765_c0_g1_i1	39.5748285441095	37.2686590159462	21.8197146761856	32.8477318999653	16.2407352077483	0	TRINITY_DN105765_c0_g1_i1	sp|O49545|BAME1_ARATH_Leucine-rich_repeat_receptor-like_serine/threonine-protein_kinase_BAM1_OS=Arabidopsis_thaliana_GN=BAM1_PE=1_SV=1	6e-21
TRINITY_DN10576_c0_g1_i1	27.2567759226285	17.7278471257026	10.672939975845	18.7322503321458	6.04109214744457	0	-	-	-
TRINITY_DN105792_c0_g1_i1	66.7388501528251	62.1185227553241	78.843650502173	91.0173618057383	78.6435435855077	66.5197456372406	TRINITY_DN105792_c0_g1_i1	sp|P22045|PGFS_LEIMA_Prostaglandin_F_synthase_OS=Leishmania_major_GN=P100/11E_PE=1_SV=3	5e-31
TRINITY_DN105797_c0_g1_i1	3.40307691331488	1.96832120830673	2.70177934500087	3.9690645304065	0	0	-	-	-
TRINITY_DN105798_c0_g2_i1	16.5012210789274	12.6638431474396	17.8773471424777	19.5979250891813	38.632025540825	9.97149044113388	-	-	-
TRINITY_DN105800_c0_g1_i1	27.8700444383828	30.1805122319735	42.1602262403386	45.7136885277764	56.8563908920862	117.68346541949	TRINITY_DN105800_c0_g1_i1	sp|Q9EQX9|UBE2N_RAT_Ubiquitin-conjugating_enzyme_E2_N_OS=Rattus_norvegicus_GN=Ube2n_PE=1_SV=1	4e-68
TRINITY_DN105803_c0_g1_i1	3.31174354470155	13.4476613375514	9.37605442888925	5.08311246135132	34.1439847930074	44.5053968445762	TRINITY_DN105803_c0_g1_i1	sp|C0Q2E4|CMOA_SALPC_tRNA_(cmo5U34)-methyltransferase_OS=Salmonella_paratyphi_C_(strain_RKS4594)_GN=cmoA_PE=3_SV=1	6e-05
TRINITY_DN105804_c0_g1_i1	64.0011475831403	76.2816969696639	64.3750950454225	72.1000635941603	41.5305633248459	55.5029792556292	-	-	-
TRINITY_DN105806_c0_g2_i1	9.7929970472616	6.15120873874714	14.7337987568072	14.6167821099498	0	47.9731697507087	-	-	-
TRINITY_DN105837_c0_g1_i1	82.2123652871833	82.0939835790065	77.3593687227101	103.669682974929	116.903238890113	43.2714887794836	-	-	-
TRINITY_DN105844_c0_g1_i1	77.5582516802674	86.4917519281046	76.0256430498685	72.0750392913634	82.2268780774674	42.6291728875551	-	-	-
TRINITY_DN105849_c0_g1_i1	7.67955186199268	5.4833212613303	0	0	0	0	-	-	-
TRINITY_DN105865_c0_g1_i1	93.9907064320599	94.4620047650676	106.205407421867	104.52327095021	42.1694786172578	53.9078184824686	-	-	-
TRINITY_DN105875_c0_g1_i1	13.4544402929535	12.2529615109948	12.7874209000686	26.9963664143811	0	0	-	-	-
TRINITY_DN105882_c0_g1_i1	98.7646398169215	120.181143814572	93.3187991575339	87.8728634399131	80.1697988668521	27.4199312104093	-	-	-
TRINITY_DN105895_c0_g1_i1	56.6304424009817	48.0051850803654	53.0476632404281	62.6659223859755	44.6010492596913	42.6522411068477	TRINITY_DN105895_c0_g1_i1	sp|O14281|YETC_SCHPO_Uncharacterized_mitochondrial_carrier_C8C9.12c_OS=Schizosaccharomyces_pombe_(strain_972_/_ATCC_24843)_GN=SPAC8C9.12c_PE=3_SV=1	7e-45
TRINITY_DN105900_c0_g1_i1	102.73010662883	87.3580578443495	91.0350328916218	102.602075258224	126.262528790208	72.8054619090075	-	-	-
TRINITY_DN10590_c0_g1_i1	24.7444481031002	14.7364563631287	19.9638030564266	22.9098031873576	0	0	-	-	-
TRINITY_DN10590_c0_g2_i1	9.14788045586048	10.6796032348483	3.61195816995623	12.957707570987	0	0	-	-	-
TRINITY_DN105911_c0_g1_i1	7.10809018958393	4.52873573926244	13.5415741574071	8.67443021867454	0	12.291160270049	-	-	-
TRINITY_DN105919_c0_g2_i1	7.97795847531654	3.48021175867673	6.57336789815258	3.28230362918932	28.7557451680429	0	-	-	-
TRINITY_DN105931_c0_g1_i1	4.36988134485178	4.50834617118687	2.14300060989718	3.18064753493214	0	0	-	-	-
TRINITY_DN105966_c0_g1_i1	33.0601068857509	37.1951905200792	37.8721581018352	33.3670292839016	0	11.9632488282652	-	-	-
TRINITY_DN105982_c0_g1_i1	7.75923212908222	5.83477106340148	4.74801320225237	2.32421167766076	6.35963613580371	0	TRINITY_DN105982_c0_g1_i1	sp|Q9SEX2|KTNA1_ARATH_Katanin_p60_ATPase-containing_subunit_A1_OS=Arabidopsis_thaliana_GN=AAA1_PE=1_SV=1	9e-71
TRINITY_DN105982_c1_g1_i1	0	5.14511458580797	0	1.72888349801091	0	0	TRINITY_DN105982_c1_g1_i1	sp|Q9PUL2|KTNA1_XENLA_Katanin_p60_ATPase-containing_subunit_A1_(Fragment)_OS=Xenopus_laevis_GN=katna1_PE=2_SV=1	1e-22
TRINITY_DN105994_c0_g1_i1	40.8204561951044	27.9493001841083	40.1288079112889	21.8540333144909	8.56523324934982	0	TRINITY_DN105994_c0_g1_i1	sp|Q4N4N8|TXND_THEPA_Thioredoxin_domain-containing_protein_OS=Theileria_parva_GN=TP02_0602_PE=1_SV=1	7e-05
TRINITY_DN106007_c0_g1_i1	79.8745437261514	69.3592144864406	69.4227875511781	67.5154867722543	75.1367713651655	57.4843152015869	-	-	-
TRINITY_DN10603_c0_g1_i1	56.2800696916951	69.9633427034962	56.0119923779379	65.59915624557	10.18521403416	67.5848997918284	TRINITY_DN10603_c0_g1_i1	sp|P23949|TISD_MOUSE_Zinc_finger_protein_36,_C3H1_type-like_2_OS=Mus_musculus_GN=Zfp36l2_PE=1_SV=2	9e-08
TRINITY_DN106040_c0_g1_i1	70.4678952930429	60.1856306844536	82.4312450842666	83.242019612997	57.0093936142749	60.6918961698854	TRINITY_DN106040_c0_g1_i1	sp|Q9Y5K8|VATD_HUMAN_V-type_proton_ATPase_subunit_D_OS=Homo_sapiens_GN=ATP6V1D_PE=1_SV=1	5e-43
TRINITY_DN106050_c0_g1_i1	40.8649388708336	36.1184515138381	39.2408977238811	40.0369840071966	70.9466462418768	23.9101521754317	-	-	-
TRINITY_DN106069_c0_g1_i1	41.2424411723256	31.2230685058845	30.8821572689572	30.5277626400023	18.881986942107	86.1734642314193	-	-	-
TRINITY_DN106075_c0_g1_i1	38.2150203441633	55.0692019241879	51.938869769374	42.3691061101089	56.2971330282444	80.2117927284881	-	-	-
TRINITY_DN106085_c0_g1_i1	45.4909650131545	48.8125363242842	45.4847862480322	48.1394733203888	72.8993789585503	10.6401084970025	TRINITY_DN106085_c0_g1_i1	sp|Q7T163|KDIS_DANRE_Kinase_D-interacting_substrate_of_220_kDa_OS=Danio_rerio_GN=kidins220_PE=2_SV=2	4e-11
TRINITY_DN106086_c0_g1_i1	53.617546266412	48.1386406537159	43.6928493487154	36.9028999470263	25.3094819125579	12.342920960195	-	-	-
TRINITY_DN106090_c0_g1_i1	2.68207576761275	9.31358835214288	15.9282535177981	14.4015233183134	0	0	TRINITY_DN106090_c0_g1_i1	sp|Q9H6S0|YTDC2_HUMAN_Probable_ATP-dependent_RNA_helicase_YTHDC2_OS=Homo_sapiens_GN=YTHDC2_PE=1_SV=2	4e-06
TRINITY_DN106090_c1_g1_i1	1.13442872455593	2.08897322257036	2.89022841164893	2.89542429875284	0	0	-	-	-
TRINITY_DN10610_c0_g2_i1	23.963431088182	22.5420917639558	21.6949055996263	15.6580112693666	29.9288953790204	11.8668192776758	-	-	-
TRINITY_DN106118_c0_g1_i1	9.52958214011214	4.8724705539975	18.0547715433987	6.57342401099627	18.2335650961977	24.2921179474511	TRINITY_DN106118_c0_g1_i1	sp|A1K3W2|APAG_AZOSB_Protein_ApaG_OS=Azoarcus_sp._(strain_BH72)_GN=apaG_PE=3_SV=1	2e-23
TRINITY_DN106146_c0_g1_i1	22.9817414952189	19.1444093746454	15.9301398799866	8.41072118010616	0	51.1793446561171	-	-	-
TRINITY_DN106176_c0_g1_i1	10.5826659652228	0	0	3.555135557619	0	0	-	-	-
TRINITY_DN106178_c1_g1_i1	13.311902941082	7.13082010885805	0	5.87413081777253	0	0	TRINITY_DN106178_c1_g1_i1	sp|P24368|PPIB_RAT_Peptidyl-prolyl_cis-trans_isomerase_B_OS=Rattus_norvegicus_GN=Ppib_PE=1_SV=3	4e-37
TRINITY_DN106185_c0_g1_i1	3.90626030773439	9.43920285170105	11.7865730212199	8.68219402029882	0	10.0244199210573	TRINITY_DN106185_c0_g1_i1	sp|Q9EPK2|XRP2_MOUSE_Protein_XRP2_OS=Mus_musculus_GN=Rp2_PE=1_SV=3	3e-23
TRINITY_DN10618_c0_g1_i1	14.2143841152998	58.7465903436126	45.328964321788	53.5992369057408	31.9980664564479	41.2863388879363	TRINITY_DN10618_c0_g1_i1	sp|Q32P85|DLRB2_BOVIN_Dynein_light_chain_roadblock-type_2_OS=Bos_taurus_GN=DYNLRB2_PE=3_SV=1	3e-44
TRINITY_DN106195_c0_g1_i1	2.52327618618616	3.28189048739293	3.03712969153012	4.47952743799002	0	0	-	-	-
TRINITY_DN106199_c0_g1_i1	1.40496658410527	3.63393197040307	4.80658194504181	0	0	0	TRINITY_DN106199_c0_g1_i1	sp|P0C894|PP143_ARATH_Putative_pentatricopeptide_repeat-containing_protein_At2g02150_OS=Arabidopsis_thaliana_GN=At2g02150_PE=3_SV=1	1e-09
TRINITY_DN10619_c0_g1_i1	13.8220202785504	20.0530334915366	11.6973756266388	14.410352155296	0	11.3359162940105	-	-	-
TRINITY_DN106202_c0_g1_i1	56.1899655588968	52.6693278411582	35.7308665954417	44.0595331309448	15.4460107971935	14.5489545439017	-	-	-
TRINITY_DN106210_c0_g1_i2	21.9501824600225	31.7028396176745	32.8711085394568	22.3551018368154	10.7860986006915	10.3438246823554	TRINITY_DN106210_c0_g1_i2	sp|Q05874|NNT1_YEAST_Protein_N-methyltransferase_NNT1_OS=Saccharomyces_cerevisiae_(strain_ATCC_204508_/_S288c)_GN=NNT1_PE=1_SV=1	1e-14
TRINITY_DN106233_c0_g1_i1	0	2.64768602350734	4.7080945464664	6.24582412967443	0	0	-	-	-
TRINITY_DN106247_c0_g1_i1	57.0773813377714	46.33505024368	31.039234021797	57.913612968264	49.3277013419712	0	-	-	-
TRINITY_DN106252_c0_g1_i1	5.11891865261078	8.04148821444748	6.41378726333453	6.36702950381277	0	0	-	-	-
TRINITY_DN106254_c0_g1_i1	120.692507697956	108.276493246943	70.0444997150089	90.0907375403615	92.6897448354648	95.6575605474469	-	-	-
TRINITY_DN106256_c0_g1_i1	0	4.1736774353553	7.55150852726649	5.908484250258	0	0	-	-	-
TRINITY_DN106261_c0_g1_i1	33.0115044812029	26.7957941909006	41.1120626595701	33.2541774283938	0	0	-	-	-
TRINITY_DN106264_c0_g1_i1	16.5736967145761	19.3147961337199	11.4588720052781	17.1225508968407	0	41.1989872308818	-	-	-
TRINITY_DN106293_c0_g1_i1	68.726519740491	60.9970583382041	50.1268680114124	58.7996925782143	11.4970823216818	126.123612766893	-	-	-
TRINITY_DN106301_c0_g1_i1	3.23924090771701	2.86810365705135	2.03213890621435	5.94922467239558	0	0	-	-	-
TRINITY_DN106311_c0_g1_i1	22.9299752091414	9.81973119813915	18.3956292760375	18.6937841874789	48.6488828890793	0	-	-	-
TRINITY_DN10631_c0_g1_i1	78.1661968826568	61.9709131096977	46.3732776790339	59.7403774049431	87.2660643098253	51.8061762804672	-	-	-
TRINITY_DN106320_c0_g1_i1	0	5.0854166974442	0	4.89446746930594	0	0	TRINITY_DN106320_c0_g1_i1	sp|Q9FMD3|PP389_ARATH_Pentatricopeptide_repeat-containing_protein_At5g16640,_mitochondrial_OS=Arabidopsis_thaliana_GN=At5g16640_PE=2_SV=1	6e-08
TRINITY_DN106321_c0_g1_i1	64.9730464917206	61.9713613528332	56.1366678921394	45.6722649362109	84.0394489126042	0	TRINITY_DN106321_c0_g1_i1	sp|A8E0R9|GRIP2_XENLA_Glutamate_receptor-interacting_protein_2_OS=Xenopus_laevis_GN=grip2_PE=2_SV=2	2e-05
TRINITY_DN106371_c0_g1_i1	10.3823714058799	0.829527422376047	5.10823253001025	6.12443265631691	0	0	-	-	-
TRINITY_DN106380_c0_g1_i1	83.5004667145194	51.5693750458983	52.3983720986408	48.9096292292784	32.7282888789631	21.8151360448003	TRINITY_DN106380_c0_g1_i1	sp|Q7XJ02|APX7_ORYSJ_Probable_L-ascorbate_peroxidase_7,_chloroplastic_OS=Oryza_sativa_subsp._japonica_GN=APX7_PE=2_SV=1	2e-87
TRINITY_DN106386_c0_g1_i1	23.4585371591358	21.5548186173068	6.14717536134036	8.1688493945032	0	0	-	-	-
TRINITY_DN106394_c0_g1_i1	129.18356648332	144.734193095512	147.565693249931	164.81802101097	109.790739664755	92.3059108602599	-	-	-
TRINITY_DN106409_c0_g1_i1	3.21602785927814	1.88207749388661	7.92597038422225	14.9754839239796	7.60183632054716	28.0505416287768	-	-	-
TRINITY_DN106414_c0_g1_i1	14.0782690311626	4.3143789312897	13.17412679761	7.1746445269624	0	12.5020872793671	TRINITY_DN106414_c0_g1_i1	sp|Q9Z1Q5|CLIC1_MOUSE_Chloride_intracellular_channel_protein_1_OS=Mus_musculus_GN=Clic1_PE=1_SV=3	4e-21
TRINITY_DN10643_c0_g1_i1	76.1291951793412	86.5230716881494	78.5921022905391	85.5616464826217	71.9763589387408	10.0045153432678	-	-	-
TRINITY_DN106444_c0_g1_i1	140.959617239882	158.150340916309	168.653861334515	156.956876605072	218.578788345459	128.725250932654	TRINITY_DN106444_c0_g1_i1	sp|Q5APR8|CLA4_CANAL_Serine/threonine-protein_kinase_CLA4_OS=Candida_albicans_(strain_SC5314_/_ATCC_MYA-2876)_GN=CLA4_PE=1_SV=1	2e-16
TRINITY_DN106451_c0_g1_i1	8.46071333405775	3.68273726138314	1.19998358303437	0	0	0	TRINITY_DN106451_c0_g1_i1	sp|Q9Y4E8|UBP15_HUMAN_Ubiquitin_carboxyl-terminal_hydrolase_15_OS=Homo_sapiens_GN=USP15_PE=1_SV=3	5e-17
TRINITY_DN106451_c1_g1_i1	0	3.24428086399401	0	0	0	0	-	-	-
TRINITY_DN106455_c0_g1_i1	305.995225361713	299.732676255357	287.573948463478	236.334239794616	341.056319181381	265.322406471418	-	-	-
TRINITY_DN106460_c0_g1_i1	661.01791435078	616.640798677208	602.715972237631	565.179163562719	724.316208825405	563.862618117359	TRINITY_DN106460_c0_g1_i1	sp|Q9SQH9|AMT13_ARATH_Ammonium_transporter_1_member_3_OS=Arabidopsis_thaliana_GN=AMT1-3_PE=2_SV=2	3e-83
TRINITY_DN10646_c0_g1_i1	139.707657775628	97.1871194402476	116.663663221275	112.344422553344	79.9099275038754	18.889681595423	-	-	-
TRINITY_DN106471_c0_g1_i1	4.62134073551582	3.04244768004023	5.73315431272195	9.69816766273738	27.5862766597962	0	-	-	-
TRINITY_DN106480_c0_g1_i1	19.3736981164239	23.0817759208146	21.3678550818342	11.7303091030769	0	9.97201771471771	TRINITY_DN106480_c0_g1_i1	sp|Q8CIN6|CELF3_MOUSE_CUGBP_Elav-like_family_member_3_OS=Mus_musculus_GN=Celf3_PE=2_SV=1	3e-06
TRINITY_DN106483_c0_g1_i1	76.0597382930417	74.0756808130441	66.8101767446934	44.4097734726845	44.8213874372173	69.0779716112665	TRINITY_DN106483_c0_g1_i1	sp|Q56Z59|PATL3_ARATH_Patellin-3_OS=Arabidopsis_thaliana_GN=PATL3_PE=1_SV=2	1e-30
TRINITY_DN106510_c0_g1_i1	21.4700798074961	6.73780399785184	6.11824014833147	14.1134368932815	66.9895106373609	22.7757933629662	-	-	-
TRINITY_DN106512_c0_g1_i1	54.1780420212946	39.4736497079475	34.6889169621443	49.0658994021816	10.8570886874161	44.1459105030141	TRINITY_DN106512_c0_g1_i1	sp|P02597|CALMS_CHICK_Calmodulin,_striated_muscle_OS=Gallus_gallus_GN=CCM1_PE=3_SV=2	5e-08
TRINITY_DN10651_c0_g2_i1	5.6834801336405	15.7631459867967	25.4326448833009	21.3014660627868	11.9358320994471	100.744678508452	-	-	-
TRINITY_DN106542_c0_g1_i2	289.521770431483	247.302692318873	213.782070714644	232.799762861574	254.921904712781	248.974368095809	-	-	-
TRINITY_DN106544_c0_g1_i1	12.9948026279089	1.43221663437188	4.13545500668112	1.97278545691399	0	0	-	-	-
TRINITY_DN106599_c0_g1_i1	6.0959808916409	11.2967443839134	10.3768215107561	11.2216129296391	7.20469519790925	0	-	-	-
TRINITY_DN106602_c0_g1_i1	173.170466634596	204.918254639802	203.894909418858	183.680278968634	134.141350074784	147.003585171306	-	-	-
TRINITY_DN106611_c0_g1_i1	6.65557547693916	12.4827407747227	12.0755838252834	11.5304997691296	0	0	TRINITY_DN106611_c0_g1_i1	sp|O70511|ANK3_RAT_Ankyrin-3_OS=Rattus_norvegicus_GN=Ank3_PE=1_SV=3	8e-06
TRINITY_DN106613_c0_g1_i1	28.4871498439627	29.3177436770412	19.899514217106	27.3174463780371	23.8377392934612	23.887892442301	TRINITY_DN106613_c0_g1_i1	sp|Q9NWT6|HIF1N_HUMAN_Hypoxia-inducible_factor_1-alpha_inhibitor_OS=Homo_sapiens_GN=HIF1AN_PE=1_SV=2	4e-20
TRINITY_DN106621_c0_g1_i1	0	4.2907406126431	0	0	0	0	-	-	-
TRINITY_DN106622_c0_g1_i2	24.984423825623	41.839273388393	53.5762733718612	18.27785646074	34.8268458998783	21.9140349933407	-	-	-
TRINITY_DN106625_c0_g1_i1	9.75822405190766	15.6993288886115	9.91646339304892	20.5196745217649	13.951767379667	0	-	-	-
TRINITY_DN106642_c0_g1_i1	3.28161747924913	6.90248736910708	0	6.14468444060986	0	0	-	-	-
TRINITY_DN106648_c0_g1_i1	42.9552560618716	50.084862029493	46.5568772778532	43.1176962614307	71.9499688906124	45.8492502397905	-	-	-
TRINITY_DN106649_c0_g1_i1	6.3019410062806	11.8204624094721	3.38162658618795	0	0	0	-	-	-
TRINITY_DN106652_c0_g2_i1	25.5264952189815	10.743295981712	22.4658374220419	14.1771513043077	32.2884517355628	0	TRINITY_DN106652_c0_g2_i1	sp|Q921Y2|IMP3_MOUSE_U3_small_nucleolar_ribonucleoprotein_protein_IMP3_OS=Mus_musculus_GN=Imp3_PE=2_SV=1	1e-58
TRINITY_DN106654_c0_g1_i1	80.7218341698712	73.035327003469	87.387678223486	100.346292505142	43.6115284843057	47.4529704207952	TRINITY_DN106654_c0_g1_i1	sp|Q753I3|DGK1_ASHGO_CTP-dependent_diacylglycerol_kinase_1_OS=Ashbya_gossypii_(strain_ATCC_10895_/_CBS_109.51_/_FGSC_9923_/_NRRL_Y-1056)_GN=DGK1_PE=3_SV=1	2e-09
TRINITY_DN106655_c0_g1_i1	78.0140909323899	69.1411421766576	100.125287784246	84.5071897774055	107.70575892266	96.7683590186083	TRINITY_DN106655_c0_g1_i1	sp|A0PJN4|U2QL1_MOUSE_Ubiquitin-conjugating_enzyme_E2Q-like_protein_1_OS=Mus_musculus_GN=Ube2ql1_PE=2_SV=2	6e-16
TRINITY_DN106675_c0_g1_i1	8.07330626753886	14.5649087989276	11.4974096922417	9.6665501304611	15.207412998403	61.4061146028622	TRINITY_DN106675_c0_g1_i1	sp|Q55E69|SYS1_DICDI_Protein_SYS1_homolog_OS=Dictyostelium_discoideum_GN=sys1_PE=3_SV=1	2e-21
TRINITY_DN106679_c0_g1_i1	20.2687613486475	14.4901250709441	21.2420038891009	7.90134908785929	0	0	-	-	-
TRINITY_DN106680_c0_g1_i1	4.11811616405913	8.95241138484052	3.96351573147661	2.45373753983226	33.0627147222396	0	-	-	-
TRINITY_DN106705_c0_g1_i1	3.70411480681831	2.16732265240013	1.57950679378148	4.55630343620459	0	0	-	-	-
TRINITY_DN106711_c0_g1_i1	66.6508656248918	69.4448017415589	64.7716334409792	55.1501676577536	54.3596640374759	50.5768642834469	TRINITY_DN106711_c0_g1_i1	sp|Q9H4G4|GAPR1_HUMAN_Golgi-associated_plant_pathogenesis-related_protein_1_OS=Homo_sapiens_GN=GLIPR2_PE=1_SV=3	8e-16
TRINITY_DN106714_c0_g1_i1	4.53068240029899	11.8073361153276	8.94580225596876	15.7657594947728	0	35.6425606286962	-	-	-
TRINITY_DN106714_c1_g1_i1	5.456569682507	4.78635813143774	1.71025527296544	3.27152759821221	0	0	-	-	-
TRINITY_DN106717_c0_g1_i1	0	4.28135006354728	7.35813908931581	4.53598559071696	0	0	-	-	-
TRINITY_DN106719_c0_g1_i1	20.2691076407799	21.2763948517494	32.112355625366	35.8817880326401	20.6333720287964	20.4191440800384	TRINITY_DN106719_c0_g1_i1	sp|O75191|XYLB_HUMAN_Xylulose_kinase_OS=Homo_sapiens_GN=XYLB_PE=1_SV=3	4e-140
TRINITY_DN10671_c0_g1_i1	37.4788653737431	36.4367660265708	31.5303807363415	42.0780678775485	45.6286323441914	108.011018191425	TRINITY_DN10671_c0_g1_i1	sp|Q22799|DYL1_CAEEL_Dynein_light_chain_1,_cytoplasmic_OS=Caenorhabditis_elegans_GN=dlc-1_PE=1_SV=1	1e-17
TRINITY_DN106724_c0_g1_i1	27.2305042978701	22.5524748101105	24.3200861080011	14.4180321719904	38.1249251323371	31.0112794688054	TRINITY_DN106724_c0_g1_i1	sp|Q5VNN5|DEF1B_ORYSJ_Peptide_deformylase_1B,_chloroplastic_OS=Oryza_sativa_subsp._japonica_GN=PDF1B_PE=2_SV=1	3e-37
TRINITY_DN106739_c0_g1_i1	1.56119698842477	1.37171017322935	1.81398375739387	0	0	0	TRINITY_DN106739_c0_g1_i1	sp|P36859|NIA_PETHY_Nitrate_reductase_[NADH]_OS=Petunia_hybrida_GN=NIA_PE=2_SV=1	4e-40
TRINITY_DN106741_c0_g1_i1	4.22557000521429	8.82629369621402	10.4439398933592	14.2908281191248	0	0	TRINITY_DN106741_c0_g1_i1	sp|B9DY74|SYG_CLOK1_Glycine--tRNA_ligase_OS=Clostridium_kluyveri_(strain_NBRC_12016)_GN=glyQS_PE=3_SV=1	7e-70
TRINITY_DN106741_c1_g1_i1	5.49659106251873	4.76842493574515	15.9763796629135	8.94775116106977	15.7881203901645	0	TRINITY_DN106741_c1_g1_i1	sp|Q72L85|SYG_THET2_Glycine--tRNA_ligase_OS=Thermus_thermophilus_(strain_HB27_/_ATCC_BAA-163_/_DSM_7039)_GN=glyQS_PE=3_SV=1	6e-74
TRINITY_DN10677_c0_g1_i1	12.7214883559997	10.2372277465086	13.3272865457483	8.20421549676575	0	0	TRINITY_DN10677_c0_g1_i1	sp|P42347|PI3K1_SOYBN_Phosphatidylinositol_3-kinase,_root_isoform_OS=Glycine_max_PE=2_SV=1	9e-11
TRINITY_DN106796_c0_g1_i1	17.4207616971415	10.7732582880288	9.08482912795595	19.8284697967686	37.6927356435064	49.8045842409974	-	-	-
TRINITY_DN106799_c0_g1_i1	68.5126509345779	78.5918460796502	44.6196641073411	49.3846124415695	78.2771464854287	73.1256048533229	-	-	-
TRINITY_DN106803_c0_g1_i1	158.213761793832	138.300999516387	158.99013090068	144.526448543838	152.035738306902	171.743006875706	-	-	-
TRINITY_DN106811_c0_g1_i1	114.752477746808	88.0545380284121	69.8971342647116	95.1723555685892	21.6826167000745	115.992323278286	-	-	-
TRINITY_DN10682_c0_g1_i1	15.8747900869748	8.99333280203856	7.44294706418927	13.4843031056875	0	10.3104394766059	-	-	-
TRINITY_DN106842_c0_g1_i1	8.27253157398168	4.15673037456097	7.37842325405417	2.8640073669336	17.8572373249047	0	-	-	-
TRINITY_DN10684_c0_g1_i1	25.2601175902548	15.6947377221467	15.7901475665122	24.8196701900789	0	34.1090205616992	-	-	-
TRINITY_DN10685_c0_g1_i1	81.9899519085373	98.913945755208	82.8776335687044	84.1670108778662	107.937115137035	141.822085238795	TRINITY_DN10685_c0_g1_i1	sp|Q4PI88|EIF3F_USTMA_Eukaryotic_translation_initiation_factor_3_subunit_F_OS=Ustilago_maydis_(strain_521_/_FGSC_9021)_GN=UM00175_PE=3_SV=1	4e-43
TRINITY_DN106869_c0_g1_i1	30.1674220484968	37.470796426854	40.0984702935237	17.5483128797203	42.7891597200353	21.5725989841317	-	-	-
TRINITY_DN106876_c0_g1_i1	1.42061858346993	3.65987049930798	9.70245692190854	3.21254381322502	0	0	-	-	-
TRINITY_DN106881_c0_g1_i1	31.9244732265822	31.9421609655969	39.5736460778113	30.0734928347426	25.0592795311402	27.3012946540476	TRINITY_DN106881_c0_g1_i1	sp|Q9JII5|DAZP1_MOUSE_DAZ-associated_protein_1_OS=Mus_musculus_GN=Dazap1_PE=2_SV=2	2e-11
TRINITY_DN106887_c0_g1_i1	3.44559726696046	10.5766605838986	7.37994602982427	3.05578623760494	0	11.6615516714908	-	-	-
TRINITY_DN106892_c0_g1_i1	4.56654692465507	2.89715733115398	1.5319305628181	4.38806732519563	0	0	TRINITY_DN106892_c0_g1_i1	sp|Q5R655|PTCD1_PONAB_Pentatricopeptide_repeat-containing_protein_1,_mitochondrial_OS=Pongo_abelii_GN=PTCD1_PE=2_SV=1	2e-05
TRINITY_DN106896_c0_g2_i1	15.3144549900406	12.7412191666924	10.7756246951815	11.2371864534742	0	0	TRINITY_DN106896_c0_g2_i1	sp|Q63164|DYH1_RAT_Dynein_heavy_chain_1,_axonemal_OS=Rattus_norvegicus_GN=Dnah1_PE=2_SV=2	9e-10
TRINITY_DN106897_c0_g1_i1	63.8414144305263	56.123175962924	57.3413236843179	43.3603196945293	33.3476406137267	0	-	-	-
TRINITY_DN106911_c0_g1_i1	21.3170713375781	17.2384413891998	5.56206752812182	15.3935360820647	9.16253537474374	0	-	-	-
TRINITY_DN106912_c0_g1_i1	0	1.63287860239076	0	4.27031888503775	0	0	-	-	-
TRINITY_DN106914_c0_g1_i1	0	1.93577528639426	0	2.64372631325247	0	0	-	-	-
TRINITY_DN106918_c0_g1_i1	2.37939551785564	6.03337631840085	4.50184128774726	10.3033566841306	0	0	TRINITY_DN106918_c0_g1_i1	sp|P0AFS5|TQSA_ECOLI_AI-2_transport_protein_TqsA_OS=Escherichia_coli_(strain_K12)_GN=tqsA_PE=1_SV=1	9e-11
TRINITY_DN106932_c0_g2_i1	59.1218003080478	98.2688828182548	81.003021569943	101.676540196935	95.8777971037145	69.6058954991831	-	-	-
TRINITY_DN106940_c0_g1_i1	40.6309972718421	29.9196867811081	20.1865199368853	18.0329265251977	0	77.782124842093	-	-	-
TRINITY_DN106950_c0_g1_i1	4.60761190629779	9.5513839382696	5.73896262636589	7.90812036031463	18.1088293686276	0	TRINITY_DN106950_c0_g1_i1	sp|C5D4W0|NADD_GEOSW_Probable_nicotinate-nucleotide_adenylyltransferase_OS=Geobacillus_sp._(strain_WCH70)_GN=nadD_PE=3_SV=1	8e-05
TRINITY_DN106955_c0_g1_i1	13.9960438881682	19.2733055923342	18.3284210274035	31.8288958742984	0	0	-	-	-
TRINITY_DN106957_c0_g1_i1	36.6945400201487	20.3574432130145	15.8731573963101	34.2291995751215	30.9233837459583	12.1290587945936	TRINITY_DN106957_c0_g1_i1	sp|Q7Y0F2|NRX12_ORYSJ_Probable_nucleoredoxin_1-2_OS=Oryza_sativa_subsp._japonica_GN=Os03g0405900_PE=2_SV=1	3e-08
TRINITY_DN106963_c0_g1_i1	1.80616660801485	3.23015224036056	0	13.1373231255928	0	0	TRINITY_DN106963_c0_g1_i1	sp|Q9P2M1|LR2BP_HUMAN_LRP2-binding_protein_OS=Homo_sapiens_GN=LRP2BP_PE=1_SV=2	4e-05
TRINITY_DN106977_c0_g1_i1	3.26208471288799	8.3506296483024	13.6866047398209	6.84210133477965	0	14.7503554771386	TRINITY_DN106977_c0_g1_i1	sp|P23516|HOXN_CUPNH_High-affinity_nickel_transport_protein_OS=Cupriavidus_necator_(strain_ATCC_17699_/_H16_/_DSM_428_/_Stanier_337)_GN=hoxN_PE=1_SV=3	4e-22
TRINITY_DN106980_c0_g1_i1	8.42761307146034	5.69779374495094	11.848441248921	11.9253330285311	17.486035061335	0	TRINITY_DN106980_c0_g1_i1	sp|P9WI78|PKND_MYCTO_Serine/threonine-protein_kinase_PknD_OS=Mycobacterium_tuberculosis_(strain_CDC_1551_/_Oshkosh)_GN=pknD_PE=1_SV=1	3e-09
TRINITY_DN106991_c0_g1_i1	3.84556738002162	13.3907749458096	3.61467723573305	2.28274861050326	12.4479677778464	0	TRINITY_DN106991_c0_g1_i1	sp|B8GWW6|ALKB_CAUCN_Alpha-ketoglutarate-dependent_dioxygenase_AlkB_homolog_OS=Caulobacter_crescentus_(strain_NA1000_/_CB15N)_GN=alkB_PE=3_SV=2	2e-09
TRINITY_DN106995_c0_g1_i1	3.81587738614333	12.4187102549671	13.8091490275114	16.1405568772006	0	0	TRINITY_DN106995_c0_g1_i1	sp|A2XUW1|CDKG2_ORYSI_Cyclin-dependent_kinase_G-2_OS=Oryza_sativa_subsp._indica_GN=CDKG-2_PE=3_SV=1	2e-79
TRINITY_DN107014_c0_g1_i1	170.480967524722	193.473998934563	160.764564535461	165.366979871321	140.496754057203	123.341770065965	-	-	-
TRINITY_DN107016_c0_g1_i1	4.13080881701353	8.99055658648917	6.22866818658113	3.09245745127471	0	0	-	-	-
TRINITY_DN10701_c0_g1_i1	40.8486874418128	41.1164417133625	52.7266279754886	23.3072257233411	9.65596475470906	29.5277600891277	TRINITY_DN10701_c0_g1_i1	sp|Q02356|AMPD2_RAT_AMP_deaminase_2_OS=Rattus_norvegicus_GN=Ampd2_PE=2_SV=2	3e-180
TRINITY_DN107020_c0_g1_i1	120.381293000967	103.074031880314	120.95914736847	128.434357220432	164.40136408127	201.950176553385	-	-	-
TRINITY_DN107028_c0_g1_i1	17.0804530607633	30.9321008730698	19.2855717548764	29.4322569585318	16.4192797426323	10.3093849294382	TRINITY_DN107028_c0_g1_i1	sp|Q9SR70|FK164_ARATH_Peptidyl-prolyl_cis-trans_isomerase_FKBP16-4,_chloroplastic_OS=Arabidopsis_thaliana_GN=FKBP16-4_PE=1_SV=1	8e-08
TRINITY_DN10702_c0_g1_i1	132.472865167588	156.011594197585	123.050124615566	145.931107726451	156.561913554083	85.9142213860362	-	-	-
TRINITY_DN107035_c0_g1_i1	10.7701544660006	10.9077630395057	18.324496602571	15.547410328224	18.9739482963476	0	TRINITY_DN107035_c0_g1_i1	sp|Q9M8Y0|SEC_ARATH_Probable_UDP-N-acetylglucosamine--peptide_N-acetylglucosaminyltransferase_SEC_OS=Arabidopsis_thaliana_GN=SEC_PE=2_SV=1	9e-05
TRINITY_DN107046_c0_g1_i1	10.6661331696667	10.9413436800885	11.0944240273172	23.8267929914265	16.3532978544754	0	TRINITY_DN107046_c0_g1_i1	sp|B7K241|RL16_CYAP8_50S_ribosomal_protein_L16_OS=Cyanothece_sp._(strain_PCC_8801)_GN=rplP_PE=3_SV=1	1e-27
TRINITY_DN107056_c0_g1_i1	20.3268742987189	16.1855529664191	16.9185549171389	20.0962891306454	9.78426938774498	63.0779585308978	TRINITY_DN107056_c0_g1_i1	sp|Q56YP2|PI5K1_ARATH_Phosphatidylinositol_4-phosphate_5-kinase_1_OS=Arabidopsis_thaliana_GN=PIP5K1_PE=1_SV=1	1e-09
TRINITY_DN10705_c0_g1_i1	295.366441789874	223.380046978407	202.309112827378	199.515432525928	268.081230698537	233.057252844479	TRINITY_DN10705_c0_g1_i1	sp|Q7Q5R7|CTLH1_ANOGA_CTL-like_protein_1_OS=Anopheles_gambiae_GN=AGAP006244_PE=3_SV=4	5e-18
TRINITY_DN107073_c0_g1_i1	12.2433730017927	14.565859074375	7.63252728858318	13.0765943583167	0	0	TRINITY_DN107073_c0_g1_i1	sp|Q9JK42|PDK2_MOUSE_[Pyruvate_dehydrogenase_(acetyl-transferring)]_kinase_isozyme_2,_mitochondrial_OS=Mus_musculus_GN=Pdk2_PE=1_SV=2	2e-48
TRINITY_DN107074_c0_g1_i1	274.950965307664	274.435409185604	292.72919082112	223.61150867063	175.769329629607	181.038128339289	-	-	-
TRINITY_DN107089_c0_g1_i1	23.6752154540451	14.2544480843085	26.1087367137502	20.0026449703047	24.8722391062535	91.8858319960226	-	-	-
TRINITY_DN107104_c0_g1_i1	11.3552828645549	11.2973030972927	17.5067462270116	30.4149977919216	12.2818580134602	0	-	-	-
TRINITY_DN10711_c0_g1_i1	65.1339434019101	60.574657142364	69.647003298096	50.5485011270321	90.7652700896287	128.183011566937	-	-	-
TRINITY_DN107120_c0_g1_i1	90.7068397415336	95.7605552964099	95.2396072428953	83.9693428933759	74.0291969721907	54.3001627561965	-	-	-
TRINITY_DN107129_c0_g1_i1	2.00061470311063	3.46107322273311	8.67037029160938	7.04259706065227	0	0	-	-	-
TRINITY_DN10712_c0_g2_i1	35.1835081385848	34.0702979138956	25.5236214604007	17.7011986248323	0	49.5339171346314	TRINITY_DN10712_c0_g2_i1	sp|Q07896|NOC3_YEAST_Nucleolar_complex-associated_protein_3_OS=Saccharomyces_cerevisiae_(strain_ATCC_204508_/_S288c)_GN=NOC3_PE=1_SV=1	1e-13
TRINITY_DN107163_c0_g1_i1	131.918882809948	123.286657857842	109.706542637714	104.007447418365	49.4087574566278	68.0993430517851	TRINITY_DN107163_c0_g1_i1	sp|Q8ICR0|CDPK2_PLAF7_Calcium-dependent_protein_kinase_2_OS=Plasmodium_falciparum_(isolate_3D7)_GN=CPK2_PE=2_SV=3	9e-06
TRINITY_DN107169_c0_g1_i2	20.9707711047725	19.3076242435506	16.5731131924689	23.6634784394216	4.99641802134582	19.1248631895973	-	-	-
TRINITY_DN10716_c0_g1_i1	6.9732380929316	10.1881066610098	10.9395403354132	8.09715849703082	0	0	-	-	-
TRINITY_DN10716_c1_g1_i1	18.6314529947005	20.4778314868009	14.1699611412892	25.8165239504018	0	0	-	-	-
TRINITY_DN107178_c0_g1_i1	28.4588868706846	25.253900847737	25.0845014064931	27.6995290212399	11.2080912167627	20.7212279041076	-	-	-
TRINITY_DN107192_c0_g1_i1	24.9550477222741	23.9133184129769	23.0135255346987	32.5216522317455	4.60387451523087	44.7706242451357	TRINITY_DN107192_c0_g1_i1	sp|Q9H2K2|TNKS2_HUMAN_Tankyrase-2_OS=Homo_sapiens_GN=TNKS2_PE=1_SV=1	1e-10
TRINITY_DN107212_c0_g1_i1	37.3944612229449	38.6135191361653	35.2472480160119	35.0790873178757	78.6903409148268	33.877020184814	-	-	-
TRINITY_DN107222_c0_g1_i1	142.4769222068	140.122144284369	125.108642911894	163.604132862998	118.492313224302	195.86286454332	-	-	-
TRINITY_DN107236_c0_g1_i1	207.261300914399	204.741706995721	219.276076679069	185.006385751395	211.730631766664	202.083392224339	TRINITY_DN107236_c0_g1_i1	sp|P43297|RD21A_ARATH_Cysteine_proteinase_RD21a_OS=Arabidopsis_thaliana_GN=RD21A_PE=1_SV=1	1e-88
TRINITY_DN107257_c0_g1_i1	68.9870353792025	40.5401797598839	48.8298233438699	31.332684461032	28.4492118324651	55.0912049503373	TRINITY_DN107257_c0_g1_i1	sp|Q5PQ09|DESI2_XENLA_Desumoylating_isopeptidase_2_OS=Xenopus_laevis_GN=desi2_PE=2_SV=1	5e-10
TRINITY_DN107261_c0_g1_i1	11.0814467918303	3.17139884366183	9.57496505576838	16.6151880316615	0	0	-	-	-
TRINITY_DN107261_c1_g1_i1	7.41667833162721	16.120622490123	8.51475777795078	8.49458989488192	0	0	-	-	-
TRINITY_DN107266_c0_g1_i1	3.02180522533679	2.67590914645811	5.1326719681007	0	0	0	-	-	-
TRINITY_DN107272_c0_g1_i1	107.664793141767	112.970656730255	93.9271616812621	89.456069919276	67.7398290206153	65.0857811865499	-	-	-
TRINITY_DN107275_c0_g1_i1	4.54329269917902	2.38856852358304	2.08168641864297	4.19299506228188	0	10.9225865316463	-	-	-
TRINITY_DN107294_c0_g1_i1	8.95414722113159	10.767911181205	17.7265742031398	16.3558962312695	0	0	-	-	-
TRINITY_DN107307_c0_g1_i1	57.605518016726	43.0241644983866	18.4438172555777	55.2469610035825	50.5460742324479	90.5038391449114	-	-	-
TRINITY_DN107319_c0_g1_i1	28.370350165433	28.9134289471272	19.1531281879917	45.4257930357096	52.642912223044	0	-	-	-
TRINITY_DN107323_c0_g1_i1	1.83593018053336	11.0007332928507	8.08268602402075	11.0925470789574	5.93063655362834	0	TRINITY_DN107323_c0_g1_i1	sp|Q9ZCN5|Y688_RICPR_Uncharacterized_protein_RP688_OS=Rickettsia_prowazekii_(strain_Madrid_E)_GN=RP688_PE=3_SV=1	1e-10
TRINITY_DN107343_c0_g1_i1	118.294013460213	94.6539806486864	103.481701589803	113.426305933096	181.236355888256	186.990853767081	-	-	-
TRINITY_DN107357_c0_g1_i1	27.0706017118737	6.65954248151447	3.35530490820409	3.13793575007021	30.6927223627359	0	-	-	-
TRINITY_DN10735_c0_g1_i1	57.9568978758402	42.7183487394086	65.4171370181277	58.6642671291076	79.1574208536792	0	TRINITY_DN10735_c0_g1_i1	sp|Q12402|YOP1_YEAST_Protein_YOP1_OS=Saccharomyces_cerevisiae_(strain_ATCC_204508_/_S288c)_GN=YOP1_PE=1_SV=3	9e-08
TRINITY_DN107360_c0_g2_i1	37.5970805973053	27.3342464021094	13.2678282116995	28.439346729282	0	13.1200694954019	-	-	-
TRINITY_DN10736_c0_g1_i1	5.06115334473863	5.35462689764702	3.29529748446238	0	0	0	-	-	-
TRINITY_DN107405_c0_g1_i1	70.3273033874202	83.4114534409396	72.2544348531526	69.0920935771433	86.7268527759261	66.3749563111209	-	-	-
TRINITY_DN107406_c0_g1_i1	117.809697249226	89.5447035353516	57.6950743067741	43.5785278768211	11.7249327970594	0	-	-	-
TRINITY_DN107408_c0_g1_i1	11.8127651479645	6.33523944049044	10.6575901982123	11.2230066597221	24.580874746878	23.7842831830784	-	-	-
TRINITY_DN107417_c0_g1_i1	2.51633886797032	3.34283420248449	10.5300257796803	7.62681165273265	9.34390886503494	0	-	-	-
TRINITY_DN107456_c0_g1_i1	7.47854109221612	1.7267598014629	0	2.0361872857019	0	0	-	-	-
TRINITY_DN107457_c0_g1_i1	43.2827734904195	64.4451336667618	58.0326638839431	64.1623309005154	43.3297157973337	0	-	-	-
TRINITY_DN10745_c0_g1_i1	143.165030325157	119.940150375159	102.326451503106	123.069319748889	148.275596357939	36.1865663609196	-	-	-
TRINITY_DN107470_c0_g1_i1	169.455905010933	184.553079088104	146.982318429527	162.907184842186	132.555849157951	153.822867158336	TRINITY_DN107470_c0_g1_i1	sp|Q0VFZ6|CC173_HUMAN_Coiled-coil_domain-containing_protein_173_OS=Homo_sapiens_GN=CCDC173_PE=2_SV=2	1e-05
TRINITY_DN107474_c0_g1_i1	9.72426042159613	16.1813978971468	21.4722876542473	17.7013033559946	11.5875727995862	0	TRINITY_DN107474_c0_g1_i1	sp|O70511|ANK3_RAT_Ankyrin-3_OS=Rattus_norvegicus_GN=Ank3_PE=1_SV=3	1e-06
TRINITY_DN107476_c0_g1_i1	44.3748249684099	58.4505792525498	47.561853222907	39.6707834419455	72.626242637205	10.7617768764712	-	-	-
TRINITY_DN107484_c1_g1_i1	3.92928569688902	12.0549363693696	4.98957803987425	8.49306968177981	0	14.0957980501722	-	-	-
TRINITY_DN10748_c0_g2_i1	9.04434113337162	5.45003096662365	23.1414988848939	10.9382829106246	6.16430736788196	0	-	-	-
TRINITY_DN107496_c0_g1_i1	3.67910279437777	7.06098961211724	3.6069850332777	0	0	0	-	-	-
TRINITY_DN107510_c0_g1_i1	1.06365349803303	3.69194446457706	6.37601879661647	9.18168754706713	6.42869062146024	0	-	-	-
TRINITY_DN107512_c1_g1_i1	21.5822109550556	39.7930186042107	10.3355400242457	28.1789866710345	0	41.0122269274893	-	-	-
TRINITY_DN107513_c0_g2_i1	88.2848678422605	95.8469887188925	107.789195631228	73.9089101402172	57.9237959230355	128.276936568003	TRINITY_DN107513_c0_g2_i1	sp|Q12714|GUN1_TRILO_Endoglucanase_EG-1_OS=Trichoderma_longibrachiatum_GN=egl1_PE=3_SV=1	7e-11
TRINITY_DN107521_c0_g1_i1	21.6712384095865	18.2768327614084	13.5807549223895	20.4654149178221	10.5837899380092	33.9833976303517	-	-	-
TRINITY_DN107529_c0_g1_i1	26.3678001415746	20.8041114246474	26.2438127782169	20.1958304610483	5.61612168357637	33.5824412214213	-	-	-
TRINITY_DN107534_c0_g1_i1	64.8716996777035	35.2656744429924	68.6974079128847	36.2194848036327	27.0544736502648	32.9357313829609	-	-	-
TRINITY_DN107535_c0_g1_i1	240.698828422601	225.784473476559	204.75018587019	206.345543753872	150.707541487293	294.47122382374	-	-	-
TRINITY_DN107604_c0_g1_i1	100.553695678402	108.444484363349	98.8634755475428	74.1197331643177	55.4653118531638	69.3288308066666	-	-	-
TRINITY_DN107608_c0_g1_i1	67.9053544392825	50.7290949936725	63.0926771049712	49.3830954509647	42.1882661297225	22.8742704926395	TRINITY_DN107608_c0_g1_i1	sp|Q5M974|RN181_XENTR_E3_ubiquitin-protein_ligase_RNF181_OS=Xenopus_tropicalis_GN=rnf181_PE=2_SV=1	5e-06
TRINITY_DN107614_c0_g1_i2	25.8427632159768	45.3372685427983	36.7396564878223	34.2782959327625	57.2746296151769	53.3494181814066	TRINITY_DN107614_c0_g1_i2	sp|Q8S1X8|GT14_ORYSJ_Probable_glucuronosyltransferase_Os01g0926600_OS=Oryza_sativa_subsp._japonica_GN=Os01g0926600_PE=2_SV=1	5e-06
TRINITY_DN107626_c0_g1_i1	161.451226688683	155.989332997527	158.806469467436	160.352745872922	115.458463841141	100.29908839065	TRINITY_DN107626_c0_g1_i1	sp|P49366|DHYS_HUMAN_Deoxyhypusine_synthase_OS=Homo_sapiens_GN=DHPS_PE=1_SV=1	9e-159
TRINITY_DN107671_c0_g1_i1	31.6476325802098	16.5981332997532	49.0658717263333	26.6082641462186	0	0	-	-	-
TRINITY_DN107673_c0_g1_i1	8.60530008732101	0	14.1778025708233	12.575374378619	0	0	-	-	-
TRINITY_DN107680_c0_g1_i1	7.96252991200612	8.66141656824856	12.1189569642728	8.95668553483891	15.856597353824	0	-	-	-
TRINITY_DN107682_c0_g1_i1	4.23543764340433	3.74043396103839	1.79767183610994	5.23452713644506	0	0	-	-	-
TRINITY_DN107683_c0_g1_i1	70.5722298048729	64.8252935862614	54.6723099888326	45.3485425247674	30.8947783595445	70.8061547217343	-	-	-
TRINITY_DN107720_c0_g1_i1	56.4284312317116	54.2951456020017	41.6693128476906	30.1435902072993	21.506874049254	0	-	-	-
TRINITY_DN107733_c0_g1_i1	31.3226694780342	44.1009035046278	50.5971715780176	30.7859676531793	48.3791530451382	74.450590642129	TRINITY_DN107733_c0_g1_i1	sp|Q9Y871|FAEB_PIREQ_Feruloyl_esterase_B_OS=Piromyces_equi_GN=ESTA_PE=2_SV=1	3e-06
TRINITY_DN107736_c0_g1_i1	60.1711984508135	56.280385530569	30.5041881634221	39.028634793374	18.2170154814713	199.276750089185	-	-	-
TRINITY_DN10773_c0_g1_i1	148.326935104457	165.187821766505	158.594441697892	172.473850446281	110.407767775859	119.855999554838	TRINITY_DN10773_c0_g1_i1	sp|Q5ZIJ9|MIB2_CHICK_E3_ubiquitin-protein_ligase_MIB2_OS=Gallus_gallus_GN=MIB2_PE=2_SV=1	2e-05
TRINITY_DN107757_c0_g1_i1	321.050923850073	251.463148606053	299.261001038998	288.851276710245	274.868300790478	234.218827761763	TRINITY_DN107757_c0_g1_i1	sp|Q9BYJ1|LOXE3_HUMAN_Hydroperoxide_isomerase_ALOXE3_OS=Homo_sapiens_GN=ALOXE3_PE=1_SV=1	8e-06
TRINITY_DN107764_c0_g1_i1	20.4114580084006	29.4121621894978	36.8708724352583	58.2773982717874	31.9383064654305	10.8193990912907	TRINITY_DN107764_c0_g1_i1	sp|P21440|MDR3_MOUSE_Multidrug_resistance_protein_3_OS=Mus_musculus_GN=Abcb4_PE=2_SV=2	4e-42
TRINITY_DN107792_c0_g1_i1	72.4253098838777	70.7183570789048	69.7010119581651	83.9532183225022	75.1916224192083	60.6430091207713	-	-	-
TRINITY_DN10780_c0_g1_i1	9.0254793502066	3.99108458191528	4.45370030236995	6.39016381194215	17.5068890196953	0	TRINITY_DN10780_c0_g1_i1	sp|Q75WS4|CRYD_XENLA_Cryptochrome_DASH_OS=Xenopus_laevis_GN=cry-dash_PE=2_SV=1	1e-39
TRINITY_DN107829_c0_g1_i1	94.2421205954864	102.953356152543	79.7725470197697	100.610097413005	55.92552018263	60.9635563081677	TRINITY_DN107829_c0_g1_i1	sp|Q9Y285|SYFA_HUMAN_Phenylalanine--tRNA_ligase_alpha_subunit_OS=Homo_sapiens_GN=FARSA_PE=1_SV=3	5e-172
TRINITY_DN10782_c0_g1_i1	147.679193308177	162.635632352493	134.599955884305	131.662132167153	152.77190740123	110.764801149801	TRINITY_DN10782_c0_g1_i1	sp|P36914|AMYG_ASPOR_Glucoamylase_OS=Aspergillus_oryzae_(strain_ATCC_42149_/_RIB_40)_GN=glaA_PE=2_SV=2	4e-35
TRINITY_DN10786_c0_g1_i1	46.6617577867799	80.2130304524174	51.3758986602633	67.8784229477387	100.299797308797	114.017086130115	TRINITY_DN10786_c0_g1_i1	sp|Q54KL5|WDR5_DICDI_WD_repeat-containing_protein_5_homolog_OS=Dictyostelium_discoideum_GN=wdr5_PE=3_SV=1	2e-13
TRINITY_DN107872_c0_g1_i1	19.0807673740125	18.7386192018425	30.3793972249608	32.9953641688511	36.4618106733762	0	TRINITY_DN107872_c0_g1_i1	sp|Q64323|PIGA_MOUSE_N-acetylglucosaminyl-phosphatidylinositol_biosynthetic_protein_OS=Mus_musculus_GN=Piga_PE=2_SV=1	2e-144
TRINITY_DN107878_c0_g1_i1	17.3873340433468	22.1091496247016	23.6556447076586	33.6528462652087	13.91488718589	8.84027769438521	TRINITY_DN107878_c0_g1_i1	sp|Q8LDP4|CP19D_ARATH_Peptidyl-prolyl_cis-trans_isomerase_CYP19-4_OS=Arabidopsis_thaliana_GN=CYP19-4_PE=1_SV=2	5e-46
TRINITY_DN10789_c0_g1_i1	44.2225239334915	41.1221179174045	48.0163683996923	62.8830421698036	13.5181972523122	25.9815640252936	TRINITY_DN10789_c0_g1_i1	sp|Q9MAX3|SUT12_ARATH_Sulfate_transporter_1.2_OS=Arabidopsis_thaliana_GN=SULTR1;2_PE=1_SV=1	6e-10
TRINITY_DN10790_c0_g2_i1	3.24498949212161	1.38637148322134	0	11.9198330312613	0	0	-	-	-
TRINITY_DN107939_c0_g1_i1	46.8333215747009	54.2982248877486	37.0313426613357	38.715647326067	42.9739035926058	41.3197065178997	TRINITY_DN107939_c0_g1_i1	sp|P46872|KRP85_STRPU_Kinesin-II_85_kDa_subunit_OS=Strongylocentrotus_purpuratus_GN=KRP85_PE=1_SV=1	3e-42
TRINITY_DN10793_c0_g1_i1	1.93430752263917	1.7194803329411	0	2.44363662203988	12.8613878017746	0	-	-	-
TRINITY_DN107978_c0_g1_i1	12.4832920215101	16.0720202099049	10.703924793924	19.7250082983981	29.298863999203	11.5794551744885	-	-	-
TRINITY_DN107986_c0_g1_i1	104.287681388049	81.7946311968544	97.6245321545376	80.6479898475081	21.0855717524449	40.4396253912361	TRINITY_DN107986_c0_g1_i1	sp|Q7ZUQ3|STK3_DANRE_Serine/threonine-protein_kinase_3_OS=Danio_rerio_GN=stk3_PE=2_SV=1	1e-64
TRINITY_DN108005_c0_g1_i1	55.4056813823395	55.4454207743638	56.9182954211416	72.8681659666443	58.9658125455699	44.2213545649671	-	-	-
TRINITY_DN108023_c0_g2_i1	75.208360522106	71.8337421623499	77.8703477984618	77.0977202608147	154.409574797198	127.844677683979	TRINITY_DN108023_c0_g2_i1	sp|Q99MV1|TDRD1_MOUSE_Tudor_domain-containing_protein_1_OS=Mus_musculus_GN=Tdrd1_PE=1_SV=2	9e-05
TRINITY_DN108046_c0_g1_i1	35.0123500457351	40.0234664731833	42.1981868060033	24.6390000732311	14.7522354269575	28.9375036757093	-	-	-
TRINITY_DN10804_c0_g1_i1	30.8765763580903	28.0107696450195	39.3348975921281	40.8068764769317	81.1357405019541	40.5494564787479	-	-	-
TRINITY_DN108052_c0_g1_i1	43.997583229809	29.7085399723644	34.1275139740487	35.4773444806603	16.4059877129202	10.5379931796007	-	-	-
TRINITY_DN108066_c0_g2_i1	19.4757881422105	11.0236972224701	18.7404015400008	21.8598636177341	6.79199256458663	0	TRINITY_DN108066_c0_g2_i1	sp|Q8BVA2|TM222_MOUSE_Transmembrane_protein_222_OS=Mus_musculus_GN=Tmem222_PE=2_SV=1	1e-06
TRINITY_DN108086_c0_g1_i1	66.4238977959196	71.0937378590117	63.6016708834547	91.0247284345702	105.575086264443	81.3372142537077	TRINITY_DN108086_c0_g1_i1	sp|Q8R3F5|FABD_MOUSE_Malonyl-CoA-acyl_carrier_protein_transacylase,_mitochondrial_OS=Mus_musculus_GN=Mcat_PE=1_SV=3	1e-58
TRINITY_DN108088_c0_g1_i1	25.9524021402364	58.1060040542328	50.0072109791343	46.490651962216	5.07802909854643	20.3508182114671	TRINITY_DN108088_c0_g1_i1	sp|Q58DG1|MYG1_BOVIN_UPF0160_protein_MYG1,_mitochondrial_OS=Bos_taurus_PE=2_SV=1	4e-89
TRINITY_DN108102_c0_g2_i1	8.14233653273181	5.75733604956829	0	0	0	0	TRINITY_DN108102_c0_g2_i1	sp|P53355|DAPK1_HUMAN_Death-associated_protein_kinase_1_OS=Homo_sapiens_GN=DAPK1_PE=1_SV=6	4e-06
TRINITY_DN108103_c0_g1_i1	187.104464828125	171.385041650957	160.413161972232	192.298389601966	119.124122289017	111.467437139719	-	-	-
TRINITY_DN108123_c0_g1_i1	16.5246852397898	24.9351282594386	15.2121300806802	29.2274849787398	12.3304961941448	24.0285690344668	-	-	-
TRINITY_DN10812_c0_g1_i1	0	5.79697925085713	5.98896250400071	0	0	0	-	-	-
TRINITY_DN108140_c0_g1_i1	13.4758469520233	29.1800098398534	17.3697598910455	16.8750832446732	7.54509027245163	0	-	-	-
TRINITY_DN108161_c0_g1_i2	66.7192242318552	72.9735047318317	79.6913881004233	97.3266264341683	88.3645066362225	119.159154786448	-	-	-
TRINITY_DN10821_c0_g1_i1	0	8.19211930799688	3.75544289174793	5.80604992290244	0	0	TRINITY_DN10821_c0_g1_i1	sp|O84735|RIBD_CHLTR_Riboflavin_biosynthesis_protein_RibD_OS=Chlamydia_trachomatis_(strain_D/UW-3/Cx)_GN=ribD_PE=3_SV=1	3e-15
TRINITY_DN108223_c0_g1_i1	92.8441568078364	90.3141571235083	105.349492014812	91.6754368415995	103.113240836073	46.6618051961515	TRINITY_DN108223_c0_g1_i1	sp|Q10MN8|C3H21_ORYSJ_Putative_zinc_finger_CCCH_domain-containing_protein_21_OS=Oryza_sativa_subsp._japonica_GN=Os03g0301500_PE=3_SV=1	3e-05
TRINITY_DN108234_c0_g1_i1	4.87713316555199	8.66947626901539	6.84138797611608	5.71879355783821	0	0	-	-	-
TRINITY_DN108252_c0_g1_i1	15.2430357816575	6.66943332778742	9.98575669848993	5.79021940490752	40.8263068327425	21.6640545872469	-	-	-
TRINITY_DN10826_c0_g1_i1	8.39102558633661	7.48458111037409	18.1432805147161	14.225409007026	46.8123764743013	0	TRINITY_DN10826_c0_g1_i1	sp|Q9D2U5|LSMD1_MOUSE_N-alpha-acetyltransferase_38,_NatC_auxiliary_subunit_OS=Mus_musculus_GN=Naa38_PE=2_SV=1	3e-05
TRINITY_DN108365_c0_g1_i1	15.8770406483188	9.02642239949612	17.7472293744275	23.6329750855874	0	35.8297427509558	TRINITY_DN108365_c0_g1_i1	sp|E1C7T6|TYW5_CHICK_tRNA_wybutosine-synthesizing_protein_5_OS=Gallus_gallus_GN=TYW5_PE=3_SV=1	4e-37
TRINITY_DN108584_c0_g1_i1	17.0500218802157	25.1161010754299	7.24896835103875	18.213882638681	5.55851837626655	0	-	-	-
TRINITY_DN10865_c0_g1_i1	1.77181145833335	10.1325702040789	14.5101386952543	16.8738216369796	5.92098110774105	0	-	-	-
TRINITY_DN108665_c0_g2_i1	53.4715297924149	49.104528264961	57.1710432206182	30.605821192143	66.700438318411	31.042054670315	-	-	-
TRINITY_DN10868_c0_g1_i1	2.27913483257359	10.6301848629344	0	5.71922295560367	0	0	-	-	-
TRINITY_DN108708_c0_g2_i1	35.3296467936267	41.0102988956139	28.9500161702033	41.0527779954106	32.8036961065866	0	-	-	-
TRINITY_DN108728_c0_g1_i1	17.8366875745958	13.4601982642698	4.95294485319703	1.15455633327667	0	0	TRINITY_DN108728_c0_g1_i1	sp|Q9EPU0|RENT1_MOUSE_Regulator_of_nonsense_transcripts_1_OS=Mus_musculus_GN=Upf1_PE=1_SV=2	7e-29
TRINITY_DN108748_c0_g2_i1	8.46580781110114	20.7112354469555	12.3994164796046	11.9952668593497	40.3781136679482	0	-	-	-
TRINITY_DN10874_c0_g1_i1	168.870405344011	212.499847710659	152.451024220667	175.657967805183	98.2877016474794	92.6734469118685	TRINITY_DN10874_c0_g1_i1	sp|Q12756|KIF1A_HUMAN_Kinesin-like_protein_KIF1A_OS=Homo_sapiens_GN=KIF1A_PE=1_SV=2	3e-80
TRINITY_DN10875_c0_g2_i1	56.5268220744853	43.8886797556021	55.7902063116883	55.721891044668	11.6714714053218	34.4065522571613	TRINITY_DN10875_c0_g2_i1	sp|Q66KB0|UBE2Z_XENTR_Ubiquitin-conjugating_enzyme_E2_Z_OS=Xenopus_tropicalis_GN=ube2z_PE=2_SV=2	2e-37
TRINITY_DN108811_c0_g1_i1	17.3161524467192	24.5079201620504	22.9557993890056	29.2608168795806	23.9741924009235	0	-	-	-
TRINITY_DN10882_c0_g1_i1	16.5880431993519	37.1806448857351	40.8108828406897	20.0704116716879	0	0	-	-	-
TRINITY_DN10890_c0_g2_i1	15.2144973947536	8.50829497800007	19.9328215361836	14.4840393898468	23.8025645943316	81.5669122026101	TRINITY_DN10890_c0_g2_i1	sp|Q9JJK2|LANC2_MOUSE_LanC-like_protein_2_OS=Mus_musculus_GN=Lancl2_PE=1_SV=1	5e-52
TRINITY_DN108948_c0_g1_i1	19.406716024947	22.6746896023772	21.4689205636977	37.593380415754	7.67358440489281	63.1229525433846	-	-	-
TRINITY_DN108980_c0_g2_i1	10.9902963572674	21.1623195764466	18.0020745975961	17.7143294957126	92.4306359819998	21.3952856657827	-	-	-
TRINITY_DN10898_c0_g1_i1	252.315228380623	253.76468682081	241.675564938753	260.166699547547	232.778393875868	198.478053640185	-	-	-
TRINITY_DN108995_c0_g1_i1	96.4953138946324	110.421160245325	133.352040728479	113.986210005532	109.115372808174	63.8316609674104	-	-	-
TRINITY_DN109034_c0_g1_i1	10.7861892093011	6.6476724249061	21.4126471147599	10.5643145156276	10.6345126121517	10.4943788663249	-	-	-
TRINITY_DN109035_c0_g1_i1	293.689517750987	318.348879389306	306.740128661874	288.69864554242	248.012787980069	294.670858390471	TRINITY_DN109035_c0_g1_i1	sp|Q7MVR8|PUR7_PORGI_Phosphoribosylaminoimidazole-succinocarboxamide_synthase_OS=Porphyromonas_gingivalis_(strain_ATCC_BAA-308_/_W83)_GN=purC_PE=3_SV=1	3e-61
TRINITY_DN109061_c0_g1_i1	39.3224261317905	23.1737866446604	18.4293768562202	27.8519660336027	0	0	TRINITY_DN109061_c0_g1_i1	sp|Q9SAH5|PLMT_ARATH_Phosphatidyl-N-methylethanolamine_N-methyltransferase_OS=Arabidopsis_thaliana_GN=PLMT_PE=2_SV=1	8e-08
TRINITY_DN109073_c0_g1_i1	7.79615240567042	11.5041265286966	16.6314255285098	24.6044355671724	9.5774307868987	9.42405743061555	TRINITY_DN109073_c0_g1_i1	sp|P83373|MDHM_FRAAN_Malate_dehydrogenase,_mitochondrial_OS=Fragaria_ananassa_GN=MMDHI_PE=1_SV=1	3e-103
TRINITY_DN109078_c0_g1_i1	23.6060056299687	36.8873909237399	37.7645752715891	39.6293405153962	30.4307033398328	48.3473758131528	-	-	-
TRINITY_DN109081_c0_g1_i1	130.263238523852	161.163232889934	174.916309255179	149.916455535723	86.2576793198347	144.155543271928	-	-	-
TRINITY_DN10908_c0_g1_i1	1.33736468957931	3.5181886522577	8.85274062206201	0	0	0	-	-	-
TRINITY_DN109114_c0_g2_i1	22.034226142987	21.5431642957817	26.2450824450745	21.2463363845725	26.5099696686901	32.613452980631	TRINITY_DN109114_c0_g2_i1	sp|Q9VCU5|MTG1_DROME_Mitochondrial_ribosome-associated_GTPase_1_OS=Drosophila_melanogaster_GN=CG17141_PE=1_SV=2	2e-36
TRINITY_DN10912_c0_g1_i1	0	1.43233635866744	6.66511534441583	4.27060568729761	0	0	TRINITY_DN10912_c0_g1_i1	sp|Q8BTI7|ANR52_MOUSE_Serine/threonine-protein_phosphatase_6_regulatory_ankyrin_repeat_subunit_C_OS=Mus_musculus_GN=Ankrd52_PE=1_SV=1	3e-05
TRINITY_DN109163_c0_g1_i1	34.5616255216579	29.4193265607499	37.7480547621785	32.9215722031379	24.3918039712206	0	-	-	-
TRINITY_DN10918_c0_g1_i1	0	1.07223575326872	3.08047892120855	7.39893436728693	0	0	TRINITY_DN10918_c0_g1_i1	sp|O14727|APAF_HUMAN_Apoptotic_protease-activating_factor_1_OS=Homo_sapiens_GN=APAF1_PE=1_SV=2	8e-07
TRINITY_DN109242_c0_g1_i1	11.8667576941836	2.68046965887623	0	0	0	0	-	-	-
TRINITY_DN109256_c0_g1_i1	238.967162550424	226.121131833534	161.411863784308	192.59034866313	199.824284872298	200.66721446921	TRINITY_DN109256_c0_g1_i1	sp|Q5A950|ATG26_CANAL_Sterol_3-beta-glucosyltransferase_OS=Candida_albicans_(strain_SC5314_/_ATCC_MYA-2876)_GN=ATG26_PE=3_SV=1	2e-32
TRINITY_DN10927_c0_g1_i1	62.3300200560286	46.3838352914217	53.9758548455811	39.3439698499653	70.4033243756396	31.6189974257416	-	-	-
TRINITY_DN10928_c0_g1_i1	13.3263223294647	12.8559931229084	14.5190032784054	7.13365194441096	16.9932689292881	0	TRINITY_DN10928_c0_g1_i1	sp|A6QQM4|ZN474_BOVIN_Zinc_finger_protein_474_OS=Bos_taurus_GN=ZNF474_PE=2_SV=1	3e-11
TRINITY_DN109296_c0_g1_i1	5.44930834826084	17.1152248458224	15.0531677901109	13.0571594770898	33.0148841699727	0	-	-	-
TRINITY_DN109298_c0_g1_i1	15.1943179463986	5.86070265176752	8.34265938215957	2.03225342212077	22.0810752947681	0	TRINITY_DN109298_c0_g1_i1	sp|P27868|ILVB_ARTPT_Acetolactate_synthase_(Fragment)_OS=Arthrospira_platensis_GN=ilvY_PE=3_SV=1	3e-07
TRINITY_DN109299_c0_g1_i1	145.788806833481	125.106474091008	128.145650583492	149.819501065029	170.330146247861	155.832262846847	-	-	-
TRINITY_DN109302_c0_g1_i1	93.5634615946131	102.331678782946	82.188985227709	89.3467757007894	89.7179113886221	59.4908899764238	-	-	-
TRINITY_DN109305_c0_g2_i1	18.9561555339851	11.8053563266139	16.5806141204366	9.33813495732191	80.9340905752996	12.2973733104452	-	-	-
TRINITY_DN109338_c0_g1_i1	194.038047409145	210.539573478798	160.442915873026	171.594795074824	96.4288297909897	39.3996046108108	TRINITY_DN109338_c0_g1_i1	sp|Q02280|KCNAE_DROME_Potassium_voltage-gated_channel_protein_eag_OS=Drosophila_melanogaster_GN=eag_PE=1_SV=2	3e-32
TRINITY_DN109360_c0_g1_i1	102.739073772469	117.171104402423	144.353119507994	122.912918259221	124.659702213465	94.6798107772719	TRINITY_DN109360_c0_g1_i1	sp|Q7ZVX6|UBA3_DANRE_NEDD8-activating_enzyme_E1_catalytic_subunit_OS=Danio_rerio_GN=uba3_PE=2_SV=1	1e-130
TRINITY_DN109381_c0_g1_i1	11.3404733068691	23.9227858863786	23.4814192076515	22.1280527331763	32.3104201309017	23.3924398192552	-	-	-
TRINITY_DN10938_c0_g2_i1	3.55573234076652	4.50707778770774	4.47326224102569	0	0	0	-	-	-
TRINITY_DN109390_c0_g1_i1	30.6680484164103	18.9714488324053	17.4698187084719	24.9980023851343	15.3564091617376	19.8971256562607	TRINITY_DN109390_c0_g1_i1	sp|A8FED1|UGTP_BACP2_Processive_diacylglycerol_beta-glucosyltransferase_OS=Bacillus_pumilus_(strain_SAFR-032)_GN=ugtP_PE=3_SV=1	3e-28
TRINITY_DN109405_c0_g1_i2	35.1477340687039	45.2804874158961	34.5286940737665	39.5578252440267	46.2389783453143	26.9707907838099	TRINITY_DN109405_c0_g1_i2	sp|A0JM23|NPHP3_XENTR_Nephrocystin-3_OS=Xenopus_tropicalis_GN=nphp3_PE=2_SV=2	9e-10
TRINITY_DN109408_c0_g1_i1	51.8391890092328	45.9103899024366	75.3658961190631	74.3212028899998	142.251423800251	53.2297798052356	-	-	-
TRINITY_DN109419_c0_g2_i1	10.1101500130397	7.63314739360863	3.47356613139783	9.66582909668983	39.0520103655785	0	TRINITY_DN109419_c0_g2_i1	sp|Q08937|ROC2_NICSY_29_kDa_ribonucleoprotein_B,_chloroplastic_OS=Nicotiana_sylvestris_PE=2_SV=1	6e-11
TRINITY_DN109420_c0_g1_i1	120.200479230414	101.012994905088	111.295008002972	126.974596556456	127.803267240384	84.265700526192	TRINITY_DN109420_c0_g1_i1	sp|Q59002|Y1607_METJA_Uncharacterized_glycosyltransferase_MJ1607_OS=Methanocaldococcus_jannaschii_(strain_ATCC_43067_/_DSM_2661_/_JAL-1_/_JCM_10045_/_NBRC_100440)_GN=MJ1607_PE=3_SV=1	2e-13
TRINITY_DN109427_c0_g1_i1	50.8016208267407	51.4264572045503	31.174167454857	40.9874402513686	13.6105782123787	0	TRINITY_DN109427_c0_g1_i1	sp|Q9SAH5|PLMT_ARATH_Phosphatidyl-N-methylethanolamine_N-methyltransferase_OS=Arabidopsis_thaliana_GN=PLMT_PE=2_SV=1	3e-07
TRINITY_DN109435_c0_g1_i1	10.3296769488823	13.7925991790245	11.3270748142481	7.87065238418699	30.9990210800025	0	-	-	-
TRINITY_DN109438_c0_g1_i1	9.15442625470634	8.7554487240412	21.0066694881302	10.1232086118457	14.6979889662552	54.1103706296969	-	-	-
TRINITY_DN109455_c0_g2_i1	5.23994944046975	9.01658418564296	23.2087137291999	22.5694285211072	54.8448727527652	59.7468197861218	TRINITY_DN109455_c0_g2_i1	sp|Q9M2D2|YU88_ARATH_UPF0187_protein_At3g61320,_chloroplastic_OS=Arabidopsis_thaliana_GN=At3g61320_PE=2_SV=2	1e-13
TRINITY_DN109459_c0_g1_i1	48.6799942367062	44.6720774647338	63.0071444306381	64.7698973192931	65.4180191408454	57.2746975883353	TRINITY_DN109459_c0_g1_i1	sp|E5DHB5|LGR5A_XENLA_Leucine-rich_repeat-containing_G-protein_coupled_receptor_5A_OS=Xenopus_laevis_GN=lgr5-a_PE=2_SV=1	3e-13
TRINITY_DN10945_c0_g1_i1	22.7544874520866	17.3768588694665	20.4354612091662	20.0634551056377	0	19.2001930089405	TRINITY_DN10945_c0_g1_i1	sp|B4G0F3|MTBC_MAIZE_Probable_bifunctional_methylthioribulose-1-phosphate_dehydratase/enolase-phosphatase_E1_OS=Zea_mays_PE=2_SV=1	6e-71
TRINITY_DN109470_c0_g1_i1	22.5377963315427	25.4063688705749	20.8374039334576	13.9298665288621	40.5040946773243	0	TRINITY_DN109470_c0_g1_i1	sp|C6DKM6|SUFS_PECCP_Cysteine_desulfurase_OS=Pectobacterium_carotovorum_subsp._carotovorum_(strain_PC1)_GN=sufS_PE=3_SV=1	7e-30
TRINITY_DN109472_c0_g2_i1	94.742074630137	86.0812583834585	102.493486071729	122.318670421792	133.471794533297	18.545363157289	TRINITY_DN109472_c0_g2_i1	sp|Q6BS60|POB3_DEBHA_FACT_complex_subunit_POB3_OS=Debaryomyces_hansenii_(strain_ATCC_36239_/_CBS_767_/_JCM_1990_/_NBRC_0083_/_IGC_2968)_GN=POB3_PE=3_SV=1	4e-31
TRINITY_DN109473_c0_g1_i1	11.5344563039547	19.3781111995932	14.033559346753	37.0123133979132	0	0	-	-	-
TRINITY_DN109479_c0_g2_i1	8.10870299375116	2.83477808127209	12.6937994585019	0	0	0	-	-	-
TRINITY_DN109483_c0_g1_i1	23.0122030522694	30.35729469762	37.725242806151	30.8468100134853	48.3022975006316	12.2296274428161	-	-	-
TRINITY_DN109492_c0_g1_i1	15.4886460079408	20.0268572491752	9.95336287998264	10.0142173081054	0	0	TRINITY_DN109492_c0_g1_i1	sp|Q8N9N2|ASCC1_HUMAN_Activating_signal_cointegrator_1_complex_subunit_1_OS=Homo_sapiens_GN=ASCC1_PE=1_SV=1	1e-19
TRINITY_DN109506_c0_g1_i1	147.485117831516	172.121400436252	126.008882883623	179.350724138195	177.492700387552	107.906494991324	-	-	-
TRINITY_DN109551_c0_g1_i1	162.0843978891	163.479116620165	170.942519115664	172.269255703841	103.364120001081	78.5206945267496	TRINITY_DN109551_c0_g1_i1	sp|Q6ZFZ4|DEK1_ORYSJ_Calpain-type_cysteine_protease_ADL1_OS=Oryza_sativa_subsp._japonica_GN=ADL1_PE=1_SV=1	4e-23
TRINITY_DN109555_c0_g2_i1	64.6572186164998	54.5162486137595	60.4727475759574	57.1412971805579	27.2785566969902	31.8801384560265	-	-	-
TRINITY_DN109556_c0_g1_i1	48.2344424935463	34.6618614420773	49.050253175067	30.9677882015638	64.9640281966281	39.7656203569194	TRINITY_DN109556_c0_g1_i1	sp|P0AAV8|YBHH_ECOLI_Putative_isomerase_YbhH_OS=Escherichia_coli_(strain_K12)_GN=ybhH_PE=3_SV=1	1e-38
TRINITY_DN109561_c0_g1_i1	31.3518477965979	29.8432384805514	33.9723755243142	30.9811535091229	10.201768160777	0	-	-	-
TRINITY_DN109571_c0_g1_i1	46.9368075695515	29.9213802725933	25.5711111231692	39.3986298491979	70.8376209173812	34.9662355906106	-	-	-
TRINITY_DN10957_c0_g1_i1	25.510118233749	56.656698656398	62.724197522508	52.0126572773273	34.0553487021402	10.1088539976146	TRINITY_DN10957_c0_g1_i1	sp|P42042|AMYG_BLAAD_Glucoamylase_OS=Blastobotrys_adeninivorans_GN=GAA_PE=3_SV=1	8e-18
TRINITY_DN109597_c0_g1_i1	142.062939075461	126.816495626221	158.947472567643	144.059534464791	143.008519043188	169.928166351736	-	-	-
TRINITY_DN109601_c0_g1_i1	41.5947417769927	44.9917696744329	17.1947206500069	23.356002248125	0	110.048807562425	-	-	-
TRINITY_DN109615_c0_g2_i1	356.255352623682	287.346588846609	261.115767276621	262.570972559422	318.521798881159	357.038544252378	-	-	-
TRINITY_DN109634_c0_g1_i1	36.8599535787942	48.8613948260623	59.2237820593673	50.484264671443	28.005228261602	0	-	-	-
TRINITY_DN109635_c0_g1_i1	20.3370875540079	26.9954839050989	28.836817949719	36.996274223218	34.7041089398447	29.7561047024983	TRINITY_DN109635_c0_g1_i1	sp|Q6DF30|DHDH_XENTR_Trans-1,2-dihydrobenzene-1,2-diol_dehydrogenase_OS=Xenopus_tropicalis_GN=dhdh_PE=2_SV=1	1e-62
TRINITY_DN109639_c0_g1_i1	19.0220441937507	13.3867141521904	6.42483336499549	7.29716790249716	16.8755401678222	0	TRINITY_DN109639_c0_g1_i1	sp|Q925I1|ATAD3_MOUSE_ATPase_family_AAA_domain-containing_protein_3_OS=Mus_musculus_GN=Atad3_PE=1_SV=1	4e-26
TRINITY_DN109643_c0_g1_i1	150.214483063721	130.129412057513	117.015626416623	120.762751243956	76.2229278134547	93.7318959040487	-	-	-
TRINITY_DN109645_c0_g1_i1	73.4311454214337	37.5750086180393	44.376075222878	43.6839744335294	23.9369151607736	129.48940217402	-	-	-
TRINITY_DN10964_c0_g1_i1	6.3852549781435	4.36521085962083	1.56092843471087	0	0	0	TRINITY_DN10964_c0_g1_i1	sp|P52389|CDC2_VIGUN_Cell_division_control_protein_2_homolog_OS=Vigna_unguiculata_GN=CDC2_PE=2_SV=1	4e-48
TRINITY_DN109655_c0_g1_i1	17.7114931807472	43.1770136724843	65.4930037351632	37.3725402587911	90.8786178053206	20.7416158160157	TRINITY_DN109655_c0_g1_i1	sp|Q9LSW8|ETFB_ARATH_Electron_transfer_flavoprotein_subunit_beta,_mitochondrial_OS=Arabidopsis_thaliana_GN=ETFB_PE=1_SV=1	8e-102
TRINITY_DN109661_c0_g1_i1	21.5872203778911	13.7870091533402	15.3025798284799	27.6355060560971	59.9136614993597	0	TRINITY_DN109661_c0_g1_i1	sp|A2WNB0|ARP6_ORYSI_Actin-related_protein_6_OS=Oryza_sativa_subsp._indica_GN=ARP6_PE=3_SV=1	1e-17
TRINITY_DN109665_c0_g1_i1	80.3622249786202	82.3822426665259	70.0117010871333	72.3453600887707	47.927833140157	53.3504112133229	-	-	-
TRINITY_DN109670_c0_g1_i1	223.760481367368	224.923041553738	225.016632160219	211.7028045338	171.620817673337	192.614305629665	TRINITY_DN109670_c0_g1_i1	sp|Q9LYN7|AML4_ARATH_Protein_MEI2-like_4_OS=Arabidopsis_thaliana_GN=ML4_PE=2_SV=1	7e-15
TRINITY_DN109672_c0_g1_i1	89.1756290866482	80.373470840908	112.198938253178	93.3942016980829	101.746503446946	62.8784294188835	TRINITY_DN109672_c0_g1_i1	sp|Q59641|PPIA_PSEAE_Peptidyl-prolyl_cis-trans_isomerase_A_OS=Pseudomonas_aeruginosa_(strain_ATCC_15692_/_PAO1_/_1C_/_PRS_101_/_LMG_12228)_GN=ppiA_PE=3_SV=2	2e-27
TRINITY_DN109683_c0_g1_i1	55.0794998448832	20.6535098283882	16.2393697165276	34.7767743728808	51.7041727763787	41.9947045841326	-	-	-
TRINITY_DN109690_c0_g1_i1	33.529185567879	41.1039632028462	26.7495087207067	39.7021907062729	22.0967541146084	40.4921506280786	-	-	-
TRINITY_DN109700_c0_g1_i1	213.409378858481	245.393806993588	275.35978050069	222.079732442579	206.623085879803	221.456618847706	-	-	-
TRINITY_DN109705_c0_g1_i1	12.6171005165315	13.7198108559671	30.1725569514347	22.9774450169703	13.1607336956242	0	-	-	-
TRINITY_DN109710_c0_g2_i1	1.86908512083588	0	9.56939501077499	5.87116773150355	6.88191454427527	12.6829157549416	TRINITY_DN109710_c0_g2_i1	sp|Q99ML9|RN111_MOUSE_E3_ubiquitin-protein_ligase_Arkadia_OS=Mus_musculus_GN=Rnf111_PE=1_SV=1	2e-08
TRINITY_DN109727_c0_g1_i1	57.7225269556086	41.8053069695244	58.0441180928082	45.5980814370756	42.0579176102441	44.5021716878218	TRINITY_DN109727_c0_g1_i1	sp|Q9XA16|PKNX_STRCO_Probable_serine/threonine-protein_kinase_SCO3848_OS=Streptomyces_coelicolor_(strain_ATCC_BAA-471_/_A3(2)_/_M145)_GN=SCO3848_PE=3_SV=1	4e-07
TRINITY_DN109757_c0_g1_i1	59.8763614140903	76.6290391294785	75.3834191706157	87.7943569606475	47.8060797722745	85.002662026418	-	-	-
TRINITY_DN10975_c0_g1_i1	23.7765912944982	12.3468710506007	10.3444870532967	31.0653799210991	52.9554012542158	0	-	-	-
TRINITY_DN109768_c0_g1_i1	38.3747541718107	54.296349207118	35.7814298413564	29.5584555922393	57.8484834451146	33.2442655205389	-	-	-
TRINITY_DN109778_c0_g1_i1	23.0072132054024	21.8321677560952	26.4370717386618	21.4718274107663	24.8610270581087	12.1073966381912	TRINITY_DN109778_c0_g1_i1	sp|Q5HHX4|NORA_STAAC_Quinolone_resistance_protein_NorA_OS=Staphylococcus_aureus_(strain_COL)_GN=norA_PE=3_SV=1	1e-07
TRINITY_DN10978_c0_g1_i1	280.317089965508	199.149830501005	218.742003682312	202.666677995478	262.448013461472	256.439955678219	-	-	-
TRINITY_DN109796_c0_g1_i1	3.3953390054908	0	4.1660721160468	1.33163658813033	21.5302817376948	0	TRINITY_DN109796_c0_g1_i1	sp|Q9FMD3|PP389_ARATH_Pentatricopeptide_repeat-containing_protein_At5g16640,_mitochondrial_OS=Arabidopsis_thaliana_GN=At5g16640_PE=2_SV=1	2e-08
TRINITY_DN109798_c0_g1_i1	98.2619086948776	120.653407576814	113.429665912264	146.182536633426	156.061964492199	145.696421229633	-	-	-
TRINITY_DN109813_c0_g1_i1	13.6222711461919	7.51136291475214	20.0891974988747	20.6889345812915	26.351286476234	25.5125190209046	-	-	-
TRINITY_DN109828_c0_g1_i1	0.791973481976817	2.72720551251553	10.828386773245	1.81204890275056	4.75142687357295	19.0420021458984	-	-	-
TRINITY_DN10983_c1_g1_i1	0	1.59701221100557	13.1487540719333	4.67935691254549	0	0	-	-	-
TRINITY_DN109840_c0_g1_i1	15.5387685876978	7.57421122938623	4.11160423231555	15.667800410545	11.434281316399	23.073562331541	-	-	-
TRINITY_DN109843_c0_g1_i1	11.0194679254972	4.40199802916324	6.31638237942406	5.0808857157158	11.1339698779607	0	-	-	-
TRINITY_DN109869_c0_g1_i1	170.569685138924	171.344535509335	161.043093992277	160.92913382468	210.593459371344	49.0935382374166	TRINITY_DN109869_c0_g1_i1	sp|Q5JVL4|EFHC1_HUMAN_EF-hand_domain-containing_protein_1_OS=Homo_sapiens_GN=EFHC1_PE=1_SV=1	6e-79
TRINITY_DN10986_c0_g1_i1	3.19326303301456	0	3.94999213052537	8.12323655644535	0	0	-	-	-
TRINITY_DN10986_c1_g1_i1	4.7850970871729	4.22307151538314	1.63390624741587	0	0	16.3563692982331	TRINITY_DN10986_c1_g1_i1	sp|Q8RX87|RFS6_ARATH_Probable_galactinol--sucrose_galactosyltransferase_6_OS=Arabidopsis_thaliana_GN=RFS6_PE=2_SV=2	4e-06
TRINITY_DN109910_c0_g2_i1	16.1788642806957	18.9038213783785	12.7964602685273	10.3031270811979	10.769968591791	10.8080627092384	TRINITY_DN109910_c0_g2_i1	sp|Q91ZH7|ABHD3_MOUSE_Abhydrolase_domain-containing_protein_3_OS=Mus_musculus_GN=Abhd3_PE=2_SV=1	1e-18
TRINITY_DN109916_c0_g1_i1	10.7193656282813	11.0481984814499	11.4446706990301	12.3793281158958	11.3823268961223	11.6782486683121	-	-	-
TRINITY_DN109917_c0_g1_i1	11.9007496758978	11.8076941314578	18.9066396812312	7.57054765546815	11.6271465920523	24.0327432836721	TRINITY_DN109917_c0_g1_i1	sp|Q69ZM6|STK36_MOUSE_Serine/threonine-protein_kinase_36_OS=Mus_musculus_GN=Stk36_PE=1_SV=3	7e-10
TRINITY_DN109925_c0_g1_i1	32.0973195779566	33.6316917165425	34.581988752343	38.7128389196685	38.9023238829819	24.5593138360569	-	-	-
TRINITY_DN109948_c0_g2_i1	30.5891653637621	39.2543784200741	41.8289693327365	39.2277448454069	20.5829155561994	38.0841712617651	-	-	-
TRINITY_DN109955_c0_g2_i1	16.5761261597701	18.4018654124577	14.7999648892672	32.1058332642906	18.9095636174636	0	TRINITY_DN109955_c0_g2_i1	sp|P30568|GSTA_PLEPL_Glutathione_S-transferase_A_OS=Pleuronectes_platessa_PE=2_SV=1	1e-09
TRINITY_DN109963_c0_g1_i1	18.8429045060208	16.614040436473	25.3617933503529	19.555454991617	6.52819134489594	0	-	-	-
TRINITY_DN110021_c0_g1_i1	21.0296036404445	5.31386569122131	12.9417101570347	17.3674840548803	36.1931095404922	0	-	-	-
TRINITY_DN110036_c0_g1_i1	171.509760948093	173.018587701836	188.852165263865	164.879188037879	200.39891925931	222.792923442779	-	-	-
TRINITY_DN110053_c0_g1_i1	0.912772733380795	1.58009869614914	9.2932869900369	9.33081747157393	0	0	-	-	-
TRINITY_DN110057_c0_g1_i1	54.9295965285891	34.3657335186101	44.7756962706299	40.6798359658042	77.6763611804904	11.0324615586233	TRINITY_DN110057_c0_g1_i1	sp|Q01484|ANK2_HUMAN_Ankyrin-2_OS=Homo_sapiens_GN=ANK2_PE=1_SV=4	2e-05
TRINITY_DN110064_c0_g1_i1	1.32288184805739	2.33478686623068	0	9.51059898479079	0	0	-	-	-
TRINITY_DN110072_c0_g1_i1	13.2615386993691	19.01836687519	19.2691881056596	5.77258670529658	34.8856042511821	0	-	-	-
TRINITY_DN110076_c0_g1_i1	43.1602002512495	42.8695969625395	48.1578826644777	39.3657466811063	39.9110743361112	93.1899904782675	-	-	-
TRINITY_DN110081_c0_g1_i1	11.0706023803155	20.6472089758476	23.6310543935715	16.8701375169393	12.020190918024	0	-	-	-
TRINITY_DN110082_c0_g1_i1	11.856150219391	14.8951928493258	17.2522942707852	19.1289204150093	6.62038731744776	0	-	-	-
TRINITY_DN110107_c0_g1_i1	41.2836506111152	34.5599928395182	26.0181270209048	31.6339460662822	28.5445300333131	18.4070592962505	TRINITY_DN110107_c0_g1_i1	sp|Q9Y2H1|ST38L_HUMAN_Serine/threonine-protein_kinase_38-like_OS=Homo_sapiens_GN=STK38L_PE=1_SV=3	2e-45
TRINITY_DN110115_c0_g1_i1	76.5792898972595	56.0061648396778	70.8372673339979	65.0277269115344	61.8629651791761	76.4881075884437	-	-	-
TRINITY_DN110121_c0_g2_i1	1.96795253718755	18.0049302105009	11.9717415655132	3.55208385267423	0	0	-	-	-
TRINITY_DN110124_c0_g2_i1	97.3086312575732	125.981077999854	124.623161879587	120.242476637713	83.1344945027633	120.61569533442	-	-	-
TRINITY_DN11012_c0_g1_i1	39.8825519683718	56.1634802505406	53.0652514242416	44.1556570029592	13.8419479624255	26.4102726005196	-	-	-
TRINITY_DN110132_c0_g1_i1	122.539439572785	135.934423246982	112.329201950471	108.556422895705	119.228383057037	96.4863467422969	-	-	-
TRINITY_DN110138_c0_g1_i1	18.8636145306254	7.69667877294352	25.2669921079595	19.5378698238413	5.76115189507219	0	-	-	-
TRINITY_DN110164_c0_g1_i1	7.79817615579313	7.5467891602971	5.95570300354506	7.18026859037831	19.0134995293606	0	TRINITY_DN110164_c0_g1_i1	sp|Q9JI51|VTI1A_RAT_Vesicle_transport_through_interaction_with_t-SNAREs_homolog_1A_OS=Rattus_norvegicus_GN=Vti1a_PE=1_SV=1	2e-18
TRINITY_DN110188_c0_g1_i1	121.33893655428	136.854080507169	139.110947018017	125.408278379827	120.823349920352	160.886030753674	TRINITY_DN110188_c0_g1_i1	sp|Q4ING3|CCPR_GIBZE_Cytochrome_c_peroxidase,_mitochondrial_OS=Gibberella_zeae_(strain_PH-1_/_ATCC_MYA-4620_/_FGSC_9075_/_NRRL_31084)_GN=CCP1_PE=3_SV=1	4e-92
TRINITY_DN110190_c0_g1_i1	79.2650223207811	50.3439164861891	98.6877808616005	71.1488750374764	140.230191560464	113.307569219927	-	-	-
TRINITY_DN110200_c0_g1_i1	5.95424480441105	7.0978450302919	7.26738099385068	18.0947428853131	12.4702700530898	12.1828319122512	TRINITY_DN110200_c0_g1_i1	sp|Q8GWI5|Y4826_ARATH_Uncharacterized_protein_At4g18255_OS=Arabidopsis_thaliana_GN=At4g18255_PE=2_SV=1	8e-06
TRINITY_DN110200_c0_g2_i1	16.8043704768951	30.0713421825196	30.2708176237856	31.8006466573268	48.4039503958842	70.8239589930816	TRINITY_DN110200_c0_g2_i1	sp|Q8GWI5|Y4826_ARATH_Uncharacterized_protein_At4g18255_OS=Arabidopsis_thaliana_GN=At4g18255_PE=2_SV=1	8e-10
TRINITY_DN110205_c0_g1_i1	2.6767598796153	6.13771806631181	0	11.8782015886198	0	21.9496962633937	TRINITY_DN110205_c0_g1_i1	sp|Q0V9N0|S14L5_XENTR_SEC14-like_protein_5_OS=Xenopus_tropicalis_GN=sec14l1_PE=2_SV=1	9e-14
TRINITY_DN110237_c0_g1_i1	11.6310535829939	2.05414386336852	9.16582975117467	9.77464396870288	0	0	-	-	-
TRINITY_DN110258_c0_g1_i1	26.3307738847431	32.8303897306302	24.5690991082148	21.7531530364591	11.7410447583975	10.9153189440825	TRINITY_DN110258_c0_g1_i1	sp|Q5RAU5|CHMP3_PONAB_Charged_multivesicular_body_protein_3_OS=Pongo_abelii_GN=CHMP3_PE=2_SV=3	4e-21
TRINITY_DN110287_c0_g1_i1	4.61689226543288	19.4873153733633	17.6009728214831	18.0182891368287	13.0426620304726	0	-	-	-
TRINITY_DN110287_c0_g2_i1	29.9308025920214	32.7311984409416	24.4737001330475	31.3524899294486	5.68227953546672	22.2747428520387	-	-	-
TRINITY_DN110348_c0_g1_i1	16.0387664995192	20.8402959240643	9.77468777476096	20.2136573161216	44.7317361709648	0	TRINITY_DN110348_c0_g1_i1	sp|Q8VBV4|FBXW7_MOUSE_F-box/WD_repeat-containing_protein_7_OS=Mus_musculus_GN=Fbxw7_PE=1_SV=1	2e-06
TRINITY_DN110348_c0_g1_i2	1.48203987221752	6.51465237036992	2.07273361837902	7.97235842715235	0	21.5058373605257	-	-	-
TRINITY_DN110367_c0_g1_i1	25.8348774758389	32.0865045093052	39.2361950097541	31.5386342635878	75.4803924414879	110.583313582247	-	-	-
TRINITY_DN11036_c0_g1_i1	2.68955243751239	9.87637698453331	6.64766237187807	12.491765074876	11.008877711033	22.0583234095558	TRINITY_DN11036_c0_g1_i1	sp|Q9C8T7|PP101_ARATH_Pentatricopeptide_repeat-containing_protein_At1g63330_OS=Arabidopsis_thaliana_GN=At1g63330_PE=2_SV=2	8e-12
TRINITY_DN11036_c0_g2_i1	0.895155036765525	12.8946681190244	9.93778225383031	7.25310830813877	0	0	TRINITY_DN11036_c0_g2_i1	sp|Q9SH26|PP102_ARATH_Pentatricopeptide_repeat-containing_protein_At1g63400_OS=Arabidopsis_thaliana_GN=At1g63400_PE=2_SV=1	6e-14
TRINITY_DN110375_c0_g1_i1	0.881655718902306	5.21971034086367	6.4677786097647	6.24723638911693	0	0	TRINITY_DN110375_c0_g1_i1	sp|Q58338|Y928_METJA_Putative_protein_methyltransferase_MJ0928_OS=Methanocaldococcus_jannaschii_(strain_ATCC_43067_/_DSM_2661_/_JAL-1_/_JCM_10045_/_NBRC_100440)_GN=MJ0928_PE=3_SV=1	6e-07
TRINITY_DN110389_c0_g1_i1	63.1039681212187	109.724545877511	81.323234024802	79.1562499259341	66.0667523072062	100.528777551659	TRINITY_DN110389_c0_g1_i1	sp|P49695|PKWA_THECU_Probable_serine/threonine-protein_kinase_PkwA_OS=Thermomonospora_curvata_GN=pkwA_PE=3_SV=1	3e-06
TRINITY_DN110391_c0_g1_i2	25.296033417149	26.5756929302535	18.6589565333819	23.6557678090028	53.2784029904893	10.4665563968848	TRINITY_DN110391_c0_g1_i2	sp|Q8JIW1|SLUB_DEIAC_Snaclec_agkisacutacin_subunit_B_OS=Deinagkistrodon_acutus_PE=1_SV=2	2e-14
TRINITY_DN110398_c0_g1_i1	40.4877295338356	14.8995000320751	22.4575862363856	20.7618556671088	74.8378856841572	0	TRINITY_DN110398_c0_g1_i1	sp|Q5DU56|NLRC3_MOUSE_Protein_NLRC3_OS=Mus_musculus_GN=Nlrc3_PE=2_SV=2	6e-05
TRINITY_DN110400_c0_g1_i1	44.4738375169419	30.798702559165	43.8138321110629	21.855073375495	10.4167823073933	19.7470548064096	TRINITY_DN110400_c0_g1_i1	sp|Q5REG4|DTX3_PONAB_Probable_E3_ubiquitin-protein_ligase_DTX3_OS=Pongo_abelii_GN=DTX3_PE=2_SV=1	1e-22
TRINITY_DN110405_c0_g1_i1	63.7128003174911	59.4317400979642	60.7234498926589	58.8741362940067	33.7198670764629	40.1407930876005	-	-	-
TRINITY_DN110416_c0_g1_i1	11.2669722954911	16.0724441611545	20.2582528165027	30.2071346315928	42.394468553994	0	TRINITY_DN110416_c0_g1_i1	sp|Q75BY0|DGAT2_ASHGO_Diacylglycerol_O-acyltransferase_1_OS=Ashbya_gossypii_(strain_ATCC_10895_/_CBS_109.51_/_FGSC_9923_/_NRRL_Y-1056)_GN=DGA1_PE=3_SV=1	5e-29
TRINITY_DN110431_c0_g1_i1	7.68658300985063	6.63157962877146	4.7561357723049	7.51790332829785	19.3130529701779	9.34570457605843	-	-	-
TRINITY_DN110439_c0_g1_i1	18.4966488254194	24.5202835752971	12.535700376504	24.884453664585	6.10273359684278	37.4238226132695	TRINITY_DN110439_c0_g1_i1	sp|E1B932|KLH12_BOVIN_Kelch-like_protein_12_OS=Bos_taurus_GN=KLHL12_PE=3_SV=2	5e-12
TRINITY_DN110449_c0_g1_i1	33.2174416447071	45.8452760802386	27.5961011454082	23.3438518220487	80.8377165920507	28.7898055569855	TRINITY_DN110449_c0_g1_i1	sp|A3E4D8|CALM_PROMN_Calmodulin_OS=Prorocentrum_minimum_PE=2_SV=1	6e-26
TRINITY_DN110454_c0_g1_i1	177.722499666193	178.735046290953	190.541782679181	195.277071146631	179.462930215978	200.284361119991	-	-	-
TRINITY_DN110459_c0_g1_i1	186.887442266183	147.941810562907	174.846308563918	172.065119361641	75.9167012864378	152.496457730854	TRINITY_DN110459_c0_g1_i1	sp|Q80Z29|NAMPT_RAT_Nicotinamide_phosphoribosyltransferase_OS=Rattus_norvegicus_GN=Nampt_PE=1_SV=1	2e-167
TRINITY_DN110485_c0_g1_i1	38.0235471212459	26.9857243506863	24.3096550527529	19.7295931064342	24.05502292105	11.5861515490031	-	-	-
TRINITY_DN110486_c0_g1_i1	97.5375830096977	92.586361729095	127.974558027679	108.435933721592	98.1414577374118	115.863730039083	TRINITY_DN110486_c0_g1_i1	sp|P13686|PPA5_HUMAN_Tartrate-resistant_acid_phosphatase_type_5_OS=Homo_sapiens_GN=ACP5_PE=1_SV=3	2e-29
TRINITY_DN110487_c0_g1_i1	15.2276969977888	27.8992056880325	6.18565945846905	22.4644677558671	0	12.2039755829628	TRINITY_DN110487_c0_g1_i1	sp|Q8VBX0|ASB13_MOUSE_Ankyrin_repeat_and_SOCS_box_protein_13_OS=Mus_musculus_GN=Asb13_PE=2_SV=1	9e-12
TRINITY_DN110492_c0_g1_i1	4.96598578643318	7.20474841542541	6.37717963488626	7.25113855666307	21.6166032286834	62.1774104012886	TRINITY_DN110492_c0_g1_i1	sp|Q54VG4|SGT_DICDI_Small_glutamine-rich_tetratricopeptide_repeat-containing_protein_OS=Dictyostelium_discoideum_GN=sgt_PE=1_SV=1	7e-06
TRINITY_DN110497_c0_g2_i1	66.0366338364807	83.1452999697323	71.5124572063028	81.3460882998572	61.9994543817632	36.3778172776678	-	-	-
TRINITY_DN110504_c0_g1_i1	8.47001191909454	4.17669599138702	3.07947225677147	6.15139448561646	0	0	TRINITY_DN110504_c0_g1_i1	sp|Q8L9J9|CAES_ARATH_Probable_carbohydrate_esterase_At4g34215_OS=Arabidopsis_thaliana_GN=At4g34215_PE=1_SV=2	1e-23
TRINITY_DN110569_c0_g1_i2	38.3464203200259	37.6304750912032	46.7719275140856	45.5123396457432	44.456001000633	108.897971450465	TRINITY_DN110569_c0_g1_i2	sp|P38680|MTR_NEUCR_N_amino_acid_transport_system_protein_OS=Neurospora_crassa_(strain_ATCC_24698_/_74-OR23-1A_/_CBS_708.71_/_DSM_1257_/_FGSC_987)_GN=mtr_PE=3_SV=2	1e-08
TRINITY_DN110573_c0_g1_i1	0	3.38860069419446	8.79054920643347	8.22788151694992	0	0	-	-	-
TRINITY_DN110584_c0_g1_i1	4.96864271788181	0	0	0	0	0	TRINITY_DN110584_c0_g1_i1	sp|Q8MTI2|BSL1_TRIVA_Putative_surface_protein_bspA-like_OS=Trichomonas_vaginalis_GN=BSPAL1_PE=4_SV=1	4e-15
TRINITY_DN110693_c0_g1_i1	15.458291106167	14.6158968893834	28.7985201803239	21.5696986819426	0	11.4878501771911	-	-	-
TRINITY_DN11070_c0_g1_i1	22.1363640961447	35.647887605242	38.0847473279572	27.8171187534057	17.6697276633954	55.790817905042	-	-	-
TRINITY_DN110777_c0_g1_i1	11.88338984204	2.36036969251833	7.57857056943095	7.4450926130131	0	0	-	-	-
TRINITY_DN110848_c0_g1_i1	8.7716796187569	3.11943849938552	0	0	0	0	-	-	-
TRINITY_DN110888_c0_g1_i1	5.12784394417931	10.7659649384293	14.9872836226284	4.36434088318705	0	0	-	-	-
TRINITY_DN111070_c0_g1_i1	1.98607313368322	5.24065688718383	2.19011761719844	0	0	0	TRINITY_DN111070_c0_g1_i1	sp|Q9SIC9|PP178_ARATH_Pentatricopeptide_repeat-containing_protein_At2g31400,_chloroplastic_OS=Arabidopsis_thaliana_GN=At2g31400_PE=2_SV=1	3e-08
TRINITY_DN111097_c0_g1_i1	4.69472091591581	6.06758045072584	7.17459390479041	8.50674918282581	7.36810233982512	0	TRINITY_DN111097_c0_g1_i1	sp|Q13489|BIRC3_HUMAN_Baculoviral_IAP_repeat-containing_protein_3_OS=Homo_sapiens_GN=BIRC3_PE=1_SV=2	5e-06
TRINITY_DN111255_c0_g1_i1	125.829538171628	129.314790020746	137.767103584346	111.231555667661	185.622265480417	151.403410803681	TRINITY_DN111255_c0_g1_i1	sp|P0C1J0|CYP15_RHIO9_Peptidyl-prolyl_cis-trans_isomerase_cyp15_OS=Rhizopus_delemar_(strain_RA_99-880_/_ATCC_MYA-4621_/_FGSC_9543_/_NRRL_43880)_GN=cyp15_PE=3_SV=1	0.0
TRINITY_DN111272_c0_g2_i1	8.83646257381907	18.0242411031599	4.58061587167021	18.7201152129317	0	0	TRINITY_DN111272_c0_g2_i1	sp|P9WHQ1|Y1711_MYCTU_Uncharacterized_RNA_pseudouridine_synthase_Rv1711_OS=Mycobacterium_tuberculosis_(strain_ATCC_25618_/_H37Rv)_GN=Rv1711_PE=1_SV=1	9e-16
TRINITY_DN111292_c0_g1_i1	66.9394687281982	67.4219978814736	59.5015645563312	76.4390732316825	49.3246513039245	24.6151960480498	-	-	-
TRINITY_DN111320_c0_g1_i1	117.011150967067	129.983671151978	128.362028198712	167.232394940637	123.20964825249	203.085405367263	TRINITY_DN111320_c0_g1_i1	sp|P29763|RLA1_CHLRE_60S_acidic_ribosomal_protein_P1_OS=Chlamydomonas_reinhardtii_PE=1_SV=1	6e-12
TRINITY_DN111375_c0_g1_i1	32.1298008349294	27.9071329401825	42.6584938072525	32.543756951987	39.9821727082103	0	TRINITY_DN111375_c0_g1_i1	sp|Q7ZUL9|MGRN1_DANRE_Probable_E3_ubiquitin-protein_ligase_MGRN1_OS=Danio_rerio_GN=mgrn1_PE=2_SV=1	9e-19
TRINITY_DN111426_c1_g1_i1	3.91191168732989	1.71982562475005	5.74821717862326	3.38427069443612	6.66692295711201	0	-	-	-
TRINITY_DN111540_c0_g1_i1	110.958938565822	132.604189014444	141.670908697321	141.910856243279	174.349992619848	118.46260001853	TRINITY_DN111540_c0_g1_i1	sp|Q7Z5L0|VMO1_HUMAN_Vitelline_membrane_outer_layer_protein_1_homolog_OS=Homo_sapiens_GN=VMO1_PE=1_SV=1	2e-05
TRINITY_DN111544_c0_g1_i1	4.73518579286904	2.51170293725042	1.20657265934982	6.80495641400652	0	25.0604434380219	-	-	-
TRINITY_DN111549_c0_g1_i1	82.3694887606864	65.5109170323912	73.5574584973517	83.1218381873763	36.5266420294297	85.7865860271771	-	-	-
TRINITY_DN111596_c0_g1_i1	89.8810268353902	75.784916910608	89.2527734920285	85.5255835153176	49.0601958600966	36.0380949076062	-	-	-
TRINITY_DN11163_c0_g2_i1	28.7343801503977	26.4969930032106	35.7121736365703	35.9342623730777	12.0529562675724	0	-	-	-
TRINITY_DN11166_c0_g1_i1	12.0671238070665	4.32550461510389	3.75273454393809	15.4143824171098	0	0	-	-	-
TRINITY_DN111706_c1_g1_i1	2.57474343246896	0	8.03936565040726	3.17656543647513	0	0	-	-	-
TRINITY_DN111724_c0_g1_i1	6.01065667032321	9.54873323079817	8.29306982232203	4.01905996479474	0	0	TRINITY_DN111724_c0_g1_i1	sp|Q8NI08|NCOA7_HUMAN_Nuclear_receptor_coactivator_7_OS=Homo_sapiens_GN=NCOA7_PE=1_SV=2	1e-10
TRINITY_DN111736_c0_g1_i1	28.714681325821	7.08923876208879	9.05112771747714	12.1818728162274	39.2324769658588	0	-	-	-
TRINITY_DN111759_c0_g1_i1	103.764005329778	90.4264024100614	89.3733390781229	86.5311412408526	43.8372719067724	19.6852495544917	TRINITY_DN111759_c0_g1_i1	sp|Q9LYN7|AML4_ARATH_Protein_MEI2-like_4_OS=Arabidopsis_thaliana_GN=ML4_PE=2_SV=1	5e-17
TRINITY_DN111764_c0_g1_i1	2.18044089980482	1.89681110115854	4.18338245717783	2.807106926452	0	0	-	-	-
TRINITY_DN111764_c0_g2_i1	9.92706205497361	13.3132190509244	21.2941632876366	14.8416068848264	19.5178161013475	0	-	-	-
TRINITY_DN11177_c0_g1_i1	8.05600313648636	13.3245344428011	12.7054531864447	20.3243637940508	16.0339823328234	0	-	-	-
TRINITY_DN111785_c0_g1_i1	139.906771026527	189.326945984705	133.358502013649	144.960962023765	106.238081516995	73.1270900072507	-	-	-
TRINITY_DN111802_c0_g1_i1	318.998361276901	314.537993753298	274.540115731336	291.296386819176	337.117998160674	240.587431440908	-	-	-
TRINITY_DN111805_c0_g1_i1	350.987656610483	369.988674299371	377.557533954141	374.951849613492	308.811150012359	247.822653194543	TRINITY_DN111805_c0_g1_i1	sp|P31752|ASNS_ASPOF_Asparagine_synthetase_[glutamine-hydrolyzing]_OS=Asparagus_officinalis_PE=2_SV=2	0.0
TRINITY_DN111809_c0_g1_i1	0	0	1.72046949549699	1.76238699683304	0	0	-	-	-
TRINITY_DN111873_c0_g1_i1	100.794803431931	116.61786363801	102.314122543243	91.7495003027103	76.6953272713263	66.9890454905284	-	-	-
TRINITY_DN111917_c0_g1_i1	15.5319845020629	10.5280259144991	30.6693998531994	19.4575821091921	11.7419651840802	22.5759303110154	TRINITY_DN111917_c0_g1_i1	sp|Q5U206|CALL3_RAT_Calmodulin-like_protein_3_OS=Rattus_norvegicus_GN=Calml3_PE=2_SV=1	9e-05
TRINITY_DN111947_c0_g1_i1	6.03346672382437	2.72339631343047	6.13619026964528	6.13920216707523	7.05167894004871	0	-	-	-
TRINITY_DN111972_c0_g2_i1	154.437309058178	171.50260917407	144.21161183888	164.077614391546	142.486375991435	140.107180634747	-	-	-
TRINITY_DN112091_c0_g1_i1	29.9381449302752	45.6409321563473	34.2032017834815	57.160108508557	71.544363461206	0	-	-	-
TRINITY_DN112152_c0_g1_i1	13.3595258721718	23.788636837519	8.46340634923359	17.8851742182874	7.00835125460215	0	TRINITY_DN112152_c0_g1_i1	sp|Q9UU77|YQMA_SCHPO_Ankyrin_repeat-containing_protein_P1E11.10_OS=Schizosaccharomyces_pombe_(strain_972_/_ATCC_24843)_GN=SPCP1E11.10_PE=3_SV=1	3e-08
TRINITY_DN112259_c0_g1_i1	21.6068908510651	24.3858597967737	22.4275998381537	41.1771978106074	19.4344228273593	36.8769344521212	-	-	-
TRINITY_DN112337_c0_g1_i1	33.3583170643564	42.1634567051215	36.3277633678788	37.7862275442809	53.8314840760975	39.5219057185802	-	-	-
TRINITY_DN112351_c0_g1_i1	25.8627151780771	36.2695829045646	22.1784310151893	15.6586042088701	0	0	TRINITY_DN112351_c0_g1_i1	sp|Q9FJL3|FKB65_ARATH_Peptidyl-prolyl_cis-trans_isomerase_FKBP65_OS=Arabidopsis_thaliana_GN=FKBP65_PE=1_SV=1	5e-06
TRINITY_DN112352_c0_g1_i1	6.09775960464067	5.24540421577329	5.34837600031884	0	0	0	-	-	-
TRINITY_DN112462_c0_g1_i1	0	1.79319695307282	0	2.4422187232271	0	0	-	-	-
TRINITY_DN112495_c0_g1_i2	23.0466358307915	14.9566756129366	31.6291929717623	20.0981388440966	29.9320582143321	0	-	-	-
TRINITY_DN112595_c0_g1_i1	30.3195441995652	30.1998751786741	21.4222759714026	25.3764742201105	21.8433482908637	46.4514669756687	-	-	-
TRINITY_DN112660_c0_g1_i1	27.5254142382001	33.6807676885386	33.6869486435168	20.6839099023737	49.0737044605576	35.1555707466709	TRINITY_DN112660_c0_g1_i1	sp|Q13976|KGP1_HUMAN_cGMP-dependent_protein_kinase_1_OS=Homo_sapiens_GN=PRKG1_PE=1_SV=3	1e-09
TRINITY_DN112690_c0_g1_i1	6.57656146781197	9.33841350293684	22.9133570642255	14.780570369058	0	0	TRINITY_DN112690_c0_g1_i1	sp|Q13YI8|PHNX_BURXL_Phosphonoacetaldehyde_hydrolase_OS=Burkholderia_xenovorans_(strain_LB400)_GN=phnX_PE=3_SV=1	2e-18
TRINITY_DN112708_c0_g1_i1	44.4517794506444	27.5410623145961	24.5057287162185	15.2258961330566	33.0038480855614	21.1160415757864	-	-	-
TRINITY_DN112754_c0_g1_i1	44.0332776457491	27.2345814206426	72.0279658597919	38.7409680986157	13.067432309875	27.7610684312542	-	-	-
TRINITY_DN112758_c0_g1_i1	5.38329075711647	11.6293454175389	8.58607348131494	4.13178050353754	0	0	-	-	-
TRINITY_DN112773_c0_g1_i1	46.0370683809903	62.69858002681	30.3853085959795	47.4255153475691	27.9847126950368	76.7650580383504	-	-	-
TRINITY_DN11286_c0_g1_i1	9.86655476144488	7.09718625747716	2.53713488301447	2.57674106746499	0	0	-	-	-
TRINITY_DN112887_c0_g1_i1	21.7992206913627	1.03051270383079	1.56379178081242	3.08938318884883	0	0	TRINITY_DN112887_c0_g1_i1	sp|Q99J23|GHDC_MOUSE_GH3_domain-containing_protein_OS=Mus_musculus_GN=Ghdc_PE=2_SV=2	7e-06
TRINITY_DN1128_c0_g1_i1	5.53742383267305	0	0	0	22.010441647401	0	-	-	-
TRINITY_DN112911_c0_g1_i1	8.61361987393288	12.8293327779606	2.91731766096033	1.44931252209891	0	0	-	-	-
TRINITY_DN112915_c0_g1_i1	5.7369907060145	10.61240667261	13.8708581346259	8.4856595492344	0	10.5228692156379	TRINITY_DN112915_c0_g1_i1	sp|Q86KR9|P4HA_DICDI_Prolyl_4-hydroxylase_subunit_alpha_OS=Dictyostelium_discoideum_GN=phyA_PE=1_SV=1	2e-05
TRINITY_DN112997_c0_g1_i1	10.3265839458595	12.0153342329358	18.796488661205	27.2981162279725	0	0	-	-	-
TRINITY_DN113242_c0_g2_i1	7.54489282489175	13.3577663213056	9.92860602517779	18.8092672120337	27.5989821437302	10.9167513706519	-	-	-
TRINITY_DN113267_c0_g2_i1	60.602198499045	47.110972992445	67.4365462774063	64.0964235800754	44.9590316837984	110.99971031929	TRINITY_DN113267_c0_g2_i1	sp|Q6NMM8|F8H_ARATH_Probable_glucuronoxylan_glucuronosyltransferase_F8H_OS=Arabidopsis_thaliana_GN=F8H_PE=2_SV=1	1e-13
TRINITY_DN113285_c0_g1_i1	0	3.46849150203238	1.52508755313114	1.4533148637477	8.91920911460283	0	-	-	-
TRINITY_DN113345_c0_g1_i1	173.565031755251	158.849435948392	128.229890506116	137.606029245885	71.6186788113039	61.0822280161017	-	-	-
TRINITY_DN113398_c0_g1_i1	3.03905772888456	14.8486501740185	1.77092473728289	1.76063234705223	0	0	-	-	-
TRINITY_DN113419_c0_g1_i1	27.7312940238656	15.7425516728243	30.4555805342517	23.8166783780205	17.6693396408036	56.5341330519531	-	-	-
TRINITY_DN113521_c0_g1_i1	2.53776105280827	0	2.95336300837167	5.89119232973673	0	0	TRINITY_DN113521_c0_g1_i1	sp|Q3J6K9|ACUI_RHOS4_Acrylyl-CoA_reductase_AcuI_OS=Rhodobacter_sphaeroides_(strain_ATCC_17023_/_2.4.1_/_NCIB_8253_/_DSM_158)_GN=acuI_PE=1_SV=1	3e-11
TRINITY_DN113543_c1_g1_i1	2.00283151278474	0	0	2.39727697023235	0	0	-	-	-
TRINITY_DN113585_c0_g1_i1	2.30994065665629	0	0	5.37994877218185	0	0	-	-	-
TRINITY_DN113585_c1_g1_i1	7.24028670485443	0	5.70846918584997	0	0	0	TRINITY_DN113585_c1_g1_i1	sp|Q8RWS8|PP199_ARATH_Pentatricopeptide_repeat-containing_protein_At2g41720_OS=Arabidopsis_thaliana_GN=EMB2654_PE=2_SV=1	3e-06
TRINITY_DN113594_c0_g1_i1	0	2.59537576039615	0	3.62094136939403	0	0	-	-	-
TRINITY_DN113609_c0_g1_i1	2.17356703472825	0	2.76166969556479	8.13568989726803	26.1319273789685	0	TRINITY_DN113609_c0_g1_i1	sp|B9L0L5|YIDD_THERP_Putative_membrane_protein_insertion_efficiency_factor_OS=Thermomicrobium_roseum_(strain_ATCC_27502_/_DSM_5159_/_P-2)_GN=trd_1086_PE=3_SV=1	1e-18
TRINITY_DN11360_c0_g1_i1	7.85895413771386	29.6513262185391	17.0172632707259	21.5475915448281	5.42830972539678	10.7500889786963	-	-	-
TRINITY_DN11360_c0_g2_i1	9.41626360880818	19.5208584193606	8.96261462386473	20.5309597073157	0	0	-	-	-
TRINITY_DN113611_c0_g1_i1	2.99430908999713	1.3223160932015	2.06725343941646	2.01604667756587	0	0	-	-	-
TRINITY_DN113634_c0_g1_i1	1.62180351186279	2.87401988806275	7.41046585302814	0	0	0	TRINITY_DN113634_c0_g1_i1	sp|P83876|TXN4A_HUMAN_Thioredoxin-like_protein_4A_OS=Homo_sapiens_GN=TXNL4A_PE=1_SV=1	2e-41
TRINITY_DN113680_c0_g1_i1	2.41539302379083	9.42379369864544	7.37324070479004	19.431329229299	0	0	-	-	-
TRINITY_DN113698_c0_g1_i1	30.3927461711485	47.8324732407682	44.5810291342156	36.5407476440106	24.8086665676778	36.2467897920861	TRINITY_DN113698_c0_g1_i1	sp|O94345|RM08_SCHPO_54S_ribosomal_protein_L8,_mitochondrial_OS=Schizosaccharomyces_pombe_(strain_972_/_ATCC_24843)_GN=mrpl8_PE=3_SV=1	7e-13
TRINITY_DN113702_c0_g1_i1	23.7956238611125	25.2660028340194	17.208845281568	24.5696156782025	29.0229122581223	0	-	-	-
TRINITY_DN113712_c0_g2_i1	36.7030157394751	32.5738627868404	27.2482561227577	16.926144520044	7.89109813890232	29.7888659678403	-	-	-
TRINITY_DN113766_c0_g1_i1	3.85101894973176	3.287139269916	0	0	0	0	TRINITY_DN113766_c0_g1_i1	sp|Q9S7Q2|PP124_ARATH_Pentatricopeptide_repeat-containing_protein_At1g74850,_chloroplastic_OS=Arabidopsis_thaliana_GN=PTAC2_PE=2_SV=1	6e-05
TRINITY_DN113813_c0_g1_i1	145.592064299871	150.27275641925	117.768630378118	122.509638028767	126.34017391557	96.2044926480606	-	-	-
TRINITY_DN113885_c0_g1_i1	166.278713173023	137.886279183567	143.206680414612	163.208340910649	153.235955349598	83.716659331243	TRINITY_DN113885_c0_g1_i1	sp|Q9C0B0|UNK_HUMAN_RING_finger_protein_unkempt_homolog_OS=Homo_sapiens_GN=UNK_PE=1_SV=2	5e-15
TRINITY_DN113887_c0_g1_i1	25.8161635249877	28.4689134593015	28.4919096500209	45.4241753420642	32.6328172738345	21.6117754114102	-	-	-
TRINITY_DN113926_c1_g1_i1	12.6083291325773	0	4.95503897905304	6.16638393181562	33.2107453409855	0	-	-	-
TRINITY_DN113947_c0_g1_i1	26.6309342348311	64.3296043485651	57.9536098084196	43.322409430647	41.2803158245222	92.4114710317426	-	-	-
TRINITY_DN114030_c0_g1_i1	4.57844978853556	0	0	3.77460857010172	65.011836189442	0	TRINITY_DN114030_c0_g1_i1	sp|Q0WLC6|PP349_ARATH_Pentatricopeptide_repeat-containing_protein_MRL1,_chloroplastic_OS=Arabidopsis_thaliana_GN=MRL1_PE=2_SV=2	3e-05
TRINITY_DN114030_c1_g1_i1	4.18773235824024	3.70640102867228	0	5.198090359454	0	24.7977381627718	TRINITY_DN114030_c1_g1_i1	sp|Q9CAM8|PP100_ARATH_Pentatricopeptide_repeat-containing_protein_At1g63150_OS=Arabidopsis_thaliana_GN=At1g63150_PE=2_SV=1	7e-09
TRINITY_DN114082_c0_g1_i1	4.84851039947357	18.3355329473091	1.46607442694154	2.96689123266276	8.04661849604671	0	-	-	-
TRINITY_DN114095_c0_g1_i1	10.0373348355926	3.32121211038063	3.01781179273791	5.85418275385027	0	0	-	-	-
TRINITY_DN114109_c0_g1_i2	64.1503461645684	56.3380157167267	40.3675432056282	33.2587727095461	51.2019903286464	0	-	-	-
TRINITY_DN114188_c0_g1_i1	73.2929674352368	127.669070843061	142.009190820048	173.441041924565	15.8043902676736	0	-	-	-
TRINITY_DN114192_c0_g1_i1	34.5232890250038	27.788036763383	26.4670688548607	16.6844983092522	10.5097001824414	10.3445804411589	-	-	-
TRINITY_DN114203_c0_g2_i1	5.56701527167545	9.52328227474912	9.61484001522743	3.11278415862993	0	0	-	-	-
TRINITY_DN114258_c1_g1_i1	0	0	2.38821120521013	2.32649401137474	25.1150735703188	0	-	-	-
TRINITY_DN114305_c0_g1_i1	5.70221231039339	3.80541070759368	3.36146773921735	1.60369672845624	0	0	-	-	-
TRINITY_DN114356_c0_g2_i1	0	13.7547182962313	4.7931473856624	2.37990851540016	0	12.1313875862555	-	-	-
TRINITY_DN114368_c0_g1_i1	3.025893227586	7.99738860882363	1.91415799908007	7.33466004735456	0	0	TRINITY_DN114368_c0_g1_i1	sp|B3H5R0|GLYT8_ARATH_Glycosyltransferase-like_At2g41451_OS=Arabidopsis_thaliana_GN=At2g41451_PE=3_SV=1	3e-05
TRINITY_DN114369_c0_g1_i1	69.9204013564103	72.7686321702296	45.6505593943875	53.2215400813657	65.4317307763835	108.265497998768	-	-	-
TRINITY_DN114407_c0_g1_i1	8.44264336506682	8.92193200837763	7.76574749584443	4.39083222788054	0	11.9829864360866	TRINITY_DN114407_c0_g1_i1	sp|Q54R14|Y3443_DICDI_SET_domain-containing_protein_DDB_G0283443_OS=Dictyostelium_discoideum_GN=DDB_G0283443_PE=3_SV=1	2e-12
TRINITY_DN114407_c1_g1_i1	15.6529477865823	4.02143266651782	0	0	0	0	-	-	-
TRINITY_DN114455_c0_g1_i1	6.26032384731954	3.69618571220699	0	5.13494230232859	0	0	-	-	-
TRINITY_DN114455_c1_g1_i1	0	0	2.38104748097277	7.03474141785489	23.5505709923452	0	-	-	-
TRINITY_DN114462_c0_g1_i1	7.6972755388512	2.94603087076631	9.10929742211134	10.9916297422067	11.6071453810157	11.3956036637001	-	-	-
TRINITY_DN114484_c0_g1_i1	2.41341450090568	6.90848399469377	6.83082912972319	11.3141719140134	20.8836014815576	0	-	-	-
TRINITY_DN114512_c0_g1_i1	2.8082233086172	10.7256947751288	7.0289111753089	5.19081798866824	10.0163339689445	0	-	-	-
TRINITY_DN114564_c0_g1_i1	189.027490517608	180.577764567266	153.666487021396	155.556210902241	59.0751537024076	228.719496100813	TRINITY_DN114564_c0_g1_i1	sp|Q92845|KIFA3_HUMAN_Kinesin-associated_protein_3_OS=Homo_sapiens_GN=KIFAP3_PE=1_SV=2	4e-51
TRINITY_DN114623_c0_g1_i1	5.20498068543083	5.70726179673084	4.54178385284418	3.08041578448234	0	0	-	-	-
TRINITY_DN114647_c0_g1_i1	8.21992824649257	21.8007710717446	16.1859117950694	19.0559751604622	0	10.0879212363366	TRINITY_DN114647_c0_g1_i1	sp|Q15751|HERC1_HUMAN_Probable_E3_ubiquitin-protein_ligase_HERC1_OS=Homo_sapiens_GN=HERC1_PE=1_SV=2	4e-05
TRINITY_DN114669_c1_g1_i1	0	7.42694167016455	4.19624401755333	19.4817282814742	0	0	-	-	-
TRINITY_DN114682_c0_g1_i1	9.06700740475932	3.98791159889362	18.93770694521	19.7901921681939	0	0	-	-	-
TRINITY_DN114682_c0_g2_i1	7.71812462033552	1.65695417498639	0	9.18749609845357	0	0	-	-	-
TRINITY_DN114719_c0_g1_i1	28.0149167307728	38.3315279336269	59.8827968705821	50.0993873174553	32.9026012604629	8.87952442480828	TRINITY_DN114719_c0_g1_i1	sp|P40046|VTC1_YEAST_Vacuolar_transporter_chaperone_1_OS=Saccharomyces_cerevisiae_(strain_ATCC_204508_/_S288c)_GN=VTC1_PE=1_SV=3	2e-08
TRINITY_DN114738_c0_g1_i1	2.89871018535132	3.82948280991987	1.76828811740591	0	0	0	-	-	-
TRINITY_DN114746_c0_g1_i1	10.6474927974557	7.63713184130025	12.4138527566671	13.0975583145134	49.0111380735861	0	-	-	-
TRINITY_DN114747_c0_g1_i1	37.4983934148705	23.6342861935117	29.0503594259842	16.8143931473647	0	17.8769647987471	-	-	-
TRINITY_DN114756_c0_g1_i1	28.1305560268939	39.8774866974357	44.6455735558257	25.6067103735811	10.0275776003235	57.0983860897956	-	-	-
TRINITY_DN114810_c0_g1_i1	4.97050243488916	5.91786492992951	0	0	0	0	-	-	-
TRINITY_DN114850_c0_g1_i1	6.68156358767104	6.35677535423661	6.03308177838367	4.64381276730702	0	12.4330144398854	-	-	-
TRINITY_DN114933_c0_g1_i1	3.07239290310395	1.38704529387031	1.89421763374405	3.90380976567006	0	0	-	-	-
TRINITY_DN114947_c0_g1_i1	24.9942610873102	22.0671576293824	11.4151328064934	20.8416213371951	44.3845191178329	32.4594890941526	-	-	-
TRINITY_DN11494_c0_g2_i1	21.0486247314911	7.3379489239723	11.7243082287405	7.62591338160978	0	0	-	-	-
TRINITY_DN114952_c0_g1_i1	10.1173647699815	2.91692572100037	0	4.04871096809262	0	0	-	-	-
TRINITY_DN114956_c0_g1_i1	5.41911140430178	6.8897069451498	3.3163393270203	12.9528923543939	0	0	-	-	-
TRINITY_DN114961_c0_g1_i1	46.6920829870843	58.4409434710805	55.7360187440165	36.5486814323676	11.6643200587184	25.0539931245131	TRINITY_DN114961_c0_g1_i1	sp|O14735|CDIPT_HUMAN_CDP-diacylglycerol--inositol_3-phosphatidyltransferase_OS=Homo_sapiens_GN=CDIPT_PE=1_SV=1	6e-09
TRINITY_DN114979_c0_g1_i1	0	1.58124562019798	0	4.73241291374609	23.6465118340962	0	TRINITY_DN114979_c0_g1_i1	sp|Q54JC0|CMBB_DICDI_Calmodulin-binding_protein_CmbB_OS=Dictyostelium_discoideum_GN=cmbB_PE=1_SV=1	8e-05
TRINITY_DN115014_c0_g1_i1	10.6188720564775	8.79527816312315	11.4554109264027	11.1945463691772	15.7842311404659	0	TRINITY_DN115014_c0_g1_i1	sp|Q8LH03|DDRGK_ORYSJ_DDRGK_domain-containing_protein_1_OS=Oryza_sativa_subsp._japonica_GN=Os07g0103200_PE=2_SV=1	2e-27
TRINITY_DN115016_c0_g1_i1	10.7452578842709	17.4409131027299	6.81252119320406	2.26505226657062	24.6584882890057	0	-	-	-
TRINITY_DN115103_c0_g1_i1	16.4769570034902	10.2573408497857	9.17469763216177	12.121239918246	0	22.6472528511215	-	-	-
TRINITY_DN115115_c0_g1_i1	11.7532407030611	16.9907266162663	18.6834182318653	23.4000441187482	84.9310751976083	24.0566112012335	TRINITY_DN115115_c0_g1_i1	sp|Q9SA96|AROD1_ARATH_Arogenate_dehydratase/prephenate_dehydratase_1,_chloroplastic_OS=Arabidopsis_thaliana_GN=ADT1_PE=1_SV=1	2e-25
TRINITY_DN11512_c0_g1_i1	102.186581888568	71.1597273458643	103.193410538446	88.7519526475916	80.5258186185477	72.6720441165124	-	-	-
TRINITY_DN115182_c0_g1_i1	4.51671730939218	3.00223361942904	4.10770371679398	11.0191700097719	0	0	TRINITY_DN115182_c0_g1_i1	sp|Q0UG00|MS116_PHANO_ATP-dependent_RNA_helicase_MSS116,_mitochondrial_OS=Phaeosphaeria_nodorum_(strain_SN15_/_ATCC_MYA-4574_/_FGSC_10173)_GN=MSS116_PE=3_SV=1	1e-05
TRINITY_DN115195_c0_g1_i1	5.85775823084884	7.67516021054453	4.62739402632311	7.26206523938903	0	12.9803068441147	TRINITY_DN115195_c0_g1_i1	sp|Q9Y5R4|HEMK1_HUMAN_HemK_methyltransferase_family_member_1_OS=Homo_sapiens_GN=HEMK1_PE=2_SV=1	2e-22
TRINITY_DN115207_c0_g1_i1	11.154072284893	2.91080821436164	7.01665806567424	14.7510071788116	0	14.2889032123568	-	-	-
TRINITY_DN115224_c0_g1_i1	215.337394394832	188.929747042271	166.158748302191	158.91026262823	61.4146592171167	239.465894164423	TRINITY_DN115224_c0_g1_i1	sp|Q56878|USHA_YERE8_Protein_UshA_OS=Yersinia_enterocolitica_serotype_O:8_/_biotype_1B_(strain_NCTC_13174_/_8081)_GN=ushA_PE=3_SV=3	2e-06
TRINITY_DN115228_c0_g1_i1	7.99949541583189	6.85884815256183	8.18035143697472	9.49305248698268	23.2036833072272	0	TRINITY_DN115228_c0_g1_i1	sp|P0C1I7|CYP5_RHIO9_Peptidyl-prolyl_cis-trans_isomerase_cyp5_OS=Rhizopus_delemar_(strain_RA_99-880_/_ATCC_MYA-4621_/_FGSC_9543_/_NRRL_43880)_GN=cyp5_PE=3_SV=1	2e-56
TRINITY_DN115228_c0_g2_i1	0	1.28672674499301	3.5042426018114	8.68245504258027	8.99227467100413	36.0902774166192	TRINITY_DN115228_c0_g2_i1	sp|P25719|CYPC_YEAST_Peptidyl-prolyl_cis-trans_isomerase_C,_mitochondrial_OS=Saccharomyces_cerevisiae_(strain_ATCC_204508_/_S288c)_GN=CPR3_PE=1_SV=1	2e-29
TRINITY_DN115287_c0_g1_i1	3.92201086197493	9.35877935750459	4.60872250338568	8.19715258830461	13.2617233429584	25.124050208018	-	-	-
TRINITY_DN115327_c0_g1_i1	9.11963165828372	5.16735091560213	27.6611097374343	16.6224322055958	0	234.04861506101	TRINITY_DN115327_c0_g1_i1	sp|B5FXZ4|MZT1_TAEGU_Mitotic-spindle_organizing_protein_1_OS=Taeniopygia_guttata_GN=mzt1_PE=3_SV=1	7e-11
TRINITY_DN115345_c0_g2_i1	0	7.71205669357419	0	3.32100662740785	0	41.5838617955054	-	-	-
TRINITY_DN115390_c0_g1_i1	270.726294446934	249.036371837593	218.183342844845	261.209723637961	297.589202779559	280.346759666394	-	-	-
TRINITY_DN115505_c0_g1_i1	5.0912139319516	4.49582775257207	4.70129523310635	1.53785466358656	0	0	-	-	-
TRINITY_DN11551_c0_g2_i1	24.7110899777454	21.1798033722472	23.5277414364783	24.4165099976496	44.5202503227989	59.3780973689495	-	-	-
TRINITY_DN115521_c0_g1_i1	4.36290149953196	1.93678686993507	0	0	0	55.2000869453982	-	-	-
TRINITY_DN115624_c0_g1_i1	9.60462627783451	9.83173254660788	0	0	0	0	-	-	-
TRINITY_DN115633_c0_g1_i1	942.8590218153	941.199907991085	821.809389201139	786.104884274065	583.089390261858	694.259352674434	TRINITY_DN115633_c0_g1_i1	sp|Q6RVV4|TIC32_PEA_Short-chain_dehydrogenase_TIC_32,_chloroplastic_OS=Pisum_sativum_GN=TIC32_PE=1_SV=1	6e-30
TRINITY_DN115648_c0_g1_i1	132.630963389315	177.74968641952	173.818602284277	165.983993846563	109.894328161076	77.4392739821006	-	-	-
TRINITY_DN11566_c0_g1_i1	13.6948689628853	14.8137242256507	12.1560840018901	14.7264203300234	22.4079933520836	22.7887027778769	TRINITY_DN11566_c0_g1_i1	sp|Q97LQ9|THIE_CLOAB_Thiamine-phosphate_synthase_OS=Clostridium_acetobutylicum_(strain_ATCC_824_/_DSM_792_/_JCM_1419_/_LMG_5710_/_VKM_B-1787)_GN=thiE_PE=3_SV=1	1e-23
TRINITY_DN115713_c0_g1_i1	7.62705788991381	0	0	4.49074978484342	0	33.3967091015172	-	-	-
TRINITY_DN115728_c0_g2_i1	7.34936535139496	6.33299822481254	3.94655660987892	8.92832916983203	6.15899687264395	0	-	-	-
TRINITY_DN115751_c0_g1_i1	8.42901984105865	7.27633544687945	18.2584368253218	16.3967599139288	19.8500491657917	0	-	-	-
TRINITY_DN115779_c0_g1_i1	627.752620938661	647.436989339679	591.105536636836	607.949642990503	573.72152776962	488.188462760274	TRINITY_DN115779_c0_g1_i1	sp|Q9M907|PP217_ARATH_Pentatricopeptide_repeat-containing_protein_At3g06920_OS=Arabidopsis_thaliana_GN=At3g06920_PE=2_SV=1	6e-16
TRINITY_DN115784_c0_g1_i1	192.956215936778	191.9764822402	172.554120449337	186.352669395386	208.356427915977	113.268340065291	-	-	-
TRINITY_DN115799_c0_g1_i1	13.4345031815879	7.1342817026212	23.6558046527043	14.310820492385	6.47474348883013	40.1876325576307	-	-	-
TRINITY_DN115801_c0_g1_i1	21.5688311181036	36.1374275254964	14.4986828374711	30.0816562260323	28.3963505221774	10.1812838122467	TRINITY_DN115801_c0_g1_i1	sp|Q86TN4|TRPT1_HUMAN_tRNA_2'-phosphotransferase_1_OS=Homo_sapiens_GN=TRPT1_PE=1_SV=2	6e-41
TRINITY_DN115879_c0_g1_i1	51.2900324653446	58.8098782257087	60.7993306254973	53.3773397696629	109.846452489903	76.9153573734211	TRINITY_DN115879_c0_g1_i1	sp|A6ZNQ1|DBP5_YEAS7_ATP-dependent_RNA_helicase_DBP5_OS=Saccharomyces_cerevisiae_(strain_YJM789)_GN=DBP5_PE=3_SV=1	2e-108
TRINITY_DN115932_c0_g1_i1	0	3.05696092520292	0	3.99432649237937	0	0	-	-	-
TRINITY_DN115932_c1_g1_i1	8.47880895431774	8.58571842426846	0	11.0923424503787	17.1890173030358	0	-	-	-
TRINITY_DN11594_c0_g1_i1	5.39198248712982	9.5818928120227	7.65468462416597	1.24953541312459	6.78411480359634	0	TRINITY_DN11594_c0_g1_i1	sp|Q2YBJ8|KHSE_NITMU_Homoserine_kinase_OS=Nitrosospira_multiformis_(strain_ATCC_25196_/_NCIMB_11849)_GN=thrB_PE=3_SV=1	7e-09
TRINITY_DN115950_c0_g1_i1	1.3660907357674	2.3493533221914	1.68252954130725	8.37114730199183	0	0	TRINITY_DN115950_c0_g1_i1	sp|Q84J46|PP262_ARATH_Pentatricopeptide_repeat-containing_protein_At3g29290_OS=Arabidopsis_thaliana_GN=EMB2076_PE=2_SV=1	7e-06
TRINITY_DN115963_c0_g1_i1	2.04514868137797	7.20506941534831	2.54819005372441	13.9512574659512	0	12.7477791936457	TRINITY_DN115963_c0_g1_i1	sp|A5DQN2|SET5_PICGU_Potential_protein_lysine_methyltransferase_SET5_OS=Meyerozyma_guilliermondii_(strain_ATCC_6260_/_CBS_566_/_DSM_6381_/_JCM_1539_/_NBRC_10279_/_NRRL_Y-324)_GN=SET5_PE=3_SV=2	2e-05
TRINITY_DN115986_c0_g1_i1	221.431849035963	210.216806031999	190.631511849816	174.334519582696	154.256869859789	85.1416601310087	TRINITY_DN115986_c0_g1_i1	sp|Q9Y5Z4|HEBP2_HUMAN_Heme-binding_protein_2_OS=Homo_sapiens_GN=HEBP2_PE=1_SV=1	2e-05
TRINITY_DN116026_c0_g2_i1	25.7783407287483	18.8290902828148	18.0858989928844	15.3332391294271	14.4850548012063	57.461475467514	TRINITY_DN116026_c0_g2_i1	sp|Q86U06|RBM23_HUMAN_Probable_RNA-binding_protein_23_OS=Homo_sapiens_GN=RBM23_PE=1_SV=1	3e-09
TRINITY_DN116044_c1_g1_i1	5.7388423226211	3.87703938228096	2.91368014785926	5.63772358196903	0	0	-	-	-
TRINITY_DN116081_c0_g1_i1	10.1048570761777	0	4.74900420196848	0	0	0	-	-	-
TRINITY_DN116122_c0_g1_i1	18.3210766891899	13.7980822047346	12.8604358134285	12.21941249292	53.7048353069124	11.2438367504877	TRINITY_DN116122_c0_g1_i1	sp|Q9D8I1|MZB1_MOUSE_Marginal_zone_B-_and_B1-cell-specific_protein_OS=Mus_musculus_GN=Mzb1_PE=1_SV=2	3e-05
TRINITY_DN116157_c0_g1_i1	221.767528968342	170.662333170492	198.642439435991	177.419451697147	182.507283280459	67.9704070847526	-	-	-
TRINITY_DN116238_c0_g1_i1	11.3401263397033	18.5283879658518	14.1845895172983	23.5618295957834	33.0460117032327	0	-	-	-
TRINITY_DN116239_c0_g1_i1	3.89469901075252	1.70338348815878	2.45733714547446	4.75532164706435	0	0	-	-	-
TRINITY_DN116286_c0_g1_i1	1.59841765487442	13.071591130583	6.58383687851464	7.29405013635771	22.1597130360623	0	-	-	-
TRINITY_DN116358_c0_g1_i1	20.0077387598553	29.2124464482787	32.6221763362249	34.1852326275605	17.4113181529735	0	-	-	-
TRINITY_DN11635_c0_g1_i1	158.59046620585	163.884330728241	123.001468343315	161.330640875994	80.0410475566467	180.787488841215	TRINITY_DN11635_c0_g1_i1	sp|Q91VB2|KCC1G_MOUSE_Calcium/calmodulin-dependent_protein_kinase_type_1G_OS=Mus_musculus_GN=Camk1g_PE=1_SV=1	2e-29
TRINITY_DN116474_c0_g1_i1	7.00760876838122	1.5224563640484	2.11346271736045	4.1275614489452	9.56970643018887	0	-	-	-
TRINITY_DN11647_c0_g2_i1	10.1300918496391	15.8050639497013	15.5969471426562	4.6861620212225	0	0	TRINITY_DN11647_c0_g2_i1	sp|Q9H1N7|S35B3_HUMAN_Adenosine_3'-phospho_5'-phosphosulfate_transporter_2_OS=Homo_sapiens_GN=SLC35B3_PE=1_SV=1	4e-06
TRINITY_DN116523_c0_g1_i1	14.7369261174641	18.3238207879601	30.9997737652141	17.5773894728741	74.7142192746597	10.3899874846197	TRINITY_DN116523_c0_g1_i1	sp|Q91YE3|EGLN1_MOUSE_Egl_nine_homolog_1_OS=Mus_musculus_GN=Egln1_PE=2_SV=2	2e-23
TRINITY_DN116606_c0_g1_i1	15.1390644377948	11.4434916675849	14.156428471289	15.736059348391	7.26722548975595	0	-	-	-
TRINITY_DN116619_c0_g1_i1	1.63680072883284	18.3135545742098	10.9366365908208	5.79695764676551	10.8917219596735	0	TRINITY_DN116619_c0_g1_i1	sp|P09960|LKHA4_HUMAN_Leukotriene_A-4_hydrolase_OS=Homo_sapiens_GN=LTA4H_PE=1_SV=2	3e-105
TRINITY_DN116635_c0_g1_i1	29.2385254674072	20.7740554210558	14.748647263369	23.3377331052969	0	20.513947870411	TRINITY_DN116635_c0_g1_i1	sp|Q9ZUV3|IRX7_ARATH_Probable_glucuronoxylan_glucuronosyltransferase_IRX7_OS=Arabidopsis_thaliana_GN=IRX7_PE=2_SV=1	3e-18
TRINITY_DN116678_c0_g1_i1	37.3352115166338	43.0112400582477	27.3070886924267	46.0573630312638	25.2139471409609	28.9033451353702	TRINITY_DN116678_c0_g1_i1	sp|Q8CIN6|CELF3_MOUSE_CUGBP_Elav-like_family_member_3_OS=Mus_musculus_GN=Celf3_PE=2_SV=1	2e-05
TRINITY_DN116700_c0_g1_i1	13.8469884138201	22.722025812629	17.8749562113822	13.5260344457454	6.80554628395365	66.5318992933479	-	-	-
TRINITY_DN116700_c0_g2_i1	15.8001617698247	23.8454954671053	20.4051392561219	11.3519484442577	21.047342503378	0	-	-	-
TRINITY_DN116820_c0_g1_i1	91.134739361375	75.1047683928929	52.2031698883366	56.6770174930547	71.561404872008	91.3125977314689	TRINITY_DN116820_c0_g1_i1	sp|P29536|LMOD1_HUMAN_Leiomodin-1_OS=Homo_sapiens_GN=LMOD1_PE=1_SV=3	7e-06
TRINITY_DN117012_c0_g1_i1	16.0575722549123	12.4502492203647	20.3944146934704	14.5403251389681	0	65.4461551053114	TRINITY_DN117012_c0_g1_i1	sp|Q6P1N9|TATD1_HUMAN_Putative_deoxyribonuclease_TATDN1_OS=Homo_sapiens_GN=TATDN1_PE=1_SV=2	2e-92
TRINITY_DN11701_c0_g1_i1	24.3012360256926	15.3841601751232	9.50359988486431	17.2873663269638	8.74019534309623	0	-	-	-
TRINITY_DN11716_c0_g1_i1	78.1242212809622	75.6246026085736	95.2292734738089	69.5541731046138	156.663462675852	92.8496793193706	TRINITY_DN11716_c0_g1_i1	sp|Q969H0|FBXW7_HUMAN_F-box/WD_repeat-containing_protein_7_OS=Homo_sapiens_GN=FBXW7_PE=1_SV=1	4e-14
TRINITY_DN117195_c0_g1_i1	30.5914240255068	32.4812048577447	28.6902456289781	33.2020841482621	39.5119795648429	7.84851123477342	-	-	-
TRINITY_DN117223_c0_g1_i1	6.12612518299503	9.33108255875172	4.99907498307716	7.05524939068332	10.7107094206304	10.3296761745226	-	-	-
TRINITY_DN117280_c0_g1_i1	5.45190655180397	0.789833323802131	0	6.26407796564028	0	0	-	-	-
TRINITY_DN117306_c0_g1_i1	198.701497402968	153.350913750172	162.727260084696	146.631885685306	182.416111507074	181.695858195651	-	-	-
TRINITY_DN117527_c0_g1_i1	131.142620730275	163.353458163861	138.410564976556	125.893271474362	132.955986175948	134.870440006437	-	-	-
TRINITY_DN117569_c0_g2_i1	68.9724492575709	86.3138722789379	98.4349201112411	134.538110305939	152.553983085175	136.952300661152	-	-	-
TRINITY_DN117609_c0_g1_i1	23.361688767673	13.4770296494163	8.30168541885562	14.9825556943083	0	0	-	-	-
TRINITY_DN117621_c0_g1_i1	110.179974327463	98.7316322584576	80.9501836416516	81.7513882304949	81.6577797802237	69.1825035992608	-	-	-
TRINITY_DN117686_c0_g1_i1	6.66717592585803	15.5654163964518	28.6926588204665	6.0649195761479	0	0	-	-	-
TRINITY_DN11778_c0_g1_i1	29.0360735013291	30.8686383207454	37.3638618156643	23.6009772986295	16.5632857549616	75.7722809710363	TRINITY_DN11778_c0_g1_i1	sp|Q7RWR8|CWC26_NEUCR_Pre-mRNA-splicing_factor_cwc-26_OS=Neurospora_crassa_(strain_ATCC_24698_/_74-OR23-1A_/_CBS_708.71_/_DSM_1257_/_FGSC_987)_GN=cwc-26_PE=3_SV=1	3e-16
TRINITY_DN117895_c0_g1_i1	587.770234231081	676.212884568489	490.619233097439	519.503702714809	547.107915461922	472.868774843102	TRINITY_DN117895_c0_g1_i1	sp|P49173|NIP1_NICAL_Probable_aquaporin_NIP-type_OS=Nicotiana_alata_PE=2_SV=1	2e-07
TRINITY_DN117990_c0_g2_i1	34.6911583551458	48.8507705961817	57.7025760592008	67.3026722448214	46.2968704136227	13.1920687032739	-	-	-
TRINITY_DN117995_c0_g1_i1	2.59045415973911	4.64210481473483	2.99974624716433	0	0	0	TRINITY_DN117995_c0_g1_i1	sp|Q5BIV3|PPR35_ARATH_Pentatricopeptide_repeat-containing_protein_At1g11900_OS=Arabidopsis_thaliana_GN=At1g11900_PE=2_SV=1	7e-07
TRINITY_DN118054_c0_g1_i1	147.343232561906	151.479389924021	181.845920115341	145.669460280531	166.509621666978	219.61970313636	TRINITY_DN118054_c0_g1_i1	sp|D1MI46|C76BA_SWEMU_Geraniol_8-hydroxylase_OS=Swertia_mussotii_GN=CYP76B10_PE=1_SV=1	5e-17
TRINITY_DN118221_c0_g1_i1	80.2296241183452	86.4333582826708	63.3795946076376	87.5027394841971	25.6597399799552	19.4772840651361	TRINITY_DN118221_c0_g1_i1	sp|Q2YDN6|RPF2_BOVIN_Ribosome_production_factor_2_homolog_OS=Bos_taurus_GN=RPF2_PE=2_SV=1	3e-63
TRINITY_DN118259_c0_g1_i1	13.270895337278	14.0380496011504	20.6380019290154	16.9485110681912	61.544556547535	94.126375635791	-	-	-
TRINITY_DN118342_c0_g1_i1	58.2334799844218	38.5875013694416	65.2393828336073	54.8155427323139	66.219335423569	28.7455673033022	-	-	-
TRINITY_DN11844_c0_g1_i1	2.41811070824514	5.63834860787781	0	3.69181939192205	26.9778437002883	0	TRINITY_DN11844_c0_g1_i1	sp|Q7Z7F0|K0907_HUMAN_UPF0469_protein_KIAA0907_OS=Homo_sapiens_GN=KIAA0907_PE=1_SV=1	9e-05
TRINITY_DN11856_c0_g2_i1	11.7388975934523	22.0817292907472	11.0323134086705	10.8379133984151	21.5600331443213	0	-	-	-
TRINITY_DN11860_c0_g1_i1	11.5909768502437	13.479719686608	11.743961682345	0.932099288292517	10.8736383021426	0	TRINITY_DN11860_c0_g1_i1	sp|Q45480|YLYB_BACSU_Uncharacterized_RNA_pseudouridine_synthase_YlyB_OS=Bacillus_subtilis_(strain_168)_GN=ylyB_PE=3_SV=3	9e-18
TRINITY_DN118720_c0_g1_i1	12.0612908434874	8.64818790115571	16.0551971187044	7.70234135011576	6.75577561872809	0	-	-	-
TRINITY_DN118772_c0_g1_i1	124.630444622854	103.612352799663	101.374223620313	112.030664103558	109.221709045871	145.364678266473	-	-	-
TRINITY_DN118872_c0_g1_i1	141.198737695092	142.301084242087	122.825928655664	91.2295286112136	132.065054722097	118.944361104182	-	-	-
TRINITY_DN118911_c0_g1_i1	8.70857952195221	14.2404253038928	22.6049838405838	8.27184040826764	17.6418622270403	34.7133903313781	-	-	-
TRINITY_DN11900_c0_g1_i1	18.4323566196364	29.015420165873	25.1583531457364	32.6996831233032	9.92593372885205	0	TRINITY_DN11900_c0_g1_i1	sp|P49724|OAT_DROAN_Ornithine_aminotransferase,_mitochondrial_OS=Drosophila_ananassae_GN=Oat_PE=1_SV=1	0.0
TRINITY_DN119044_c0_g1_i1	29.893841138396	29.1394967576925	36.8737910201128	37.7592214056435	21.4497670499103	31.3824624960355	-	-	-
TRINITY_DN119162_c0_g1_i1	0	0	7.8404203962502	0	0	0	-	-	-
TRINITY_DN119234_c0_g1_i1	44.8242122513287	45.5353977925066	55.1406909170534	34.8569783026001	119.413957117478	40.91209767392	-	-	-
TRINITY_DN119336_c0_g1_i1	45.7448113219085	59.702447719429	42.3094739305293	26.7568752486598	26.856009118375	0	-	-	-
TRINITY_DN119364_c0_g1_i1	6.4786201972803	11.1078084563213	5.14629945088574	2.61981618889769	14.2978339006955	0	TRINITY_DN119364_c0_g1_i1	sp|Q9FIX3|PP407_ARATH_Pentatricopeptide_repeat-containing_protein_At5g39710_OS=Arabidopsis_thaliana_GN=EMB2745_PE=2_SV=1	1e-05
TRINITY_DN119364_c1_g1_i1	0	3.10031557965436	2.20109446430353	4.36836497669263	0	0	TRINITY_DN119364_c1_g1_i1	sp|P0C7R3|PP106_ARATH_Pentatricopeptide_repeat-containing_protein_At1g64583,_mitochondrial_OS=Arabidopsis_thaliana_GN=At1g64583_PE=2_SV=1	1e-05
TRINITY_DN119368_c0_g1_i1	35.5652746260426	54.4288261644873	43.7917003337091	37.3239675569615	65.2915869424091	64.2034239955828	-	-	-
TRINITY_DN11938_c0_g2_i1	24.0889778494636	6.71723860279148	27.1088161968123	13.4418152843881	15.0896752131559	29.381582275904	-	-	-
TRINITY_DN119401_c0_g1_i1	3.96200794078439	10.4720614576711	14.9539441496499	15.2725127790239	0	16.8904798628666	-	-	-
TRINITY_DN119477_c0_g1_i1	208.609145497459	229.129860062214	203.499041308467	183.979978468317	207.356836600768	181.46352387883	TRINITY_DN119477_c0_g1_i1	sp|O54852|KCNH7_RAT_Potassium_voltage-gated_channel_subfamily_H_member_7_OS=Rattus_norvegicus_GN=Kcnh7_PE=1_SV=1	3e-11
TRINITY_DN119493_c0_g1_i1	13.645173004235	11.7169176667751	6.85752923438733	5.41547277681219	0	0	-	-	-
TRINITY_DN119542_c0_g1_i1	2.9190651423894	10.0231288952307	5.92574628583712	8.22650631622639	0	92.5830810074931	-	-	-
TRINITY_DN119550_c0_g1_i1	12.6634030822976	18.9162148672936	10.8795279649175	9.72160971935907	0	0	-	-	-
TRINITY_DN119629_c0_g2_i1	21.2798425707277	16.3424883827786	15.3612590487751	8.63424326044855	0	0	-	-	-
TRINITY_DN119641_c0_g1_i1	57.6435865251216	47.1690144055309	59.4691789824139	61.8262435146733	16.0438317900066	55.6833156091921	-	-	-
TRINITY_DN119695_c0_g1_i1	28.7794771065177	31.6080538350359	23.5535255671951	26.9349858970257	6.14890377336831	35.8856952660932	-	-	-
TRINITY_DN11972_c0_g1_i1	180.527312706091	150.966097166228	128.174780368825	157.146040419183	131.215028068439	122.594878246577	TRINITY_DN11972_c0_g1_i1	sp|P0CR67|SPC25_CRYNB_Probable_kinetochore_protein_SPC25_OS=Cryptococcus_neoformans_var._neoformans_serotype_D_(strain_B-3501A)_GN=SPC25_PE=3_SV=1	8e-09
TRINITY_DN119740_c0_g1_i1	40.0715802203271	53.2547755978359	41.3416827352227	45.4649036798369	41.636173148156	9.87913847292607	TRINITY_DN119740_c0_g1_i1	sp|O04940|CDS1_SOLTU_Phosphatidate_cytidylyltransferase_OS=Solanum_tuberosum_GN=CDS1_PE=2_SV=1	2e-58
TRINITY_DN119821_c0_g2_i1	16.8327070288134	43.5140647482842	39.7432546074272	24.8165814264152	17.7488662245463	18.1895150034553	-	-	-
TRINITY_DN119846_c0_g1_i1	63.5152551691721	63.9512437637685	49.4435324842029	56.2783857149586	63.9358721020216	33.3440256825995	-	-	-
TRINITY_DN119848_c0_g1_i1	37.3342070669398	31.355113414709	48.5511867073836	28.109278415027	42.3136199863051	10.0837909265966	TRINITY_DN119848_c0_g1_i1	sp|Q56WD3|UN931_ARATH_UNC93-like_protein_1_OS=Arabidopsis_thaliana_GN=At1g18000_PE=2_SV=2	9e-53
TRINITY_DN120005_c0_g1_i1	41.9820496136023	36.7447374012473	18.5242737358575	30.3183816834444	85.0104574008517	10.8859761691423	-	-	-
TRINITY_DN120047_c0_g1_i1	26.3787161066294	14.9752045382158	18.8287002742736	21.1138458248834	52.4451064271819	11.6505492293749	-	-	-
TRINITY_DN120051_c0_g1_i1	13.3173295345565	19.2375467793016	12.9509589380791	10.6805846351483	0	55.3105156096383	-	-	-
TRINITY_DN120085_c0_g1_i1	5.08700577375781	8.82195643779633	10.3106347668211	3.84726379989165	0	0	TRINITY_DN120085_c0_g1_i1	sp|Q58955|Y1560_METJA_Uncharacterized_MFS-type_transporter_MJ1560_OS=Methanocaldococcus_jannaschii_(strain_ATCC_43067_/_DSM_2661_/_JAL-1_/_JCM_10045_/_NBRC_100440)_GN=MJ1560_PE=3_SV=1	3e-05
TRINITY_DN120117_c0_g1_i1	0	2.01403159732747	0	0	0	0	-	-	-
TRINITY_DN120161_c0_g2_i1	220.692299322592	284.763515769744	289.814367973089	249.581674847386	120.718385297398	224.87434470284	-	-	-
TRINITY_DN120171_c0_g1_i1	12.8734910261569	13.4492056074507	6.83097670788391	5.5857052248996	0	0	TRINITY_DN120171_c0_g1_i1	sp|Q9V3R6|ADAT1_DROME_tRNA-specific_adenosine_deaminase_1_OS=Drosophila_melanogaster_GN=adat_PE=1_SV=1	8e-28
TRINITY_DN120177_c0_g1_i1	57.8742035846353	44.7315792828744	77.6094040520819	51.0546152745069	88.728747052594	59.9556201253184	-	-	-
TRINITY_DN120178_c0_g1_i1	6.02558368382003	3.55164667665379	8.01929419609049	23.2767400932421	13.0986951998531	26.757130739749	-	-	-
TRINITY_DN120197_c1_g1_i1	1.18731354097138	0	0	5.85406754957173	0	0	-	-	-
TRINITY_DN120211_c0_g1_i1	22.564929298915	43.1283061274267	39.564881254199	37.3689584530402	63.56900576532	12.2081761958473	TRINITY_DN120211_c0_g1_i1	sp|B8D9V8|TSGA_BUCA5_Protein_TsgA_homolog_OS=Buchnera_aphidicola_subsp._Acyrthosiphon_pisum_(strain_5A)_GN=tsgA_PE=3_SV=1	2e-05
TRINITY_DN120239_c0_g1_i1	34.6065982716329	47.4631110646211	40.7684166065986	46.7780358828361	11.8245192464166	22.8210158606726	TRINITY_DN120239_c0_g1_i1	sp|P61206|ARF3_RAT_ADP-ribosylation_factor_3_OS=Rattus_norvegicus_GN=Arf3_PE=1_SV=2	2e-62
TRINITY_DN120247_c0_g1_i1	28.6895160807994	12.5349376756989	17.914960610904	19.3112912048082	27.1343386258026	33.100688923662	-	-	-
TRINITY_DN120258_c0_g1_i1	8.69879086266955	7.6432672776644	2.82700229997735	5.76556971742199	0	0	-	-	-
TRINITY_DN120288_c0_g1_i1	8.14254376798453	24.0450984245677	9.91733979296425	8.52387272786307	0	0	-	-	-
TRINITY_DN120468_c0_g1_i1	348.437381113537	351.770778280563	332.188685603845	346.794729197899	300.490948517797	304.103035834278	-	-	-
TRINITY_DN120474_c0_g1_i1	52.1654042983589	49.9233759331454	49.3579676559689	58.4053281921702	63.1145907033861	65.5395088933285	-	-	-
TRINITY_DN120495_c0_g1_i1	42.6886212454208	53.6894291583006	42.159999514114	58.5547134995881	54.298992644557	96.1885250463636	-	-	-
TRINITY_DN120502_c0_g1_i1	34.1227964360938	38.2812373673279	38.4902863423998	31.3336036783873	0	0	-	-	-
TRINITY_DN12050_c0_g1_i1	6.02762160964407	3.85962036484324	3.96158319958429	0	12.5557433086453	0	-	-	-
TRINITY_DN120547_c0_g1_i1	15.9490991133284	4.03173763161022	8.33308164197482	2.70487642205078	0	0	TRINITY_DN120547_c0_g1_i1	sp|A4FV98|MT21B_BOVIN_Protein-lysine_methyltransferase_METTL21B_OS=Bos_taurus_GN=METTL21B_PE=2_SV=1	9e-06
TRINITY_DN120548_c0_g1_i1	0	6.1292292088913	3.09040705646764	5.88193328936443	0	0	TRINITY_DN120548_c0_g1_i1	sp|Q9S7Q2|PP124_ARATH_Pentatricopeptide_repeat-containing_protein_At1g74850,_chloroplastic_OS=Arabidopsis_thaliana_GN=PTAC2_PE=2_SV=1	6e-05
TRINITY_DN120571_c0_g1_i1	98.8413317111647	94.3791914119858	103.362478222958	86.1406559359354	151.331030625738	82.5337210459206	-	-	-
TRINITY_DN120691_c0_g1_i1	141.022512126534	156.678309880689	144.226073674172	155.986833216676	186.024351635154	192.465456296949	-	-	-
TRINITY_DN12069_c0_g1_i1	54.6450382253945	43.9043445518396	63.6388622288738	44.5142242777267	14.5388275133954	27.2490506297831	TRINITY_DN12069_c0_g1_i1	sp|Q9SF33|TI142_ARATH_Mitochondrial_import_inner_membrane_translocase_subunit_TIM14-2_OS=Arabidopsis_thaliana_GN=TIM14-2_PE=3_SV=1	1e-12
TRINITY_DN120720_c0_g1_i1	46.2545938428122	25.0772271171996	29.5696795534231	29.3014525705559	24.9762787916343	29.5938274691816	TRINITY_DN120720_c0_g1_i1	sp|Q9HEH1|RENT1_NEUCR_Regulator_of_nonsense_transcripts_1_homolog_OS=Neurospora_crassa_(strain_ATCC_24698_/_74-OR23-1A_/_CBS_708.71_/_DSM_1257_/_FGSC_987)_GN=2E4.130_PE=3_SV=1	6e-24
TRINITY_DN120802_c0_g2_i1	12.5855926577164	12.2775853861614	11.6114661745434	17.7069685062511	0	0	TRINITY_DN120802_c0_g2_i1	sp|Q552M6|ZDHC7_DICDI_Putative_ZDHHC-type_palmitoyltransferase_7_OS=Dictyostelium_discoideum_GN=DDB_G0276017_PE=2_SV=1	2e-14
TRINITY_DN12095_c0_g1_i1	5.66750884347929	5.95617612613288	10.8521056341708	6.52939422473792	35.5997914144995	0	-	-	-
TRINITY_DN121129_c0_g1_i1	310.036863617115	305.910591609312	284.934297875222	303.270195874618	311.191840064479	223.243926902708	-	-	-
TRINITY_DN12115_c0_g1_i1	102.796891057912	133.750129241901	123.609465631707	111.0282386454	157.967516368852	28.6209637675501	TRINITY_DN12115_c0_g1_i1	sp|P35057|H4_SOLLC_Histone_H4_OS=Solanum_lycopersicum_PE=3_SV=2	7e-49
TRINITY_DN121201_c0_g1_i1	55.2422922488501	56.0625318477605	47.1979617547701	55.8957778046957	100.884529306975	49.0905152022027	TRINITY_DN121201_c0_g1_i1	sp|O77592|S35A3_CANFA_UDP-N-acetylglucosamine_transporter_OS=Canis_familiaris_GN=SLC35A3_PE=2_SV=1	3e-06
TRINITY_DN121211_c0_g1_i1	10.5427714914896	14.6615263054506	33.404413140427	12.7692510950338	41.4505133617934	0	TRINITY_DN121211_c0_g1_i1	sp|Q06563|SYM1_YEAST_Protein_SYM1_OS=Saccharomyces_cerevisiae_(strain_ATCC_204508_/_S288c)_GN=SYM1_PE=1_SV=1	1e-25
TRINITY_DN121271_c0_g1_i1	8.72096773484479	0	1.09991816993596	7.20846141364713	0	0	-	-	-
TRINITY_DN121278_c1_g1_i1	6.76922949984118	0	3.92027120809098	0	0	0	-	-	-
TRINITY_DN121417_c0_g1_i1	76.0598773499214	58.2564373424243	43.3681600814948	53.078324245032	45.9348453355365	38.6064796860139	-	-	-
TRINITY_DN121429_c0_g1_i1	6.98211680719578	10.2251176629309	22.8900224011929	19.9604576468786	0	46.3933086993723	-	-	-
TRINITY_DN121454_c0_g1_i1	0	4.68584062044608	0	6.59588965093553	0	0	-	-	-
TRINITY_DN121593_c0_g1_i1	26.8044022919636	26.6247561779284	17.3047991176412	26.1357767580877	10.1778912357137	9.61420986073074	TRINITY_DN121593_c0_g1_i1	sp|P50586|TUB_MOUSE_Tubby_protein_OS=Mus_musculus_GN=Tub_PE=1_SV=1	4e-17
TRINITY_DN121618_c0_g1_i1	1.39889533373714	4.81808102111547	0	3.42990125622912	0	0	TRINITY_DN121618_c0_g1_i1	sp|O35710|NOCT_MOUSE_Nocturnin_OS=Mus_musculus_GN=Ccrn4l_PE=1_SV=3	5e-12
TRINITY_DN121633_c0_g1_i1	5.45241350188474	5.66578513642292	0	8.59040762965263	18.2982340241895	0	-	-	-
TRINITY_DN121636_c0_g1_i1	0	2.74581888101773	0	3.73021625289691	0	0	-	-	-
TRINITY_DN121686_c0_g1_i1	7.62755201436005	6.57136640539633	3.47782198874773	2.32353575885171	0	0	-	-	-
TRINITY_DN121697_c0_g1_i1	115.574999865144	151.761542494088	189.072847379515	175.201968324497	134.07959131623	98.4904169676106	-	-	-
TRINITY_DN121715_c0_g2_i1	1.78506911424062	1.54694432032876	3.26485763378136	4.23387082930613	11.8669265061804	0	TRINITY_DN121715_c0_g2_i1	sp|A8CVX7|TTLL6_DANRE_Tubulin_polyglutamylase_ttll6_OS=Danio_rerio_GN=ttll6_PE=2_SV=1	6e-37
TRINITY_DN121793_c0_g1_i1	7.51663187671385	12.0532116454595	12.2490087756031	23.8887318064394	0	0	-	-	-
TRINITY_DN121827_c0_g2_i1	10.5455722050517	13.2690523534247	16.3031605826131	12.8578576864675	0	0	TRINITY_DN121827_c0_g2_i1	sp|Q28BZ1|RBM8A_XENTR_RNA-binding_protein_8A_OS=Xenopus_tropicalis_GN=rbm8a_PE=2_SV=1	6e-25
TRINITY_DN121884_c0_g1_i1	5.46747417199407	4.91851987266657	4.3520304920606	2.01883977710217	0	0	-	-	-
TRINITY_DN12195_c0_g1_i1	169.801107639436	214.272989976657	176.001524847796	154.925038079479	158.855781295358	146.255120319059	TRINITY_DN12195_c0_g1_i1	sp|Q941R4|GONS1_ARATH_GDP-mannose_transporter_GONST1_OS=Arabidopsis_thaliana_GN=GONST1_PE=1_SV=2	4e-07
TRINITY_DN121976_c0_g1_i1	23.9810730859996	23.6614514626625	19.6709271885784	24.4262781925956	0	0	-	-	-
TRINITY_DN122024_c0_g1_i1	5.99390976678943	9.31846755097093	10.9346875697485	7.85590945903142	0	0	TRINITY_DN122024_c0_g1_i1	sp|Q5REY4|RT16_PONAB_28S_ribosomal_protein_S16,_mitochondrial_OS=Pongo_abelii_GN=MRPS16_PE=2_SV=1	3e-10
TRINITY_DN122046_c0_g1_i1	52.9718504963567	64.6340273727425	48.3640081320521	52.5416479331473	62.9589755965391	53.3338460348975	-	-	-
TRINITY_DN122085_c0_g1_i1	29.0833352895517	46.243674000763	59.1426552939218	37.1626122833162	67.197211009312	33.9124090301821	TRINITY_DN122085_c0_g1_i1	sp|Q18786|SMD2_CAEEL_Probable_small_nuclear_ribonucleoprotein_Sm_D2_OS=Caenorhabditis_elegans_GN=snr-4_PE=1_SV=1	1e-38
TRINITY_DN122092_c0_g1_i1	0	1.57212575211822	2.11428058068689	2.16673467951807	0	0	-	-	-
TRINITY_DN122172_c0_g1_i1	74.6106812276106	43.6459106949943	47.7862998183445	69.7994534867377	0	30.1043161772596	-	-	-
TRINITY_DN122271_c0_g1_i1	8.87954320518373	12.5936401751126	9.95934350555724	16.0582542961135	7.32422871561577	0	TRINITY_DN122271_c0_g1_i1	sp|Q9DAA6|EXOS1_MOUSE_Exosome_complex_component_CSL4_OS=Mus_musculus_GN=Exosc1_PE=2_SV=1	1e-32
TRINITY_DN122292_c0_g1_i1	19.4595994912956	27.8834338918207	19.5612362166733	14.9960031755486	41.368378905283	103.133350873704	TRINITY_DN122292_c0_g1_i1	sp|Q9BRU9|UTP23_HUMAN_rRNA-processing_protein_UTP23_homolog_OS=Homo_sapiens_GN=UTP23_PE=1_SV=2	2e-29
TRINITY_DN122311_c0_g1_i1	15.8067230944387	11.6571902811211	0	9.26454439769014	0	0	TRINITY_DN122311_c0_g1_i1	sp|P94400|YCIC_BACSU_Putative_metal_chaperone_YciC_OS=Bacillus_subtilis_(strain_168)_GN=yciC_PE=2_SV=1	8e-06
TRINITY_DN122338_c0_g1_i1	58.2723855342291	59.2923243368561	90.6967730292871	73.4957312036767	15.0839180407483	60.2390384645201	-	-	-
TRINITY_DN122380_c0_g2_i1	35.8372860834965	30.4545588310147	36.1251632869817	33.9467082110297	38.6024320503696	72.4289534185807	-	-	-
TRINITY_DN122412_c0_g1_i1	0	3.84390004429481	1.88577270022313	9.23797007369112	8.55863686529037	0	-	-	-
TRINITY_DN122427_c0_g1_i1	0	9.37552456429334	3.91919281572104	0	0	0	-	-	-
TRINITY_DN122491_c0_g1_i1	43.5968996064477	36.5850847639189	29.4093651500964	30.366263965227	23.1801492858495	13.9761157345359	-	-	-
TRINITY_DN122552_c0_g1_i1	0	8.31452554346079	6.28826502974162	4.22644619552286	0	0	-	-	-
TRINITY_DN122577_c0_g1_i1	2.64289750431325	1.14863257816208	9.07785008253424	4.58659168834389	0	0	-	-	-
TRINITY_DN122583_c0_g1_i1	17.8349669144681	12.1368786848229	21.6903628305449	28.429417409471	5.81124741642106	12.027514690241	-	-	-
TRINITY_DN122589_c0_g1_i1	4.52645736627029	1.56032047387267	15.9081936059074	6.52322797615099	54.1940009502593	0	-	-	-
TRINITY_DN12258_c0_g1_i1	17.0062817412226	13.9770399509396	17.5081189512439	8.89511891826435	18.502036122661	0	-	-	-
TRINITY_DN122599_c0_g1_i1	180.607518149163	181.510358991913	145.614451085101	133.988233839482	135.29116478757	176.646378780639	TRINITY_DN122599_c0_g1_i1	sp|P22983|PPDK_CLOSY_Pyruvate,_phosphate_dikinase_OS=Clostridium_symbiosum_GN=ppdK_PE=1_SV=5	0.0
TRINITY_DN122657_c0_g2_i1	0	5.50407462931849	7.34934211180257	4.76687671676415	0	0	-	-	-
TRINITY_DN122684_c0_g1_i1	3.00548156774261	1.34776994114176	0	3.56094894275139	0	0	-	-	-
TRINITY_DN122684_c1_g1_i1	0	1.6255499717186	0	14.5113548882252	0	0	-	-	-
TRINITY_DN122702_c0_g1_i1	8.83755882805498	8.84517254032813	7.16986645689342	20.0889490874163	0	0	-	-	-
TRINITY_DN122818_c0_g1_i1	1.65064296366148	1.53421826392599	4.2592623655573	0	0	0	TRINITY_DN122818_c0_g1_i1	sp|A0QV09|Y2407_MYCS2_Uncharacterized_oxidoreductase_MSMEG_2407/MSMEI_2346_OS=Mycobacterium_smegmatis_(strain_ATCC_700084_/_mc(2)155)_GN=MSMEG_2407_PE=1_SV=1	5e-14
TRINITY_DN122854_c0_g1_i1	7.00918834652904	1.16983708117704	5.07599783208965	0	17.4029215245641	0	-	-	-
TRINITY_DN122854_c1_g1_i1	8.92115496387762	8.43885546494913	8.80557662059785	6.13079547723925	14.1960095536	0	TRINITY_DN122854_c1_g1_i1	sp|Q9ZS62|PHYB1_SOLLC_Phytochrome_B1_OS=Solanum_lycopersicum_GN=PHYB1_PE=2_SV=1	1e-16
TRINITY_DN12290_c0_g1_i1	15.7991795962328	14.1245258236228	6.82290772766627	19.0143453290694	18.588420780118	24.3039552394081	-	-	-
TRINITY_DN122930_c0_g1_i1	16.105198561169	19.0399473240606	8.53614919112403	17.7557957853674	26.3728533133094	29.8805324803891	TRINITY_DN122930_c0_g1_i1	sp|P61129|ZC3H6_HUMAN_Zinc_finger_CCCH_domain-containing_protein_6_OS=Homo_sapiens_GN=ZC3H6_PE=2_SV=2	6e-07
TRINITY_DN122940_c0_g1_i1	44.121000935758	36.6420313069975	46.9736569662804	45.765076080999	0	115.896842820148	-	-	-
TRINITY_DN122943_c0_g2_i1	8.50997997146795	5.78743080450194	10.9413813523567	13.049953973123	6.13065768777569	36.6614904657683	-	-	-
TRINITY_DN122981_c0_g1_i1	72.8627011483073	42.2261424954703	57.509804354024	33.7630025017237	8.43454182618569	16.4061175608674	-	-	-
TRINITY_DN122997_c0_g1_i1	37.8079941070085	76.8241619690981	57.966521660794	61.6789109380366	46.7400463560681	22.0753455584204	-	-	-
TRINITY_DN123038_c0_g1_i1	39.0230481454091	24.5449872666608	21.4845877580449	10.4737502570831	0	25.3063111101618	-	-	-
TRINITY_DN123079_c0_g1_i1	2.61760940321354	1.18878590905813	15.0446214481332	6.69755138456299	0	0	TRINITY_DN123079_c0_g1_i1	sp|P00052|CYC_VIGRR_Cytochrome_c_OS=Vigna_radiata_var._radiata_PE=1_SV=1	7e-15
TRINITY_DN123087_c0_g1_i1	252.468874082068	297.713573437626	264.674436539213	244.829483050825	305.542050653234	183.879183863681	-	-	-
TRINITY_DN123127_c0_g1_i1	11.4989913993693	13.006721384002	14.2722765029943	17.1204417723567	10.9585475713729	9.76247040461064	TRINITY_DN123127_c0_g1_i1	sp|Q9VAQ7|SLU7_DROME_Pre-mRNA-splicing_factor_Slu7_OS=Drosophila_melanogaster_GN=Slu7_PE=1_SV=2	1e-05
TRINITY_DN123181_c0_g1_i1	2.26791105228997	1.99689135820117	5.85449818811082	4.40615036880448	0	0	-	-	-
TRINITY_DN123184_c0_g1_i1	70.1068246544885	74.3483421962018	79.4328418808107	59.5290275025338	88.2943106422438	89.175241532056	-	-	-
TRINITY_DN123203_c0_g1_i1	118.694098328952	133.900922281358	97.7316310273517	132.668456847046	72.7695493064911	42.0962662642713	TRINITY_DN123203_c0_g1_i1	sp|P09794|AMY_STRLM_Alpha-amylase_OS=Streptomyces_limosus_GN=aml_PE=3_SV=1	3e-06
TRINITY_DN123234_c0_g1_i1	130.078951706474	147.793667652544	113.088969773589	112.858227996254	93.2265064127673	66.808225802847	-	-	-
TRINITY_DN123244_c0_g1_i1	0	1.39583779986653	2.04768160725274	2.01742751765967	0	0	TRINITY_DN123244_c0_g1_i1	sp|Q84J46|PP262_ARATH_Pentatricopeptide_repeat-containing_protein_At3g29290_OS=Arabidopsis_thaliana_GN=EMB2076_PE=2_SV=1	8e-05
TRINITY_DN123276_c0_g1_i1	2.73364561897181	6.0929625797644	8.02033383888751	12.6642065448638	0	0	-	-	-
TRINITY_DN123276_c1_g1_i1	8.25962763557417	3.68192348320023	5.09932177715522	17.6115165249241	0	104.551541056345	-	-	-
TRINITY_DN123306_c0_g1_i1	167.748038791217	164.886047136286	146.39418812962	159.255383227381	135.720750915524	139.471271116862	-	-	-
TRINITY_DN123328_c0_g1_i1	1.32672143801669	8.29191442456747	1.61432781958016	1.60071108470615	0	0	TRINITY_DN123328_c0_g1_i1	sp|B9KFR5|CMOB_CAMLR_tRNA_(mo5U34)-methyltransferase_OS=Campylobacter_lari_(strain_RM2100_/_D67_/_ATCC_BAA-1060)_GN=cmoB_PE=3_SV=1	2e-06
TRINITY_DN123389_c0_g1_i1	24.5773186095608	34.0350191548017	19.4329479231407	27.2216068914096	23.2644674974111	11.7870779360146	TRINITY_DN123389_c0_g1_i1	sp|A8Z325|RL13_STAAT_50S_ribosomal_protein_L13_OS=Staphylococcus_aureus_(strain_USA300_/_TCH1516)_GN=rplM_PE=3_SV=1	6e-20
TRINITY_DN12342_c0_g1_i1	2.8455303793416	3.3219136831851	3.38586842773487	12.4393849924845	0	12.1646849130744	TRINITY_DN12342_c0_g1_i1	sp|Q869L4|FNKA_DICDI_Probable_serine/threonine-protein_kinase_fnkA_OS=Dictyostelium_discoideum_GN=fnkA_PE=3_SV=1	6e-18
TRINITY_DN123521_c0_g1_i1	209.203748664766	161.726510251937	161.390468248839	199.195129989746	154.91130605587	63.3460947240615	TRINITY_DN123521_c0_g1_i1	sp|Q759S7|ERG6_ASHGO_Sterol_24-C-methyltransferase_OS=Ashbya_gossypii_(strain_ATCC_10895_/_CBS_109.51_/_FGSC_9923_/_NRRL_Y-1056)_GN=ERG6_PE=3_SV=1	9e-45
TRINITY_DN123544_c0_g2_i1	37.7353848147473	37.3409742256037	41.0278631354374	30.9548160386756	55.0687888595383	70.3840897936646	-	-	-
TRINITY_DN123562_c0_g1_i1	3.46635049370247	2.96993929205074	10.7942920958239	7.2972702167865	28.1995869730444	0	TRINITY_DN123562_c0_g1_i1	sp|Q8VHI3|OFUT2_MOUSE_GDP-fucose_protein_O-fucosyltransferase_2_OS=Mus_musculus_GN=Pofut2_PE=1_SV=1	5e-21
TRINITY_DN123564_c0_g1_i1	77.5942444609688	73.0029384004377	77.102691551647	72.5970790205036	152.655978884114	17.26568774512	-	-	-
TRINITY_DN123571_c0_g1_i1	7.52699903961731	0.925512183105091	3.84591407548161	5.14010957675198	7.13483759572564	0	TRINITY_DN123571_c0_g1_i1	sp|A3PXS9|Y1918_MYCSJ_Uncharacterized_oxidoreductase_Mjls_1918_OS=Mycobacterium_sp._(strain_JLS)_GN=Mjls_1918_PE=3_SV=1	4e-22
TRINITY_DN123612_c0_g1_i1	246.43212939607	238.99704083274	198.361857076268	231.364959633576	357.875920929526	185.342095634124	TRINITY_DN123612_c0_g1_i1	sp|Q11208|PARP_SARPE_Poly_[ADP-ribose]_polymerase_OS=Sarcophaga_peregrina_PE=1_SV=1	4e-09
TRINITY_DN123735_c0_g1_i1	8.69025236523722	14.5517772993789	0	1.76765255742413	18.248531037323	57.4044156778505	-	-	-
TRINITY_DN123736_c0_g1_i1	6.98655177661078	11.8818665136422	10.3220856778503	10.2837429543034	38.2549307481298	31.4270962049067	-	-	-
TRINITY_DN123753_c0_g1_i1	18.3664963112735	2.27961478759066	0	4.58383000815627	0	0	TRINITY_DN123753_c0_g1_i1	sp|Q13255|GRM1_HUMAN_Metabotropic_glutamate_receptor_1_OS=Homo_sapiens_GN=GRM1_PE=1_SV=3	5e-08
TRINITY_DN123764_c0_g1_i1	9.6876925124409	4.10140618244398	15.5962207942786	5.70923643646549	0	0	-	-	-
TRINITY_DN123764_c1_g1_i1	8.2617627662073	6.15875715315028	1.46269744288397	10.0387372900745	0	0	-	-	-
TRINITY_DN123766_c0_g2_i1	21.6837029012529	31.9363436372645	22.1560502512179	15.1812903254055	0	59.8412632728788	TRINITY_DN123766_c0_g2_i1	sp|O54898|CAC1G_RAT_Voltage-dependent_T-type_calcium_channel_subunit_alpha-1G_OS=Rattus_norvegicus_GN=Cacna1g_PE=2_SV=2	5e-09
TRINITY_DN12376_c0_g1_i1	0	0	4.23322677484589	4.04569390499384	0	0	TRINITY_DN12376_c0_g1_i1	sp|Q5LS56|ACUI_RUEPO_Acrylyl-CoA_reductase_AcuI_OS=Ruegeria_pomeroyi_(strain_ATCC_700808_/_DSM_15171_/_DSS-3)_GN=acuI_PE=2_SV=1	5e-13
TRINITY_DN123785_c1_g1_i1	8.63603908309746	5.0333377856288	1.85919791332675	0	0	0	-	-	-
TRINITY_DN123899_c0_g1_i1	6.92652578189376	9.28468736989546	14.1882814446933	7.54581015493114	12.5676456760522	12.587567115199	TRINITY_DN123899_c0_g1_i1	sp|Q2FVD5|Y2778_STAA8_Uncharacterized_oxidoreductase_SAOUHSC_02778_OS=Staphylococcus_aureus_(strain_NCTC_8325)_GN=SAOUHSC_02778_PE=3_SV=1	3e-17
TRINITY_DN1238_c0_g1_i1	2.64744317920528	1.21206678995274	0	0	0	0	-	-	-
TRINITY_DN123926_c0_g1_i1	11.4558884919026	30.2349902567262	47.3205917861965	31.5906550375302	17.0894353655693	45.131367255406	-	-	-
TRINITY_DN123944_c0_g1_i1	4.90166050401384	4.51057639767822	1.2526269390021	1.28843901180016	0	0	-	-	-
TRINITY_DN12394_c0_g1_i1	31.2123528202445	56.6542671542793	37.2628474502587	36.9481156122917	12.7688534374277	13.4253433246533	-	-	-
TRINITY_DN123957_c0_g1_i1	11.3911197125417	0.913080521226208	4.96073351735519	2.35976387914249	0	0	-	-	-
TRINITY_DN123979_c0_g2_i1	34.5640536167851	24.7452883266582	44.4638924730958	57.9387460303448	53.1513571749312	11.7028635567839	-	-	-
TRINITY_DN123987_c0_g1_i1	39.6612314687948	57.4217010456237	62.0615954901911	55.0974339062832	36.2555586183081	74.7805408751037	TRINITY_DN123987_c0_g1_i1	sp|Q5ZIN1|NUDC_CHICK_Nuclear_migration_protein_nudC_OS=Gallus_gallus_GN=NUDC_PE=2_SV=1	6e-05
TRINITY_DN123997_c0_g1_i1	8.84615132815904	6.64794021403097	5.45216714363115	5.4358373485107	0	0	-	-	-
TRINITY_DN124022_c0_g1_i1	21.7675933516364	21.6922835086132	14.4185074977098	22.7261103680407	56.278115409359	23.3751891851709	-	-	-
TRINITY_DN124035_c0_g2_i1	25.7253911091268	35.1188317269114	22.0969876574884	19.6603214988111	16.3858556570561	31.4854390269575	-	-	-
TRINITY_DN124051_c0_g1_i1	6.66063485224594	0	5.45793670770216	4.10969834077719	0	0	-	-	-
TRINITY_DN124122_c0_g1_i1	30.0578607530777	28.9050291599556	26.3079754753107	32.3148041580668	65.6543970894599	25.7409427253128	TRINITY_DN124122_c0_g1_i1	sp|O15173|PGRC2_HUMAN_Membrane-associated_progesterone_receptor_component_2_OS=Homo_sapiens_GN=PGRMC2_PE=1_SV=1	2e-12
TRINITY_DN124197_c0_g1_i1	73.5292642257486	98.1199741351025	119.583151682779	58.7086852262908	17.3296709806481	18.7884626431138	-	-	-
TRINITY_DN124273_c0_g1_i1	5.89508150237476	11.4781932051958	1.82495483328597	0	0	0	-	-	-
TRINITY_DN124279_c0_g1_i1	6.41871098334087	2.74702017262108	4.12395627703002	13.175111740202	20.088683059707	0	TRINITY_DN124279_c0_g1_i1	sp|Q12236|PKH2_YEAST_Serine/threonine-protein_kinase_PKH2_OS=Saccharomyces_cerevisiae_(strain_ATCC_204508_/_S288c)_GN=PKH2_PE=1_SV=1	7e-05
TRINITY_DN124279_c1_g1_i1	3.9704937856118	1.77886011327316	2.58046102784095	0	0	29.4128759631043	-	-	-
TRINITY_DN124283_c0_g2_i1	18.1561505046567	27.0166467648806	30.1086407675815	32.8179125211834	51.4694371559431	13.8932283271578	-	-	-
TRINITY_DN124287_c0_g1_i1	4.33578743309472	8.44624771722763	13.5838021228477	18.0369659255654	5.49472475505141	19.9854879210175	-	-	-
TRINITY_DN124329_c0_g1_i1	2.71527796025303	14.3747247310947	1.66051401267219	8.17359854990168	0	57.3356855661983	TRINITY_DN124329_c0_g1_i1	sp|Q6AXQ2|EFC11_RAT_EF-hand_calcium-binding_domain-containing_protein_11_OS=Rattus_norvegicus_GN=Efcab11_PE=2_SV=1	1e-09
TRINITY_DN124383_c0_g1_i1	1.40077192657941	10.6563680458346	1.81250797578668	0	17.9601445257445	17.9802664817124	TRINITY_DN124383_c0_g1_i1	sp|A2ZU80|NRT24_ORYSJ_Probable_high-affinity_nitrate_transporter_2.4_OS=Oryza_sativa_subsp._japonica_GN=NRT2.4_PE=2_SV=2	2e-13
TRINITY_DN124496_c0_g1_i1	4.89793701979874	17.0127888542104	10.1901969718715	6.10226509737806	0	0	-	-	-
TRINITY_DN124543_c0_g1_i1	1.98856333188291	7.01089974306733	0	2.46161896260806	0	0	-	-	-
TRINITY_DN124562_c0_g1_i1	16.0293869104748	13.8489760195373	14.2184426282329	20.0333940395581	35.7897239612618	0	TRINITY_DN124562_c0_g1_i1	sp|Q9MA98|ERCC1_ARATH_DNA_excision_repair_protein_ERCC-1_OS=Arabidopsis_thaliana_GN=ERCC1_PE=2_SV=1	1e-40
TRINITY_DN124600_c0_g1_i1	0	1.7373198313589	0	0	0	0	-	-	-
TRINITY_DN124609_c0_g1_i1	12.2005819597551	9.99266976200615	4.85012327366688	5.79571940217731	10.6815761430163	0	TRINITY_DN124609_c0_g1_i1	sp|Q5RFU5|MMAC_DANRE_Methylmalonic_aciduria_and_homocystinuria_type_C_protein_homolog_OS=Danio_rerio_GN=mmachc_PE=3_SV=2	6e-11
TRINITY_DN124647_c0_g1_i1	6.03156920494681	0	3.60605586798648	5.33082018956778	0	0	TRINITY_DN124647_c0_g1_i1	sp|Q24K02|IDE_BOVIN_Insulin-degrading_enzyme_OS=Bos_taurus_GN=IDE_PE=2_SV=1	2e-15
TRINITY_DN124680_c0_g1_i1	0	5.12314662351693	10.0219174701611	18.1015536333604	0	18.4911506449783	-	-	-
TRINITY_DN124680_c1_g1_i1	8.01350640900966	10.8570629814131	6.59727638464804	6.41296942534675	0	0	-	-	-
TRINITY_DN124784_c0_g1_i1	52.9071141185988	52.6025777869208	50.9106828301374	53.5869156873075	66.2656770519374	36.9776524945257	TRINITY_DN124784_c0_g1_i1	sp|Q5RBL0|YIPF1_PONAB_Protein_YIPF1_OS=Pongo_abelii_GN=YIPF1_PE=2_SV=1	6e-24
TRINITY_DN124816_c0_g1_i1	1.74756965899822	4.58744344408026	4.26883021223408	0	0	0	-	-	-
TRINITY_DN124845_c0_g1_i1	57.0584493511332	46.7794541045055	60.385785289721	32.1543503780416	53.4964716870428	25.5721976027011	TRINITY_DN124845_c0_g1_i1	sp|Q8L611|SC31B_ARATH_Protein_transport_protein_SEC31_homolog_B_OS=Arabidopsis_thaliana_GN=SEC31B_PE=1_SV=1	1e-07
TRINITY_DN124929_c0_g1_i1	5.23070485810468	0	0	1.94127265580002	0	0	TRINITY_DN124929_c0_g1_i1	sp|A0K4C9|PRMA_BURCH_Ribosomal_protein_L11_methyltransferase_OS=Burkholderia_cenocepacia_(strain_HI2424)_GN=prmA_PE=3_SV=1	1e-07
TRINITY_DN124938_c0_g1_i1	12.3393519502407	10.9885757822573	11.2247784150999	1.89440062692151	0	20.8271659549921	-	-	-
TRINITY_DN124951_c0_g2_i1	0	1.77815044317335	2.54755439583662	5.35160449153984	0	58.0625497772939	-	-	-
TRINITY_DN125009_c0_g1_i1	31.5945493039758	47.0524879632493	49.2062482377009	55.3858039110777	29.320706061605	20.3694309689763	-	-	-
TRINITY_DN125010_c0_g1_i1	6.18855497163699	3.56438025197367	6.4567514706607	4.77681006469685	0	0	TRINITY_DN125010_c0_g1_i1	sp|P0C6B8|SVEP1_RAT_Sushi,_von_Willebrand_factor_type_A,_EGF_and_pentraxin_domain-containing_protein_1_OS=Rattus_norvegicus_GN=Svep1_PE=1_SV=1	1e-07
TRINITY_DN125029_c0_g2_i1	54.5192228008211	29.2471630237238	28.6846343610348	37.9326989085138	63.7544219095902	62.0545029288979	-	-	-
TRINITY_DN125104_c0_g1_i1	4.83466546451134	8.538086084358	5.40156597260253	13.0426944923265	0	45.4672053767334	-	-	-
TRINITY_DN125201_c0_g1_i1	16.7371324253699	23.7752063164206	22.8176909643427	29.7553115074095	8.27768143753264	16.7934087960835	-	-	-
TRINITY_DN125228_c0_g1_i1	17.1896390376139	13.2341240915439	9.79119014607353	15.0632244692634	32.4412694702369	32.3112812776311	TRINITY_DN125228_c0_g1_i1	sp|Q9FIY7|SM3L3_ARATH_Putative_SWI/SNF-related_matrix-associated_actin-dependent_regulator_of_chromatin_subfamily_A_member_3-like_3_OS=Arabidopsis_thaliana_GN=At5g43530_PE=3_SV=1	7e-06
TRINITY_DN125255_c0_g1_i1	5.82579269939095	9.20491686473135	1.10587406174062	4.31655608194781	0	0	-	-	-
TRINITY_DN125255_c1_g1_i1	1.67451889489571	2.94767520010109	0	2.17087478292651	57.0913566189425	0	-	-	-
TRINITY_DN125349_c0_g1_i1	1.17609043572116	2.02295713031877	2.73283341763572	4.19309818219554	23.3021147125903	0	TRINITY_DN125349_c0_g1_i1	sp|Q9SIC9|PP178_ARATH_Pentatricopeptide_repeat-containing_protein_At2g31400,_chloroplastic_OS=Arabidopsis_thaliana_GN=At2g31400_PE=2_SV=1	6e-05
TRINITY_DN125350_c0_g1_i1	10.8613271766656	17.9483648186821	15.2602257208126	7.50343189853994	0	0	-	-	-
TRINITY_DN125363_c0_g1_i1	16.0580528786906	7.8991261945876	9.88577125791438	15.9664397086159	12.7595048001013	33.9796539879065	TRINITY_DN125363_c0_g1_i1	sp|Q9P2K5|MYEF2_HUMAN_Myelin_expression_factor_2_OS=Homo_sapiens_GN=MYEF2_PE=1_SV=3	2e-09
TRINITY_DN125380_c0_g1_i1	22.9851801153407	21.9922992906059	32.556489214443	44.7781999779468	31.079341756491	10.426378149797	TRINITY_DN125380_c0_g1_i1	sp|Q5FWL4|EST2A_XENLA_Extended_synaptotagmin-2-A_OS=Xenopus_laevis_GN=esyt2-a_PE=2_SV=1	2e-20
TRINITY_DN125386_c0_g1_i1	5.26646205215071	9.0436736872444	7.90061827002054	7.93633574106456	5.84876829866344	0	-	-	-
TRINITY_DN125406_c0_g2_i1	4.05856269271965	3.48892676198886	9.75353050794326	0	0	0	-	-	-
TRINITY_DN125441_c0_g1_i1	16.7576426400891	9.22542731385896	8.08922975509129	7.93173482054197	0	11.5388111690683	-	-	-
TRINITY_DN125449_c0_g1_i1	9.32209644999634	18.3181098812237	6.28252267281756	13.0970048506018	0	21.8390039623617	-	-	-
TRINITY_DN125475_c1_g1_i1	5.59133739998476	4.96366055912145	4.41099579962829	5.31814771892859	5.95205901020444	0	TRINITY_DN125475_c1_g1_i1	sp|Q9ZAU1|DNRU_STRPE_Putative_daunorubicin_C-13_ketoreductase_DnrU_OS=Streptomyces_peucetius_GN=dnrU_PE=3_SV=1	1e-13
TRINITY_DN125504_c0_g1_i1	1.78462764239931	1.59845005930886	0	8.31176714983651	0	0	TRINITY_DN125504_c0_g1_i1	sp|Q9UJT0|TBE_HUMAN_Tubulin_epsilon_chain_OS=Homo_sapiens_GN=TUBE1_PE=2_SV=1	4e-32
TRINITY_DN125631_c0_g2_i1	6.59323276760535	4.67072412677963	7.82283880810869	4.62894013663504	0	0	-	-	-
TRINITY_DN125802_c0_g1_i1	15.4639269599944	15.6613010977454	10.2837425632104	9.78677747666836	25.6435061975709	0	TRINITY_DN125802_c0_g1_i1	sp|O35648|CETN3_MOUSE_Centrin-3_OS=Mus_musculus_GN=Cetn3_PE=2_SV=1	6e-18
TRINITY_DN125825_c0_g1_i1	117.299010858604	89.3955392090175	99.4672103829129	102.874012138028	75.0437497166336	130.240644000474	TRINITY_DN125825_c0_g1_i1	sp|Q4KLH5|AGFG1_RAT_Arf-GAP_domain_and_FG_repeat-containing_protein_1_OS=Rattus_norvegicus_GN=Agfg1_PE=1_SV=1	2e-05
TRINITY_DN125863_c0_g2_i1	12.7772380141499	14.76287899462	16.0515093136044	26.2603407800388	0	0	TRINITY_DN125863_c0_g2_i1	sp|Q9M9Y8|CRTSO_ARATH_Prolycopene_isomerase,_chloroplastic_OS=Arabidopsis_thaliana_GN=CRTISO_PE=2_SV=2	6e-41
TRINITY_DN125864_c0_g1_i1	6.51187369245871	11.1331940556293	9.79634548819071	9.61119004368974	7.85956002359758	0	-	-	-
TRINITY_DN125893_c0_g1_i1	13.0987705966045	27.8861719344063	14.7243084092763	23.2845006723691	84.7632644504653	31.462238989269	-	-	-
TRINITY_DN125933_c0_g2_i1	2.05722030360759	11.7051262696073	3.88950074935159	5.23518210902165	0	0	TRINITY_DN125933_c0_g2_i1	sp|Q5R833|ACO13_PONAB_Acyl-coenzyme_A_thioesterase_13_OS=Pongo_abelii_GN=ACOT13_PE=2_SV=1	5e-08
TRINITY_DN125944_c0_g1_i1	1.61166788541433	0	7.14823017939763	0	0	0	-	-	-
TRINITY_DN125957_c0_g1_i1	9.98091959451341	14.1565141889124	10.0902783124749	15.4924449973721	0	0	TRINITY_DN125957_c0_g1_i1	sp|P0CG22|DR4L1_HUMAN_Putative_dehydrogenase/reductase_SDR_family_member_4-like_2_OS=Homo_sapiens_GN=DHRS4L1_PE=5_SV=1	2e-06
TRINITY_DN125993_c0_g2_i1	13.3605107458972	12.7135252598307	23.6509353978596	14.9378636848545	0	45.6173992570874	TRINITY_DN125993_c0_g2_i1	sp|P37502|YYBB_BACSU_Probable_metallo-hydrolase_YybB_OS=Bacillus_subtilis_(strain_168)_GN=yybB_PE=3_SV=1	9e-05
TRINITY_DN126034_c0_g1_i1	13.3778138769497	14.8572292584444	12.4794277520252	13.617675824013	11.1474423832969	32.622276025267	TRINITY_DN126034_c0_g1_i1	sp|Q15YD8|Y571_PSEA6_UPF0042_nucleotide-binding_protein_Patl_0571_OS=Pseudoalteromonas_atlantica_(strain_T6c_/_ATCC_BAA-1087)_GN=Patl_0571_PE=3_SV=1	7e-05
TRINITY_DN126122_c0_g1_i1	0	5.37887193506681	13.445049795707	4.92579658807371	15.0192446008659	14.2307625118465	TRINITY_DN126122_c0_g1_i1	sp|Q5RDK1|TEX10_PONAB_Testis-expressed_sequence_10_protein_OS=Pongo_abelii_GN=TEX10_PE=2_SV=1	1e-17
TRINITY_DN126122_c1_g1_i1	16.7447954044869	6.82670536028226	12.8608719522386	6.66673303161755	30.5785399472828	0	-	-	-
TRINITY_DN126123_c0_g1_i1	163.895872959745	139.778744350635	134.36070695201	136.010950280838	75.698397971573	106.433072900777	TRINITY_DN126123_c0_g1_i1	sp|Q53B87|NOD2_PANTR_Nucleotide-binding_oligomerization_domain-containing_protein_2_OS=Pan_troglodytes_GN=NOD2_PE=3_SV=1	2e-11
TRINITY_DN126142_c0_g1_i1	2.98298202960385	3.902929905792	5.42199936441961	8.95398830459734	0	0	-	-	-
TRINITY_DN126150_c0_g1_i1	5.20228055184483	19.0432001232793	17.3075692998759	3.88908778674695	21.3241605274542	0	-	-	-
TRINITY_DN126160_c0_g1_i1	96.0099547570475	69.5502025000263	109.048363003464	74.4255924675931	106.129642738278	81.6831672399516	-	-	-
TRINITY_DN126166_c0_g1_i2	3.51753422595874	9.75375964101199	0	10.2863918470855	64.0686074116282	54.0549278123572	-	-	-
TRINITY_DN126221_c0_g1_i1	8.03517835620431	4.11265563920141	25.7168482669446	9.87926556610202	20.8969882609724	0	TRINITY_DN126221_c0_g1_i1	sp|Q96S16|JMJD8_HUMAN_JmjC_domain-containing_protein_8_OS=Homo_sapiens_GN=JMJD8_PE=2_SV=1	4e-09
TRINITY_DN12622_c0_g1_i1	46.1255605340377	45.2141312372397	41.4662980639173	45.8933701435769	94.236204362923	66.6566785869612	TRINITY_DN12622_c0_g1_i1	sp|Q6AYS7|ACY1A_RAT_Aminoacylase-1A_OS=Rattus_norvegicus_GN=Acy1a_PE=1_SV=1	6e-129
TRINITY_DN126236_c0_g1_i1	65.1102146279563	49.2062488026907	58.3920933799804	21.8867400508552	43.3168975161347	99.5803969201038	-	-	-
TRINITY_DN126262_c0_g1_i1	5.33782658282876	1.65882349345631	0	2.12453285485414	0	0	TRINITY_DN126262_c0_g1_i1	sp|Q21313|EPI1_CAEEL_Laminin-like_protein_epi-1_OS=Caenorhabditis_elegans_GN=epi-1_PE=1_SV=1	6e-05
TRINITY_DN126274_c0_g1_i1	2.33212630426568	4.08601611587027	4.67337740250153	1.51296409442772	8.01076250143629	0	-	-	-
TRINITY_DN126311_c0_g1_i1	0.877117469377632	5.46629207082598	6.51609438044967	0	21.0925877423302	0	-	-	-
TRINITY_DN126324_c0_g1_i1	48.3598117210446	43.4072747252857	37.5045392545664	41.9786030814565	37.8304701278995	16.2351227376314	-	-	-
TRINITY_DN126330_c0_g1_i1	22.9701498217342	47.2842921291935	30.2286638596549	38.1007505315522	23.4485120269384	0	-	-	-
TRINITY_DN126330_c0_g2_i1	16.7096896176685	26.9105536876606	16.7319138890744	23.571970794792	0	71.1210600817837	-	-	-
TRINITY_DN126334_c0_g1_i1	0.789583188719808	9.09012902743757	8.66566015735135	5.77787321212013	22.2378815407339	0	-	-	-
TRINITY_DN126364_c0_g1_i1	1.15055527239833	3.02575163540183	2.91276087607601	5.84038724290141	7.77218726209881	0	-	-	-
TRINITY_DN126364_c1_g1_i1	1.37003225576957	2.49798091351931	1.70989580884213	1.66469779675434	0	0	-	-	-
TRINITY_DN126403_c0_g1_i1	28.473826709816	21.4721995993133	12.7211030671529	10.4447526151132	0	20.2836699205664	-	-	-
TRINITY_DN126429_c0_g1_i1	27.6946937131074	19.6574146784528	22.5222320664525	8.45861312938068	0	31.7927516473997	-	-	-
TRINITY_DN126433_c0_g1_i1	4.36075759346468	6.63191682328506	2.59837239958183	8.83009295083634	13.7513717585997	0	TRINITY_DN126433_c0_g1_i1	sp|C4YFX2|TUP1_CANAW_Transcriptional_repressor_TUP1_OS=Candida_albicans_(strain_WO-1)_GN=TUP1_PE=3_SV=1	6e-09
TRINITY_DN126523_c0_g1_i1	10.881030726476	10.5214809863415	3.4143064919677	6.5753059494205	25.3979059445668	0	-	-	-
TRINITY_DN126572_c0_g1_i1	23.0856784123783	33.0973159151654	13.7251523202924	17.4785917337236	12.5675509263495	12.4943802971501	-	-	-
TRINITY_DN126659_c0_g1_i1	5.34946348355103	12.1255395794383	12.7307475885165	13.5020703445608	0	0	-	-	-
TRINITY_DN126668_c0_g1_i1	25.4541309638432	18.6402908524872	28.9275034927922	30.6664967882136	32.0955142696599	0	-	-	-
TRINITY_DN126710_c0_g1_i1	0	1.22204670647456	3.13922904497765	0	0	0	-	-	-
TRINITY_DN126722_c0_g1_i1	130.501912781986	142.109940066377	107.198933280351	130.450291916216	155.556682375623	48.4207898718081	-	-	-
TRINITY_DN12674_c0_g1_i1	21.1560616968114	35.1456343529061	29.6927003784147	23.4077611941616	0	71.6214515007313	TRINITY_DN12674_c0_g1_i1	sp|Q8C8R3|ANK2_MOUSE_Ankyrin-2_OS=Mus_musculus_GN=Ank2_PE=1_SV=2	5e-06
TRINITY_DN126824_c0_g1_i1	12.5854009482318	9.12878898571933	18.0738206685574	11.226657749165	0	0	TRINITY_DN126824_c0_g1_i1	sp|Q3T116|ICT1_BOVIN_Peptidyl-tRNA_hydrolase_ICT1,_mitochondrial_OS=Bos_taurus_GN=ICT1_PE=2_SV=1	2e-15
TRINITY_DN126833_c0_g1_i1	12.5553484614196	8.72503007729345	15.1869725388021	15.9174859464805	0	10.7888435871078	-	-	-
TRINITY_DN126835_c0_g1_i1	0	2.13878662682181	4.70302494808506	1.48021546559852	7.9074537423329	0	-	-	-
TRINITY_DN126851_c0_g1_i1	5.85402867133317	2.57476583021135	6.02311324463366	1.15920317438581	0	0	-	-	-
TRINITY_DN126915_c0_g1_i1	185.788004572768	184.62684371363	204.628048040786	204.426412071408	202.494967669051	228.725507019669	TRINITY_DN126915_c0_g1_i1	sp|P51260|ATPE_PORPU_ATP_synthase_epsilon_chain,_chloroplastic_OS=Porphyra_purpurea_GN=atpE_PE=3_SV=1	1e-40
TRINITY_DN126934_c0_g2_i1	12.1987472189834	13.7043114759061	1.62711023189181	1.5607851487616	0	15.7320070718339	-	-	-
TRINITY_DN126936_c0_g1_i1	7.03559295286656	6.02536751491909	0	4.40715578796264	0	0	-	-	-
TRINITY_DN126942_c0_g1_i1	0	1.52499197425018	0	0	0	0	TRINITY_DN126942_c0_g1_i1	sp|Q869L4|FNKA_DICDI_Probable_serine/threonine-protein_kinase_fnkA_OS=Dictyostelium_discoideum_GN=fnkA_PE=3_SV=1	3e-06
TRINITY_DN126943_c0_g1_i1	7.67520127175223	10.782123091305	44.7659000488105	30.3052290607072	26.225066336656	22.9728970164949	TRINITY_DN126943_c0_g1_i1	sp|Q8Z9R5|YAAA_SALTI_UPF0246_protein_YaaA_OS=Salmonella_typhi_GN=yaaA_PE=3_SV=1	7e-53
TRINITY_DN126948_c0_g2_i1	15.8703767186285	12.5285043745414	16.9054287054249	5.03747142644208	0	0	-	-	-
TRINITY_DN126976_c0_g1_i1	6.99515845241617	7.05762229400712	1.40382117688811	2.68522241100731	14.3489310617579	14.3503657364453	-	-	-
TRINITY_DN126980_c0_g1_i1	33.8704898785171	45.396973371701	41.1949166666172	26.053130981038	32.4529372193324	62.2112086380121	-	-	-
TRINITY_DN126994_c0_g1_i1	6.90318177697597	2.70630003105036	0.906253575663841	3.59085371771177	0	9.64079323724883	-	-	-
TRINITY_DN127035_c0_g1_i1	5.78499098077286	0	5.33141028304916	0	0	0	-	-	-
TRINITY_DN127035_c1_g1_i1	6.62231320632659	5.74180485870416	6.93595672107195	1.37386580402132	0	0	TRINITY_DN127035_c1_g1_i1	sp|Q8RWS8|PP199_ARATH_Pentatricopeptide_repeat-containing_protein_At2g41720_OS=Arabidopsis_thaliana_GN=EMB2654_PE=2_SV=1	1e-05
TRINITY_DN127035_c2_g1_i1	2.60573219060211	3.28839088042618	3.20382293412762	3.1047053578944	0	0	TRINITY_DN127035_c2_g1_i1	sp|Q9LYZ9|PP362_ARATH_Pentatricopeptide_repeat-containing_protein_At5g02860_OS=Arabidopsis_thaliana_GN=At5g02860_PE=2_SV=1	3e-05
TRINITY_DN127080_c0_g1_i1	3.01670602305963	3.55102318491166	2.40436977712035	8.31371353820678	0	13.6240200110404	TRINITY_DN127080_c0_g1_i1	sp|Q54JC0|CMBB_DICDI_Calmodulin-binding_protein_CmbB_OS=Dictyostelium_discoideum_GN=cmbB_PE=1_SV=1	2e-06
TRINITY_DN127127_c0_g1_i1	3.09320215761787	2.7680378594647	3.88275337690844	10.7964801393577	0	41.5186029016134	-	-	-
TRINITY_DN127127_c0_g3_i1	8.19030980615431	6.25840825353924	1.16544699559015	5.75117321072635	0	0	-	-	-
TRINITY_DN127146_c0_g2_i1	9.08154222385278	2.25976658154722	11.0355411656494	1.59977897736161	0	0	-	-	-
TRINITY_DN127163_c0_g1_i1	2.33766697838416	2.06426663931549	4.46873431220631	7.26102195588758	0	0	-	-	-
TRINITY_DN127165_c0_g1_i1	7.74264048322963	5.69461555652512	16.5555200619014	4.39379853664682	29.9547665597296	16.1853217476386	-	-	-
TRINITY_DN127191_c0_g1_i1	0	1.16779367085704	3.18242657420037	4.67987976273271	0	0	-	-	-
TRINITY_DN127207_c0_g1_i1	12.7081145943483	8.98213366418796	4.06551037863134	19.3237058756632	16.5013871277991	0	-	-	-
TRINITY_DN127276_c0_g1_i1	5.84301145126889	5.9156543682983	20.0819142280826	15.7542302050514	19.5417200977544	38.9408150776274	TRINITY_DN127276_c0_g1_i1	sp|Q86V88|MGDP1_HUMAN_Magnesium-dependent_phosphatase_1_OS=Homo_sapiens_GN=MDP1_PE=1_SV=1	5e-23
TRINITY_DN127289_c0_g1_i1	22.1036479275499	1.9391987071936	8.08600694486642	5.1170638872984	0	0	TRINITY_DN127289_c0_g1_i1	sp|Q12955|ANK3_HUMAN_Ankyrin-3_OS=Homo_sapiens_GN=ANK3_PE=1_SV=3	3e-05
TRINITY_DN127322_c0_g1_i1	33.7471538516091	35.3077919463896	35.6361296608502	36.6642667712116	23.3085396448069	0	TRINITY_DN127322_c0_g1_i1	sp|Q498U3|S2540_RAT_Solute_carrier_family_25_member_40_OS=Rattus_norvegicus_GN=Slc25a40_PE=2_SV=2	2e-49
TRINITY_DN127360_c0_g1_i1	1.24208440069665	1.09690069329035	2.96653374087159	4.35204625035649	0	0	TRINITY_DN127360_c0_g1_i1	sp|Q869L4|FNKA_DICDI_Probable_serine/threonine-protein_kinase_fnkA_OS=Dictyostelium_discoideum_GN=fnkA_PE=3_SV=1	1e-08
TRINITY_DN127366_c0_g1_i1	0	0	9.45568315233458	0	0	29.1710507217737	-	-	-
TRINITY_DN127387_c0_g1_i1	12.3340353872099	14.3986990874984	14.6292936320023	15.8767132993699	5.43696804346113	30.8478246578181	-	-	-
TRINITY_DN127392_c0_g1_i1	6.81880530254698	1.00094716498624	11.5664317506722	1.42843557332942	0	0	-	-	-
TRINITY_DN127399_c0_g1_i1	8.43108881841892	19.3368647338246	15.3647629995184	15.1697255882138	0	0	TRINITY_DN127399_c0_g1_i1	sp|Q9VU84|DBNL_DROME_Drebrin-like_protein_OS=Drosophila_melanogaster_GN=Abp1_PE=1_SV=1	6e-05
TRINITY_DN127405_c0_g1_i1	158.528450887713	145.512444395069	103.950834424631	124.330267636208	108.084834435329	139.947504617777	TRINITY_DN127405_c0_g1_i1	sp|P54644|KRAC_DICDI_RAC_family_serine/threonine-protein_kinase_homolog_OS=Dictyostelium_discoideum_GN=pkbA_PE=1_SV=1	2e-08
TRINITY_DN127421_c0_g1_i1	11.5011332803364	6.75184875664057	2.52613495105742	4.94610879419107	0	0	-	-	-
TRINITY_DN127421_c1_g1_i1	2.86688708594009	0	1.76504634462408	0	0	0	-	-	-
TRINITY_DN127437_c0_g1_i1	35.8530460882046	64.2027041141806	40.8616917753859	35.5588559386599	56.0561078323103	42.3074744861674	TRINITY_DN127437_c0_g1_i1	sp|P56589|PEX3_HUMAN_Peroxisomal_biogenesis_factor_3_OS=Homo_sapiens_GN=PEX3_PE=1_SV=1	1e-11
TRINITY_DN127440_c0_g1_i1	0	7.77675119154863	0	4.0614559449211	0	0	-	-	-
TRINITY_DN127440_c1_g1_i1	1.68467139717908	4.20768029205296	0	0	0	0	-	-	-
TRINITY_DN127491_c0_g1_i1	24.1188865541623	10.0216528739636	29.8392677524016	14.6279061706355	0	40.2196204883831	-	-	-
TRINITY_DN127511_c0_g1_i1	16.3962074835006	29.3568744352099	26.4992779945523	12.2467835793769	9.1791616916104	0	-	-	-
TRINITY_DN127524_c0_g1_i1	3.90540976565479	0	0	0	0	0	-	-	-
TRINITY_DN127524_c1_g1_i1	0	0	9.97798452351174	1.62456320410949	0	0	-	-	-
TRINITY_DN127558_c0_g1_i1	0	4.28030493406858	7.03025009672235	5.6673584727804	0	0	-	-	-
TRINITY_DN127585_c0_g1_i1	15.4626781482108	6.24980314209261	5.76818557556522	8.8200121736521	6.22545250931399	36.0227600342098	TRINITY_DN127585_c0_g1_i1	sp|P9WLZ2|Y1367_MYCTO_Uncharacterized_protein_MT1414_OS=Mycobacterium_tuberculosis_(strain_CDC_1551_/_Oshkosh)_GN=MT1414_PE=4_SV=1	8e-07
TRINITY_DN1276_c0_g1_i1	16.9895962657279	0	0	5.08541574129775	15.4056429119815	0	-	-	-
TRINITY_DN127704_c0_g1_i1	5.66981610762853	5.1009606126296	0	2.09443795255295	0	0	-	-	-
TRINITY_DN127729_c0_g1_i1	16.037877480536	19.3207372349956	25.0038066575628	23.2659366710379	0	0	TRINITY_DN127729_c0_g1_i1	sp|Q9D2C6|RPC8_MOUSE_DNA-directed_RNA_polymerase_III_subunit_RPC8_OS=Mus_musculus_GN=Polr3h_PE=2_SV=2	2e-35
TRINITY_DN127751_c0_g1_i1	204.322657778411	218.624350412577	201.604708250464	197.844618429294	132.160891790364	139.625885307427	-	-	-
TRINITY_DN127797_c0_g2_i1	20.7623889703062	17.9554192980687	11.6961694431241	19.8284681855199	16.5194888328925	10.2783109395645	TRINITY_DN127797_c0_g2_i1	sp|Q5UNT8|YL678_MIMIV_Putative_SET_domain-containing_protein_L678_OS=Acanthamoeba_polyphaga_mimivirus_GN=MIMI_L678_PE=3_SV=1	6e-09
TRINITY_DN127827_c0_g1_i1	24.2010090920804	28.6848596506763	33.9156774789921	48.6648652523471	36.461336924863	51.113391518673	TRINITY_DN127827_c0_g1_i1	sp|Q6Q3F5|SIDT1_RAT_SID1_transmembrane_family_member_1_OS=Rattus_norvegicus_GN=Sidt1_PE=2_SV=2	9e-05
TRINITY_DN127856_c0_g1_i1	6.28683240880012	9.26351062903599	0	0	0	54.906131922413	-	-	-
TRINITY_DN127886_c0_g1_i1	12.9738165146451	12.0456464580874	4.79970183469991	16.9771042867498	0	0	-	-	-
TRINITY_DN127886_c1_g1_i1	6.09429938345021	8.28547302611464	21.3722906712458	1.90659939045734	0	0	-	-	-
TRINITY_DN127910_c0_g1_i1	4.3946462950692	0	0	5.46151662388415	0	0	-	-	-
TRINITY_DN127932_c0_g2_i1	0	2.43932179247361	3.44127372134734	0	0	0	-	-	-
TRINITY_DN127983_c0_g1_i1	41.4123200768889	56.4109578883958	32.9880127031391	20.9632891396963	17.4205810643785	0	-	-	-
TRINITY_DN127990_c0_g1_i1	11.9775313495828	3.50275983434195	10.8636579536568	4.70147774527347	0	0	-	-	-
TRINITY_DN1279_c0_g1_i1	0	5.30032296474443	0	4.91118175718588	0	0	-	-	-
TRINITY_DN128068_c0_g1_i1	1.97865856685605	7.61645597599615	3.62841602048289	2.35547231836086	0	0	TRINITY_DN128068_c0_g1_i1	sp|Q84J46|PP262_ARATH_Pentatricopeptide_repeat-containing_protein_At3g29290_OS=Arabidopsis_thaliana_GN=EMB2076_PE=2_SV=1	6e-06
TRINITY_DN128089_c1_g1_i1	1.56834289196013	7.1703285480171	3.65884350427893	0	0	0	-	-	-
TRINITY_DN128092_c0_g1_i1	0	6.22537707228387	10.6934046971041	10.7669918721735	0	0	TRINITY_DN128092_c0_g1_i1	sp|Q9H0W8|SMG9_HUMAN_Protein_SMG9_OS=Homo_sapiens_GN=SMG9_PE=1_SV=1	3e-05
TRINITY_DN128109_c0_g1_i1	9.73324579113695	25.860377858823	15.4727176607728	22.0786212358158	8.18120368079997	16.7366741584634	-	-	-
TRINITY_DN12811_c0_g1_i1	12.9815652230035	20.1976725865252	24.927573880732	32.840814809507	21.5407493238904	21.3648268284235	-	-	-
TRINITY_DN128141_c0_g2_i1	0	8.833042213512	2.04783413216745	6.17346134151463	0	0	-	-	-
TRINITY_DN128165_c0_g1_i1	0	2.87347563413942	3.76279211925994	3.90110528480956	10.8094476345545	0	TRINITY_DN128165_c0_g1_i1	sp|Q07970|ATK1_ARATH_Kinesin-1_OS=Arabidopsis_thaliana_GN=ATK1_PE=2_SV=1	3e-08
TRINITY_DN128167_c0_g1_i1	15.0920861635988	14.7254029765944	14.3985860949307	12.9404849341577	27.896694733182	21.3366352674747	TRINITY_DN128167_c0_g1_i1	sp|Q49117|Y182_METEA_Uncharacterized_oxidoreductase_MexAM1_META1p0182_OS=Methylobacterium_extorquens_(strain_ATCC_14718_/_DSM_1338_/_AM1)_GN=MexAM1_META1p0182_PE=3_SV=2	3e-29
TRINITY_DN128203_c0_g1_i1	3.65003113109068	7.80496448206933	1.53210452366677	3.07269629219596	0	0	-	-	-
TRINITY_DN128203_c1_g1_i1	0	0	6.41751629138443	0	12.3016652132009	0	-	-	-
TRINITY_DN128212_c0_g1_i1	0	0	0	2.52408062780818	0	0	TRINITY_DN128212_c0_g1_i1	sp|Q9UKP4|ATS7_HUMAN_A_disintegrin_and_metalloproteinase_with_thrombospondin_motifs_7_OS=Homo_sapiens_GN=ADAMTS7_PE=1_SV=2	9e-07
TRINITY_DN128253_c0_g1_i1	10.737143982845	3.01521358387893	10.1741233192381	7.57497214426347	0	12.0795038656066	-	-	-
TRINITY_DN128358_c0_g1_i1	23.0185821178663	11.1385874327122	15.2369265095169	11.6084108920187	15.1750898141336	0	TRINITY_DN128358_c0_g1_i1	sp|E0X9C7|TODS_PSEPT_Sensor_histidine_kinase_TodS_OS=Pseudomonas_putida_(strain_DOT-T1E)_GN=todS_PE=1_SV=1	2e-05
TRINITY_DN128390_c0_g2_i1	46.8521327303612	42.0460517062942	47.8181511428308	54.2983294985075	100.40872788359	63.2110160197773	-	-	-
TRINITY_DN12845_c0_g1_i1	135.877732944504	123.56064661906	120.21452733053	108.889791047197	190.906839906921	118.682402799842	-	-	-
TRINITY_DN128486_c0_g1_i1	0	2.18227488664657	4.74595205475629	7.92527049095462	0	0	TRINITY_DN128486_c0_g1_i1	sp|P34815|UNC18_CAEEL_Putative_acetylcholine_regulator_unc-18_OS=Caenorhabditis_elegans_GN=unc-18_PE=2_SV=3	8e-20
TRINITY_DN128499_c0_g1_i1	3.30606853893717	11.8071759045553	13.8290803237985	10.7768720489008	0	15.0791457082288	-	-	-
TRINITY_DN128608_c0_g1_i1	0	3.11953682368622	4.55569494952468	8.77768708846638	0	0	-	-	-
TRINITY_DN128637_c0_g1_i1	4.09623158134458	4.7898902873461	4.83461190207042	6.32647034714842	0	0	-	-	-
TRINITY_DN128679_c0_g1_i1	8.17309442944336	7.76231718420474	10.9922166697409	7.16277365252702	15.5831136169024	0	-	-	-
TRINITY_DN128679_c0_g2_i1	3.65823818712533	7.63402884204556	8.99401084698393	7.06071796860442	25.7100250007093	10.0651869569805	-	-	-
TRINITY_DN128679_c1_g1_i1	11.4726860229411	0	9.75757530378956	0	0	0	-	-	-
TRINITY_DN128731_c0_g2_i1	33.832633330608	33.1123381331788	36.2444996047094	28.4993085422003	31.8301203525868	0	-	-	-
TRINITY_DN128772_c0_g1_i1	3.04618810665179	1.38842125570197	0	1.99793463148129	0	0	-	-	-
TRINITY_DN128781_c0_g1_i1	6.97952872915359	14.2164220285771	11.8709539263322	8.73359768600794	21.8450898806358	31.5892416198275	-	-	-
TRINITY_DN128788_c0_g1_i1	2.67131033500535	14.9345705750028	15.7746320726208	10.4144289155036	8.84585479720304	0	TRINITY_DN128788_c0_g1_i1	sp|Q3T0F2|TPPC2_BOVIN_Trafficking_protein_particle_complex_subunit_2_OS=Bos_taurus_GN=TRAPPC2_PE=2_SV=1	2e-37
TRINITY_DN12894_c0_g2_i1	32.7593444058733	25.6221814565763	23.6167665191287	24.995107776933	15.9187757182038	20.0388831592734	TRINITY_DN12894_c0_g2_i1	sp|O88427|CAC1H_MOUSE_Voltage-dependent_T-type_calcium_channel_subunit_alpha-1H_OS=Mus_musculus_GN=Cacna1h_PE=2_SV=3	2e-06
TRINITY_DN128957_c0_g1_i1	0	0	0	2.30651211123081	0	0	-	-	-
TRINITY_DN128957_c2_g1_i1	0	0	6.01203993582575	1.98154420458019	0	0	-	-	-
TRINITY_DN128990_c0_g1_i1	0	1.72812940113393	6.40045823470692	0	0	0	-	-	-
TRINITY_DN129007_c0_g2_i1	0	0.862822922486854	5.26226950252285	3.89091091459542	0	14.6251807283374	-	-	-
TRINITY_DN129061_c0_g1_i1	1.8326616688275	1.64398346458833	0	0	0	0	-	-	-
TRINITY_DN129081_c0_g1_i1	0	5.84507313660268	8.32088129771605	23.1397203135953	34.6783460445099	0	TRINITY_DN129081_c0_g1_i1	sp|P63171|DYLT1_BOVIN_Dynein_light_chain_Tctex-type_1_OS=Bos_taurus_GN=DYNLT1_PE=1_SV=1	1e-18
TRINITY_DN129150_c0_g1_i1	27.9730950366926	24.061088847754	20.5131252468183	26.9481119341601	11.403776424042	0	-	-	-
TRINITY_DN129171_c0_g2_i1	8.69708707837679	0	9.73586647390191	7.38211615386901	0	0	-	-	-
TRINITY_DN129184_c0_g1_i1	2.14724343239831	1.8985959764055	1.25468478866218	2.44926471357741	0	0	-	-	-
TRINITY_DN129222_c0_g1_i1	2.86430575823187	11.2726092383591	3.41823009234123	1.70733868667563	8.71127863623098	0	-	-	-
TRINITY_DN129345_c0_g1_i1	1.55936427275327	0	7.28828680067386	6.96576386311059	45.4475431030081	0	-	-	-
TRINITY_DN12949_c0_g2_i1	19.7620873565347	10.2278267866045	24.3226171971262	11.7296291561462	5.25805804543837	0	-	-	-
TRINITY_DN129517_c0_g1_i1	4.30158484096083	2.7677989892518	1.2610232294421	2.4072248194029	0	0	-	-	-
TRINITY_DN129517_c1_g1_i1	7.50288144642714	13.0504762761952	8.36286522329309	30.5175900216449	10.5046964957643	0	TRINITY_DN129517_c1_g1_i1	sp|A1JRI8|DTPB_YERE8_Dipeptide_and_tripeptide_permease_B_OS=Yersinia_enterocolitica_serotype_O:8_/_biotype_1B_(strain_NCTC_13174_/_8081)_GN=dtpB_PE=3_SV=1	2e-06
TRINITY_DN129557_c0_g1_i1	96.9323723675975	88.4329009267217	110.902347038085	102.811548055955	139.067824768025	144.143565373682	-	-	-
TRINITY_DN129569_c0_g1_i1	1.06559826924835	1.86136692588815	7.94755801863713	2.60387046662423	0	0	TRINITY_DN129569_c0_g1_i1	sp|Q08DV6|ASB3_BOVIN_Ankyrin_repeat_and_SOCS_box_protein_3_OS=Bos_taurus_GN=ASB3_PE=2_SV=1	3e-11
TRINITY_DN129671_c0_g1_i1	30.6131830520096	12.6483385619745	24.7599316858273	23.7259932758272	5.52351061708922	0	-	-	-
TRINITY_DN129688_c0_g1_i1	9.02911508008016	0	0	0	0	0	-	-	-
TRINITY_DN1297_c0_g1_i1	13.2453183218846	12.1216216452442	9.41542729281825	11.6041096637452	0	37.4551163004699	TRINITY_DN1297_c0_g1_i1	sp|Q12955|ANK3_HUMAN_Ankyrin-3_OS=Homo_sapiens_GN=ANK3_PE=1_SV=3	6e-07
TRINITY_DN129802_c0_g1_i1	0	0	0	2.03445116528058	0	0	-	-	-
TRINITY_DN129802_c1_g1_i1	5.09866427554877	2.25389893430793	0	8.22664246673739	0	0	-	-	-
TRINITY_DN129851_c0_g1_i1	25.154487689337	36.3071630306733	26.9312582335335	58.9026078632922	23.2917418760974	73.7237000673542	-	-	-
TRINITY_DN129875_c0_g1_i1	15.0322633539341	8.3326085391174	13.6750895209898	19.9595730713693	21.8546325292581	0	-	-	-
TRINITY_DN12997_c0_g1_i1	9.97539242106286	3.45894016378599	0	2.47442194438797	27.8816656255883	0	-	-	-
TRINITY_DN130037_c1_g1_i1	2.08266906265566	0	2.60113928398056	0	0	0	TRINITY_DN130037_c1_g1_i1	sp|P0A971|CSPD_SHIFL_Cold_shock-like_protein_CspD_OS=Shigella_flexneri_GN=cspD_PE=3_SV=1	5e-08
TRINITY_DN130091_c0_g1_i1	1.64422272102737	2.92648399978563	0	1.91963922578894	0	0	-	-	-
TRINITY_DN130291_c0_g1_i1	21.4254546997203	26.9748074614166	23.3784459276656	25.5049785506373	31.9890697465884	11.4248585597096	-	-	-
TRINITY_DN130309_c0_g1_i1	92.9657431481807	83.9118408450751	83.8061310481458	59.8338354660646	143.686105749946	77.1528589713642	TRINITY_DN130309_c0_g1_i1	sp|Q08935|ROC1_NICSY_29_kDa_ribonucleoprotein_A,_chloroplastic_OS=Nicotiana_sylvestris_PE=2_SV=1	1e-07
TRINITY_DN130422_c0_g1_i1	0	11.4434338297609	2.00222423591532	1.952877674208	0	0	-	-	-
TRINITY_DN130431_c0_g1_i1	3.78873429327004	3.27194758707843	1.13657773930114	5.72675473742222	11.6315366616076	0	TRINITY_DN130431_c0_g1_i1	sp|P9WQE7|PPSA_MYCTU_Phthiocerol_synthesis_polyketide_synthase_type_I_PpsA_OS=Mycobacterium_tuberculosis_(strain_ATCC_25618_/_H37Rv)_GN=ppsA_PE=1_SV=1	5e-51
TRINITY_DN130472_c0_g1_i1	10.3109643480979	3.56851218611635	0	3.74110829377688	0	0	-	-	-
TRINITY_DN1304_c0_g1_i1	10.2768569356729	4.3998661269726	13.953773976098	6.18262934633815	18.2006734137125	12.1329166796486	-	-	-
TRINITY_DN130506_c0_g1_i1	3.00013125304195	5.19521949269211	5.96102488637992	1.15426953101681	0	11.2176312533713	-	-	-
TRINITY_DN130558_c0_g1_i1	13.7345325751969	11.0417917856915	21.5176790688649	14.5088896777894	42.2143764406336	0	-	-	-
TRINITY_DN130567_c0_g2_i1	5.98985349110986	7.99632092259359	1.7350038831803	7.21324923901323	0	0	-	-	-
TRINITY_DN130570_c0_g1_i1	9.33490520869494	15.3401664127172	12.7839565233571	17.4476299796482	58.2736704797317	11.3087880681225	-	-	-
TRINITY_DN130576_c1_g1_i1	0	1.09699496894338	6.15926852592932	7.18721468331226	0	0	-	-	-
TRINITY_DN130582_c0_g1_i1	2.70656665427119	1.54799176332041	4.64483792981189	9.08036820377799	0	0	-	-	-
TRINITY_DN13066_c0_g1_i1	12.3439347519696	17.2036120299979	20.4956904123785	21.4545524083559	0	0	-	-	-
TRINITY_DN130693_c0_g1_i1	2.13312173374352	0	9.46193420046067	7.353024253853	0	0	-	-	-
TRINITY_DN130697_c0_g1_i1	12.3124680701917	14.4365643540792	16.4491120857281	15.1506927135253	41.0563094799371	42.4512619924778	TRINITY_DN130697_c0_g1_i1	sp|Q9FMR5|VA714_ARATH_Vesicle-associated_membrane_protein_714_OS=Arabidopsis_thaliana_GN=VAMP714_PE=1_SV=1	3e-07
TRINITY_DN1306_c0_g1_i1	5.92686477481559	4.05263732929299	5.20419131283747	0	0	0	-	-	-
TRINITY_DN1306_c1_g1_i1	6.60919798246598	3.53800157722853	0	1.73815381712376	0	0	-	-	-
TRINITY_DN13071_c0_g1_i1	5.49686107587733	0	0	0	0	0	TRINITY_DN13071_c0_g1_i1	sp|Q9CAM8|PP100_ARATH_Pentatricopeptide_repeat-containing_protein_At1g63150_OS=Arabidopsis_thaliana_GN=At1g63150_PE=2_SV=1	6e-05
TRINITY_DN130824_c0_g1_i1	94.9437064306384	74.0710086736258	98.1545768446281	80.6240152732073	66.9714224679393	32.5230607125764	-	-	-
TRINITY_DN13084_c0_g1_i1	47.4777395065367	45.5725262052103	66.6095347539175	64.0420544112243	59.2236445339948	41.3809141930893	-	-	-
TRINITY_DN13099_c0_g2_i1	6.14180823389593	4.02906783765688	1.94739276576576	17.6024903099819	0	0	-	-	-
TRINITY_DN131005_c0_g1_i1	100.735584102122	67.5265316509601	58.3416892546525	74.6771655813231	56.8244963374239	113.730108694223	-	-	-
TRINITY_DN131020_c0_g1_i1	0	0	8.70742642575279	3.56953770368492	0	0	TRINITY_DN131020_c0_g1_i1	sp|O18964|SYNJ1_BOVIN_Synaptojanin-1_(Fragment)_OS=Bos_taurus_GN=SYNJ1_PE=1_SV=2	4e-12
TRINITY_DN131055_c0_g1_i1	41.0302795258722	22.8630691301029	47.1503945928557	30.5407734728582	59.561300890942	20.791346502864	TRINITY_DN131055_c0_g1_i1	sp|Q55DV9|CGL_DICDI_Cystathionine_gamma-lyase_OS=Dictyostelium_discoideum_GN=cysA_PE=1_SV=1	6e-106
TRINITY_DN131058_c0_g1_i1	14.5603967838784	27.9814377709837	5.26449883965461	11.3897580050993	5.71082626730264	11.2167876156372	TRINITY_DN131058_c0_g1_i1	sp|O75386|TULP3_HUMAN_Tubby-related_protein_3_OS=Homo_sapiens_GN=TULP3_PE=1_SV=2	6e-20
TRINITY_DN131091_c0_g1_i1	8.37341801522228	4.06988861704126	1.92827108821518	6.58358937873469	0	0	-	-	-
TRINITY_DN131091_c1_g1_i1	0	5.99757875402616	4.07732982283283	0	0	0	-	-	-
TRINITY_DN131094_c0_g1_i1	11.7070690937739	9.29701318855652	21.5111023594344	6.67729879464572	5.22359171313323	60.8290663927188	-	-	-
TRINITY_DN131246_c0_g2_i1	2.65649470201896	7.0146372232507	7.74955182327928	3.09729200285169	0	34.0325746799369	TRINITY_DN131246_c0_g2_i1	sp|Q8CGY6|UN45B_MOUSE_Protein_unc-45_homolog_B_OS=Mus_musculus_GN=Unc45b_PE=1_SV=1	2e-12
TRINITY_DN131251_c1_g1_i1	2.43732485884313	2.17590694223015	2.87725060255464	8.52871211318599	0	0	-	-	-
TRINITY_DN131254_c0_g1_i1	18.9478985254791	26.0646570043514	13.4170223120553	19.9155368401163	16.6158583042507	0	-	-	-
TRINITY_DN131279_c0_g1_i1	15.691590073365	7.74140881084838	8.51409985967003	14.0905136587254	20.3104876016786	0	TRINITY_DN131279_c0_g1_i1	sp|P48826|G6PD_ASPNG_Glucose-6-phosphate_1-dehydrogenase_OS=Aspergillus_niger_GN=gsdA_PE=2_SV=1	2e-49
TRINITY_DN131315_c0_g1_i1	3.67596321405064	1.04716189983179	0	4.20171191748316	0	0	-	-	-
TRINITY_DN131319_c0_g1_i1	106.85885591895	101.508853607608	90.8478048487504	91.810755142671	37.8458917699756	20.7323445888334	TRINITY_DN131319_c0_g1_i1	sp|Q1LZ83|LACB2_BOVIN_Beta-lactamase-like_protein_2_OS=Bos_taurus_GN=LACTB2_PE=2_SV=1	2e-37
TRINITY_DN131332_c0_g2_i1	1.8161307759806	12.6752927230679	9.84288867202906	4.91478209229628	0	0	TRINITY_DN131332_c0_g2_i1	sp|P0C0L7|PROP_ECOLI_Proline/betaine_transporter_OS=Escherichia_coli_(strain_K12)_GN=proP_PE=1_SV=1	1e-12
TRINITY_DN131336_c0_g1_i1	9.17810845135578	12.8942430110184	2.28821752004459	5.62442352998032	0	25.2140206572055	-	-	-
TRINITY_DN131336_c1_g1_i1	4.30001606334736	1.8789594567977	0	2.67497245271472	0	0	-	-	-
TRINITY_DN131402_c0_g1_i1	13.1035363323838	15.2685446785687	23.1403743228201	19.0885763600399	30.6763306641805	48.0999702597268	TRINITY_DN131402_c0_g1_i1	sp|Q32L00|ALKB3_BOVIN_Alpha-ketoglutarate-dependent_dioxygenase_alkB_homolog_3_OS=Bos_taurus_GN=ALKBH3_PE=2_SV=1	2e-10
TRINITY_DN131402_c1_g1_i1	12.6042809572985	6.54495591984802	19.3719082767329	20.2175210903864	5.98544248876521	0	-	-	-
TRINITY_DN131422_c0_g1_i1	62.2584901421684	44.0293205218214	43.120781159016	51.4282396679169	46.5534029775543	34.2876344882215	TRINITY_DN131422_c0_g1_i1	sp|Q1KME6|RAB6A_CHICK_Ras-related_protein_Rab-6A_OS=Gallus_gallus_GN=RAB6A_PE=2_SV=3	2e-66
TRINITY_DN131527_c0_g2_i1	46.5615612296705	41.3033041549662	59.0982697192824	49.5442646253909	99.5786618339537	46.4251384480495	-	-	-
TRINITY_DN131591_c0_g1_i1	1.87686555576395	6.67186656504081	0	2.16770706807887	0	0	-	-	-
TRINITY_DN131662_c0_g1_i1	5.64528134379932	3.21743370287491	5.70540137391681	13.3441808667635	57.0002254525726	0	-	-	-
TRINITY_DN131692_c0_g1_i1	44.9678485575697	45.3686224271593	47.8446847067773	45.8793724209224	46.4235191828078	86.6244852671343	TRINITY_DN131692_c0_g1_i1	sp|Q9VCC0|CHRD1_DROME_Cysteine_and_histidine-rich_domain-containing_protein_OS=Drosophila_melanogaster_GN=CHORD_PE=1_SV=1	3e-07
TRINITY_DN131720_c0_g1_i1	3.97206593839225	3.58849341915486	3.07496906172205	1.57023995584498	8.55303760905386	0	-	-	-
TRINITY_DN131720_c1_g1_i1	0	6.03458223703012	4.14156095002349	0	0	0	-	-	-
TRINITY_DN131730_c1_g1_i1	4.6280370668091	5.97434240825598	9.87709382695591	2.79914413561934	0	0	TRINITY_DN131730_c1_g1_i1	sp|Q1ZXD9|Y8017_DICDI_Sphingomyelinase_DDB_G0288017_OS=Dictyostelium_discoideum_GN=DDB_G0288017_PE=3_SV=1	1e-07
TRINITY_DN131775_c0_g1_i2	26.6283097049855	17.8543320845112	24.191474626541	17.9788836341984	16.9941261885024	41.9736048528863	-	-	-
TRINITY_DN131780_c1_g1_i1	0	2.01742147218893	0	2.68701089700979	0	0	TRINITY_DN131780_c1_g1_i1	sp|Q9SIC9|PP178_ARATH_Pentatricopeptide_repeat-containing_protein_At2g31400,_chloroplastic_OS=Arabidopsis_thaliana_GN=At2g31400_PE=2_SV=1	7e-05
TRINITY_DN131789_c0_g1_i1	10.5124172647491	10.9389445671513	8.33214175871661	10.8202734481853	6.85461309424536	0	-	-	-
TRINITY_DN131817_c0_g1_i1	411.439489395357	431.417105636666	429.645435405448	367.637205302503	415.103965274242	285.442129458985	TRINITY_DN131817_c0_g1_i1	sp|P00787|CATB_RAT_Cathepsin_B_OS=Rattus_norvegicus_GN=Ctsb_PE=1_SV=2	3e-83
TRINITY_DN131820_c0_g1_i1	5.66192361715664	12.0386845192191	17.1069446227391	10.9591743606319	17.0743566271789	0	-	-	-
TRINITY_DN131873_c0_g1_i1	43.9146823783847	38.225208132137	49.3350279087966	59.4133889924842	8.1903989138459	68.3515028553587	TRINITY_DN131873_c0_g1_i1	sp|O93796|EF3_CANGA_Elongation_factor_3_OS=Candida_glabrata_(strain_ATCC_2001_/_CBS_138_/_JCM_3761_/_NBRC_0622_/_NRRL_Y-65)_GN=TEF3_PE=3_SV=2	1e-27
TRINITY_DN131895_c0_g1_i1	0	0	6.49790763940331	4.22102756630994	0	0	-	-	-
TRINITY_DN131908_c0_g1_i1	0	5.50932051995036	10.873008967617	4.64975505233147	0	0	-	-	-
TRINITY_DN131938_c0_g1_i1	8.69771620950233	8.31692696991101	11.4425683285841	5.49663056573284	11.5664391040086	0	TRINITY_DN131938_c0_g1_i1	sp|P08201|NIRB_ECOLI_Nitrite_reductase_(NADH)_large_subunit_OS=Escherichia_coli_(strain_K12)_GN=nirB_PE=3_SV=4	4e-63
TRINITY_DN132028_c0_g1_i1	0	1.1757995824476	1.32003140887771	1.33193628037939	0	0	-	-	-
TRINITY_DN132049_c0_g1_i1	28.0649211796853	44.1028300825434	40.0365418803156	41.9090978427791	15.6194117767918	29.7225349509945	-	-	-
TRINITY_DN132052_c0_g1_i1	1.03882576970974	2.75304051171558	7.75073986869602	7.37675714085618	0	0	-	-	-
TRINITY_DN132054_c0_g1_i1	5.03767703327513	1.09248651056682	3.14120939549188	9.50808785376839	0	0	-	-	-
TRINITY_DN132065_c1_g1_i1	0	3.62806779343321	4.55398667047993	1.48291189021577	8.45448889453509	70.5322624586139	TRINITY_DN132065_c1_g1_i1	sp|Q8KEG8|SAHH_CHLTE_Adenosylhomocysteinase_OS=Chlorobium_tepidum_(strain_ATCC_49652_/_DSM_12025_/_TLS)_GN=ahcY_PE=3_SV=1	1e-65
TRINITY_DN132088_c0_g1_i1	17.7373759862692	15.7069837246107	15.0727140640457	21.5374471233222	30.8273255950516	24.2895870342488	TRINITY_DN132088_c0_g1_i1	sp|Q3UDW8|HGNAT_MOUSE_Heparan-alpha-glucosaminide_N-acetyltransferase_OS=Mus_musculus_GN=Hgsnat_PE=1_SV=2	2e-15
TRINITY_DN132093_c0_g1_i1	6.54848277865113	16.2410980990236	5.58878329750694	8.04401307153009	52.5439709740428	0	-	-	-
TRINITY_DN132117_c0_g2_i1	13.6638667040842	16.7038058959931	11.0445302421093	16.823785921375	0	0	-	-	-
TRINITY_DN132457_c0_g1_i1	25.7390679607733	15.8115770670558	20.2137814981274	30.3239421025386	13.946682478959	8.4414655313624	TRINITY_DN132457_c0_g1_i1	sp|Q54EN4|PDI2_DICDI_Protein_disulfide-isomerase_2_OS=Dictyostelium_discoideum_GN=pdi2_PE=3_SV=1	6e-09
TRINITY_DN132457_c0_g2_i1	18.9264587897728	21.035153288072	20.2044667603632	29.5222919218945	18.5815491707319	0	TRINITY_DN132457_c0_g2_i1	sp|Q9SRG3|PDI12_ARATH_Protein_disulfide_isomerase-like_1-2_OS=Arabidopsis_thaliana_GN=PDIL1-2_PE=2_SV=1	2e-08
TRINITY_DN132523_c0_g1_i1	308.058390684443	304.122948822472	280.951876474452	315.03754597293	306.910538655914	210.475865251871	TRINITY_DN132523_c0_g1_i1	sp|Q4N3P0|RS8_THEPA_40S_ribosomal_protein_S8_OS=Theileria_parva_GN=RPS8_PE=3_SV=1	3e-68
TRINITY_DN132543_c0_g1_i1	26.4649725490676	40.4380069303709	27.535294820897	23.4650233599653	5.98274437818549	22.363570875128	TRINITY_DN132543_c0_g1_i1	sp|P0C6F1|DYH2_MOUSE_Dynein_heavy_chain_2,_axonemal_OS=Mus_musculus_GN=Dnah2_PE=2_SV=1	5e-07
TRINITY_DN132557_c0_g1_i1	1.6666689315278	1.48290859516906	3.80649751522569	5.61559066487618	10.488133345366	0	-	-	-
TRINITY_DN132557_c1_g1_i1	1.08557655765118	1.03142364955793	0	9.5050007013533	15.1979290043586	0	-	-	-
TRINITY_DN132587_c0_g1_i1	117.609713205245	126.173531623899	116.267363094369	100.423513207984	124.264528275129	47.9645224639339	-	-	-
TRINITY_DN132596_c0_g2_i1	7.22924113338749	0	4.38370538232127	5.70793777005288	0	0	-	-	-
TRINITY_DN132596_c0_g3_i1	1.51792802274248	0	5.57851878297649	3.61734183990796	0	0	-	-	-
TRINITY_DN132678_c0_g1_i1	147.145125110767	146.00255054762	157.921220633675	145.919493040551	85.8380599582199	174.634179754241	-	-	-
TRINITY_DN132687_c0_g1_i1	1.93946815295542	1.67609502444297	2.40015844055637	0	0	0	-	-	-
TRINITY_DN132689_c0_g1_i1	89.48840446085	77.3042326808161	94.473756561287	75.9052786380099	23.9309098343829	100.468756242033	TRINITY_DN132689_c0_g1_i1	sp|P22045|PGFS_LEIMA_Prostaglandin_F_synthase_OS=Leishmania_major_GN=P100/11E_PE=1_SV=3	3e-70
TRINITY_DN132827_c0_g1_i1	2.88737164939029	17.3962299134624	3.4702221257002	5.62159417734937	0	0	-	-	-
TRINITY_DN132869_c0_g1_i1	0	13.1785824292089	2.76298882996228	2.77900191623465	29.1237439892855	0	-	-	-
TRINITY_DN132902_c0_g1_i1	18.7932855011776	11.6550178924537	20.977886800036	13.512730365635	0	0	-	-	-
TRINITY_DN132915_c0_g1_i1	47.7615842994312	41.9251174434497	27.29533932724	30.726924251992	20.334102837087	13.0588881838915	-	-	-
TRINITY_DN132966_c0_g2_i1	67.1075257176245	71.3557460933768	88.8727968288323	70.8864324403477	85.1134909346284	37.232378362874	TRINITY_DN132966_c0_g2_i1	sp|Q9CWV1|MCM8_MOUSE_DNA_helicase_MCM8_OS=Mus_musculus_GN=Mcm8_PE=1_SV=3	6e-113
TRINITY_DN132996_c0_g1_i1	46.5096336106113	29.578780235964	43.6208988119224	37.5979756969064	10.8730201731301	89.3941215845968	-	-	-
TRINITY_DN133007_c0_g1_i1	0	0	8.38171977612818	5.59827618687379	0	0	-	-	-
TRINITY_DN133007_c1_g1_i1	10.5630744709561	5.40511411254744	0	0	0	0	-	-	-
TRINITY_DN133010_c0_g1_i1	3.68593953261753	3.96335597235925	2.12702012113062	7.06318156779162	0	34.616741083462	-	-	-
TRINITY_DN133013_c0_g1_i1	227.8280793821	259.25480518321	247.01566914194	282.911920130212	238.246521035824	337.757704748791	TRINITY_DN133013_c0_g1_i1	sp|P99027|RLA2_MOUSE_60S_acidic_ribosomal_protein_P2_OS=Mus_musculus_GN=Rplp2_PE=1_SV=3	4e-11
TRINITY_DN133068_c0_g1_i1	0	0	7.16924069251361	5.30739907917855	0	0	-	-	-
TRINITY_DN133137_c0_g1_i1	83.1647935324749	118.016703220939	110.623922287561	103.353410171623	68.6646312372124	134.562354051406	-	-	-
TRINITY_DN133182_c0_g1_i1	1.43221903238879	2.55377417038851	5.53286683931544	3.56327558580326	0	0	-	-	-
TRINITY_DN133219_c0_g1_i1	1.80783731567119	4.70036254128236	4.63542837926281	0	0	0	TRINITY_DN133219_c0_g1_i1	sp|Q9SHK2|PPR17_ARATH_Pentatricopeptide_repeat-containing_protein_At1g06580_OS=Arabidopsis_thaliana_GN=At1g06580_PE=2_SV=1	4e-05
TRINITY_DN133245_c0_g2_i1	37.0398108270246	69.3282463803654	60.6088228847302	39.0238123261619	0	20.2633259481236	-	-	-
TRINITY_DN133349_c0_g1_i1	82.4313150694719	95.6674780430906	85.1572255987074	63.2949570817775	55.5843039439982	40.704905519154	TRINITY_DN133349_c0_g1_i1	sp|P17078|RL35_RAT_60S_ribosomal_protein_L35_OS=Rattus_norvegicus_GN=Rpl35_PE=1_SV=3	6e-41
TRINITY_DN133353_c0_g1_i1	9.51459234850945	17.4756435592528	25.8307950961996	16.1089941273784	5.01919855699298	9.34163578156987	-	-	-
TRINITY_DN133365_c0_g1_i1	4.26969423820995	4.46830041864337	0	2.07060114001179	0	24.2438812024238	-	-	-
TRINITY_DN133377_c0_g1_i1	154.915690375543	158.893968180939	194.620937854237	146.346922665784	116.65202133331	95.7524610046432	-	-	-
TRINITY_DN133390_c0_g1_i1	72.3796553501722	75.1471606259539	69.8689080864413	92.02818428624	90.6423571658617	11.3442208529558	-	-	-
TRINITY_DN133516_c0_g1_i1	8.56686773592464	0	10.6663508995296	5.31189849103614	0	18.1575534363821	-	-	-
TRINITY_DN133580_c0_g1_i1	1.54790288071409	2.77212236659174	3.85175124519049	0	10.1020373309207	0	TRINITY_DN133580_c0_g1_i1	sp|P57075|UBS3A_HUMAN_Ubiquitin-associated_and_SH3_domain-containing_protein_A_OS=Homo_sapiens_GN=UBASH3A_PE=1_SV=1	8e-06
TRINITY_DN133685_c0_g1_i1	78.1731294756389	83.8930938711996	96.5425171117526	91.6502385239484	50.2299982482478	48.7394476621957	TRINITY_DN133685_c0_g1_i1	sp|P93025|PHOT2_ARATH_Phototropin-2_OS=Arabidopsis_thaliana_GN=PHOT2_PE=1_SV=2	2e-07
TRINITY_DN133724_c0_g1_i1	0	2.15329350982387	0	4.24919138710305	24.6976108924116	0	-	-	-
TRINITY_DN133803_c0_g2_i1	24.6797259010437	25.31595447067	20.4678360651165	32.1330045559147	23.3554227000475	0	TRINITY_DN133803_c0_g2_i1	sp|Q3U0V1|FUBP2_MOUSE_Far_upstream_element-binding_protein_2_OS=Mus_musculus_GN=Khsrp_PE=1_SV=2	1e-09
TRINITY_DN133811_c0_g1_i1	1.2590500150509	1.0874569333965	11.959265851949	2.91829597335213	0	0	TRINITY_DN133811_c0_g1_i1	sp|Q5UQL2|YL414_MIMIV_Putative_F-box_and_FNIP_repeat-containing_protein_L414_OS=Acanthamoeba_polyphaga_mimivirus_GN=MIMI_L414_PE=4_SV=1	2e-06
TRINITY_DN133926_c0_g1_i1	4.7194534645302	4.07370244315224	4.65486829798678	7.22778995246312	0	0	-	-	-
TRINITY_DN133986_c0_g1_i1	15.3390876337123	16.0738999391832	14.9716922785091	20.8741460024618	10.7574435834812	0	-	-	-
TRINITY_DN133999_c0_g1_i1	3.73485042742777	6.40606185591192	4.66871426240641	2.27455379986487	0	0	TRINITY_DN133999_c0_g1_i1	sp|Q9S7Q2|PP124_ARATH_Pentatricopeptide_repeat-containing_protein_At1g74850,_chloroplastic_OS=Arabidopsis_thaliana_GN=PTAC2_PE=2_SV=1	1e-05
TRINITY_DN134074_c0_g1_i1	1.07551045964256	0	1.37111323950241	5.52988029289246	0	0	-	-	-
TRINITY_DN134080_c0_g1_i1	256.769206061045	305.043504882443	262.207559578668	296.455478516284	314.829502231172	280.578777619065	-	-	-
TRINITY_DN134081_c0_g1_i1	9.35564628483582	13.9239963042208	16.1355035474464	13.4828272019233	38.9432196593943	23.9249158357789	-	-	-
TRINITY_DN134147_c0_g1_i1	8.89965987543285	4.59820590636007	3.05602711623313	4.08192524778192	0	0	-	-	-
TRINITY_DN134164_c0_g1_i1	69.8846326867966	79.5318923295346	97.1847599535623	93.0141613125451	73.652151810292	102.963436961315	TRINITY_DN134164_c0_g1_i1	sp|Q01890|YPT1_PHYIN_Ras-like_GTP-binding_protein_YPT1_OS=Phytophthora_infestans_GN=YPT1_PE=3_SV=1	4e-82
TRINITY_DN13426_c0_g1_i1	23.4348664380541	10.628505252527	11.4647545202319	16.1361831427378	0	27.3558498941879	-	-	-
TRINITY_DN134336_c0_g1_i1	4.74607813175498	3.31496389025978	2.52983429858338	2.46274280854205	0	12.5895531790314	TRINITY_DN134336_c0_g1_i1	sp|Q76L36|CPRC2_CANPA_NADPH-dependent_conjugated_polyketone_reductase_C2_OS=Candida_parapsilosis_GN=cpr-c2_PE=1_SV=1	1e-32
TRINITY_DN134355_c0_g1_i1	9.49061448723235	2.77668172225338	7.10661561145189	5.39161985178452	0	0	TRINITY_DN134355_c0_g1_i1	sp|P0C6P7|FEM1B_RAT_Protein_fem-1_homolog_B_OS=Rattus_norvegicus_GN=Fem1b_PE=1_SV=1	8e-07
TRINITY_DN134386_c0_g1_i1	63.629027997952	49.3272617249757	58.6706995114838	51.7107858144627	47.483429963468	12.0614798969327	-	-	-
TRINITY_DN134442_c0_g1_i1	1.91657034511272	8.22615571063243	15.922033799114	3.57624533181854	0	0	TRINITY_DN134442_c0_g1_i1	sp|Q5ZMM1|NO66_CHICK_Bifunctional_lysine-specific_demethylase_and_histidyl-hydroxylase_NO66_OS=Gallus_gallus_GN=NO66_PE=2_SV=1	5e-18
TRINITY_DN134477_c0_g1_i1	0	4.00912419920394	0	18.9998827611791	0	0	-	-	-
TRINITY_DN134483_c0_g1_i1	3.98928739040377	13.6933286515171	12.3129933895532	16.9751305071525	5.81861984566397	35.0235238654937	TRINITY_DN134483_c0_g1_i1	sp|Q6P4H8|F173B_HUMAN_Protein_FAM173B_OS=Homo_sapiens_GN=FAM173B_PE=1_SV=2	7e-08
TRINITY_DN134619_c0_g1_i1	0	0	9.83985136507884	4.88827705198925	0	49.1179685801341	-	-	-
TRINITY_DN134695_c0_g1_i1	22.9756729449843	26.7504950288081	21.9083695767457	18.5823268676784	15.929270375743	41.7511832794407	-	-	-
TRINITY_DN134713_c0_g1_i1	21.5156479369269	58.0703707492781	52.8189006021338	36.9712410585535	59.9842229564771	26.8605730290034	-	-	-
TRINITY_DN134788_c0_g1_i1	1.3331619316527	2.31123356918528	6.55268551971797	6.66647764870639	17.6642592519863	0	-	-	-
TRINITY_DN135020_c0_g1_i1	1.65858338150452	1.46684760983759	2.04330290551208	2.00738863294035	0	0	TRINITY_DN135020_c0_g1_i1	sp|Q9CZB3|THUM2_MOUSE_THUMP_domain-containing_protein_2_OS=Mus_musculus_GN=Thumpd2_PE=2_SV=3	2e-17
TRINITY_DN135059_c0_g1_i1	0	7.02215382685068	0	6.90497386838575	0	0	-	-	-
TRINITY_DN135069_c0_g1_i1	107.814056526401	107.902546266491	95.8458484336205	117.962568658581	36.3497307989434	119.564469990338	-	-	-
TRINITY_DN135184_c0_g1_i1	169.820925269891	148.679791699164	156.896283711811	152.71559000385	149.292490773604	213.824817055887	-	-	-
TRINITY_DN135194_c0_g1_i1	0	4.6938870185134	4.49792016075072	2.17864100142377	0	0	-	-	-
TRINITY_DN135210_c0_g1_i1	0	1.46711424220598	0	0	0	0	-	-	-
TRINITY_DN135329_c0_g2_i1	5.61630958545491	5.98303890346445	12.9970742276972	8.39696192225195	27.3739155048537	25.8930523663547	-	-	-
TRINITY_DN135394_c0_g1_i1	7.88683504208953	9.49037023941107	10.2546795590567	4.5707877559517	0	0	-	-	-
TRINITY_DN135433_c0_g1_i1	5.29124387820304	3.12267105536584	2.92088427058753	3.68453815926871	0	0	-	-	-
TRINITY_DN135467_c0_g1_i1	27.0932949845972	32.4267094816449	16.8382254035449	25.7754016623339	23.1394475207331	22.7000680884351	-	-	-
TRINITY_DN135562_c0_g1_i1	13.367507467052	5.04483247475976	11.1536259546175	11.9477696659947	10.6289900580554	0	-	-	-
TRINITY_DN13556_c0_g1_i1	6.03456297806028	6.124349431685	15.3399665706817	9.98097080344305	7.04722119213439	0	-	-	-
TRINITY_DN135703_c0_g1_i1	4.54284987727091	5.89570205417176	19.5303857854111	15.0288541186671	25.2926254892705	0	-	-	-
TRINITY_DN135713_c0_g1_i1	0	6.935104431543	5.03620366961244	1.78168492192467	0	0	-	-	-
TRINITY_DN135726_c0_g1_i1	82.1402291933331	76.2835668665121	53.7205874994053	61.3136779276004	57.0029190512617	93.2276641758321	-	-	-
TRINITY_DN135771_c0_g1_i1	13.9476109170027	21.4895139302897	12.8331511673344	10.9984574083648	0	0	-	-	-
TRINITY_DN135790_c0_g1_i1	2.32115431143896	3.05548663907054	4.05080038118136	2.6537241111312	0	0	TRINITY_DN135790_c0_g1_i1	sp|Q9FJL3|FKB65_ARATH_Peptidyl-prolyl_cis-trans_isomerase_FKBP65_OS=Arabidopsis_thaliana_GN=FKBP65_PE=1_SV=1	1e-09
TRINITY_DN135859_c0_g1_i1	1.98556010830188	0	0	0	0	0	-	-	-
TRINITY_DN135901_c0_g2_i1	88.8095557755923	77.9263756448961	93.7897119993389	73.0879080576517	107.618760648081	82.4230199569955	TRINITY_DN135901_c0_g2_i1	sp|Q9CAD6|C86A7_ARATH_Cytochrome_P450_86A7_OS=Arabidopsis_thaliana_GN=CYP86A7_PE=2_SV=1	6e-92
TRINITY_DN135922_c0_g2_i1	50.4728073340715	27.2587755607774	19.7900944922114	8.90878552932114	43.554841090788	0	-	-	-
TRINITY_DN136084_c1_g1_i1	4.91533128035977	0	1.91055263987993	7.56008904047526	0	0	-	-	-
TRINITY_DN136225_c0_g1_i1	1.15752161705022	4.83877828641443	0	9.85794794082651	0	0	-	-	-
TRINITY_DN136251_c0_g1_i1	7.32449172080071	0	4.63556771283354	2.24396907797381	0	0	TRINITY_DN136251_c0_g1_i1	sp|Q9S7Q2|PP124_ARATH_Pentatricopeptide_repeat-containing_protein_At1g74850,_chloroplastic_OS=Arabidopsis_thaliana_GN=PTAC2_PE=2_SV=1	1e-07
TRINITY_DN136252_c0_g1_i1	20.8117703633938	37.669212552169	24.6322213380525	20.2493078037711	10.0463019463199	126.832127857271	-	-	-
TRINITY_DN136267_c0_g1_i1	260.538150400229	235.539662868579	220.928607455259	178.614267494839	163.636878361527	322.273621716073	TRINITY_DN136267_c0_g1_i1	sp|P51823|ARF2_ORYSJ_ADP-ribosylation_factor_2_OS=Oryza_sativa_subsp._japonica_GN=ARF_PE=2_SV=2	6e-78
TRINITY_DN136319_c0_g1_i1	48.2471979246066	36.2437565810382	57.4389750814689	46.9815180580831	61.5020590499591	0	-	-	-
TRINITY_DN136442_c0_g1_i1	30.1991479430989	29.1240118370875	23.0035429851457	24.9735959961951	27.7370956269338	55.259818254553	-	-	-
TRINITY_DN136442_c0_g1_i2	15.1238464849041	4.93047205898494	4.72553432766018	3.37315066187205	31.6447628628945	0	-	-	-
TRINITY_DN136486_c0_g2_i1	16.6813739917855	25.6522299412508	38.6554650538172	17.6676830416452	21.355946796742	0	-	-	-
TRINITY_DN1364_c0_g1_i1	8.34158006507633	9.24624546020997	8.87781242020426	4.27116801307677	0	41.3037564919888	-	-	-
TRINITY_DN136692_c0_g1_i1	2.49299351298575	7.60344767101253	4.61646499783993	0	0	0	-	-	-
TRINITY_DN136744_c0_g1_i1	1.48754544459938	3.92228302006246	0	1.86417682472825	0	0	-	-	-
TRINITY_DN136766_c0_g1_i1	14.3107093558802	15.2960292125077	15.7098922542281	11.2575695545322	5.92367470643017	0	-	-	-
TRINITY_DN136833_c0_g1_i1	2.26154818749456	2.9182600395988	8.69395559017745	10.6610111865374	0	0	TRINITY_DN136833_c0_g1_i1	sp|Q88FY5|NICF_PSEPK_Maleamate_amidohydrolase_OS=Pseudomonas_putida_(strain_KT2440)_GN=nicF_PE=1_SV=1	8e-05
TRINITY_DN136873_c0_g1_i1	8.12537159341095	2.83660228623934	0	1.91610495187323	0	0	-	-	-
TRINITY_DN1368_c0_g1_i1	1.10415145162269	3.84447495226483	1.37835858518061	0	0	0	-	-	-
TRINITY_DN1368_c1_g1_i1	3.13530399055761	4.12603699814948	0	0	0	0	-	-	-
TRINITY_DN136908_c0_g1_i1	12.8079142318205	4.94165211035364	3.03188530784111	15.2084455045432	0	21.9217771271299	-	-	-
TRINITY_DN136981_c0_g1_i1	6.1676053101766	4.52136835724824	2.1456718570521	6.18179230266402	0	0	-	-	-
TRINITY_DN137123_c0_g2_i1	70.7964731990568	37.8746120163473	64.5410281368234	25.1955511372245	41.3323018280331	0	-	-	-
TRINITY_DN137199_c0_g1_i1	68.1287128646836	64.2663048989042	63.19042908612	77.0559357495514	58.5902021648826	90.7559110695543	-	-	-
TRINITY_DN137228_c0_g1_i2	1.26536495247516	3.50059496459166	9.25630258382634	0	0	0	TRINITY_DN137228_c0_g1_i2	sp|Q5UPD4|YL060_MIMIV_Putative_F-box_and_FNIP_repeat-containing_protein_L60_OS=Acanthamoeba_polyphaga_mimivirus_GN=MIMI_L60_PE=4_SV=1	1e-14
TRINITY_DN137244_c0_g1_i1	3.99755114924373	16.7638097464456	2.56125607993153	0	0	0	-	-	-
TRINITY_DN137244_c0_g2_i1	57.3895113800461	26.8163538021785	35.5901017638858	30.0046071211714	31.6470142963046	9.81500442934623	-	-	-
TRINITY_DN137255_c0_g1_i1	59.9126768607553	48.5851798870014	34.343644251569	41.5551500178937	84.4134801315811	58.8072094718438	-	-	-
TRINITY_DN137313_c0_g1_i1	24.5514520048403	18.3322494940437	24.4415190249618	13.093482661051	0	54.1838374157105	-	-	-
TRINITY_DN137320_c0_g1_i1	16.1804600596451	2.54431479428219	5.89947242647516	5.83178236948137	12.3291651864173	0	-	-	-
TRINITY_DN137371_c0_g1_i1	2.84786126965972	3.64226466569892	1.55406646246694	1.58375591515291	0	0	-	-	-
TRINITY_DN137429_c0_g2_i1	1.68332875575344	7.31868892859839	0	0	0	0	TRINITY_DN137429_c0_g2_i1	sp|Q9SIC9|PP178_ARATH_Pentatricopeptide_repeat-containing_protein_At2g31400,_chloroplastic_OS=Arabidopsis_thaliana_GN=At2g31400_PE=2_SV=1	3e-07
TRINITY_DN137438_c0_g1_i1	0	1.51699126806377	6.69900638046427	16.9852628442935	0	0	-	-	-
TRINITY_DN137438_c1_g1_i1	0	4.17108977111197	0	0	0	0	TRINITY_DN137438_c1_g1_i1	sp|Q0P5D8|NSUN3_BOVIN_Putative_methyltransferase_NSUN3_OS=Bos_taurus_GN=NSUN3_PE=2_SV=1	2e-08
TRINITY_DN137614_c0_g1_i1	71.7210198649394	54.8050357606114	57.7721092822103	46.6814858355536	72.9648464911786	45.0527419761639	TRINITY_DN137614_c0_g1_i1	sp|Q4UMH6|Y381_RICFE_Putative_ankyrin_repeat_protein_RF_0381_OS=Rickettsia_felis_(strain_ATCC_VR-1525_/_URRWXCal2)_GN=RF_0381_PE=3_SV=1	2e-13
TRINITY_DN137634_c0_g2_i1	19.4412244072095	15.5717802922206	25.8420341212662	29.7858905899303	32.7032523980151	42.5992764753519	TRINITY_DN137634_c0_g2_i1	sp|Q8WV93|LACE1_HUMAN_Lactation_elevated_protein_1_OS=Homo_sapiens_GN=LACE1_PE=2_SV=2	6e-55
TRINITY_DN137655_c0_g1_i1	69.9714993594252	74.3528894059204	59.8480838489122	105.459519203778	82.27242561309	118.431499664977	TRINITY_DN137655_c0_g1_i1	sp|Q3ZBE9|NSDHL_BOVIN_Sterol-4-alpha-carboxylate_3-dehydrogenase,_decarboxylating_OS=Bos_taurus_GN=NSDHL_PE=2_SV=1	3e-46
TRINITY_DN137692_c0_g1_i1	3.87531745187219	3.30018169921575	7.12903182716019	4.62202787992276	0	0	TRINITY_DN137692_c0_g1_i1	sp|Q7XJS0|ASHR1_ARATH_Histone-lysine_N-methyltransferase_ASHR1_OS=Arabidopsis_thaliana_GN=ASHR1_PE=2_SV=2	5e-07
TRINITY_DN137753_c0_g1_i1	45.5345843211696	31.6013729879919	51.1720495239836	50.7056582923176	54.7078195638529	66.5666202588431	TRINITY_DN137753_c0_g1_i1	sp|Q3URF8|KCD21_MOUSE_BTB/POZ_domain-containing_protein_KCTD21_OS=Mus_musculus_GN=Kctd21_PE=2_SV=1	1e-16
TRINITY_DN137906_c0_g1_i1	5.89595432055643	3.89169548686879	0	0	0	0	TRINITY_DN137906_c0_g1_i1	sp|Q5UPD4|YL060_MIMIV_Putative_F-box_and_FNIP_repeat-containing_protein_L60_OS=Acanthamoeba_polyphaga_mimivirus_GN=MIMI_L60_PE=4_SV=1	3e-05
TRINITY_DN137912_c0_g1_i1	4.16910413663041	7.86430204078991	1.05163207977494	13.3304409438931	30.0603538235868	11.0078906096169	-	-	-
TRINITY_DN137987_c0_g1_i1	136.94982571006	118.714753123543	110.672637920861	102.539625677389	154.18622718864	185.332411375968	-	-	-
TRINITY_DN138078_c0_g1_i1	5.63921684376516	6.56944908153253	7.81841393666411	6.53232830853118	0	0	-	-	-
TRINITY_DN138118_c0_g1_i1	70.6573089890676	61.4169354914071	58.3970121023651	54.0108682379522	5.17514303185392	49.9137298728502	-	-	-
TRINITY_DN138166_c0_g1_i1	3.19247256890725	1.91133707064249	1.26866431543955	6.2198636914114	0	0	-	-	-
TRINITY_DN138166_c0_g1_i2	5.18546006967083	3.88747795274668	4.13822436445684	1.04728584309549	6.53788739779865	0	-	-	-
TRINITY_DN138182_c0_g1_i1	102.845827603992	83.7671097879464	67.5036745535174	91.0309704118437	51.2483500045772	49.0106947695039	-	-	-
TRINITY_DN138295_c0_g1_i1	2.0013930166168	2.56448052997909	3.83367745502692	16.7039589704575	14.7684015309828	0	TRINITY_DN138295_c0_g1_i1	sp|Q8GXG6|B3GTH_ARATH_Probable_beta-1,3-galactosyltransferase_17_OS=Arabidopsis_thaliana_GN=B3GALT17_PE=2_SV=2	8e-08
TRINITY_DN138297_c0_g1_i1	10.2475935629012	5.81737344595862	25.2289952660988	15.6078112063997	0	0	-	-	-
TRINITY_DN138346_c0_g1_i1	154.481943616422	129.13758707412	127.744748326457	131.071962400059	152.830697335768	154.501573715442	-	-	-
TRINITY_DN138356_c0_g2_i1	25.1322372385215	11.8975041261024	10.8137031584829	6.64512215908758	0	20.3104817823041	-	-	-
TRINITY_DN138358_c0_g1_i1	29.860082718237	41.1150599677485	52.165178817689	31.5467549567883	67.6549377989474	59.1135466361559	-	-	-
TRINITY_DN138623_c0_g1_i1	16.024066972277	27.5351374079111	25.0336726847809	19.7053244792546	55.1203733047857	11.196250309547	-	-	-
TRINITY_DN13866_c0_g1_i1	34.5249388066249	30.6141900683483	32.1465541846208	17.4088085546538	22.0615523441352	64.660526253298	-	-	-
TRINITY_DN13866_c0_g2_i1	39.3564167634379	52.9043454766008	51.1989128715294	40.1907825246693	133.99790804878	0	-	-	-
TRINITY_DN138718_c0_g2_i1	4.92045815900619	11.9883563583345	3.80333406604872	4.81157919933425	6.19215926856525	0	TRINITY_DN138718_c0_g2_i1	sp|Q80Y20|ALKB8_MOUSE_Alkylated_DNA_repair_protein_alkB_homolog_8_OS=Mus_musculus_GN=Alkbh8_PE=1_SV=1	3e-08
TRINITY_DN138908_c0_g1_i1	72.2883260317592	93.0601084531428	97.7905452184614	74.7418104884452	109.649228727929	163.41872789835	TRINITY_DN138908_c0_g1_i1	sp|Q08480|KAD4_ORYSJ_Adenylate_kinase_4_OS=Oryza_sativa_subsp._japonica_GN=ADK-B_PE=2_SV=1	3e-72
TRINITY_DN138923_c0_g1_i1	3.46962643077569	8.12609858871937	3.89633139215358	11.7186211053634	0	0	-	-	-
TRINITY_DN138936_c0_g1_i1	29.7220208377843	25.2968141995917	31.8114767340201	16.2311831688182	33.514643732452	0	-	-	-
TRINITY_DN13896_c0_g1_i1	7.79360752976562	11.3972624732833	13.7278474767583	12.352422680299	34.7505362941345	0	-	-	-
TRINITY_DN13910_c0_g1_i1	6.77050531296057	15.7922031311687	0	13.3430127114916	0	0	-	-	-
TRINITY_DN139308_c0_g2_i1	155.312675490925	133.261015008031	146.615466329127	148.568811192246	221.271123705208	90.0013649953076	TRINITY_DN139308_c0_g2_i1	sp|Q01815|CAC1C_MOUSE_Voltage-dependent_L-type_calcium_channel_subunit_alpha-1C_OS=Mus_musculus_GN=Cacna1c_PE=1_SV=1	3e-08
TRINITY_DN139316_c0_g1_i1	1.75556272944618	9.79029058899432	0	2.18887162473255	0	0	-	-	-
TRINITY_DN139319_c0_g2_i1	13.6332620399537	28.0990949427234	16.8771711977127	23.9804690540017	0	23.1041441994032	-	-	-
TRINITY_DN139388_c0_g1_i1	83.59707816926	79.4261445441236	65.1369611166914	64.6576424314104	90.3558024818674	74.9159623072173	-	-	-
TRINITY_DN139396_c0_g1_i1	26.5214006157813	27.0725984973874	52.4014951493269	34.9782529604304	45.3531949586393	94.0269142620946	TRINITY_DN139396_c0_g1_i1	sp|Q3KQB6|CTL2B_XENLA_CTD_small_phosphatase-like_protein_2-B_OS=Xenopus_laevis_GN=ctdspl2-b_PE=2_SV=1	1e-33
TRINITY_DN139429_c0_g1_i1	168.071098974248	130.418686777221	103.295157023442	118.824958885242	88.6330408291542	136.991521027896	-	-	-
TRINITY_DN139661_c0_g1_i1	219.113155896288	229.841968026307	204.893458706019	208.18625838137	79.6717854060357	188.158219905894	TRINITY_DN139661_c0_g1_i1	sp|Q8R3F5|FABD_MOUSE_Malonyl-CoA-acyl_carrier_protein_transacylase,_mitochondrial_OS=Mus_musculus_GN=Mcat_PE=1_SV=3	3e-60
TRINITY_DN139717_c0_g1_i1	25.0763883504621	20.2498874172269	34.9902526037754	33.0461031944917	27.7678261138209	9.17293459842349	TRINITY_DN139717_c0_g1_i1	sp|P06149|DLD_ECOLI_D-lactate_dehydrogenase_OS=Escherichia_coli_(strain_K12)_GN=dld_PE=1_SV=3	3e-55
TRINITY_DN139755_c0_g2_i1	26.835973603918	13.7415225966981	15.607010489191	11.6773006337115	0	0	-	-	-
TRINITY_DN139780_c0_g1_i1	3.85246284616687	2.28552349968495	9.0044237641341	16.3303168533124	8.43802049383948	0	-	-	-
TRINITY_DN13980_c0_g2_i1	12.2098299172872	11.8356934220299	10.0742277446934	20.5327127458478	0	11.2085885114087	TRINITY_DN13980_c0_g2_i1	sp|Q8NSL2|PRPB2_CORGL_Probable_methylisocitrate_lyase_2_OS=Corynebacterium_glutamicum_(strain_ATCC_13032_/_DSM_20300_/_JCM_1318_/_LMG_3730_/_NCIMB_10025)_GN=prpB2_PE=3_SV=1	2e-78
TRINITY_DN139861_c0_g2_i1	59.7512311484144	72.3637136134336	115.056984732283	86.4313791693845	48.8587534804098	51.9057079573081	-	-	-
TRINITY_DN139880_c0_g1_i1	51.2360810961627	34.9475802923689	67.9132501192163	55.9176907863477	24.981241871296	89.7980307255966	TRINITY_DN139880_c0_g1_i1	sp|Q8RA26|ISPT_CALS4_Isoprenyl_transferase_OS=Caldanaerobacter_subterraneus_subsp._tengcongensis_(strain_DSM_15242_/_JCM_11007_/_NBRC_100824_/_MB4)_GN=uppS_PE=3_SV=1	3e-63
TRINITY_DN139885_c0_g2_i1	107.318023760751	141.422608090927	118.734917760211	106.329046456338	87.4205018132253	62.2337232200416	TRINITY_DN139885_c0_g2_i1	sp|Q56YP2|PI5K1_ARATH_Phosphatidylinositol_4-phosphate_5-kinase_1_OS=Arabidopsis_thaliana_GN=PIP5K1_PE=1_SV=1	6e-05
TRINITY_DN139904_c0_g1_i1	12.0135065794159	5.15584350214989	20.0781142965588	5.99665902705324	0	39.3183341757565	-	-	-
TRINITY_DN139923_c0_g1_i1	16.3895759554134	9.92058185499674	15.5134714935242	22.2477451448314	7.75328244047837	28.6596568607102	TRINITY_DN139923_c0_g1_i1	sp|Q9NPJ3|ACO13_HUMAN_Acyl-coenzyme_A_thioesterase_13_OS=Homo_sapiens_GN=ACOT13_PE=1_SV=1	9e-25
TRINITY_DN139928_c0_g1_i1	97.3740878959651	73.2585989336247	98.6127097474985	85.5248793996572	82.9876324636833	138.487396185222	-	-	-
TRINITY_DN139976_c0_g1_i1	5.75978658381432	0	3.1222987794449	7.26751528795064	0	0	TRINITY_DN139976_c0_g1_i1	sp|C0H8I2|SETD6_SALSA_N-lysine_methyltransferase_setd6_OS=Salmo_salar_GN=setd6_PE=2_SV=1	3e-10
TRINITY_DN140030_c0_g1_i1	11.7897573096782	5.06648637766679	5.17386853533423	11.8634288553642	0	0	-	-	-
TRINITY_DN140084_c0_g1_i1	59.182408856586	58.1182616242616	58.0746337937171	60.0276066456927	58.1408313966412	29.8028914451702	-	-	-
TRINITY_DN14015_c0_g1_i1	2.9041523045939	8.50246029832043	4.74395768843909	10.4998782652058	50.2038924492273	38.8053321302623	-	-	-
TRINITY_DN140229_c0_g1_i1	44.3102694996024	28.9934718684421	41.4809800297614	37.7022774614483	34.0299512699442	22.1650347950299	-	-	-
TRINITY_DN140262_c0_g1_i1	9.99113892510304	15.695390711179	4.83647270602988	11.5947950352944	0	0	TRINITY_DN140262_c0_g1_i1	sp|Q9FJL3|FKB65_ARATH_Peptidyl-prolyl_cis-trans_isomerase_FKBP65_OS=Arabidopsis_thaliana_GN=FKBP65_PE=1_SV=1	6e-07
TRINITY_DN140476_c0_g1_i1	5.17783016719018	15.1699063184771	1.94964353883148	0	0	0	-	-	-
TRINITY_DN140476_c0_g2_i1	7.23662329861162	15.9402968793816	20.7611505451518	11.6754033884251	25.7026931784818	0	-	-	-
TRINITY_DN140494_c0_g1_i1	19.8391066419753	24.4590761197283	18.9132625603655	20.4116427165962	27.6178102632104	20.8303559601743	-	-	-
TRINITY_DN140499_c0_g1_i1	139.342233171666	178.470882440889	203.221328066059	172.983098472382	206.577867712194	281.228106249658	TRINITY_DN140499_c0_g1_i1	sp|Q7TXL8|PPSC_MYCBO_Phthiocerol/phenolphthiocerol_synthesis_polyketide_synthase_type_I_PpsC_OS=Mycobacterium_bovis_(strain_ATCC_BAA-935_/_AF2122/97)_GN=ppsC_PE=1_SV=1	1e-17
TRINITY_DN140599_c0_g1_i1	42.9394137030891	44.2321167055439	57.7296067719233	47.3411350613467	77.0858359147799	10.5602617006245	TRINITY_DN140599_c0_g1_i1	sp|Q8CDN9|LRRC9_MOUSE_Leucine-rich_repeat-containing_protein_9_OS=Mus_musculus_GN=Lrrc9_PE=1_SV=2	9e-06
TRINITY_DN140652_c0_g1_i1	164.782750737002	159.348490190685	152.713552577242	150.406137363832	218.366612178031	114.311849639262	TRINITY_DN140652_c0_g1_i1	sp|P62343|CDPK1_PLAFK_Calcium-dependent_protein_kinase_1_OS=Plasmodium_falciparum_(isolate_K1_/_Thailand)_GN=CPK1_PE=1_SV=2	3e-15
TRINITY_DN140741_c0_g1_i1	31.5732918272866	12.755531714606	44.2588017015644	19.2451462251921	6.31594298721842	37.5804052918809	-	-	-
TRINITY_DN140818_c0_g1_i1	43.626853538384	30.468051816963	23.0643657988369	75.694053607371	11.615068260912	23.5543919005286	-	-	-
TRINITY_DN140920_c0_g1_i1	2.07829214611275	0	0	20.9389552569463	12.546733063114	0	-	-	-
TRINITY_DN140971_c0_g1_i1	13.3346765427798	15.7591193174936	10.4816020048665	8.87266133456835	25.6749360275012	0	-	-	-
TRINITY_DN141037_c0_g1_i1	17.135185443585	25.3488774951946	38.164162516522	17.5964223475626	5.93412424506333	0	TRINITY_DN141037_c0_g1_i1	sp|O96102|CALM_PHYPO_Calmodulin_OS=Physarum_polycephalum_PE=2_SV=3	9e-28
TRINITY_DN141055_c0_g1_i1	7.59674214007696	4.41214567537451	3.05799345094438	8.9738509723411	0	0	-	-	-
TRINITY_DN141076_c0_g1_i1	89.7643837646085	97.6693347784775	75.9141893846248	69.2386688669141	98.2141984376898	81.9381303814125	-	-	-
TRINITY_DN141098_c0_g1_i1	70.2596137385527	60.3499710774128	83.9679286532106	74.0017535099784	38.1657261590468	48.4760657191796	-	-	-
TRINITY_DN141187_c0_g1_i1	3.11938467796794	16.2666398604562	11.3839047730099	2.47837514295291	0	13.0224184276766	-	-	-
TRINITY_DN141194_c0_g1_i1	18.2484646967951	20.5633678446342	23.04645112926	24.8446340710514	21.5995257227566	0	-	-	-
TRINITY_DN141215_c0_g2_i1	10.1083807505075	15.425506121949	19.457483822934	21.7361068313571	5.10714432859815	30.4716940467931	-	-	-
TRINITY_DN141302_c0_g1_i1	38.8514924578888	42.696686160828	45.7539416060366	13.6028120552086	0	0	-	-	-
TRINITY_DN141499_c0_g2_i1	17.1106135529189	8.05365902774038	15.5693945473877	30.4417630488857	103.573620617382	37.5071494153008	-	-	-
TRINITY_DN141505_c0_g1_i1	162.878155484343	119.591742842627	139.860553383979	131.372792996295	157.499060303366	129.754383513573	TRINITY_DN141505_c0_g1_i1	sp|Q5N643|SYR_SYNP6_Arginine--tRNA_ligase_OS=Synechococcus_sp._(strain_ATCC_27144_/_PCC_6301_/_SAUG_1402/1)_GN=argS_PE=3_SV=1	4e-163
TRINITY_DN141633_c0_g1_i1	518.755949103728	555.334092824189	478.693501290792	505.210777555565	460.994950521241	447.233278046662	TRINITY_DN141633_c0_g1_i1	sp|P32232|CBS_RAT_Cystathionine_beta-synthase_OS=Rattus_norvegicus_GN=Cbs_PE=1_SV=3	1e-121
TRINITY_DN141650_c0_g1_i1	56.4201917740739	44.6301369450779	72.8724476694574	50.2107681029448	155.503144281745	0	-	-	-
TRINITY_DN141718_c0_g1_i1	8.85861041955825	13.9480365957438	2.21576241434459	10.6493965006375	5.74174625359498	0	-	-	-
TRINITY_DN14173_c0_g1_i1	161.793257335256	191.799486931361	185.344425306982	205.279009934393	348.830793972015	164.600391939178	-	-	-
TRINITY_DN141886_c0_g1_i1	44.5024596079869	24.528321876069	13.9134933828117	16.3699189282781	32.0109208327716	91.8684231798632	-	-	-
TRINITY_DN141910_c0_g1_i1	134.23415285527	114.946746715074	181.836206339421	137.973423746386	67.5609145107019	192.19260100521	-	-	-
TRINITY_DN141928_c0_g1_i1	13.2091763588026	17.0551371305252	15.4774269705718	22.5974296057866	32.9641705196114	0	-	-	-
TRINITY_DN14198_c0_g1_i1	37.219136823972	28.2706598582717	17.2528021375283	40.8102278741256	25.9241322573147	50.3935048946701	TRINITY_DN14198_c0_g1_i1	sp|Q9FRL8|DHAR2_ARATH_Glutathione_S-transferase_DHAR2_OS=Arabidopsis_thaliana_GN=DHAR2_PE=1_SV=1	9e-13
TRINITY_DN142027_c0_g1_i1	8.66318622617113	2.48477943020371	7.97968059013395	12.2673858102514	0	13.5675753738914	TRINITY_DN142027_c0_g1_i1	sp|Q8N6R0|MET13_HUMAN_Methyltransferase-like_protein_13_OS=Homo_sapiens_GN=METTL13_PE=1_SV=1	2e-12
TRINITY_DN142033_c0_g1_i1	12.9917818534595	4.15448106158773	17.5072705829346	15.2243018025165	20.6545914502954	10.4429169645431	-	-	-
TRINITY_DN142045_c0_g1_i1	8.24807781416005	6.24381750569247	2.1030374333253	5.16419049346375	0	0	-	-	-
TRINITY_DN142077_c0_g1_i1	66.1378827706553	58.5085136656615	46.7403161071678	49.6688640948123	9.12049357811861	40.3411834131351	-	-	-
TRINITY_DN142136_c0_g1_i1	27.7554608944938	19.8397941103225	23.9333488810177	25.9705037333477	0	16.6560276638167	TRINITY_DN142136_c0_g1_i1	sp|Q42342|CYB5E_ARATH_Cytochrome_b5_isoform_E_OS=Arabidopsis_thaliana_GN=CYTB5-E_PE=1_SV=2	4e-15
TRINITY_DN142235_c0_g1_i1	41.2264145294259	78.7426686163969	48.3080059301248	51.4240697564084	85.4298150728116	56.7955113553507	-	-	-
TRINITY_DN142257_c0_g1_i1	82.2207451517675	64.0946613239154	73.454411840515	66.4554043923735	28.676119322707	28.6124219354921	TRINITY_DN142257_c0_g1_i1	sp|Q0JKV1|AKT1_ORYSJ_Potassium_channel_AKT1_OS=Oryza_sativa_subsp._japonica_GN=AKT1_PE=2_SV=1	2e-11
TRINITY_DN14236_c0_g1_i1	4.61798919470219	5.92699983584349	1.40682962777338	5.58355581919932	0	0	-	-	-
TRINITY_DN142391_c0_g1_i1	122.977963543254	143.8731197672	111.550234950657	120.233087891824	64.3869754362539	114.674868713836	-	-	-
TRINITY_DN142394_c0_g1_i1	25.4605296054087	26.8815994946152	18.2374749552867	31.9155979698268	0	64.3318326890315	-	-	-
TRINITY_DN142419_c0_g1_i1	23.4574996328054	19.5653571059697	16.2742006358342	21.568939783828	0	41.6069124390118	-	-	-
TRINITY_DN142471_c1_g1_i1	0	3.50796697363178	0	4.70289644971057	0	0	-	-	-
TRINITY_DN142553_c0_g1_i1	346.639908260635	353.68635833397	370.27265216913	381.554918182792	192.082936382461	273.129737639294	TRINITY_DN142553_c0_g1_i1	sp|Q00195|CNGA2_RAT_Cyclic_nucleotide-gated_olfactory_channel_OS=Rattus_norvegicus_GN=Cnga2_PE=1_SV=1	3e-07
TRINITY_DN142555_c0_g1_i1	44.6231123771438	42.3237999260678	36.6183760957763	42.3470916197918	0	10.6020744958222	TRINITY_DN142555_c0_g1_i1	sp|P9WNN9|ECHA8_MYCTU_Probable_enoyl-CoA_hydratase_echA8_OS=Mycobacterium_tuberculosis_(strain_ATCC_25618_/_H37Rv)_GN=echA8_PE=1_SV=1	2e-41
TRINITY_DN142649_c0_g1_i1	19.7333174331759	4.62633417527957	7.73515017349471	5.27056512939504	6.13899114971673	12.2839717735228	TRINITY_DN142649_c0_g1_i1	sp|B0R0T1|VWA8_DANRE_von_Willebrand_factor_A_domain-containing_protein_8_OS=Danio_rerio_GN=si:dkey-18l1.1_PE=3_SV=1	2e-05
TRINITY_DN142670_c0_g1_i1	425.151836322944	459.328033316477	415.1364930002	391.225427151188	376.108042220731	344.923748208227	TRINITY_DN142670_c0_g1_i1	sp|Q00268|PCNA1_DAUCA_Proliferating_cell_nuclear_antigen_OS=Daucus_carota_PE=3_SV=1	2e-77
TRINITY_DN142686_c0_g1_i1	6.24481022980117	10.0828423998069	14.9557563105285	7.3470900250718	0	0	TRINITY_DN142686_c0_g1_i1	sp|B4IBI9|SUR8_DROSE_Leucine-rich_repeat_protein_soc-2_homolog_OS=Drosophila_sechellia_GN=Sur-8_PE=3_SV=1	4e-05
TRINITY_DN142738_c0_g1_i1	5.55793742255931	23.5953572893486	9.63037364721684	5.22732888309725	14.3589519707839	0	-	-	-
TRINITY_DN142810_c0_g1_i1	58.5425730514457	64.4056824870485	38.9287080795357	57.1661281335167	22.567646601019	73.4745369353154	TRINITY_DN142810_c0_g1_i1	sp|Q6P8B3|SPOP_XENTR_Speckle-type_POZ_protein_OS=Xenopus_tropicalis_GN=spop_PE=2_SV=1	6e-21
TRINITY_DN142926_c0_g1_i1	1.40470534618082	4.92895612961932	0	1.61863783719587	0	0	-	-	-
TRINITY_DN142978_c0_g2_i1	45.1025305458061	58.5645573603084	31.2114626821099	37.9002290257012	32.8593863722813	67.5244215117631	-	-	-
TRINITY_DN143040_c0_g1_i1	7.20345485764116	2.11992339892017	0	6.15132036817852	0	0	-	-	-
TRINITY_DN143231_c0_g2_i1	124.022937517139	119.921507509367	113.146449406042	115.803244917233	113.252699787643	136.395947939174	TRINITY_DN143231_c0_g2_i1	sp|P61872|LIP_RHIOR_Lipase_OS=Rhizopus_oryzae_PE=1_SV=1	2e-07
TRINITY_DN143232_c0_g2_i1	35.6898297632647	28.8627092241745	22.5616486267084	29.2043281131293	6.35581456446421	63.6282212429827	-	-	-
TRINITY_DN143370_c0_g1_i1	5.19086978731038	0	0	0	0	0	-	-	-
TRINITY_DN143408_c0_g1_i1	5.19592646248357	11.4981264328404	0	6.43923922335074	0	0	TRINITY_DN143408_c0_g1_i1	sp|Q9S7Q2|PP124_ARATH_Pentatricopeptide_repeat-containing_protein_At1g74850,_chloroplastic_OS=Arabidopsis_thaliana_GN=PTAC2_PE=2_SV=1	3e-07
TRINITY_DN143518_c0_g1_i1	61.1668457093161	37.4659901036841	39.0536639097967	41.4767120166957	11.0475897323942	22.7720760842002	-	-	-
TRINITY_DN143746_c0_g1_i1	53.4680607957903	44.7725469703316	52.7181484146897	39.2932477424355	41.4858098819692	49.6336069935475	TRINITY_DN143746_c0_g1_i1	sp|Q91WC0|SETD3_MOUSE_Histone-lysine_N-methyltransferase_setd3_OS=Mus_musculus_GN=Setd3_PE=2_SV=1	1e-17
TRINITY_DN14376_c0_g1_i1	0	0	4.61671480891645	1.4664400952578	42.2250380381251	0	-	-	-
TRINITY_DN143844_c0_g1_i1	0	0	5.44396047876078	7.90495103421834	0	0	-	-	-
TRINITY_DN14385_c0_g1_i1	9.65730048383025	6.46226113430521	5.05678381513125	8.62261246206215	0	0	-	-	-
TRINITY_DN143873_c0_g1_i1	101.206886344258	92.8985494811371	116.536665206075	119.147834585519	114.94525884467	56.5720967499889	-	-	-
TRINITY_DN14388_c0_g1_i1	51.4894015539008	31.0969537091492	40.3163104990067	62.339548664877	7.70163934065317	0	TRINITY_DN14388_c0_g1_i1	sp|P83941|ELOC_RAT_Transcription_elongation_factor_B_polypeptide_1_OS=Rattus_norvegicus_GN=Tceb1_PE=1_SV=1	3e-15
TRINITY_DN143904_c0_g1_i1	6.31486789582359	0	10.0105193245078	3.85478349734532	0	0	-	-	-
TRINITY_DN143938_c0_g1_i1	12.590176809512	12.8347059118052	11.0463704345938	12.019334080448	11.183041200143	0	TRINITY_DN143938_c0_g1_i1	sp|Q9ULJ7|ANR50_HUMAN_Ankyrin_repeat_domain-containing_protein_50_OS=Homo_sapiens_GN=ANKRD50_PE=1_SV=4	2e-18
TRINITY_DN143938_c0_g1_i2	2.59207018969033	8.09446766118172	14.5362196312106	2.06207602339997	11.3437637671509	11.2351543121406	TRINITY_DN143938_c0_g1_i2	sp|O70511|ANK3_RAT_Ankyrin-3_OS=Rattus_norvegicus_GN=Ank3_PE=1_SV=3	2e-07
TRINITY_DN143945_c0_g1_i1	47.7969405236397	21.1637279274597	30.6891687310637	41.863412498532	0	0	-	-	-
TRINITY_DN14395_c0_g1_i1	13.6703915768948	13.7462722388005	5.86177898552596	13.6592710135599	0	20.1957734141419	-	-	-
TRINITY_DN144045_c0_g1_i1	146.837332833099	126.498923751148	108.27690352729	115.347149567252	127.620477016444	88.9807566706603	TRINITY_DN144045_c0_g1_i1	sp|Q04595|PYRB_TREDE_Protein_PyrBI_OS=Treponema_denticola_(strain_ATCC_35405_/_CIP_103919_/_DSM_14222)_GN=pyrBI_PE=3_SV=3	3e-161
TRINITY_DN144099_c0_g2_i1	19.1487182608044	11.5201441356601	0	6.94736823726346	0	0	-	-	-
TRINITY_DN144112_c0_g1_i1	1.78239733205727	3.11582247863243	6.11435117523588	6.34013937507819	0	0	-	-	-
TRINITY_DN144125_c0_g1_i1	9.19078017827489	3.9173436698975	1.36426940535645	1.36177499414509	14.7450750565729	0	TRINITY_DN144125_c0_g1_i1	sp|Q9SIC9|PP178_ARATH_Pentatricopeptide_repeat-containing_protein_At2g31400,_chloroplastic_OS=Arabidopsis_thaliana_GN=At2g31400_PE=2_SV=1	1e-06
TRINITY_DN144174_c0_g2_i1	3.03376816718958	6.66260325915767	5.66684060210126	3.67414802234349	0	0	-	-	-
TRINITY_DN144202_c0_g1_i1	10.88755627432	7.19676332545147	12.6687581653426	22.6724509542204	0	0	-	-	-
TRINITY_DN144238_c0_g1_i1	0	2.24448640683901	1.37750114782225	0	0	14.2978492874958	-	-	-
TRINITY_DN144267_c0_g1_i1	5.0064911653902	2.17678781228884	7.39078684119462	10.312061454967	0	0	TRINITY_DN144267_c0_g1_i1	sp|Q0P5C0|LMF1_BOVIN_Lipase_maturation_factor_1_OS=Bos_taurus_GN=LMF1_PE=2_SV=1	5e-18
TRINITY_DN144569_c0_g1_i1	87.8441628388875	84.9399018035488	89.7457653458115	80.2596281683128	58.9770832482926	102.683648021949	TRINITY_DN144569_c0_g1_i1	sp|B2RV13|CQ105_HUMAN_Uncharacterized_protein_C17orf105_OS=Homo_sapiens_GN=C17orf105_PE=2_SV=1	3e-08
TRINITY_DN144649_c0_g1_i1	41.2139723138616	42.6164598936112	51.0710805038229	36.9849431170806	42.3972072715891	24.8709325241004	TRINITY_DN144649_c0_g1_i1	sp|P27163|CALM2_PETHY_Calmodulin-2_OS=Petunia_hybrida_GN=CAM72_PE=2_SV=2	3e-05
TRINITY_DN144683_c0_g1_i1	0	2.21231122537804	1.59159748499345	4.58885549269838	0	0	-	-	-
TRINITY_DN144717_c0_g1_i1	56.8664543274003	58.0833564975104	51.8220942212954	47.8714638591713	35.4184720668955	40.3210151985536	TRINITY_DN144717_c0_g1_i1	sp|Q75M35|OML3_ORYSJ_Protein_MEI2-like_3_OS=Oryza_sativa_subsp._japonica_GN=ML3_PE=2_SV=2	5e-14
TRINITY_DN144723_c0_g2_i2	9.69190404580167	15.2232964137613	23.6857217963803	27.7654790397692	29.9078835044891	0	TRINITY_DN144723_c0_g2_i2	sp|Q9M9E7|U85A4_ARATH_UDP-glycosyltransferase_85A4_OS=Arabidopsis_thaliana_GN=UGT85A4_PE=2_SV=1	4e-13
TRINITY_DN144744_c0_g1_i1	18.441617402803	46.5056151432523	14.9040619068679	28.9538240628792	36.5185928165965	0	-	-	-
TRINITY_DN144747_c0_g1_i1	1.04270451160603	8.99027780817775	10.3097295108409	6.31054959922905	0	0	TRINITY_DN144747_c0_g1_i1	sp|Q80YE7|DAPK1_MOUSE_Death-associated_protein_kinase_1_OS=Mus_musculus_GN=Dapk1_PE=1_SV=3	3e-12
TRINITY_DN144765_c0_g1_i1	5.86583230530438	3.86461061229327	0	0	0	0	-	-	-
TRINITY_DN144799_c0_g1_i1	48.6249506634887	40.444067177564	46.4134956134363	36.7406762103581	25.2183326986256	68.9702935575554	-	-	-
TRINITY_DN144819_c0_g1_i1	167.956107710187	188.907322739549	194.632139778648	205.745633988683	138.258111856892	175.544842748767	-	-	-
TRINITY_DN144828_c0_g1_i1	68.310086912956	87.952299842158	55.0139130324059	111.410039320089	79.3227590847725	105.129494419474	TRINITY_DN144828_c0_g1_i1	sp|Q8LEZ8|AP1S1_ARATH_AP-1_complex_subunit_sigma-1_OS=Arabidopsis_thaliana_GN=AAP19-1_PE=1_SV=1	8e-67
TRINITY_DN145105_c0_g1_i1	6.03966758060462	15.029966546684	18.2355688060824	18.3231929696542	12.0462109911231	12.7083918569336	TRINITY_DN145105_c0_g1_i1	sp|Q28IV3|RPAP3_XENTR_RNA_polymerase_II-associated_protein_3_OS=Xenopus_tropicalis_GN=rpap3_PE=2_SV=1	6e-07
TRINITY_DN14515_c0_g1_i1	23.9639954161015	16.3170611402373	22.6013751835477	27.8629974474909	5.73778481364683	33.6623143814785	TRINITY_DN14515_c0_g1_i1	sp|Q8EAJ0|DUSA_SHEON_tRNA-dihydrouridine_synthase_A_OS=Shewanella_oneidensis_(strain_MR-1)_GN=dusA_PE=3_SV=1	2e-54
TRINITY_DN145211_c0_g1_i1	39.7677078615918	31.9970797145681	41.5408951140952	28.7301609982799	50.8596551411453	83.8914065848173	-	-	-
TRINITY_DN145214_c0_g1_i1	30.3973309979775	37.2446759838689	56.3051312482065	31.2761803877185	11.167845152597	20.5812982828522	-	-	-
TRINITY_DN145214_c0_g2_i1	7.16717316264605	3.639709390637	13.8327598843085	10.8627781875956	0	0	-	-	-
TRINITY_DN145327_c0_g1_i1	10.415290759527	8.94716318069569	6.92701298985698	9.6830573728894	0	0	TRINITY_DN145327_c0_g1_i1	sp|Q7TPV2|DZIP3_MOUSE_E3_ubiquitin-protein_ligase_DZIP3_OS=Mus_musculus_GN=Dzip3_PE=2_SV=2	4e-07
TRINITY_DN145445_c0_g1_i1	2.18921835905951	12.2958621385283	11.0976427152471	11.4120633257978	14.8407587205597	0	-	-	-
TRINITY_DN145456_c0_g1_i1	12.8982607016081	3.48814768650032	23.3642322545327	18.7423480274409	0	0	-	-	-
TRINITY_DN1454_c0_g1_i1	4.26587827441953	1.25653308738041	0	1.859165841424	0	0	-	-	-
TRINITY_DN145507_c0_g1_i1	125.179544463937	97.2461521936359	140.403986463745	114.145896025575	111.797597021085	9.73289914445085	TRINITY_DN145507_c0_g1_i1	sp|Q3EBF7|SLD2_ARATH_Delta(8)-fatty-acid_desaturase_2_OS=Arabidopsis_thaliana_GN=SLD2_PE=1_SV=1	1e-88
TRINITY_DN145712_c1_g1_i1	7.07924533751806	0	0	0	0	0	-	-	-
TRINITY_DN145713_c0_g1_i1	7.77352056098595	6.75414838852065	9.88587101745319	6.72504009217138	0	0	-	-	-
TRINITY_DN145828_c0_g1_i1	68.0529329405591	86.549948924937	74.238756786376	78.0049193124565	104.688359892632	121.579296596762	-	-	-
TRINITY_DN145833_c0_g1_i1	11.9053540786954	12.9222885718496	15.718321523028	19.4037067880525	5.78269617269453	0	TRINITY_DN145833_c0_g1_i1	sp|Q9ZW86|P4H1_ARATH_Prolyl_4-hydroxylase_1_OS=Arabidopsis_thaliana_GN=P4H1_PE=1_SV=1	4e-31
TRINITY_DN146105_c0_g1_i1	1.49583755484199	4.20952705377154	1.75779440327389	0	0	0	-	-	-
TRINITY_DN146177_c0_g1_i1	334.606494271323	317.285308320443	321.275531254217	311.001858727682	240.341626460429	332.269709469893	-	-	-
TRINITY_DN146416_c0_g1_i1	0	0	4.5637185844974	0	12.2965848243836	0	-	-	-
TRINITY_DN146461_c1_g1_i1	7.14019882812188	6.17653592185295	9.46835838497643	3.76437633554428	41.410037191207	0	-	-	-
TRINITY_DN146475_c0_g1_i1	148.626103830486	149.055809852091	122.994653365234	132.398544501172	64.8466784339727	116.012966039093	-	-	-
TRINITY_DN146490_c0_g1_i1	49.6784179075686	59.5111959653661	53.655691858262	56.4187987842642	84.3288009687714	27.8075915371341	-	-	-
TRINITY_DN146509_c0_g1_i1	70.3493013757453	70.2190529772118	55.2086865240309	67.6094733229333	90.9508306143982	39.1760054596947	TRINITY_DN146509_c0_g1_i1	sp|Q8YRI1|YY46_NOSS1_Uncharacterized_WD_repeat-containing_protein_alr3466_OS=Nostoc_sp._(strain_PCC_7120_/_UTEX_2576)_GN=alr3466_PE=3_SV=1	1e-33
TRINITY_DN146554_c0_g1_i1	5.02325966999267	5.97814466680217	2.56425875960381	12.1973134120488	6.33777151394866	0	-	-	-
TRINITY_DN146650_c0_g1_i1	29.389027538324	46.051832879274	43.3745859149286	51.4914634537289	16.6171532168533	30.7129832266467	-	-	-
TRINITY_DN146678_c0_g1_i2	8.70817045171393	18.4965060221582	15.8392218394757	20.8688433831518	45.2967827904483	0	TRINITY_DN146678_c0_g1_i2	sp|Q02357|ANK1_MOUSE_Ankyrin-1_OS=Mus_musculus_GN=Ank1_PE=1_SV=2	1e-18
TRINITY_DN146685_c0_g1_i1	36.4391188584806	20.1339942991175	19.6178584117675	19.3057912075384	0	10.5529589614884	TRINITY_DN146685_c0_g1_i1	sp|Q6PAV2|HERC4_MOUSE_Probable_E3_ubiquitin-protein_ligase_HERC4_OS=Mus_musculus_GN=Herc4_PE=2_SV=2	1e-07
TRINITY_DN146728_c0_g1_i1	193.831367033872	228.457892704696	214.811224744286	197.371791067698	187.712295028096	235.890276234611	-	-	-
TRINITY_DN146751_c0_g2_i1	3.34605414217889	18.975303144993	6.57872935501937	1.29259442207078	0	0	TRINITY_DN146751_c0_g2_i1	sp|Q5BKC6|HBAP1_RAT_HSPB1-associated_protein_1_OS=Rattus_norvegicus_GN=Hspbap1_PE=1_SV=1	4e-05
TRINITY_DN146752_c0_g2_i1	20.6146565614152	22.2168430745102	20.4925261387425	6.87749482826927	5.44718296378301	0	TRINITY_DN146752_c0_g2_i1	sp|Q219F9|RL25_RHOPB_50S_ribosomal_protein_L25_OS=Rhodopseudomonas_palustris_(strain_BisB18)_GN=rplY_PE=3_SV=1	2e-05
TRINITY_DN146787_c0_g1_i1	308.110288602033	322.53959758273	268.938481591421	290.437670239439	218.007307769978	404.85680981205	TRINITY_DN146787_c0_g1_i1	sp|Q5BAP5|EGLX_EMENI_Endo-1,3(4)-beta-glucanase_xgeA_OS=Emericella_nidulans_(strain_FGSC_A4_/_ATCC_38163_/_CBS_112.46_/_NRRL_194_/_M139)_GN=xgeA_PE=3_SV=1	2e-53
TRINITY_DN146905_c0_g1_i1	165.72380804473	193.075038252012	167.826090484288	161.886508770559	121.343079110634	57.9792757026211	-	-	-
TRINITY_DN146919_c0_g1_i1	41.8412045704558	54.6344147583499	33.0021093030942	31.3764234169088	74.2436516443723	45.7841934674389	-	-	-
TRINITY_DN146921_c0_g1_i1	133.755264587824	128.14002804886	122.403942508662	115.63427810496	124.394461700673	31.2491940977225	-	-	-
TRINITY_DN146926_c0_g1_i1	28.9638699041392	22.5040946271364	24.0803284845037	47.4294919092395	16.4578564072755	44.18582511331	TRINITY_DN146926_c0_g1_i1	sp|Q86YT6|MIB1_HUMAN_E3_ubiquitin-protein_ligase_MIB1_OS=Homo_sapiens_GN=MIB1_PE=1_SV=1	1e-06
TRINITY_DN146935_c0_g1_i1	5.91397096190903	15.2964768772651	11.2239531316425	16.8082961824698	5.93925426467727	0	TRINITY_DN146935_c0_g1_i1	sp|Q6P963|GLO2_DANRE_Hydroxyacylglutathione_hydrolase,_mitochondrial_OS=Danio_rerio_GN=hagh_PE=2_SV=2	7e-82
TRINITY_DN14700_c0_g1_i1	92.7932390387384	93.0340021945484	101.070381623326	78.1694068534792	106.077819162829	52.0785130865153	TRINITY_DN14700_c0_g1_i1	sp|Q6PFX9|TNKS1_MOUSE_Tankyrase-1_OS=Mus_musculus_GN=Tnks_PE=1_SV=1	1e-09
TRINITY_DN147249_c0_g1_i1	11.8299980755438	10.0341643520395	13.4876512410738	26.3025256865919	61.46006237224	0	TRINITY_DN147249_c0_g1_i1	sp|P36062|AVT3_YEAST_Vacuolar_amino_acid_transporter_3_OS=Saccharomyces_cerevisiae_(strain_ATCC_204508_/_S288c)_GN=AVT3_PE=1_SV=1	8e-44
TRINITY_DN147311_c0_g1_i1	0	12.5296912066888	0	11.0661757722884	25.4786913457873	0	-	-	-
TRINITY_DN147400_c0_g1_i1	7.99244064180507	1.84068527680165	2.08373272587707	6.85588878948526	0	0	-	-	-
TRINITY_DN147438_c0_g1_i1	0.942107659692523	7.3682247112949	3.52177224903601	13.9454191064648	0	11.4664252939015	TRINITY_DN147438_c0_g1_i1	sp|Q4FNA2|UBIG_PELUB_Ubiquinone_biosynthesis_O-methyltransferase_OS=Pelagibacter_ubique_(strain_HTCC1062)_GN=ubiG_PE=3_SV=1	1e-10
TRINITY_DN147505_c0_g1_i1	125.968761784556	171.273643688525	181.804379748705	152.408850958812	261.388003419218	119.93950211473	-	-	-
TRINITY_DN147658_c0_g1_i1	5.56081643999538	13.2323143460327	9.65332493681512	3.52734071276694	0	36.8177831439085	-	-	-
TRINITY_DN147705_c0_g1_i1	71.2130160570354	74.4161998447678	80.6125734530077	69.2325759301408	49.101294671586	43.2903915374639	TRINITY_DN147705_c0_g1_i1	sp|A1A4V9|CP093_HUMAN_Coiled-coil_domain-containing_protein_C16orf93_OS=Homo_sapiens_GN=C16orf93_PE=2_SV=1	2e-14
TRINITY_DN147707_c0_g1_i1	7.87533382307995	6.96941672059877	12.3572734334409	4.50040277551086	0	19.4493561409793	-	-	-
TRINITY_DN147717_c0_g1_i1	1.77158464711212	0	8.63481797067909	0	0	0	-	-	-
TRINITY_DN147719_c0_g1_i1	10.4468316949785	9.25742956022634	16.8924525452486	17.7422725754406	14.7532506023429	14.9433727603926	TRINITY_DN147719_c0_g1_i1	sp|Q149L6|DJB14_MOUSE_DnaJ_homolog_subfamily_B_member_14_OS=Mus_musculus_GN=Dnajb14_PE=2_SV=1	1e-14
TRINITY_DN147790_c0_g1_i1	6.64499027824864	8.00187682396181	0	0	0	0	-	-	-
TRINITY_DN147794_c0_g2_i1	9.0902751309033	12.5522693580225	11.3199053187978	5.9639530963133	60.2462013723648	0	TRINITY_DN147794_c0_g2_i1	sp|Q9S6Z8|KCO5_ARATH_Two-pore_potassium_channel_5_OS=Arabidopsis_thaliana_GN=TPK5_PE=1_SV=1	3e-14
TRINITY_DN147803_c0_g1_i1	15.8937592004499	27.0766563991155	35.0958748705232	27.93288294085	20.694521682119	30.3701675182266	TRINITY_DN147803_c0_g1_i1	sp|Q13216|ERCC8_HUMAN_DNA_excision_repair_protein_ERCC-8_OS=Homo_sapiens_GN=ERCC8_PE=1_SV=1	1e-15
TRINITY_DN147849_c0_g1_i1	77.8485916445031	63.6177919357527	64.7743236506911	68.4239063447492	59.7100353646217	93.9575777858209	TRINITY_DN147849_c0_g1_i1	sp|Q06003|GOLI_DROME_Protein_goliath_OS=Drosophila_melanogaster_GN=gol_PE=2_SV=3	1e-08
TRINITY_DN147853_c0_g3_i1	44.7587178110667	10.8000961950961	19.7715062396328	2.87853921851592	113.527103950247	0	-	-	-
TRINITY_DN147859_c0_g1_i1	345.317312626738	329.564194479265	360.968853326864	352.521756236343	354.907250317994	335.630147050144	-	-	-
TRINITY_DN147906_c0_g1_i1	0	3.27735600199559	0	0	0	0	-	-	-
TRINITY_DN147994_c0_g1_i1	0	1.32057864497018	0	1.61738509136981	0	0	-	-	-
TRINITY_DN148002_c1_g1_i1	3.3153225717698	2.17683523930448	5.23096067205749	4.10245738934012	0	0	-	-	-
TRINITY_DN148048_c0_g1_i1	268.780878574722	257.103715294479	222.764337143195	218.218673131738	207.373286953902	198.791614452596	-	-	-
TRINITY_DN148084_c0_g2_i1	6.67649206176313	14.9796684614679	12.051136142603	7.12658259095521	6.54232258625996	0	-	-	-
TRINITY_DN148135_c0_g1_i1	1.20792298559994	6.43518320026856	0	1.54119478203984	0	0	-	-	-
TRINITY_DN148138_c0_g1_i1	12.5106977023747	18.476853886338	20.0333016521582	12.0192897711101	25.3774400087982	49.9417808275099	TRINITY_DN148138_c0_g1_i1	sp|Q16566|KCC4_HUMAN_Calcium/calmodulin-dependent_protein_kinase_type_IV_OS=Homo_sapiens_GN=CAMK4_PE=1_SV=1	3e-43
TRINITY_DN148166_c0_g1_i1	3.23403099996281	7.30548108312216	0	0	0	0	-	-	-
TRINITY_DN148209_c0_g2_i1	22.8193615366573	36.8294472565764	34.3068610133541	32.9155461331836	8.8213958382521	50.7528418420502	-	-	-
TRINITY_DN148263_c0_g1_i2	21.1033908659826	26.5635221169606	29.8336004212464	11.5548288181336	31.1095533759589	25.2859847135052	TRINITY_DN148263_c0_g1_i2	sp|Q9VR91|HERC2_DROME_Probable_E3_ubiquitin-protein_ligase_HERC2_OS=Drosophila_melanogaster_GN=HERC2_PE=1_SV=3	2e-05
TRINITY_DN148276_c0_g1_i1	9.11602697994641	11.9319349826973	25.9679537440963	11.2992227490305	12.5939996290557	0	-	-	-
TRINITY_DN148280_c0_g1_i1	3.4054665315385	1.50461570887411	0	4.04827915345418	0	0	-	-	-
TRINITY_DN148312_c0_g1_i1	5.77365446991203	5.83456516074823	8.96461558585392	7.69158626537112	0	0	-	-	-
TRINITY_DN148316_c0_g2_i1	101.703820279493	84.4339984061436	73.4028097762622	83.6863488197051	54.8004712373555	0	-	-	-
TRINITY_DN148399_c0_g1_i1	49.8170596417089	43.195495170748	30.6634777642137	47.515563200921	15.6335881370618	0	-	-	-
TRINITY_DN148402_c0_g1_i1	36.9167211873063	36.6467925166647	25.0384636160208	32.4011582238866	33.1821850734777	12.7065727630694	-	-	-
TRINITY_DN148423_c0_g1_i1	5.75964077660068	6.90072678574617	4.58337121364296	7.34291044607141	0	0	-	-	-
TRINITY_DN148429_c0_g1_i1	0	5.42950894993125	3.29375904397131	10.8661005823137	26.0123036234499	0	-	-	-
TRINITY_DN148498_c0_g1_i1	17.0798637566082	6.83728910368608	6.66605852551003	5.42818472304333	17.897068295135	0	-	-	-
TRINITY_DN148556_c0_g1_i1	109.367551383772	138.415917488785	126.047701711105	129.872263713331	112.867871614457	94.8878026303067	-	-	-
TRINITY_DN14855_c0_g1_i1	18.7718768170076	20.1197442160537	12.5082920615602	12.2542484943764	0	11.1982187975933	TRINITY_DN14855_c0_g1_i1	sp|Q6FUZ2|CET1_CANGA_mRNA-capping_enzyme_subunit_beta_OS=Candida_glabrata_(strain_ATCC_2001_/_CBS_138_/_JCM_3761_/_NBRC_0622_/_NRRL_Y-65)_GN=CET1_PE=3_SV=1	2e-05
TRINITY_DN148582_c0_g1_i1	1.22185567490371	1.06376540395187	9.23826919215369	0	0	0	TRINITY_DN148582_c0_g1_i1	sp|Q873N0|GWT1_CRYNH_GPI-anchored_wall_transfer_protein_1_OS=Cryptococcus_neoformans_var._grubii_serotype_A_(strain_H99_/_ATCC_208821_/_CBS_10515_/_FGSC_9487)_GN=GWT1_PE=3_SV=1	2e-06
TRINITY_DN148622_c0_g1_i1	61.147733488761	50.6111231841705	54.9159978083754	35.3232108234682	13.4308335145947	56.8567805457917	-	-	-
TRINITY_DN148638_c0_g2_i2	26.4715115975795	24.6795567965004	22.6842836048888	17.2040897460673	62.1628705474603	22.3874739442616	TRINITY_DN148638_c0_g2_i2	sp|Q6GR25|PPTC7_XENLA_Protein_phosphatase_PTC7_homolog_OS=Xenopus_laevis_GN=pptc7_PE=2_SV=1	4e-41
TRINITY_DN148672_c0_g1_i1	9.74123548641793	9.25760365207642	1.42988562366447	18.4180689295885	0	46.2854109483345	-	-	-
TRINITY_DN148683_c0_g1_i1	208.624175791065	172.124785684088	171.924556138005	201.199667518198	181.227801343676	123.148875813214	-	-	-
TRINITY_DN148697_c0_g1_i1	1.25885763053289	8.95231942270045	0	1.58260870611348	18.7474874832752	0	-	-	-
TRINITY_DN148707_c0_g1_i1	2.87924627239662	2.56291081143721	8.84342011308476	1.74038700775389	0	0	-	-	-
TRINITY_DN148727_c0_g1_i1	34.8470471925666	34.6136946806736	39.167972676552	48.9209514735482	34.4261900144618	57.9562162712216	-	-	-
TRINITY_DN148743_c0_g1_i1	8.79979138455417	5.39698616314836	3.34734558103325	3.25599999496366	8.38323711815561	0	-	-	-
TRINITY_DN148745_c0_g1_i1	11.5723391781663	20.7980025936823	11.9512958068111	16.6081323738192	0	0	-	-	-
TRINITY_DN148761_c0_g1_i1	91.0037815323871	74.0628061134338	89.5367625163326	102.414822385013	72.3164156214881	92.7386618662952	-	-	-
TRINITY_DN148786_c0_g1_i1	16.9140897301289	16.1010131542924	15.5562180436748	20.6914956610221	0	30.6830428749782	TRINITY_DN148786_c0_g1_i1	sp|F4JAU3|P4H2_ARATH_Prolyl_4-hydroxylase_2_OS=Arabidopsis_thaliana_GN=P4H2_PE=1_SV=1	5e-24
TRINITY_DN148813_c0_g1_i1	8.48072874929739	0	4.46786863025796	10.9844427675994	0	0	-	-	-
TRINITY_DN148839_c0_g1_i1	2.24408777366067	3.79262565661049	1.51153921840994	1.44175496030195	0	0	-	-	-
TRINITY_DN148861_c0_g1_i1	69.2411766775508	68.218152879433	86.2476394053094	87.9413012263594	89.7329540318876	43.5518840834713	TRINITY_DN148861_c0_g1_i1	sp|O43293|DAPK3_HUMAN_Death-associated_protein_kinase_3_OS=Homo_sapiens_GN=DAPK3_PE=1_SV=1	2e-29
TRINITY_DN148909_c0_g2_i1	8.12973298418575	10.4894428805232	20.1993402743109	17.902395243868	11.4429621939163	11.009006672036	-	-	-
TRINITY_DN148979_c0_g1_i1	8.51378513472402	1.22474426258339	5.06329704121884	0	25.9747737174264	0	-	-	-
TRINITY_DN149059_c0_g1_i1	104.5767664652	74.5481134617319	85.0898516338147	80.375201422792	91.5659276363245	143.50623221712	TRINITY_DN149059_c0_g1_i1	sp|C6BUE7|EFP_DESAD_Elongation_factor_P_OS=Desulfovibrio_salexigens_(strain_ATCC_14822_/_DSM_2638_/_NCIB_8403_/_VKM_B-1763)_GN=efp_PE=3_SV=1	4e-26
TRINITY_DN149131_c0_g1_i1	6.52368610186408	11.5386551312139	12.0163456217872	8.01539890673906	0	0	-	-	-
TRINITY_DN149176_c0_g1_i1	46.5739035402921	68.4143150647489	66.7089010257853	74.6439376060203	93.6492119075536	60.1620477333878	TRINITY_DN149176_c0_g1_i1	sp|P00967|PUR2_DROME_Trifunctional_purine_biosynthetic_protein_adenosine-3_OS=Drosophila_melanogaster_GN=ade3_PE=1_SV=2	3e-35
TRINITY_DN149179_c0_g1_i1	0.959366238540855	1.68293203361159	7.44957241670065	5.94490410913823	0	0	-	-	-
TRINITY_DN149205_c0_g1_i1	3.10781595561871	0	0	5.37169112284608	0	0	TRINITY_DN149205_c0_g1_i1	sp|Q9SIC9|PP178_ARATH_Pentatricopeptide_repeat-containing_protein_At2g31400,_chloroplastic_OS=Arabidopsis_thaliana_GN=At2g31400_PE=2_SV=1	8e-08
TRINITY_DN149215_c0_g1_i1	13.432310673116	11.803569137854	2.6931505571233	12.1022416854035	8.01395691998218	0	-	-	-
TRINITY_DN149269_c1_g1_i1	2.00673928111708	7.22761922614825	0	0	0	0	-	-	-
TRINITY_DN149276_c0_g1_i1	7.73205460950571	0	3.80450479782649	7.27224913648694	18.1761738477461	0	TRINITY_DN149276_c0_g1_i1	sp|Q9SIC9|PP178_ARATH_Pentatricopeptide_repeat-containing_protein_At2g31400,_chloroplastic_OS=Arabidopsis_thaliana_GN=At2g31400_PE=2_SV=1	5e-05
TRINITY_DN149288_c0_g1_i1	14.8457016740096	22.1204152760498	18.9166411933411	22.1734649707771	0	0	-	-	-
TRINITY_DN149311_c0_g1_i1	4.56756757515057	0.799247586405768	1.05772483177333	3.17915954680305	0	0	-	-	-
TRINITY_DN149329_c0_g2_i1	27.1279376985056	21.7608201732323	28.2390390061536	37.1622698929779	21.2513927558326	73.0013440454003	-	-	-
TRINITY_DN149371_c0_g1_i1	8.49969651270566	12.0631875133337	13.0660600099318	12.3664727685347	9.42644036791826	0	-	-	-
TRINITY_DN149392_c0_g1_i1	125.286191640184	145.892205233584	161.586898903051	169.896130545261	99.5946429504643	145.769835288288	-	-	-
TRINITY_DN149415_c0_g1_i1	48.2897560801224	69.2494724209078	74.000380131701	60.2736934577664	118.509575717744	95.3625070378288	-	-	-
TRINITY_DN149434_c0_g1_i1	227.287007038169	251.489630232124	247.588150385598	213.739876395012	239.085849996865	215.278070931853	TRINITY_DN149434_c0_g1_i1	sp|P48496|TPIC_SPIOL_Triosephosphate_isomerase,_chloroplastic_OS=Spinacia_oleracea_GN=TPIP1_PE=1_SV=1	1e-93
TRINITY_DN149450_c0_g1_i1	33.3355070108553	14.3614821829241	17.5320554693454	22.1943370858006	50.9512104252317	37.4162913889138	TRINITY_DN149450_c0_g1_i1	sp|Q58760|Y1365_METJA_Uncharacterized_protein_MJ1365_OS=Methanocaldococcus_jannaschii_(strain_ATCC_43067_/_DSM_2661_/_JAL-1_/_JCM_10045_/_NBRC_100440)_GN=MJ1365_PE=4_SV=1	3e-06
TRINITY_DN149480_c0_g1_i1	114.677877781061	127.136043819738	91.867597970924	92.0524762765251	92.0871006315987	173.416933534398	TRINITY_DN149480_c0_g1_i1	sp|P50429|ARSB_MOUSE_Arylsulfatase_B_OS=Mus_musculus_GN=Arsb_PE=2_SV=3	7e-67
TRINITY_DN149534_c0_g1_i1	67.0835613570153	47.7414648464115	55.8151074468179	69.3185690762627	60.519689621177	50.6897271940657	-	-	-
TRINITY_DN149596_c0_g1_i1	14.6981278979669	5.69466414029723	16.1405945817617	7.06945174191653	0	15.5543598135486	TRINITY_DN149596_c0_g1_i1	sp|P54493|GLUP_BACSU_Rhomboid_protease_GluP_OS=Bacillus_subtilis_(strain_168)_GN=gluP_PE=1_SV=2	2e-05
TRINITY_DN149615_c0_g1_i1	0	3.02881935358391	0	1.94904129117025	0	0	TRINITY_DN149615_c0_g1_i1	sp|O67533|DUS_AQUAE_Probable_tRNA-dihydrouridine_synthase_OS=Aquifex_aeolicus_(strain_VF5)_GN=dus_PE=3_SV=1	1e-06
TRINITY_DN149664_c0_g1_i1	6.48770817189738	4.60387806175442	4.71362666634586	8.18359231965878	0	16.7388974954086	-	-	-
TRINITY_DN149685_c0_g1_i1	12.7988174817693	7.16235560398619	5.78438537042537	12.809958486574	24.5698702457009	0	-	-	-
TRINITY_DN149703_c0_g1_i1	210.7287024351	218.298025939606	224.618809257543	185.513234628254	152.188641767497	218.508869513626	TRINITY_DN149703_c0_g1_i1	sp|Q6S9E0|TTP_SHEEP_Tristetraprolin_OS=Ovis_aries_GN=ZFP36_PE=2_SV=1	3e-05
TRINITY_DN149748_c0_g1_i1	9.51681388341733	5.50776468248622	21.3257202802605	15.1138853493445	10.825713000173	32.5799183806994	-	-	-
TRINITY_DN149773_c0_g1_i1	0	8.32556331378258	0	1.50625727191842	0	0	TRINITY_DN149773_c0_g1_i1	sp|Q869L4|FNKA_DICDI_Probable_serine/threonine-protein_kinase_fnkA_OS=Dictyostelium_discoideum_GN=fnkA_PE=3_SV=1	8e-10
TRINITY_DN149836_c0_g1_i1	48.3333092348646	38.5911607685626	60.3321262002672	43.1497190227427	0	79.0962312192861	TRINITY_DN149836_c0_g1_i1	sp|Q3T022|SAP18_BOVIN_Histone_deacetylase_complex_subunit_SAP18_OS=Bos_taurus_GN=SAP18_PE=2_SV=1	4e-25
TRINITY_DN149871_c0_g2_i1	14.7348780661391	9.25220738310229	22.6498105007875	14.9595196723467	0	60.2406466489507	-	-	-
TRINITY_DN14987_c0_g1_i1	211.404665352587	207.586212242224	201.638619897987	168.565612969318	161.141031325584	157.60233784355	TRINITY_DN14987_c0_g1_i1	sp|Q7Z410|TMPS9_HUMAN_Transmembrane_protease_serine_9_OS=Homo_sapiens_GN=TMPRSS9_PE=1_SV=2	2e-35
TRINITY_DN149902_c0_g1_i1	8.45820085975597	18.4802102152616	18.5886977864537	28.6718547433504	31.648674672046	25.4327513155642	TRINITY_DN149902_c0_g1_i1	sp|Q9FMD3|PP389_ARATH_Pentatricopeptide_repeat-containing_protein_At5g16640,_mitochondrial_OS=Arabidopsis_thaliana_GN=At5g16640_PE=2_SV=1	6e-08
TRINITY_DN149951_c0_g2_i1	72.5365277112518	90.3545713029903	55.4268688799984	33.8811900071389	29.6003575529789	58.0573912840655	-	-	-
TRINITY_DN149999_c0_g1_i1	21.0538312640783	21.8602925547453	18.8123965975797	9.39351679595006	5.89187038957993	24.0507145249877	-	-	-
TRINITY_DN150032_c0_g1_i1	0	2.14231646921722	14.3504376894224	2.76747262651326	0	0	-	-	-
TRINITY_DN150057_c0_g1_i1	5.85582358513447	6.47764426034004	3.51445270204795	0	0	0	TRINITY_DN150057_c0_g1_i1	sp|O96651|TOP3B_DROME_DNA_topoisomerase_3-beta_OS=Drosophila_melanogaster_GN=Top3beta_PE=2_SV=2	3e-21
TRINITY_DN150057_c1_g1_i1	5.13201497553629	4.56636907616917	2.67198834355161	4.00182443797625	0	0	-	-	-
TRINITY_DN150084_c0_g2_i1	21.4958100554705	28.9753067430755	21.381642509665	19.2591342803548	0	24.0862879161101	TRINITY_DN150084_c0_g2_i1	sp|Q9EQU5|SET_MOUSE_Protein_SET_OS=Mus_musculus_GN=Set_PE=1_SV=1	3e-16
TRINITY_DN150139_c0_g1_i1	6.08664517976729	4.20656344367257	0	6.10287253811945	0	0	-	-	-
TRINITY_DN150196_c0_g1_i1	61.9300553432346	75.642421863753	55.377205118851	65.4069334758953	0	25.5177126657054	TRINITY_DN150196_c0_g1_i1	sp|A5IIT3|GRPE_THEP1_Protein_GrpE_OS=Thermotoga_petrophila_(strain_RKU-1_/_ATCC_BAA-488_/_DSM_13995)_GN=grpE_PE=3_SV=1	8e-15
TRINITY_DN150205_c0_g1_i1	0.976456734073458	1.69297730687447	6.31707327606475	2.45412987887875	0	56.2984417599812	-	-	-
TRINITY_DN150245_c0_g1_i1	84.9016909134745	82.8188395778751	71.7612978945859	101.162833845818	97.0192242118726	35.0678675738938	TRINITY_DN150245_c0_g1_i1	sp|P49173|NIP1_NICAL_Probable_aquaporin_NIP-type_OS=Nicotiana_alata_PE=2_SV=1	8e-17
TRINITY_DN150247_c0_g1_i1	24.4192818158723	16.1304421958725	17.9441044120395	19.7079902901475	44.1826481085389	14.4019858203022	-	-	-
TRINITY_DN15029_c0_g1_i1	80.5637906258487	64.9867079637072	94.6992955648974	63.9323904111722	44.2664429407906	45.2627550446034	-	-	-
TRINITY_DN150351_c0_g1_i1	12.245278621071	10.6782203324778	5.81821292313094	10.4672770656282	0	10.3042791635681	-	-	-
TRINITY_DN150352_c0_g1_i1	10.602452544141	12.7804285843016	11.5902042014329	11.2801963193365	16.2161860109853	11.0116342520621	-	-	-
TRINITY_DN150367_c0_g1_i1	4.72156294389426	0	1.94850825879064	0	41.7520384988035	0	-	-	-
TRINITY_DN150367_c1_g1_i1	4.24634010779121	0	0	6.8278184211139	0	0	TRINITY_DN150367_c1_g1_i1	sp|Q9UQP3|TENN_HUMAN_Tenascin-N_OS=Homo_sapiens_GN=TNN_PE=1_SV=2	3e-05
TRINITY_DN15036_c0_g1_i1	54.8218733491087	77.630617305124	79.5262778191027	85.3973756545426	82.1149200240809	151.489330034166	TRINITY_DN15036_c0_g1_i1	sp|P50855|RIBBA_ACTPL_Riboflavin_biosynthesis_protein_RibBA_OS=Actinobacillus_pleuropneumoniae_GN=ribBA_PE=3_SV=1	5e-47
TRINITY_DN150429_c0_g1_i1	210.255645106132	208.606352310709	177.701811587012	143.06266620323	115.982935028445	262.094173954419	TRINITY_DN150429_c0_g1_i1	sp|Q56ZQ3|VSR4_ARATH_Vacuolar-sorting_receptor_4_OS=Arabidopsis_thaliana_GN=VSR4_PE=2_SV=2	1e-23
TRINITY_DN150439_c0_g1_i1	62.7459918357538	48.9226849897193	49.5073192279934	63.6904888174692	112.404635806397	0	TRINITY_DN150439_c0_g1_i1	sp|P0ACD7|ISCU_SHIFL_Iron-sulfur_cluster_assembly_scaffold_protein_IscU_OS=Shigella_flexneri_GN=iscU_PE=3_SV=1	2e-56
TRINITY_DN15048_c0_g1_i1	17.9118376925614	10.7244882781213	10.9170622852801	4.69799503131458	0	0	-	-	-
TRINITY_DN150499_c0_g1_i1	32.5524567953468	29.5985497825669	39.5266865421788	36.8147477277122	49.4917130772276	52.0841812775415	-	-	-
TRINITY_DN15049_c0_g1_i1	0	13.1833112496947	0	3.21653165363595	0	0	-	-	-
TRINITY_DN150577_c0_g1_i1	20.5810398982695	16.0754095063882	21.1335965998564	23.7257370872917	19.7310841463009	0	TRINITY_DN150577_c0_g1_i1	sp|Q0JKV1|AKT1_ORYSJ_Potassium_channel_AKT1_OS=Oryza_sativa_subsp._japonica_GN=AKT1_PE=2_SV=1	1e-07
TRINITY_DN150598_c0_g1_i1	15.8821837277667	28.2218163943278	8.83280108118499	12.7229075557128	0	0	-	-	-
TRINITY_DN150686_c0_g2_i1	2.04730878824677	8.02522016970629	3.42711363804931	5.58584540353223	0	0	-	-	-
TRINITY_DN150715_c0_g1_i1	53.0760135497039	55.3652876260436	52.8438668695243	49.2603730862215	71.0919742381523	27.3502080668409	TRINITY_DN150715_c0_g1_i1	sp|P32646|COX2_VIGUN_Cytochrome_c_oxidase_subunit_2,_mitochondrial_(Fragment)_OS=Vigna_unguiculata_GN=COX2_PE=2_SV=2	1e-41
TRINITY_DN150738_c0_g1_i1	3.96943060801231	5.31618498796153	7.77905673745608	2.51355514599629	0	0	TRINITY_DN150738_c0_g1_i1	sp|P25145|Y432_LISMO_Uncharacterized_oxidoreductase_Lmo0432_OS=Listeria_monocytogenes_serovar_1/2a_(strain_ATCC_BAA-679_/_EGD-e)_GN=lmo0432_PE=3_SV=2	1e-11
TRINITY_DN150738_c1_g1_i1	0	1.90358159682962	1.43294601546664	5.71456403012964	0	29.9986857026323	TRINITY_DN150738_c1_g1_i1	sp|Q937L4|CPNA_COMTE_Cyclopentanol_dehydrogenase_OS=Comamonas_testosteroni_GN=cpnA_PE=3_SV=1	2e-15
TRINITY_DN150741_c0_g1_i1	3.40121179604035	4.63078768772338	2.12247982542627	2.06231046007867	0	0	-	-	-
TRINITY_DN150747_c0_g1_i1	2.74866173687696	1.23871383220099	5.10276389347367	0	0	0	TRINITY_DN150747_c0_g1_i1	sp|Q9BV44|THUM3_HUMAN_THUMP_domain-containing_protein_3_OS=Homo_sapiens_GN=THUMPD3_PE=1_SV=1	4e-08
TRINITY_DN150763_c0_g1_i1	2.7824707845407	3.58552286851701	6.67813272754203	5.02014566969914	0	0	-	-	-
TRINITY_DN150763_c1_g1_i1	2.42178694012248	2.10411921352702	6.04785196134054	0	0	33.2712882917102	-	-	-
TRINITY_DN150802_c0_g2_i1	10.999981061407	7.35754495710334	19.6436235799274	22.2600518620269	0	34.115198450523	TRINITY_DN150802_c0_g2_i1	sp|Q12955|ANK3_HUMAN_Ankyrin-3_OS=Homo_sapiens_GN=ANK3_PE=1_SV=3	3e-05
TRINITY_DN15085_c0_g1_i1	5.24828340278295	1.14974075086888	5.01235371970587	1.60806643479743	0	0	-	-	-
TRINITY_DN15085_c1_g1_i1	1.73427015102036	3.75031323974655	10.9801655525609	3.08998418459561	0	0	-	-	-
TRINITY_DN150870_c0_g1_i1	109.40048288802	100.438643913313	119.149268592429	114.633756337084	139.124259495669	124.253619426054	TRINITY_DN150870_c0_g1_i1	sp|Q7XWK5|SAG39_ORYSJ_Senescence-specific_cysteine_protease_SAG39_OS=Oryza_sativa_subsp._japonica_GN=SAG39_PE=2_SV=2	1e-26
TRINITY_DN150937_c0_g1_i1	231.126071821482	192.95788426934	197.761744089278	201.097461182527	267.41355210354	169.997124948608	-	-	-
TRINITY_DN150961_c0_g1_i1	13.6868866929717	12.3162609606557	14.6844820928982	13.9894432533528	30.992266779772	20.4046616322692	-	-	-
TRINITY_DN150980_c0_g1_i1	1.25179340603852	3.30134539623353	1.57689573213346	3.15809005381978	0	0	-	-	-
TRINITY_DN150995_c0_g1_i1	0	1.32645612463954	0	3.62226903828236	29.1833911830378	0	-	-	-
TRINITY_DN150995_c0_g1_i2	13.5392062616523	5.92368225826196	3.41235582197742	3.35721541271482	0	0	-	-	-
TRINITY_DN151031_c0_g1_i1	5.48490353429171	0	17.2258637642136	2.11156149759021	10.9740233561362	0	-	-	-
TRINITY_DN151039_c0_g1_i1	7.42980503105556	3.15998165721495	7.75857635147609	2.28231760148915	12.7043334018257	0	-	-	-
TRINITY_DN151052_c0_g1_i1	4.08756145239992	7.29011241654331	4.78962447236211	9.83901254668133	66.027950048033	0	-	-	-
TRINITY_DN151067_c0_g1_i1	5.9774220760799	11.3124728017572	27.647108774723	11.2058839203092	39.3029842802891	30.173072652591	TRINITY_DN151067_c0_g1_i1	sp|Q9UBS4|DJB11_HUMAN_DnaJ_homolog_subfamily_B_member_11_OS=Homo_sapiens_GN=DNAJB11_PE=1_SV=1	3e-12
TRINITY_DN15106_c0_g1_i1	21.5170331054565	21.4942907561694	20.8072188406071	23.0294786809019	22.4643468656968	34.1122105668813	-	-	-
TRINITY_DN151076_c0_g2_i1	5.00434455918933	5.96214441118584	4.86168878449685	3.66489059321984	0	0	-	-	-
TRINITY_DN151133_c0_g1_i1	2.31115706683678	15.8330753862164	2.84124400471623	0	0	0	-	-	-
TRINITY_DN151138_c0_g1_i1	12.4704218347725	4.83768110289418	6.05108961182737	7.06087345409923	0	0	TRINITY_DN151138_c0_g1_i1	sp|Q8H1Z0|CER3_ARATH_Protein_ECERIFERUM_3_OS=Arabidopsis_thaliana_GN=CER3_PE=1_SV=1	1e-13
TRINITY_DN151150_c0_g2_i1	3.21179607491548	6.55671839810385	0	1.30615952446257	0	0	-	-	-
TRINITY_DN151153_c0_g1_i1	105.927224102538	101.528844094699	116.458421573747	89.8762602043209	77.2340921280559	85.7454498997453	-	-	-
TRINITY_DN151201_c0_g2_i1	92.1365861265911	75.6491431972737	61.6770480263075	99.988330254243	57.7008588965229	35.2936373345967	TRINITY_DN151201_c0_g2_i1	sp|Q9ZWB7|PCS2_ARATH_Glutathione_gamma-glutamylcysteinyltransferase_2_OS=Arabidopsis_thaliana_GN=PCS2_PE=2_SV=1	4e-62
TRINITY_DN151212_c0_g1_i1	18.1701716233354	39.3083983692611	17.7004413262666	26.8045392062502	28.5622843228302	0	TRINITY_DN151212_c0_g1_i1	sp|Q6IQ85|YIPF6_DANRE_Protein_YIPF6_OS=Danio_rerio_GN=yipf6_PE=2_SV=1	2e-29
TRINITY_DN151233_c0_g1_i1	9.20496262993536	0	0	0	0	0	-	-	-
TRINITY_DN15127_c0_g1_i1	53.9017947292776	21.8626118514855	26.4172220638156	40.6448750925774	33.0602061110652	0	-	-	-
TRINITY_DN15130_c0_g1_i1	40.2942359359625	51.807279367134	43.2816924706575	54.3169909803821	5.58427675971072	11.3102468583711	-	-	-
TRINITY_DN151345_c0_g2_i1	22.2087445520845	17.3121684201398	16.1985400335483	25.0656240741389	0	0	-	-	-
TRINITY_DN151353_c0_g1_i1	17.6719321735119	24.1522360528882	11.7811719903212	23.309718325004	64.5943329045193	11.3774303008441	-	-	-
TRINITY_DN151437_c0_g1_i1	2.77141846273979	4.08955289880455	10.8705100323927	2.18732885414933	0	0	-	-	-
TRINITY_DN151485_c0_g1_i1	19.2024090670953	29.8929668632017	25.9285404816764	17.460039011133	0	0	-	-	-
TRINITY_DN151495_c0_g1_i1	2.80999662134981	3.89536529679815	1.20687606026124	8.41952101461296	0	0	-	-	-
TRINITY_DN15152_c0_g2_i1	93.7024705469211	87.3165540002643	101.522607277473	72.1499599367565	59.5834226905614	92.9569707057869	-	-	-
TRINITY_DN151570_c0_g1_i1	6.09279270890922	5.29923214338481	4.41017134062986	10.455765499642	42.5061378463821	48.020975888976	-	-	-
TRINITY_DN15158_c0_g1_i1	9.89109560057466	2.19365910553379	6.35354157094229	8.85174410458258	0	0	-	-	-
TRINITY_DN151673_c0_g1_i1	6.03740216852597	0	2.37365867942885	0	0	0	TRINITY_DN151673_c0_g1_i1	sp|Q9HAC7|SUCHY_HUMAN_Succinate--hydroxymethylglutarate_CoA-transferase_OS=Homo_sapiens_GN=SUGCT_PE=1_SV=2	5e-05
TRINITY_DN151789_c0_g2_i1	42.9911030353594	23.1300832281305	31.4760571329349	26.7588474170085	13.572822711825	0	TRINITY_DN151789_c0_g2_i1	sp|Q5R679|FA98A_PONAB_Protein_FAM98A_OS=Pongo_abelii_GN=FAM98A_PE=2_SV=1	2e-07
TRINITY_DN151812_c0_g1_i1	2.2286301839142	0	2.75306234362119	0	0	25.8499301750905	-	-	-
TRINITY_DN151850_c0_g1_i1	20.3443252620852	18.0891548064871	32.584333668197	26.4044049387873	40.920600834424	68.9153252864411	-	-	-
TRINITY_DN151870_c0_g1_i1	11.8192717948734	3.49220732336306	2.39818056341914	4.58206730213221	0	0	TRINITY_DN151870_c0_g1_i1	sp|Q9CRB8|MTFP1_MOUSE_Mitochondrial_fission_process_protein_1_OS=Mus_musculus_GN=Mtfp1_PE=1_SV=1	9e-07
TRINITY_DN151879_c0_g1_i1	10.3366581442689	4.68722930659901	5.89146115838742	4.09900931722723	0	0	-	-	-
[truncated: 42,447 more rows]
