# Supplementary material for: Metatranscriptomic Analysis of Corals Inoculated With Tolerant and Non-Tolerant Symbiont Exposed to High Temperature and Light Stress
Source: Front Physiol. 2022 Apr 11;13:806171. doi: 10.3389/fphys.2022.806171 (PMC9037784; doi:10.3389/fphys.2022.806171)
Supplement: Supplementary file 3 [file Data_Sheet_3.CSV]

contig_name	control_replicate1	control_replicate2	day1_replicate1	day1_replicate2	day2_replicate1	day2_replicate2	contig_name	annotation_information_blastx_against_UniProtKB	e-value_of_annotation_information
TRINITY_DN100041_c0_g1_i1	22.0312285904275	10.3628941263429	19.5335287508072	24.1847861289936	16.1852367435644	25.9351680187533	TRINITY_DN100041_c0_g1_i1	sp|A4FLW9|RHMD_SACEN_L-rhamnonate_dehydratase_OS=Saccharopolyspora_erythraea_(strain_NRRL_23338)_GN=rhmD_PE=3_SV=1	6e-127
TRINITY_DN100176_c0_g1_i1	42.9574599159521	52.1254874762324	49.8927470259313	61.1197776439288	72.0743344308356	78.9617148854515	-	-	-
TRINITY_DN100234_c0_g1_i1	12.7595080388906	7.22522156606279	4.28513872755004	13.9878518326991	6.97345024883857	29.9483122488537	-	-	-
TRINITY_DN100295_c0_g2_i1	62.0658072046006	65.0008223653567	99.8924466409045	49.4742696675224	74.8879537864867	55.3799264963903	TRINITY_DN100295_c0_g2_i1	sp|P40222|TXLNA_HUMAN_Alpha-taxilin_OS=Homo_sapiens_GN=TXLNA_PE=1_SV=3	7e-06
TRINITY_DN100327_c0_g1_i1	36.5958990669372	56.3281256942575	59.5255524705068	51.8183130331888	47.1696713150418	35.9126655990568	-	-	-
TRINITY_DN100352_c0_g1_i1	9.19687175178703	5.17018359151484	12.7942249197161	8.0208984674307	0	7.56399642442976	TRINITY_DN100352_c0_g1_i1	sp|Q96KC2|ARL5B_HUMAN_ADP-ribosylation_factor-like_protein_5B_OS=Homo_sapiens_GN=ARL5B_PE=1_SV=1	1e-19
TRINITY_DN100352_c0_g2_i1	3.3148757341812	8.81513069835999	6.82227248949438	10.59189632438	7.45026580093367	10.5329263417526	TRINITY_DN100352_c0_g2_i1	sp|Q9D4P0|ARL5B_MOUSE_ADP-ribosylation_factor-like_protein_5B_OS=Mus_musculus_GN=Arl5b_PE=2_SV=3	2e-61
TRINITY_DN100425_c0_g1_i1	40.1159943916655	30.7849754967117	34.6073247025955	46.1762639520985	52.2166203439772	18.617051493543	-	-	-
TRINITY_DN100593_c0_g1_i1	65.2716577271609	60.7352701726186	68.0577982480334	63.4668739433109	47.8783321245979	33.5691120788236	TRINITY_DN100593_c0_g1_i1	sp|P0A9H8|CFA_ECOL6_Cyclopropane-fatty-acyl-phospholipid_synthase_OS=Escherichia_coli_O6:H1_(strain_CFT073_/_ATCC_700928_/_UPEC)_GN=cfa_PE=3_SV=2	2e-23
TRINITY_DN100593_c0_g2_i1	86.7318971949429	95.5418807612401	68.3718952546371	77.4345248871791	69.7125349878533	82.4928858051629	TRINITY_DN100593_c0_g2_i1	sp|P0A9H8|CFA_ECOL6_Cyclopropane-fatty-acyl-phospholipid_synthase_OS=Escherichia_coli_O6:H1_(strain_CFT073_/_ATCC_700928_/_UPEC)_GN=cfa_PE=3_SV=2	2e-28
TRINITY_DN100600_c0_g1_i1	0	1.24521051546596	0	6.95421201489208	7.96643785275398	0	-	-	-
TRINITY_DN100673_c0_g1_i1	10.5157153179922	23.3453086195449	18.8723914159496	15.2698383845501	24.5524311907964	15.6499256710482	-	-	-
TRINITY_DN100690_c0_g1_i1	31.1473747835077	28.006325816711	31.4126412016144	35.1873308069868	39.6274465008232	25.1349978132398	TRINITY_DN100690_c0_g1_i1	sp|Q69SA9|PDI54_ORYSJ_Protein_disulfide_isomerase-like_5-4_OS=Oryza_sativa_subsp._japonica_GN=PDIL5-4_PE=2_SV=1	1e-48
TRINITY_DN100713_c0_g1_i1	29.736954681962	26.4201213671401	35.0212070112803	41.7363193296671	48.4805297497559	47.6481835915034	TRINITY_DN100713_c0_g1_i1	sp|P32604|F26_YEAST_Fructose-2,6-bisphosphatase_OS=Saccharomyces_cerevisiae_(strain_ATCC_204508_/_S288c)_GN=FBP26_PE=1_SV=2	1e-15
TRINITY_DN100751_c0_g2_i1	17.8963640638677	17.9982057188382	6.68487107019926	9.80055014212359	9.67750569520069	10.4466361955684	TRINITY_DN100751_c0_g2_i1	sp|P54137|NTH_CAEEL_Endonuclease_III_homolog_OS=Caenorhabditis_elegans_GN=nth-1_PE=1_SV=2	1e-52
TRINITY_DN100798_c0_g1_i1	220.997633561146	194.422180223941	213.257497903581	240.275018179089	176.96312297381	214.496201051347	-	-	-
TRINITY_DN100825_c0_g1_i1	66.3825604247983	46.6761891119876	48.3680278359809	38.2624268462616	31.0653847085741	53.2912337281078	TRINITY_DN100825_c0_g1_i1	sp|Q9SCQ2|UPL7_ARATH_E3_ubiquitin-protein_ligase_UPL7_OS=Arabidopsis_thaliana_GN=UPL7_PE=2_SV=1	4e-76
TRINITY_DN100859_c0_g1_i1	31.63203740292	26.8597284245204	21.439826077693	25.9939348971509	66.5624516191348	53.1064632488703	TRINITY_DN100859_c0_g1_i1	sp|Q20EX6|CYF_OLTVI_Apocytochrome_f_OS=Oltmannsiellopsis_viridis_GN=petA_PE=3_SV=1	1e-29
TRINITY_DN100890_c0_g1_i1	38.8436405766143	28.8664659767538	22.935767712749	34.8944724509476	17.0380012298312	27.696249845107	TRINITY_DN100890_c0_g1_i1	sp|A8G3H7|UCRI_PROM2_Cytochrome_b6-f_complex_iron-sulfur_subunit_OS=Prochlorococcus_marinus_(strain_MIT_9215)_GN=petC_PE=3_SV=1	2e-35
TRINITY_DN100926_c0_g2_i1	205.825429915354	248.741398061637	183.974923119274	232.342696869231	303.851813321401	233.260908329501	TRINITY_DN100926_c0_g2_i1	sp|A5KE24|RSSA_PLAVS_40S_ribosomal_protein_SA_OS=Plasmodium_vivax_(strain_Salvador_I)_GN=PVX_111380_PE=3_SV=1	1e-106
TRINITY_DN100996_c0_g2_i1	12.748502770026	11.2308979756746	1.29890504569473	7.34890267109182	0	0	-	-	-
TRINITY_DN101018_c0_g1_i1	67.1425903004256	33.1191970616254	68.1641602444993	52.5420463948257	35.8965895430923	33.8206868952455	-	-	-
TRINITY_DN101023_c0_g1_i1	40.6645517451371	44.2173719430886	20.345455775672	39.6300526973891	51.3953507356235	65.1799465781595	TRINITY_DN101023_c0_g1_i1	sp|O22141|GAE4_ARATH_UDP-glucuronate_4-epimerase_4_OS=Arabidopsis_thaliana_GN=GAE4_PE=1_SV=1	5e-127
TRINITY_DN101051_c0_g1_i1	17.1845566548025	23.6758875142344	22.7219844925966	12.4348454914446	33.3001084052338	19.7417421710748	TRINITY_DN101051_c0_g1_i1	sp|Q830V1|MGTE_ENTFA_Magnesium_transporter_MgtE_OS=Enterococcus_faecalis_(strain_ATCC_700802_/_V583)_GN=mgtE_PE=1_SV=1	6e-07
TRINITY_DN101057_c0_g1_i1	3.95240372279133	11.1377609520466	11.8014365407868	18.3420008593881	5.09768664073006	0	-	-	-
TRINITY_DN101073_c0_g1_i1	13.6471669460247	13.6867030986074	9.68465676258221	15.1075665845371	2.62663038306084	0	-	-	-
TRINITY_DN101136_c0_g1_i1	21.6473665874742	19.079902982883	15.7912394568757	20.1747126079366	12.8395303909899	18.4032094657289	-	-	-
TRINITY_DN101153_c0_g1_i1	102.529949726711	113.590067199667	59.8992665793351	105.105434986192	96.2162117787594	92.3297564388305	TRINITY_DN101153_c0_g1_i1	sp|P11481|TBA1_VOLCA_Tubulin_alpha-1/alpha-2_chain_OS=Volvox_carteri_GN=TUBA1_PE=3_SV=1	9e-118
TRINITY_DN101166_c0_g1_i1	200.645525675224	182.787331009826	166.776747603359	203.563173361318	185.631748454145	170.354123876152	TRINITY_DN101166_c0_g1_i1	sp|O14084|IMT1_SCHPO_Inositol_phosphoceramide_mannosyltransferase_1_OS=Schizosaccharomyces_pombe_(strain_972_/_ATCC_24843)_GN=imt1_PE=3_SV=2	1e-06
TRINITY_DN101186_c0_g1_i1	47.9233669760933	37.3853157254581	38.4759567674514	42.3990017459366	46.9407704434015	33.2262812329425	TRINITY_DN101186_c0_g1_i1	sp|Q3TDX8|NB5R4_MOUSE_Cytochrome_b5_reductase_4_OS=Mus_musculus_GN=Cyb5r4_PE=2_SV=3	7e-08
TRINITY_DN101204_c0_g1_i1	44.1207939810542	51.39393370585	23.063190037216	29.2635023847282	29.9395330903826	12.8060594108633	-	-	-
TRINITY_DN101252_c0_g1_i1	126.736199030977	100.968893681097	101.489926158688	113.815462605956	167.218800937923	151.28670639098	-	-	-
TRINITY_DN101281_c0_g1_i1	33.8507692423369	32.1683648156259	32.7760303743961	29.7959554940365	8.46898793249973	48.0522268730302	-	-	-
TRINITY_DN101317_c0_g1_i1	154.213510537497	168.276582601144	171.126012488882	150.210185329517	134.385316266356	98.8881826315001	TRINITY_DN101317_c0_g1_i1	sp|Q940S0|TMN2_ARATH_Transmembrane_9_superfamily_member_2_OS=Arabidopsis_thaliana_GN=TMN2_PE=1_SV=1	4e-135
TRINITY_DN101355_c0_g1_i1	45.9720720453026	62.233569650482	44.6180269613567	43.2585155153893	65.1888491042761	60.1168006681244	-	-	-
TRINITY_DN101360_c0_g1_i1	254.125025525221	217.672331894808	243.28745008974	208.865432208011	186.059036161059	260.738709497628	-	-	-
TRINITY_DN101407_c0_g1_i1	111.264661629994	106.930768098664	129.441989595938	135.25063579204	107.992260534642	112.785629604826	TRINITY_DN101407_c0_g1_i1	sp|Q54L00|LIMKA_DICDI_Probable_LIM_domain-containing_serine/threonine-protein_kinase_DDB_G0287001_OS=Dictyostelium_discoideum_GN=DDB_G0287001_PE=3_SV=1	7e-25
TRINITY_DN101506_c0_g1_i1	198.494564991493	175.837124469562	146.096767996782	205.853846636512	141.643251509803	160.067420819165	TRINITY_DN101506_c0_g1_i1	sp|A8DZH4|XPR1_DANRE_Xenotropic_and_polytropic_retrovirus_receptor_1_homolog_OS=Danio_rerio_GN=xpr1_PE=3_SV=1	1e-26
TRINITY_DN101632_c0_g1_i1	9.48426629221961	8.94046354312869	10.4708461469215	11.1240849319769	2.21774043457737	3.10323856991946	-	-	-
TRINITY_DN101655_c0_g1_i1	95.2588709942274	125.062011051477	71.7262736331115	119.632653899886	140.031540868781	146.248656681474	TRINITY_DN101655_c0_g1_i1	sp|Q43468|HSOP1_SOYBN_Hsp70-Hsp90_organizing_protein_1_OS=Glycine_max_GN=HOP1_PE=1_SV=2	5e-07
TRINITY_DN101657_c0_g2_i1	19.8410517370857	21.8190060987209	21.0165552667562	43.3518133414947	26.0606881745201	24.3117626647705	-	-	-
TRINITY_DN10165_c0_g1_i1	19.546305786285	15.0147834287628	37.1013124585203	29.7092710694908	32.8871852809769	30.0692499965898	-	-	-
TRINITY_DN101745_c0_g1_i1	157.146685042668	144.513988689025	124.262017293326	146.809405241278	77.6814779880882	60.5285172958819	TRINITY_DN101745_c0_g1_i1	sp|P37518|YCHF_BACSU_Ribosome-binding_ATPase_YchF_OS=Bacillus_subtilis_(strain_168)_GN=ychF_PE=3_SV=1	6e-119
TRINITY_DN101774_c0_g1_i1	49.5087913338555	44.6917745989614	40.0546491175699	38.8495184519766	43.1270649455795	61.9756760564402	TRINITY_DN101774_c0_g1_i1	sp|P52484|UBC21_CAEEL_Probable_ubiquitin-conjugating_enzyme_E2_21_OS=Caenorhabditis_elegans_GN=ubc-21_PE=3_SV=3	1e-58
TRINITY_DN101779_c0_g1_i1	50.4373827409924	72.6657026020267	77.976023646688	77.5749967652871	56.8063315669922	67.8756895211053	-	-	-
TRINITY_DN101846_c0_g1_i1	1.51279641034579	1.4198244338591	2.51790619063744	3.13015791017433	9.30969011503443	0	-	-	-
TRINITY_DN101849_c0_g1_i1	53.7347729326079	46.337630557549	39.7075918507145	36.3827540211145	38.3186335022765	27.3714097603886	-	-	-
TRINITY_DN101972_c0_g1_i1	47.6312897347214	46.8374772598518	30.1308622113869	30.6655976179879	16.5584329933942	6.74313063622514	TRINITY_DN101972_c0_g1_i1	sp|Q4I2M7|ERFB_GIBZE_Palmitoyltransferase_ERF2_OS=Gibberella_zeae_(strain_PH-1_/_ATCC_MYA-4620_/_FGSC_9075_/_NRRL_31084)_GN=ERF2_PE=3_SV=1	1e-35
TRINITY_DN101992_c0_g1_i1	31.7141488608697	45.530037760029	36.5449335991763	61.2391245947592	53.8379383930942	64.7906054808394	-	-	-
TRINITY_DN102152_c0_g1_i1	169.007201887955	154.806275283855	138.753255212362	144.328298462741	111.560630946666	69.6707321779197	-	-	-
TRINITY_DN102229_c0_g1_i1	88.5509657319107	111.062139282832	81.9685107665119	69.1983271792078	108.350548737427	152.681255844524	-	-	-
TRINITY_DN102290_c0_g1_i1	90.5369060956463	86.298153827225	96.0984449254996	61.5576138536614	87.243799012193	45.0228584582529	-	-	-
TRINITY_DN10234_c0_g1_i1	45.550981238599	38.5081003040668	60.1804789847743	42.894384253359	33.7834306405333	48.2890229038546	TRINITY_DN10234_c0_g1_i1	sp|C6DKM6|SUFS_PECCP_Cysteine_desulfurase_OS=Pectobacterium_carotovorum_subsp._carotovorum_(strain_PC1)_GN=sufS_PE=3_SV=1	5e-36
TRINITY_DN102387_c0_g1_i1	19.7990064214347	37.7482121465515	48.1351119006905	29.8892756482084	46.3298476091868	19.7902572658148	TRINITY_DN102387_c0_g1_i1	sp|Q9LEV7|FBT6_ARATH_Probable_folate-biopterin_transporter_6_OS=Arabidopsis_thaliana_GN=At5g10820_PE=2_SV=1	3e-14
TRINITY_DN102427_c0_g2_i1	526.04419992483	615.412428245762	489.662707879746	557.280932590112	594.854366005876	705.162971601345	TRINITY_DN102427_c0_g2_i1	sp|Q7ZU45|TTC25_DANRE_Tetratricopeptide_repeat_protein_25_OS=Danio_rerio_GN=ttc25_PE=2_SV=1	7e-05
TRINITY_DN102440_c0_g1_i1	42.5048620895152	42.7476311468747	47.11820859927	44.1703525325013	69.6796014182592	77.4126313706747	TRINITY_DN102440_c0_g1_i1	sp|Q59094|SODM_ACIAD_Superoxide_dismutase_[Mn]_OS=Acinetobacter_baylyi_(strain_ATCC_33305_/_BD413_/_ADP1)_GN=sodA_PE=3_SV=1	3e-65
TRINITY_DN102495_c0_g1_i1	160.815036085516	188.518054635202	200.062302406567	183.64484106007	179.063594216356	192.747637150344	TRINITY_DN102495_c0_g1_i1	sp|Q95JU3|CF165_MACFA_UPF0704_protein_C6orf165_homolog_OS=Macaca_fascicularis_GN=QtsA-12767_PE=2_SV=1	1e-67
TRINITY_DN102532_c0_g1_i1	40.2151749396991	56.0552573963755	38.9677385756977	61.1240131064002	61.9858114590901	46.7348255858755	-	-	-
TRINITY_DN102540_c0_g1_i1	42.4939824391041	38.2827410256879	46.9140239200296	35.182235713953	40.5883362046979	21.1645364064586	TRINITY_DN102540_c0_g1_i1	sp|Q39172|P1_ARATH_NADP-dependent_alkenal_double_bond_reductase_P1_OS=Arabidopsis_thaliana_GN=P1_PE=1_SV=1	2e-50
TRINITY_DN102601_c0_g1_i1	45.3690290530255	42.7438213260938	48.4516717799683	28.5010993881312	39.6412545908384	18.3246032314845	-	-	-
TRINITY_DN102624_c0_g1_i1	23.7415811829454	20.0228301215721	22.9437401479065	39.1622436346201	14.9950255415036	58.8352567562131	-	-	-
TRINITY_DN102624_c0_g2_i1	129.746380379004	88.5543565835716	112.189908674261	74.826074274897	126.092954259512	94.0010403035803	-	-	-
TRINITY_DN102719_c0_g1_i1	17.7483909872681	23.0445806487768	26.1188527885881	16.951633872473	23.2840913996188	8.1907912679655	-	-	-
TRINITY_DN102757_c0_g1_i1	107.385815704259	87.1476215189186	71.0876059179088	97.7486221681368	100.955304983281	108.523562551286	-	-	-
TRINITY_DN102766_c0_g1_i1	28.4406145693743	11.7159992251103	19.9628443840384	15.5824158584456	9.26391812989576	12.9001708232055	TRINITY_DN102766_c0_g1_i1	sp|Q9BTV6|DPH7_HUMAN_Diphthamide_biosynthesis_protein_7_OS=Homo_sapiens_GN=DPH7_PE=1_SV=2	7e-13
TRINITY_DN102866_c0_g1_i1	11.7108711316704	7.00682178970254	27.7437288006148	17.4213957822939	11.2930559493377	36.1306308948455	-	-	-
TRINITY_DN102887_c0_g1_i1	20.9901595123243	24.5267952786767	17.1828483399387	12.5278152667259	20.6716562318896	22.0999608955328	TRINITY_DN102887_c0_g1_i1	sp|Q6AG73|KHSE_LEIXX_Homoserine_kinase_OS=Leifsonia_xyli_subsp._xyli_(strain_CTCB07)_GN=thrB_PE=3_SV=1	3e-23
TRINITY_DN102943_c0_g1_i1	26.5338431878561	25.3364831908861	16.6273322200366	7.14034135402048	0	3.131990505796	TRINITY_DN102943_c0_g1_i1	sp|Q86I06|NEK3_DICDI_Probable_serine/threonine-protein_kinase_nek3_OS=Dictyostelium_discoideum_GN=nek3_PE=3_SV=1	8e-55
TRINITY_DN102946_c0_g1_i1	310.499863465639	268.655748650003	270.298463542056	265.566947499678	356.959722704175	228.312754314409	TRINITY_DN102946_c0_g1_i1	sp|O05413|2NPD_BACSU_Probable_nitronate_monooxygenase_OS=Bacillus_subtilis_(strain_168)_GN=yrpB_PE=3_SV=1	5e-17
TRINITY_DN102966_c0_g1_i1	19.1177905193517	23.787190482108	20.572400289275	18.7771911932338	18.9999430279887	29.6946639120218	-	-	-
TRINITY_DN103026_c0_g1_i1	5.72826975237584	5.44442378171016	1.77259755666236	7.39970675145345	3.2557443847925	13.3398812972119	-	-	-
TRINITY_DN103033_c0_g1_i1	123.303177775822	108.853886488618	117.061233683027	108.597160724602	82.1874342766411	101.651812896813	-	-	-
TRINITY_DN103112_c0_g1_i1	7.71145401993233	9.29288120477357	12.3424667685925	13.6888103197675	7.92417046843734	0	-	-	-
TRINITY_DN103117_c0_g1_i1	11.5140782181454	23.844859660894	22.9364734878161	34.0991613193338	35.1158862010779	15.4583455922986	TRINITY_DN103117_c0_g1_i1	sp|P56500|UCP2_RAT_Mitochondrial_uncoupling_protein_2_OS=Rattus_norvegicus_GN=Ucp2_PE=2_SV=1	5e-42
TRINITY_DN103172_c0_g1_i1	130.645990106949	145.075713915503	122.017920209984	118.294008161605	141.805725027254	175.083221685992	-	-	-
TRINITY_DN103247_c0_g1_i1	33.2814479777457	22.3154310352445	22.8637594588272	15.6514147367352	20.2393582300134	27.5044029822028	-	-	-
TRINITY_DN103607_c0_g1_i1	11.9802073366975	13.1948233120471	11.0298200000321	22.2599728234441	13.7905744558054	23.9061899968522	-	-	-
TRINITY_DN103669_c0_g1_i1	11.8782515766332	3.43801948525002	1.50440641890033	4.46636473657007	5.40792849714243	22.5818549631035	-	-	-
TRINITY_DN10369_c0_g2_i1	11.7087663398646	3.97910897899765	7.54793460408276	2.64283669355054	0	4.15401682947269	TRINITY_DN10369_c0_g2_i1	sp|O29329|ILVE_ARCFU_Putative_branched-chain-amino-acid_aminotransferase_OS=Archaeoglobus_fulgidus_(strain_ATCC_49558_/_VC-16_/_DSM_4304_/_JCM_9628_/_NBRC_100126)_GN=ilvE_PE=3_SV=1	4e-10
TRINITY_DN103810_c0_g1_i1	95.9517386905853	123.687824179747	69.6775531561735	84.9478265360094	115.382024976615	143.331078751784	TRINITY_DN103810_c0_g1_i1	sp|Q11179|YPC2_CAEEL_Putative_serine/threonine-protein_kinase_C05D10.2_OS=Caenorhabditis_elegans_GN=C05D10.2_PE=3_SV=2	6e-81
TRINITY_DN103882_c0_g1_i1	96.5056621366919	71.3448481236285	101.33533431724	82.6313480272785	104.816803707077	90.7383968805348	TRINITY_DN103882_c0_g1_i1	sp|Q91918|RA51A_XENLA_DNA_repair_protein_RAD51_homolog_A_OS=Xenopus_laevis_GN=rad51-a_PE=2_SV=1	1e-136
TRINITY_DN103894_c0_g1_i1	72.6879001887636	64.4669243145484	57.2613108728912	61.4281909334116	58.8341795891056	41.5885011309849	-	-	-
TRINITY_DN103926_c0_g1_i1	9.12953138547213	12.9654630527878	1.85508064181944	5.85545558860432	9.07097152202603	0	-	-	-
TRINITY_DN104015_c0_g2_i1	118.859428395348	116.143176636394	124.48876531915	97.939001568857	174.195461721238	111.945497246085	-	-	-
TRINITY_DN104080_c0_g1_i1	20.6353030833771	24.8728160861954	19.4380740845377	18.1827665351985	9.12711027645768	9.82617813606281	TRINITY_DN104080_c0_g1_i1	sp|Q3U3R4|LMF1_MOUSE_Lipase_maturation_factor_1_OS=Mus_musculus_GN=Lmf1_PE=1_SV=1	3e-07
TRINITY_DN104098_c0_g1_i1	292.537567464096	279.93340311159	193.48196170538	251.135010174926	236.423892805372	318.365275547572	-	-	-
TRINITY_DN104134_c0_g1_i1	184.870166390172	149.615886069834	212.336220912926	159.40302819032	172.772132215002	164.605707205592	-	-	-
TRINITY_DN104142_c0_g1_i1	51.4584334261895	45.5989497014608	67.1995170460043	47.4877166816295	67.8972913504989	47.4059594276311	TRINITY_DN104142_c0_g1_i1	sp|P34730|BMH2_YEAST_Protein_BMH2_OS=Saccharomyces_cerevisiae_(strain_ATCC_204508_/_S288c)_GN=BMH2_PE=1_SV=3	3e-91
TRINITY_DN104210_c0_g1_i1	13.2101567311707	3.74389221149315	9.87564288344865	3.05459887417613	0	0	-	-	-
TRINITY_DN104469_c0_g1_i1	15.3688538731387	20.0788553235033	37.5838841844516	12.1495434683911	18.9241595249238	22.3405552987771	-	-	-
TRINITY_DN104536_c0_g1_i1	216.513367450442	197.603361460044	201.998403767605	201.534742369055	103.868949703764	280.523211093413	TRINITY_DN104536_c0_g1_i1	sp|Q7NNA0|PETG_GLOVI_Cytochrome_b6-f_complex_subunit_5_OS=Gloeobacter_violaceus_(strain_PCC_7421)_GN=petG_PE=3_SV=1	5e-06
TRINITY_DN104579_c0_g1_i1	62.1043666081659	74.4012030892263	49.0111086215229	71.1972069753834	73.816698004999	67.8632827371997	-	-	-
TRINITY_DN104583_c0_g1_i1	36.8096518371082	16.5715281954157	29.7300587616248	13.9392281739139	24.8360693487754	63.8884471268529	TRINITY_DN104583_c0_g1_i1	sp|Q96MC6|HIAT1_HUMAN_Hippocampus_abundant_transcript_1_protein_OS=Homo_sapiens_GN=HIAT1_PE=2_SV=2	1e-17
TRINITY_DN104584_c0_g1_i1	198.431441718588	206.66199953942	188.417782812609	187.791626756335	169.433444369969	198.404496668736	-	-	-
TRINITY_DN104609_c0_g2_i1	4.48301880138517	4.34704756631286	6.45993321626692	1.38292229426219	10.9929891607394	15.1241046679123	-	-	-
TRINITY_DN104665_c0_g1_i1	29.5750652653788	40.15062051892	34.8957969926845	21.5038792231928	23.0646918488476	19.692630113771	-	-	-
TRINITY_DN104685_c0_g1_i1	2.2192848336961	0	3.32282853911668	2.95444719040979	3.29270926898064	0	-	-	-
TRINITY_DN10468_c0_g2_i1	35.3551321485708	31.6866139655322	31.7118774084062	39.7140783644711	43.4998964042456	33.9879632016478	TRINITY_DN10468_c0_g2_i1	sp|Q9SNV9|NRAM3_ARATH_Metal_transporter_Nramp3_OS=Arabidopsis_thaliana_GN=NRAMP3_PE=2_SV=2	1e-104
TRINITY_DN104717_c0_g1_i1	47.6278639010264	38.9379811355898	40.6811515290967	33.5751585244453	29.5292323679091	72.5726490853034	TRINITY_DN104717_c0_g1_i1	sp|Q5UP57|P4H_MIMIV_Putative_prolyl_4-hydroxylase_OS=Acanthamoeba_polyphaga_mimivirus_GN=MIMI_L593_PE=1_SV=1	6e-06
TRINITY_DN104728_c0_g1_i1	150.163232971673	147.005821118691	120.634840477451	170.75601960186	195.459501579276	194.417552755766	TRINITY_DN104728_c0_g1_i1	sp|P0AFS5|TQSA_ECOLI_AI-2_transport_protein_TqsA_OS=Escherichia_coli_(strain_K12)_GN=tqsA_PE=1_SV=1	4e-06
TRINITY_DN1047_c0_g1_i1	10.1997227808184	18.4638060893341	9.4364407530781	17.8834828486219	20.8151159405258	26.1956127479611	-	-	-
TRINITY_DN104814_c0_g1_i1	141.760492409396	127.991630057176	106.347718354009	152.969937790959	204.111951549391	198.887481645771	-	-	-
TRINITY_DN104878_c0_g1_i1	5.55369082385802	14.381135489288	21.5642457527147	11.600908522232	8.91137166557863	22.4431007884049	-	-	-
TRINITY_DN10489_c0_g1_i1	2.11091911895623	2.05233815674414	0	5.00848589869726	11.408132672028	0	-	-	-
TRINITY_DN10493_c0_g1_i1	25.0510497893461	27.4067700065629	26.4491227720085	21.8454007415195	23.9183441176912	23.571912092484	-	-	-
TRINITY_DN104976_c0_g1_i1	50.2333196594687	48.8919398425006	32.1728354786838	41.62293053752	57.5028984327663	38.0883300017601	TRINITY_DN104976_c0_g1_i1	sp|Q6PBE2|SPF27_XENTR_Pre-mRNA-splicing_factor_SPF27_OS=Xenopus_tropicalis_GN=bcas2_PE=2_SV=1	7e-16
TRINITY_DN104977_c0_g1_i1	17.5734741178019	25.0673686401559	33.9852963403738	35.1257706099476	40.7966654603605	43.6180972468682	-	-	-
TRINITY_DN104998_c0_g1_i1	5.64953497307398	8.61623626134184	6.50822065249492	2.27297914122031	0	3.84311555647866	-	-	-
TRINITY_DN105026_c0_g1_i1	266.289909739057	272.340975738593	234.371665814452	271.750410973712	272.169821736705	246.114518714149	TRINITY_DN105026_c0_g1_i1	sp|O08336|CYPE_BACSU_Probable_bifunctional_P-450/NADPH-P450_reductase_2_OS=Bacillus_subtilis_(strain_168)_GN=cypE_PE=2_SV=1	9e-46
TRINITY_DN10511_c0_g2_i1	22.5565963677501	30.174552234913	16.7014216634762	25.7610729147202	31.1449650176279	35.2538487326794	TRINITY_DN10511_c0_g2_i1	sp|Q7Z7M9|GALT5_HUMAN_Polypeptide_N-acetylgalactosaminyltransferase_5_OS=Homo_sapiens_GN=GALNT5_PE=1_SV=1	3e-31
TRINITY_DN105179_c0_g1_i1	37.0256554988082	32.6998638071868	43.35067514274	32.6620342084192	33.8748312999963	31.2802783659968	TRINITY_DN105179_c0_g1_i1	sp|Q9DC28|KC1D_MOUSE_Casein_kinase_I_isoform_delta_OS=Mus_musculus_GN=Csnk1d_PE=1_SV=2	2e-91
TRINITY_DN105206_c0_g1_i1	48.8398546356061	85.0171524063491	64.5504654262661	65.0193942197319	36.0999420050226	50.683862376038	-	-	-
TRINITY_DN105253_c0_g1_i1	39.6081285419244	43.2614745916554	39.9753640403967	40.4032607606558	58.1629061514628	59.7386407324548	-	-	-
TRINITY_DN105333_c0_g1_i1	25.6386697029061	61.6440771451665	38.8758545666474	37.2090693906852	34.1024702919991	48.9162799971633	-	-	-
TRINITY_DN105444_c0_g1_i1	102.811445661499	104.714066665256	66.2836717002657	75.6404673156985	102.42705679413	129.552068094566	TRINITY_DN105444_c0_g1_i1	sp|Q80YP0|CDK3_MOUSE_Cyclin-dependent_kinase_3_OS=Mus_musculus_GN=Cdk3_PE=1_SV=2	7e-107
TRINITY_DN105472_c0_g1_i1	353.85650196066	416.722001108882	394.732933867607	370.787346265481	325.63907724003	400.807855370303	TRINITY_DN105472_c0_g1_i1	sp|A0JNA3|IMDH1_BOVIN_Inosine-5'-monophosphate_dehydrogenase_1_OS=Bos_taurus_GN=IMPDH1_PE=2_SV=2	0.0
TRINITY_DN105531_c0_g1_i1	146.325296333835	147.256823250003	129.616294581939	160.176731764909	107.159116601676	115.075435362889	TRINITY_DN105531_c0_g1_i1	sp|D6REC4|CFA99_HUMAN_Cilia-_and_flagella-associated_protein_99_OS=Homo_sapiens_GN=CFAP99_PE=3_SV=1	1e-12
TRINITY_DN105568_c0_g1_i1	24.0149064565814	19.2260270372624	19.0802280576971	15.3792768264603	33.5054262726171	0	TRINITY_DN105568_c0_g1_i1	sp|Q6PFM0|JMJD6_DANRE_Bifunctional_arginine_demethylase_and_lysyl-hydroxylase_JMJD6_OS=Danio_rerio_GN=jmjd6_PE=2_SV=2	3e-06
TRINITY_DN10558_c0_g2_i1	19.3394074143398	6.12327407548859	14.7326988142191	33.1968094366493	13.4402837409287	16.1654451078159	TRINITY_DN10558_c0_g2_i1	sp|E2RBS6|SETD3_CANFA_Histone-lysine_N-methyltransferase_setd3_OS=Canis_familiaris_GN=SETD3_PE=3_SV=1	2e-08
TRINITY_DN105610_c0_g1_i1	5.73676811384149	12.4518266981149	6.8825919790656	6.4806861083129	0	6.43517455464153	TRINITY_DN105610_c0_g1_i1	sp|Q4WF61|NRPS3_ASPFU_Nonribosomal_peptide_synthetase_3_OS=Neosartorya_fumigata_(strain_ATCC_MYA-4609_/_Af293_/_CBS_101355_/_FGSC_A1100)_GN=NRPS3_PE=2_SV=2	2e-23
TRINITY_DN105623_c0_g2_i1	21.0041550465503	17.3070179522447	6.03019750571582	8.40550284894956	11.2916954271917	6.33437768986903	-	-	-
TRINITY_DN105627_c0_g2_i1	27.7875767980058	12.5658180141864	26.6316520137114	15.2024016121477	25.3406778929445	39.9358815913526	-	-	-
TRINITY_DN105666_c0_g2_i1	3.07170025481307	6.81374881491134	11.8965072654199	16.5321444632754	8.15688489668108	19.2770464364845	TRINITY_DN105666_c0_g2_i1	sp|Q9H4M9|EHD1_HUMAN_EH_domain-containing_protein_1_OS=Homo_sapiens_GN=EHD1_PE=1_SV=2	5e-47
TRINITY_DN105732_c0_g1_i1	109.374738823557	103.166898382383	69.4687419802134	76.3083521714756	68.4815285943863	103.178946150943	TRINITY_DN105732_c0_g1_i1	sp|Q9SJV5|TATC_ARATH_Sec-independent_protein_translocase_protein_TATC,_chloroplastic_OS=Arabidopsis_thaliana_GN=TATC_PE=1_SV=2	3e-62
TRINITY_DN105735_c0_g1_i1	152.171674740899	136.862188900757	113.406492116134	139.030715628447	112.737138284758	167.687151359074	TRINITY_DN105735_c0_g1_i1	sp|Q4X084|EGLX_ASPFU_Probable_endo-1,3(4)-beta-glucanase_AFUA_2G14360_OS=Neosartorya_fumigata_(strain_ATCC_MYA-4609_/_Af293_/_CBS_101355_/_FGSC_A1100)_GN=AFUA_2G14360_PE=3_SV=1	3e-55
TRINITY_DN105755_c0_g1_i1	114.82325423177	117.326779437826	83.9650230855694	86.5667908446429	59.1259957693957	154.65946563422	TRINITY_DN105755_c0_g1_i1	sp|Q6BPF6|RL37_DEBHA_60S_ribosomal_protein_L37_OS=Debaryomyces_hansenii_(strain_ATCC_36239_/_CBS_767_/_JCM_1990_/_NBRC_0083_/_IGC_2968)_GN=RPL37_PE=3_SV=1	1e-33
TRINITY_DN105943_c0_g1_i1	16.2134973351518	13.4324410504001	15.8044865725744	10.2055056975367	14.4825125683961	40.2048290749551	TRINITY_DN105943_c0_g1_i1	sp|Q9LZ06|GSTL3_ARATH_Glutathione_S-transferase_L3_OS=Arabidopsis_thaliana_GN=GSTL3_PE=2_SV=1	3e-14
TRINITY_DN106287_c0_g1_i1	6.24824822495787	3.97364307455557	0	2.79673460983319	5.83931452110962	20.0683176735122	-	-	-
TRINITY_DN106600_c0_g1_i1	18.5175063540895	32.410862234116	49.2902262865631	34.0594869213787	20.1864486218516	54.0641919498455	TRINITY_DN106600_c0_g1_i1	sp|Q8TC84|FANK1_HUMAN_Fibronectin_type_3_and_ankyrin_repeat_domains_protein_1_OS=Homo_sapiens_GN=FANK1_PE=2_SV=3	1e-10
TRINITY_DN106731_c0_g2_i1	11.1689845277072	9.04441895398188	3.7909155021917	16.6165660241528	8.12522623498024	2.90066487085586	TRINITY_DN106731_c0_g2_i1	sp|Q8IZ69|TRM2A_HUMAN_tRNA_(uracil-5-)-methyltransferase_homolog_A_OS=Homo_sapiens_GN=TRMT2A_PE=1_SV=2	2e-44
TRINITY_DN106822_c0_g1_i1	16.9235952409145	11.8561883956038	21.5222617347656	26.2462626597597	52.5362741846471	24.5423724729194	TRINITY_DN106822_c0_g1_i1	sp|Q5R9W2|MARH7_PONAB_E3_ubiquitin-protein_ligase_MARCH7_OS=Pongo_abelii_GN=MARCH7_PE=2_SV=1	3e-07
TRINITY_DN106832_c0_g1_i1	35.214373257833	19.981917399899	16.7632757903532	20.9211390141408	23.9607492292839	43.2921081412856	-	-	-
TRINITY_DN106854_c0_g1_i1	217.989827357683	260.353143666139	241.964323972984	248.50761849203	233.516164774222	237.406559758797	TRINITY_DN106854_c0_g1_i1	sp|Q42592|APXS_ARATH_L-ascorbate_peroxidase_S,_chloroplastic/mitochondrial_OS=Arabidopsis_thaliana_GN=APXS_PE=1_SV=2	2e-78
TRINITY_DN106878_c0_g1_i1	34.2969577968073	22.0770206196794	22.354739800343	12.2887546695105	20.3748316178171	0	-	-	-
TRINITY_DN106960_c0_g1_i1	89.4359852861025	126.428490347998	132.974873733613	110.445953833701	108.291085916576	61.9584301777688	TRINITY_DN106960_c0_g1_i1	sp|P51954|NEK1_MOUSE_Serine/threonine-protein_kinase_Nek1_OS=Mus_musculus_GN=Nek1_PE=1_SV=2	5e-77
TRINITY_DN107010_c0_g1_i1	92.6583382502877	82.6294735568395	48.3690034994336	62.678220010618	60.1314086070275	83.3948090721221	-	-	-
TRINITY_DN10709_c0_g1_i1	7.58595026150092	3.96753805818118	5.20330466170906	7.46237047024361	11.9037703314588	3.29896304806182	-	-	-
TRINITY_DN107108_c0_g1_i1	34.5452003422742	33.6811019785963	24.0456481276437	31.7393045299149	35.3448205739475	43.5614148589973	-	-	-
TRINITY_DN107108_c0_g3_i1	5.41801948048863	6.93936139062549	13.6157425808121	0	4.88696576953035	6.93565634593878	-	-	-
TRINITY_DN107192_c0_g2_i1	28.1049347531529	34.5913267218814	15.2676537302475	33.8814575177795	35.0540354870484	59.3660594911876	-	-	-
TRINITY_DN107257_c0_g1_i1	14.0660218807971	11.6228653874839	3.97230421138625	8.52773355545288	15.8728936156023	16.0312368294556	TRINITY_DN107257_c0_g1_i1	sp|Q9SV68|QORH_ARATH_Putative_quinone-oxidoreductase_homolog,_chloroplastic_OS=Arabidopsis_thaliana_GN=At4g13010_PE=2_SV=1	6e-32
TRINITY_DN107418_c0_g1_i1	140.405622289966	134.666311174177	118.661425635549	114.959579358225	67.985215326831	72.2991926853443	-	-	-
TRINITY_DN107448_c0_g1_i1	45.7214509417262	26.6320255233228	36.7169767172429	26.7471275662934	58.5226591024411	6.51130577153022	-	-	-
TRINITY_DN107541_c0_g1_i1	36.343784878807	37.2165723337174	45.6377183566021	40.3635176609574	45.6031612770809	27.8840553242822	-	-	-
TRINITY_DN107652_c0_g1_i1	41.7504816307523	29.8830604829474	22.2455061462842	35.6089370886483	34.8780646965433	33.0143991441656	-	-	-
TRINITY_DN107735_c0_g1_i1	17.2010174511793	23.7935873362342	9.66107484142158	14.1913171979649	8.77340429737044	12.4127667383414	TRINITY_DN107735_c0_g1_i1	sp|A1A4R8|CDC23_BOVIN_Cell_division_cycle_protein_23_homolog_OS=Bos_taurus_GN=CDC23_PE=2_SV=1	1e-134
TRINITY_DN107852_c0_g1_i1	92.7501421277208	94.8603739792804	73.9156545162943	68.2500593451939	87.5483549655191	103.323173362953	-	-	-
TRINITY_DN107942_c0_g1_i1	13.3517847104485	13.3486989084571	7.77697159960458	11.502117132982	2.53812199639515	14.2000303918341	TRINITY_DN107942_c0_g1_i1	sp|O04536|GATL9_ARATH_Probable_galacturonosyltransferase-like_9_OS=Arabidopsis_thaliana_GN=GATL9_PE=2_SV=1	2e-19
TRINITY_DN107979_c0_g1_i1	156.123322704842	117.48920180228	164.939218740527	189.143779257339	162.374850746831	197.717131256383	TRINITY_DN107979_c0_g1_i1	sp|Q8VDU0|GPSM2_MOUSE_G-protein-signaling_modulator_2_OS=Mus_musculus_GN=Gpsm2_PE=1_SV=2	8e-05
TRINITY_DN108079_c0_g1_i1	55.7584234099293	52.807128707462	85.5118945787045	35.2780351422844	62.4708869253903	85.5961085265187	-	-	-
TRINITY_DN108094_c0_g1_i1	16.048319992089	4.33656243486096	15.2426715513539	8.50069770194041	6.66051898818412	0	-	-	-
TRINITY_DN108102_c0_g1_i1	21.2824163061597	30.9117656186382	27.7967996979373	26.5357168444208	15.7233739068194	41.8773253548236	-	-	-
TRINITY_DN108111_c0_g1_i1	29.1186367588178	34.9629827359295	14.9879703159136	24.2920630423067	18.3055779374523	21.4076454484676	-	-	-
TRINITY_DN108125_c0_g1_i1	180.652268065822	213.6730102841	190.334060363564	192.500951772822	159.655436848008	163.035957163824	TRINITY_DN108125_c0_g1_i1	sp|Q9FJA6|RS33_ARATH_40S_ribosomal_protein_S3-3_OS=Arabidopsis_thaliana_GN=RPS3C_PE=1_SV=1	2e-98
TRINITY_DN108148_c0_g1_i1	348.438098115012	354.135083484271	305.184095115295	329.337315687655	395.87644620866	468.092113476216	TRINITY_DN108148_c0_g1_i1	sp|P97310|MCM2_MOUSE_DNA_replication_licensing_factor_MCM2_OS=Mus_musculus_GN=Mcm2_PE=1_SV=3	0.0
TRINITY_DN10842_c0_g1_i1	26.6448564480462	18.8125636722759	28.3143835133952	36.0703697708719	28.7824192417037	7.44045422940161	TRINITY_DN10842_c0_g1_i1	sp|O14735|CDIPT_HUMAN_CDP-diacylglycerol--inositol_3-phosphatidyltransferase_OS=Homo_sapiens_GN=CDIPT_PE=1_SV=1	2e-08
TRINITY_DN108455_c0_g1_i1	42.9554964449066	24.6568357594932	37.3518592196059	40.4290677117359	61.4086932264317	33.4473951100417	-	-	-
TRINITY_DN10845_c0_g1_i1	114.964359938673	98.9389422835934	89.6385026753119	91.4669598573886	64.3787596006159	85.9224198862288	TRINITY_DN10845_c0_g1_i1	sp|Q7M759|AB17B_MOUSE_Alpha/beta_hydrolase_domain-containing_protein_17B_OS=Mus_musculus_GN=Abhd17b_PE=2_SV=1	5e-19
TRINITY_DN108651_c0_g1_i1	347.398997969626	387.973025952419	355.623754580751	357.248439714398	312.555775153944	376.314853814561	TRINITY_DN108651_c0_g1_i1	sp|Q9GMY4|PEPC_SORUN_Gastricsin_OS=Sorex_unguiculatus_GN=PGC_PE=2_SV=1	4e-39
TRINITY_DN108788_c0_g1_i1	204.653829609841	253.726045483879	174.901779235034	200.923814693519	197.330204640579	172.644106609843	-	-	-
TRINITY_DN108859_c0_g1_i1	80.0063418571947	97.2124135770588	102.281316822962	99.5477937256306	58.0277603312345	87.2324093284528	TRINITY_DN108859_c0_g1_i1	sp|P53041|PPP5_HUMAN_Serine/threonine-protein_phosphatase_5_OS=Homo_sapiens_GN=PPP5C_PE=1_SV=1	3e-178
TRINITY_DN108889_c0_g1_i1	86.5761159756631	69.6568993483541	63.6166233809376	77.3264604801339	72.7523043919822	75.2932557831784	-	-	-
TRINITY_DN108943_c0_g1_i1	16.8455759406306	21.5844023179351	12.8133734442155	20.0894657673684	7.28122045899939	0	-	-	-
TRINITY_DN108958_c0_g1_i1	0.892188681260453	9.21786297256671	2.94537099933277	10.0263839362198	12.1882720766823	0	TRINITY_DN108958_c0_g1_i1	sp|Q3AUR5|CLPS_SYNS9_ATP-dependent_Clp_protease_adapter_protein_ClpS_OS=Synechococcus_sp._(strain_CC9902)_GN=clpS_PE=3_SV=1	2e-06
TRINITY_DN1089_c0_g2_i1	15.1937007863631	17.380636892524	23.602539955742	19.2088210592355	13.0444406600832	29.9993525480675	TRINITY_DN1089_c0_g2_i1	sp|Q9FRL8|DHAR2_ARATH_Glutathione_S-transferase_DHAR2_OS=Arabidopsis_thaliana_GN=DHAR2_PE=1_SV=1	2e-07
TRINITY_DN109008_c0_g1_i1	24.4790577671992	34.9291607795433	25.7842905635198	16.0313508348002	17.5809128461816	25.2609965356327	-	-	-
TRINITY_DN10900_c0_g1_i1	3.37507496449587	3.21605074983403	6.84294774661883	1.98556969219268	0	6.40986175707562	TRINITY_DN10900_c0_g1_i1	sp|Q8MTI2|BSL1_TRIVA_Putative_surface_protein_bspA-like_OS=Trichomonas_vaginalis_GN=BSPAL1_PE=4_SV=1	6e-22
TRINITY_DN109089_c0_g1_i1	36.2470736891781	44.034893061006	64.9242122830575	58.1904838792665	23.7388352251348	37.2689117157016	TRINITY_DN109089_c0_g1_i1	sp|O34442|MGTE_BACSU_Magnesium_transporter_MgtE_OS=Bacillus_subtilis_(strain_168)_GN=mgtE_PE=3_SV=1	6e-09
TRINITY_DN109180_c0_g1_i1	48.5562136291821	57.4549577693708	57.1114245749698	50.8842587310816	41.9545777550047	35.8809552646334	-	-	-
TRINITY_DN109185_c0_g1_i1	70.3008573720352	59.4301621888081	59.1324402751155	48.197083649981	61.6634049340783	47.7477204954663	TRINITY_DN109185_c0_g1_i1	sp|Q8VBZ3|CLPT1_MOUSE_Cleft_lip_and_palate_transmembrane_protein_1_homolog_OS=Mus_musculus_GN=Clptm1_PE=2_SV=1	7e-71
TRINITY_DN109192_c0_g1_i1	133.632804374491	174.468516923934	156.920108701676	166.273187916204	157.654179496072	235.27353327515	-	-	-
TRINITY_DN109240_c0_g1_i1	22.1893870023988	12.3822342267292	9.9091688929941	25.8551213073706	17.7079978984012	48.3878307738898	-	-	-
TRINITY_DN109269_c0_g2_i1	217.568825985856	208.695976768617	185.177524310138	182.219498874438	167.696007337694	167.285155183685	TRINITY_DN109269_c0_g2_i1	sp|Q7ZWA3|RBMX_DANRE_RNA-binding_motif_protein,_X_chromosome_OS=Danio_rerio_GN=rbmx_PE=2_SV=1	4e-06
TRINITY_DN109271_c0_g1_i1	13.3873736472129	15.665721799228	9.17714463964123	13.9912740382848	6.60843574367876	31.1060683130004	TRINITY_DN109271_c0_g1_i1	sp|Q5FWN8|DNJ6A_XENLA_DnaJ_homolog_subfamily_B_member_6-A_OS=Xenopus_laevis_GN=dnajb6-a_PE=2_SV=1	1e-08
TRINITY_DN109282_c0_g1_i1	365.675808443387	374.293709917253	354.144434230834	356.135124529944	302.382160920922	263.776768208137	TRINITY_DN109282_c0_g1_i1	sp|Q8N7X0|ADGB_HUMAN_Androglobin_OS=Homo_sapiens_GN=ADGB_PE=2_SV=3	1e-11
TRINITY_DN109284_c0_g1_i1	32.8556027856591	49.2836982526013	50.4621934517969	43.4474350040655	66.7720762556642	26.6760355405403	TRINITY_DN109284_c0_g1_i1	sp|P51954|NEK1_MOUSE_Serine/threonine-protein_kinase_Nek1_OS=Mus_musculus_GN=Nek1_PE=1_SV=2	1e-80
TRINITY_DN109292_c0_g1_i1	49.3262404125007	52.0587248115182	43.6153057864437	34.7583708624821	46.1984353148476	28.1908887992744	TRINITY_DN109292_c0_g1_i1	sp|O08875|DCLK1_RAT_Serine/threonine-protein_kinase_DCLK1_OS=Rattus_norvegicus_GN=Dclk1_PE=2_SV=1	3e-39
TRINITY_DN109310_c0_g1_i1	38.600168801546	44.4040104689341	69.7741619058327	67.4870672311486	34.8550158507759	51.003018109263	-	-	-
TRINITY_DN109325_c0_g1_i1	65.9871476685	59.5678477991998	44.9498496499246	43.1611084662658	91.4541665097992	74.1963212234409	-	-	-
TRINITY_DN109334_c0_g1_i1	60.0974547897788	93.3148063436392	82.9832188251638	71.5293498469847	112.166580709507	131.736589202919	TRINITY_DN109334_c0_g1_i1	sp|Q09751|LGUL_SCHPO_Lactoylglutathione_lyase_OS=Schizosaccharomyces_pombe_(strain_972_/_ATCC_24843)_GN=glo1_PE=1_SV=1	1e-24
TRINITY_DN109381_c0_g1_i1	11.1893265246731	11.2404655386494	19.9534197461029	22.568204912079	21.1017505973489	6.61301657013949	TRINITY_DN109381_c0_g1_i1	sp|P34329|PDIA4_CAEEL_Probable_protein_disulfide-isomerase_A4_OS=Caenorhabditis_elegans_GN=C14B9.2_PE=3_SV=2	1e-05
TRINITY_DN109382_c0_g1_i1	101.408533993388	96.5002918679804	77.8400507161286	96.6204382088997	68.6101863432042	62.0701731171644	-	-	-
TRINITY_DN109436_c0_g1_i1	6.23670429870283	8.87399016736486	3.93830956719627	4.26205433986233	2.40776126842042	0	TRINITY_DN109436_c0_g1_i1	sp|Q80YE7|DAPK1_MOUSE_Death-associated_protein_kinase_1_OS=Mus_musculus_GN=Dapk1_PE=1_SV=3	2e-11
TRINITY_DN10948_c0_g1_i1	41.0683666009339	35.017943176107	26.2974624378786	20.1530329140823	33.461599219958	20.5666334944449	-	-	-
TRINITY_DN109659_c0_g1_i1	22.2449008009382	37.1200479531281	27.4397689824542	38.3783584616806	47.991218239127	48.1010378076248	TRINITY_DN109659_c0_g1_i1	sp|Q96NC0|ZMAT2_HUMAN_Zinc_finger_matrin-type_protein_2_OS=Homo_sapiens_GN=ZMAT2_PE=1_SV=1	2e-24
TRINITY_DN109662_c0_g1_i1	36.4526865201014	26.4751563597564	25.8626033649607	43.7282765664384	30.5620734064512	43.163161586055	-	-	-
TRINITY_DN109710_c0_g1_i1	167.666529384611	194.204728601674	177.983832327714	220.705198657316	197.966802444703	168.767553225504	TRINITY_DN109710_c0_g1_i1	sp|O35219|KCNH2_MOUSE_Potassium_voltage-gated_channel_subfamily_H_member_2_OS=Mus_musculus_GN=Kcnh2_PE=2_SV=2	1e-15
TRINITY_DN109727_c0_g1_i1	13.4714239986847	19.2899050960767	7.58877470180315	11.9579471880436	5.05009256095265	3.57618612331346	-	-	-
TRINITY_DN109730_c0_g1_i1	7.21317340436359	1.14897669822774	10.4543445612337	9.3149052480351	3.33679316439781	13.7888235595406	-	-	-
TRINITY_DN109735_c0_g1_i1	103.739073083546	128.602907167419	71.4668386231414	112.44406760544	90.6369952184981	160.358632893259	-	-	-
TRINITY_DN109742_c0_g1_i1	138.192955637186	163.978352226614	103.878442888592	143.216924961305	51.0332452538757	54.658544783603	-	-	-
TRINITY_DN109752_c0_g2_i1	79.437251348241	76.1727856823874	76.6592720903376	100.918028525458	111.182033554199	96.5998851284099	TRINITY_DN109752_c0_g2_i1	sp|Q00808|HETE1_PODAS_Vegetative_incompatibility_protein_HET-E-1_OS=Podospora_anserina_GN=HET-E1_PE=3_SV=1	1e-16
TRINITY_DN109769_c0_g1_i1	63.3909105295043	84.5377808622926	78.0746232466564	82.7625649217989	86.912101479585	86.2150371996327	TRINITY_DN109769_c0_g1_i1	sp|Q6DYE7|RENI_CANFA_Renin_OS=Canis_familiaris_GN=REN_PE=2_SV=1	2e-17
TRINITY_DN109799_c0_g1_i1	9.76405135828715	3.03438111217217	16.9960234688676	11.3888408399396	13.5366556105859	9.65109641206609	-	-	-
TRINITY_DN109836_c0_g1_i1	20.8525472273059	30.9817652610355	20.3983855179811	23.1172769730795	23.5560301838499	32.6137368895495	TRINITY_DN109836_c0_g1_i1	sp|P0C622|CMTB_PSEPU_2,3-dihydroxy-2,3-dihydro-p-cumate_dehydrogenase_OS=Pseudomonas_putida_GN=cmtB_PE=3_SV=1	1e-12
TRINITY_DN109856_c1_g1_i1	8.91396602294157	4.89877766839324	2.09927881502179	4.61768633748084	3.62136749561816	0	TRINITY_DN109856_c1_g1_i1	sp|Q5ZKU8|PK1IP_CHICK_p21-activated_protein_kinase-interacting_protein_1-like_OS=Gallus_gallus_GN=PAK1IP1_PE=2_SV=1	5e-20
TRINITY_DN109896_c0_g1_i1	431.037016425616	403.342282013895	416.758793779102	377.239379453	363.87691694428	365.670546408949	TRINITY_DN109896_c0_g1_i1	sp|P37891|CBP3_ORYSJ_Serine_carboxypeptidase_3_OS=Oryza_sativa_subsp._japonica_GN=CBP3_PE=2_SV=1	2e-103
TRINITY_DN109962_c0_g1_i1	49.7694434805725	38.6675934585977	48.9773590224362	38.9667897513891	45.0678432727082	27.825980904238	-	-	-
TRINITY_DN109975_c0_g1_i1	24.8658444954513	25.3942747121357	19.1844659535212	28.1218434373244	13.6714291949329	22.9691621614227	-	-	-
TRINITY_DN110007_c0_g1_i1	39.8040905986126	45.7741957225826	39.769525024399	34.2298225885057	44.8817346379771	89.3702432097392	TRINITY_DN110007_c0_g1_i1	sp|Q8VZ42|SAP11_ARATH_Zinc_finger_AN1_and_C2H2_domain-containing_stress-associated_protein_11_OS=Arabidopsis_thaliana_GN=SAP11_PE=2_SV=1	1e-35
TRINITY_DN110016_c0_g2_i1	106.390303114125	115.437950072101	88.1719348339267	124.613428091671	117.176445738772	60.605520183771	TRINITY_DN110016_c0_g2_i1	sp|B8ARK7|SIR1_ORYSI_NAD-dependent_protein_deacetylase_SRT1_OS=Oryza_sativa_subsp._indica_GN=SRT1_PE=2_SV=1	6e-20
TRINITY_DN110034_c0_g1_i1	126.446821220938	124.134349958325	134.346518780819	126.715056497508	74.1555722453976	100.907997542188	-	-	-
TRINITY_DN110098_c0_g1_i1	50.0503010824581	33.4678979337377	51.9908909546452	32.8339646147614	44.6350557806481	44.6438242101556	TRINITY_DN110098_c0_g1_i1	sp|O88407|LFG2_RAT_Protein_lifeguard_2_OS=Rattus_norvegicus_GN=Faim2_PE=2_SV=1	7e-19
TRINITY_DN110130_c0_g1_i1	39.5383495391092	35.0713520334778	46.1276098169089	62.9522420662016	93.5132767623998	82.0674311141539	-	-	-
TRINITY_DN110137_c0_g1_i1	23.7713513910167	28.2043020480517	33.3979853360108	38.9600973428248	18.9073214348352	6.70587858738115	-	-	-
TRINITY_DN110176_c0_g1_i1	5.38341637550094	9.16169057735902	4.95979645421227	8.12585841445276	5.97587111532786	8.28785051314541	-	-	-
TRINITY_DN110250_c0_g1_i1	48.0192411645047	35.5730733791554	22.9628491490022	40.0268739664014	25.3020975050317	18.1646568857673	-	-	-
TRINITY_DN110311_c0_g1_i1	9.94035822325015	10.2972242601969	23.9058854672842	13.8226095410623	2.23359396076007	9.75662671451343	TRINITY_DN110311_c0_g1_i1	sp|O94898|LRIG2_HUMAN_Leucine-rich_repeats_and_immunoglobulin-like_domains_protein_2_OS=Homo_sapiens_GN=LRIG2_PE=2_SV=3	6e-09
TRINITY_DN110340_c0_g1_i1	35.3355445450352	17.46088462785	49.9026527201524	21.5045679581689	24.0786307493395	5.66225595431296	TRINITY_DN110340_c0_g1_i1	sp|Q642C0|DNJC8_RAT_DnaJ_homolog_subfamily_C_member_8_OS=Rattus_norvegicus_GN=Dnajc8_PE=2_SV=1	3e-11
TRINITY_DN110385_c0_g1_i1	39.2170687381249	43.3249652326683	30.8419627747917	29.1164488796168	36.5528469852852	10.0614342147865	-	-	-
TRINITY_DN110411_c0_g1_i1	10.0970597342439	8.00245049339468	0	18.5491048407308	2.4136816801118	3.41624506045079	-	-	-
TRINITY_DN11044_c0_g1_i1	93.4961928541377	92.1141163781224	81.2208092727494	88.3989564143325	72.2068783222539	88.2897488933544	TRINITY_DN11044_c0_g1_i1	sp|Q5ENN5|RBL2_HETTR_Ribulose_bisphosphate_carboxylase,_chloroplastic_OS=Heterocapsa_triquetra_GN=rbcL_PE=2_SV=1	3e-08
TRINITY_DN11044_c0_g2_i1	152.676195316606	121.60516930564	100.700300496702	129.73884435738	94.0857550747984	131.802910158912	TRINITY_DN11044_c0_g2_i1	sp|Q5ENN5|RBL2_HETTR_Ribulose_bisphosphate_carboxylase,_chloroplastic_OS=Heterocapsa_triquetra_GN=rbcL_PE=2_SV=1	2e-15
TRINITY_DN110455_c0_g1_i1	84.210360707847	70.4470111919847	94.2405276325307	74.8152855248914	99.566174648636	99.6566847654266	TRINITY_DN110455_c0_g1_i1	sp|Q4DJ07|PGFS_TRYCC_Prostaglandin_F_synthase_OS=Trypanosoma_cruzi_(strain_CL_Brener)_GN=Tc00.1047053511287.49_PE=1_SV=2	3e-75
TRINITY_DN110550_c0_g1_i1	14.3546343740619	9.25020343818262	0	6.88628746011254	12.5142744003071	3.5483269898555	TRINITY_DN110550_c0_g1_i1	sp|Q8TWL5|TRMY_METKA_tRNA_(pseudouridine(54)-N(1))-methyltransferase_OS=Methanopyrus_kandleri_(strain_AV19_/_DSM_6324_/_JCM_9639_/_NBRC_100938)_GN=trmY_PE=3_SV=1	2e-09
TRINITY_DN110557_c0_g1_i1	70.0435539128976	72.1413498121815	48.1793352017724	52.1633100009522	56.4983640718143	53.8288011583308	TRINITY_DN110557_c0_g1_i1	sp|Q944L7|Y1480_ARATH_Uncharacterized_protein_At1g18480_OS=Arabidopsis_thaliana_GN=At1g18480_PE=2_SV=1	4e-26
TRINITY_DN110558_c0_g1_i1	272.591196942478	304.193633278062	273.730640917723	299.626108946548	288.908526706212	315.883535759504	TRINITY_DN110558_c0_g1_i1	sp|P70549|NAC3_RAT_Sodium/calcium_exchanger_3_OS=Rattus_norvegicus_GN=Slc8a3_PE=2_SV=1	2e-143
TRINITY_DN110660_c0_g1_i1	211.20712449879	219.120166380831	226.99034607124	221.460908386577	123.859695311045	169.550033792564	TRINITY_DN110660_c0_g1_i1	sp|Q54HL8|Y9381_DICDI_FNIP_repeat-containing_protein_DDB_G0289381_OS=Dictyostelium_discoideum_GN=DDB_G0289381_PE=4_SV=1	2e-13
TRINITY_DN110700_c0_g1_i1	7.0385419072538	8.72080657051474	18.0572460567791	2.62288656608252	0	7.51612319651737	TRINITY_DN110700_c0_g1_i1	sp|Q6AXR5|S35A3_RAT_UDP-N-acetylglucosamine_transporter_OS=Rattus_norvegicus_GN=Slc35a3_PE=2_SV=1	3e-18
TRINITY_DN110727_c0_g1_i1	13.6409850161507	12.6575264346715	7.83679986972913	14.5824808784205	45.7272814705064	0	-	-	-
TRINITY_DN110745_c0_g1_i1	10.5551315213357	17.1767219540953	13.9753457052596	16.5827372857765	29.0638909868537	36.7968886618535	-	-	-
TRINITY_DN110783_c0_g1_i1	52.0315819573598	46.8687236524989	60.7700789588348	75.5775682934377	45.5803152998688	41.2795545141736	-	-	-
TRINITY_DN110818_c0_g2_i1	100.410311731286	100.007081198988	123.047246281825	76.065465745933	86.6613857241237	53.1773301012021	TRINITY_DN110818_c0_g2_i1	sp|P34877|MTSA_LACLC_Modification_methylase_ScrFIA_OS=Lactococcus_lactis_subsp._cremoris_GN=scrFIAM_PE=3_SV=1	8e-12
TRINITY_DN110841_c0_g1_i1	85.1579471271191	100.60174012459	62.7284015067037	66.2340092658366	136.804998388874	68.786181578141	TRINITY_DN110841_c0_g1_i1	sp|Q54KA7|SECG_DICDI_Ankyrin_repeat,_PH_and_SEC7_domain_containing_protein_secG_OS=Dictyostelium_discoideum_GN=secG_PE=2_SV=1	4e-07
TRINITY_DN110861_c0_g1_i1	4.473371440695	7.63023374305497	10.725969718162	4.68084900268135	17.3626504760276	3.57185946543879	-	-	-
TRINITY_DN110972_c0_g1_i1	91.2958142804085	111.770051009322	107.542317749473	90.4586673102971	118.528722859994	162.586510388886	TRINITY_DN110972_c0_g1_i1	sp|Q42479|CDPK3_ARATH_Calcium-dependent_protein_kinase_3_OS=Arabidopsis_thaliana_GN=CPK3_PE=1_SV=1	2e-29
TRINITY_DN111038_c0_g1_i1	40.5132661645343	27.8851507041042	30.7831372698824	44.3931067709563	39.0219769222689	33.6715149313786	TRINITY_DN111038_c0_g1_i1	sp|Q28E45|MCM10_XENTR_Protein_MCM10_homolog_OS=Xenopus_tropicalis_GN=mcm10_PE=2_SV=1	2e-05
TRINITY_DN111055_c0_g1_i1	21.5178744431429	28.4395576847764	29.1690646979623	21.3720216849166	35.3598254023209	37.0543855582235	-	-	-
TRINITY_DN111206_c0_g2_i1	78.2084086250351	57.0677604392417	77.6966056037792	56.9089061027878	77.801371443082	71.8912612228704	TRINITY_DN111206_c0_g2_i1	sp|Q91XF4|RN167_MOUSE_E3_ubiquitin-protein_ligase_RNF167_OS=Mus_musculus_GN=Rnf167_PE=2_SV=1	3e-07
TRINITY_DN111264_c0_g1_i1	72.3782049592825	80.2138005851739	77.3645525502294	104.659818304036	64.8889405159274	102.721855085475	TRINITY_DN111264_c0_g1_i1	sp|Q9FYB5|DNJ11_ARATH_Chaperone_protein_dnaJ_11,_chloroplastic_OS=Arabidopsis_thaliana_GN=ATJ11_PE=1_SV=2	3e-05
TRINITY_DN111321_c0_g1_i2	7.08889442585421	3.82208688735165	8.53881005027023	10.3027409923021	2.81358957678057	7.80385386946464	TRINITY_DN111321_c0_g1_i2	sp|Q6AYJ1|RECQ1_RAT_ATP-dependent_DNA_helicase_Q1_OS=Rattus_norvegicus_GN=Recql_PE=2_SV=1	6e-35
TRINITY_DN111376_c0_g1_i1	152.404810984619	130.611018523567	140.058896175297	156.204670918393	194.16375778252	199.919894061489	TRINITY_DN111376_c0_g1_i1	sp|Q4R8V8|CCD37_MACFA_Coiled-coil_domain-containing_protein_37_OS=Macaca_fascicularis_GN=CCDC37_PE=2_SV=2	6e-11
TRINITY_DN111400_c0_g1_i1	26.2559533219355	16.4385189982556	23.10417354843	15.3548026891993	11.1462219224379	22.2273622158081	-	-	-
TRINITY_DN11145_c0_g1_i2	0	7.18080296816667	4.22514332988961	5.58712203736186	21.3390044421645	0	-	-	-
TRINITY_DN11145_c0_g1_i3	6.56547851352446	2.55040452132125	9.74732168385628	3.39093856351824	0	10.5946749871349	-	-	-
TRINITY_DN111643_c0_g1_i1	47.8365243448662	47.3529716906909	38.66033570445	66.8465797718077	67.5085691420618	58.6657431609098	-	-	-
TRINITY_DN111657_c0_g1_i1	92.3528853744496	68.6587906609725	67.2478948214408	79.0771749805699	71.3615306359212	79.6812845791288	-	-	-
TRINITY_DN111700_c0_g2_i1	137.387642357184	168.987036756955	139.696445107299	154.297682280129	164.169098419303	157.990971066297	-	-	-
TRINITY_DN111772_c0_g1_i1	51.3659236276643	40.0638605962078	77.2342913161327	55.9975920776963	89.1355334007867	38.1524136688525	-	-	-
TRINITY_DN111793_c0_g1_i1	13.1463705478402	11.5822145551469	1.9132376365852	9.68379067069834	12.639051590063	13.080255410459	TRINITY_DN111793_c0_g1_i1	sp|O93806|GNA1_CANAX_Glucosamine_6-phosphate_N-acetyltransferase_OS=Candida_albicans_GN=GNA1_PE=3_SV=1	7e-28
TRINITY_DN111793_c0_g2_i1	9.38980189786564	3.0132184147683	7.47897642769073	8.12604047407237	9.45925821448197	4.27927859365616	TRINITY_DN111793_c0_g2_i1	sp|Q9VAI0|GNA1_DROME_Probable_glucosamine_6-phosphate_N-acetyltransferase_OS=Drosophila_melanogaster_GN=CG1969_PE=2_SV=1	6e-16
TRINITY_DN111823_c0_g1_i1	16.6302269968488	32.4137576724216	25.186951907004	28.937355457769	22.2359105204101	39.4663652519874	-	-	-
TRINITY_DN111831_c0_g1_i1	250.695553674088	286.826529883375	322.657187523051	298.148872899152	249.255876113869	290.438138544452	TRINITY_DN111831_c0_g1_i1	sp|P40024|ARB1_YEAST_ABC_transporter_ATP-binding_protein_ARB1_OS=Saccharomyces_cerevisiae_(strain_ATCC_204508_/_S288c)_GN=ARB1_PE=1_SV=1	0.0
TRINITY_DN111839_c0_g1_i1	85.3161820024968	108.289432133121	112.32240241605	113.7453911217	104.733290725938	90.1664961786055	-	-	-
TRINITY_DN111849_c0_g1_i1	203.608379588171	197.970796659098	177.45724733936	144.401343014936	120.408171603327	140.405618803108	-	-	-
TRINITY_DN111866_c0_g2_i1	20.9457929861187	19.6346929209544	19.2913688559985	14.2051485764247	28.1076616762124	10.6966631356079	-	-	-
TRINITY_DN112002_c0_g2_i1	34.8218340236594	29.8479768699052	21.3401017545777	24.1829724029718	13.1481306871659	12.3260090595298	TRINITY_DN112002_c0_g2_i1	sp|Q5BLK4|TUT7_MOUSE_Terminal_uridylyltransferase_7_OS=Mus_musculus_GN=Zcchc6_PE=2_SV=3	2e-23
TRINITY_DN112011_c0_g2_i1	78.9845360958584	85.7059194488839	86.7507150167703	88.3518622281064	79.0682725425786	96.5349852602898	TRINITY_DN112011_c0_g2_i1	sp|Q3SZI1|TINAG_BOVIN_Tubulointerstitial_nephritis_antigen_OS=Bos_taurus_GN=TINAG_PE=2_SV=1	8e-29
TRINITY_DN112015_c0_g1_i1	6.93450798103414	22.5267578879271	13.3014253723874	25.7449640734716	9.694131610837	0	-	-	-
TRINITY_DN112015_c0_g2_i1	35.2934459780832	27.4613207269274	39.3252187287435	30.8311971586896	28.8741307181276	11.4822553039967	-	-	-
TRINITY_DN112026_c0_g2_i1	52.0279813501643	73.3489036996674	71.1281829026842	67.8681283202593	54.807564473102	94.9089596104512	TRINITY_DN112026_c0_g2_i1	sp|P70549|NAC3_RAT_Sodium/calcium_exchanger_3_OS=Rattus_norvegicus_GN=Slc8a3_PE=2_SV=1	8e-58
TRINITY_DN112056_c0_g2_i1	54.5401947633387	67.5337644115981	29.1771771588931	47.0432756580552	47.7935833203329	49.445069964555	-	-	-
TRINITY_DN112058_c0_g1_i1	65.6090074495636	85.0525807447706	66.701190162096	81.9118132009259	93.3504310090679	66.4503014041385	TRINITY_DN112058_c0_g1_i1	sp|Q3UHJ8|RNF44_MOUSE_RING_finger_protein_44_OS=Mus_musculus_GN=Rnf44_PE=2_SV=1	1e-11
TRINITY_DN112062_c0_g1_i1	34.210736430758	29.2774869528704	61.2959728522423	39.4442866187281	65.8273788126242	27.6144659738522	-	-	-
TRINITY_DN112187_c0_g1_i1	30.5679569357131	36.9040848308348	16.3939668471835	19.8724292314953	17.0393785025919	9.08838787705	TRINITY_DN112187_c0_g1_i1	sp|P73121|Y1919_SYNY3_Uncharacterized_protein_slr1919_OS=Synechocystis_sp._(strain_PCC_6803_/_Kazusa)_GN=slr1919_PE=3_SV=1	9e-139
TRINITY_DN112187_c0_g1_i2	39.3275378792526	27.3784521866386	15.1832114135043	23.0030457258059	21.3714057144485	18.2080132730413	TRINITY_DN112187_c0_g1_i2	sp|P73121|Y1919_SYNY3_Uncharacterized_protein_slr1919_OS=Synechocystis_sp._(strain_PCC_6803_/_Kazusa)_GN=slr1919_PE=3_SV=1	1e-135
TRINITY_DN112213_c0_g1_i1	130.50463930752	104.829910322691	98.7861334955088	113.541013740793	138.897200411318	115.648495651392	-	-	-
TRINITY_DN112230_c0_g1_i1	166.067393499562	173.080251748084	163.235702447428	170.69992205218	267.410473316705	154.504963270115	-	-	-
TRINITY_DN112241_c0_g1_i1	58.3024913417111	44.1474538623336	47.3446336624237	50.3495298765281	46.8604959144292	49.4859143544915	TRINITY_DN112241_c0_g1_i1	sp|Q5T2D3|OTUD3_HUMAN_OTU_domain-containing_protein_3_OS=Homo_sapiens_GN=OTUD3_PE=1_SV=1	4e-21
TRINITY_DN112251_c0_g1_i1	40.5189783906255	39.3370240198782	39.2024443565582	40.9271630792448	27.4023398225111	71.7316080755806	-	-	-
TRINITY_DN112261_c0_g1_i1	4.00506448047556	11.5469079219887	9.42455211322851	12.1508316260771	6.02783896671003	0	-	-	-
TRINITY_DN112291_c0_g1_i1	196.597295553651	217.911519057577	275.657648508176	207.226844963962	188.643134872328	194.882718664411	TRINITY_DN112291_c0_g1_i1	sp|A0T0P7|PSBN_THAPS_Protein_PsbN_OS=Thalassiosira_pseudonana_GN=psbN_PE=3_SV=1	5e-10
TRINITY_DN112304_c0_g1_i1	155.217591125414	136.262738865864	122.906190641542	143.639228565661	167.017869870401	173.660821023272	TRINITY_DN112304_c0_g1_i1	sp|P05383|KAPCB_PIG_cAMP-dependent_protein_kinase_catalytic_subunit_beta_OS=Sus_scrofa_GN=PRKACB_PE=1_SV=3	7e-116
TRINITY_DN112307_c0_g1_i1	14.9987143208168	31.6294226869948	33.7002433893296	27.8869350017166	11.7471930303672	13.4022348294398	TRINITY_DN112307_c0_g1_i1	sp|Q43207|FKB70_WHEAT_70_kDa_peptidyl-prolyl_isomerase_OS=Triticum_aestivum_GN=FKBP70_PE=1_SV=1	1e-15
TRINITY_DN112311_c0_g1_i1	14.9561242033944	18.1560204876963	9.2131346511008	11.0917865249314	29.5340118766245	16.6161941063999	TRINITY_DN112311_c0_g1_i1	sp|Q8L540|LTO1_ARATH_Thiol-disulfide_oxidoreductase_LTO1_OS=Arabidopsis_thaliana_GN=LTO1_PE=1_SV=1	6e-09
TRINITY_DN112323_c0_g1_i1	66.8229288851576	107.332360421478	77.3369595682077	91.0960039359381	124.083336489683	73.535272351017	-	-	-
TRINITY_DN112373_c0_g1_i1	13.0420171138148	14.0929750206547	11.9545287513728	10.4206855687984	20.9291801816191	10.1658128549425	-	-	-
TRINITY_DN112421_c0_g1_i1	32.2704836351171	24.1064953913354	23.4038727436658	22.665806902399	27.7073424588948	15.0892351864694	-	-	-
TRINITY_DN112457_c0_g1_i1	20.354474837978	22.9108482292407	55.3003278353295	37.0054898087713	38.5801943501382	52.1450523982754	-	-	-
TRINITY_DN112463_c0_g1_i1	11.0241048055261	12.0874048194282	11.9114064593956	12.4070496248974	9.63127213756927	0	-	-	-
TRINITY_DN112505_c0_g1_i1	65.8396627288258	83.7547680675533	56.860138161614	86.2620608273701	92.078878822235	73.5655510318579	-	-	-
TRINITY_DN112514_c0_g1_i1	12.4742353579885	14.4105805165984	13.1491225006365	17.7362902224805	12.8803330271138	6.05524486269835	TRINITY_DN112514_c0_g1_i1	sp|Q8LH03|DDRGK_ORYSJ_DDRGK_domain-containing_protein_1_OS=Oryza_sativa_subsp._japonica_GN=Os07g0103200_PE=2_SV=1	2e-27
TRINITY_DN112611_c0_g1_i1	160.462737084433	212.208783182353	195.48871284449	171.665439176381	203.481009869483	228.846919586303	TRINITY_DN112611_c0_g1_i1	sp|P0CM16|ARF_CRYNJ_ADP-ribosylation_factor_OS=Cryptococcus_neoformans_var._neoformans_serotype_D_(strain_JEC21_/_ATCC_MYA-565)_GN=ARF_PE=1_SV=1	1e-54
TRINITY_DN112620_c0_g1_i1	4.69990110955095	6.21541834100039	12.1737944322462	25.416645312654	12.9571364564934	10.97288775135	-	-	-
TRINITY_DN112626_c0_g2_i1	78.08028667764	77.3039519941543	71.8845422803493	54.1495649930338	80.4143426304801	76.3572570276649	-	-	-
TRINITY_DN112646_c0_g1_i1	132.086529963567	158.839703679497	173.732169923144	143.604379606397	177.743459663481	189.30881845241	TRINITY_DN112646_c0_g1_i1	sp|Q5JST6|EFHC2_HUMAN_EF-hand_domain-containing_family_member_C2_OS=Homo_sapiens_GN=EFHC2_PE=1_SV=2	3e-82
TRINITY_DN112649_c0_g1_i1	158.046885996596	143.680192939481	133.479238664375	87.9838982675745	116.373004367951	135.321602976181	TRINITY_DN112649_c0_g1_i1	sp|Q9SKJ7|PT225_ARATH_Probable_sugar_phosphate/phosphate_translocator_At2g25520_OS=Arabidopsis_thaliana_GN=At2g25520_PE=1_SV=1	2e-17
TRINITY_DN112665_c0_g1_i1	19.9970637120029	40.1748704519291	35.0931700955978	35.0934215353665	27.559637400033	40.8883036649344	TRINITY_DN112665_c0_g1_i1	sp|P60205|CALM_ASPOR_Calmodulin_OS=Aspergillus_oryzae_(strain_ATCC_42149_/_RIB_40)_GN=cmdA_PE=3_SV=2	3e-06
TRINITY_DN112690_c0_g1_i1	8.8504768180203	11.4803243105676	13.9092930636636	20.7024579302887	32.020333527784	19.252634365619	TRINITY_DN112690_c0_g1_i1	sp|Q9LYT1|PAO3_ARATH_Polyamine_oxidase_3_OS=Arabidopsis_thaliana_GN=PAO3_PE=1_SV=1	2e-17
TRINITY_DN112699_c0_g2_i1	40.7979305517294	29.8764858499289	33.5033750567443	37.9736871597302	55.4927074196804	51.6083434319164	-	-	-
TRINITY_DN112730_c0_g1_i1	80.624552595028	76.5408071057456	69.0003896457132	82.2397618311018	48.9790447925488	41.6360415390608	-	-	-
TRINITY_DN112743_c0_g1_i1	298.578064613585	323.859813453388	198.55624842635	198.373700448974	122.708637740154	143.726613996061	TRINITY_DN112743_c0_g1_i1	sp|Q851F9|EGY3_ORYSJ_Probable_zinc_metalloprotease_EGY3,_chloroplastic_OS=Oryza_sativa_subsp._japonica_GN=EGY3_PE=2_SV=1	9e-10
TRINITY_DN112759_c0_g1_i1	55.0179804551286	27.810430044452	53.8054273596524	45.6608205356471	34.2106383167334	35.6706870879209	-	-	-
TRINITY_DN11276_c0_g1_i1	126.068094554982	115.578775805725	98.0756833744058	121.690186091818	146.152632368464	146.268760584456	-	-	-
TRINITY_DN112782_c0_g1_i1	123.622566790204	147.223577322717	121.082524330268	148.715938730492	128.135706606311	162.423410179004	-	-	-
TRINITY_DN112806_c0_g1_i1	119.953702350198	118.221160832073	97.3482144756458	130.655642499127	107.94492888116	100.348680599792	TRINITY_DN112806_c0_g1_i1	sp|Q8UVC1|INVS_DANRE_Inversin_OS=Danio_rerio_GN=invs_PE=2_SV=1	5e-09
TRINITY_DN112810_c0_g1_i1	59.3532002707057	87.5500097049464	51.6575618597741	69.5386524284302	72.302300990414	80.3702559792652	-	-	-
TRINITY_DN112826_c0_g2_i1	11.3389524397293	10.0275088295543	15.7283385244192	18.7058770661967	14.2307843313378	27.4386578573551	TRINITY_DN112826_c0_g2_i1	sp|Q2HJ19|AB17A_BOVIN_Alpha/beta_hydrolase_domain-containing_protein_17A_OS=Bos_taurus_GN=ABHD17A_PE=2_SV=1	1e-18
TRINITY_DN112870_c0_g1_i1	21.9759223354201	39.8851870745038	49.4020673560296	24.6182460376811	19.3217986438963	5.98345615224796	TRINITY_DN112870_c0_g1_i1	sp|O59713|DPH1_SCHPO_Diphthamide_biosynthesis_protein_1_OS=Schizosaccharomyces_pombe_(strain_972_/_ATCC_24843)_GN=dph1_PE=3_SV=1	4e-110
TRINITY_DN112891_c0_g1_i1	49.3099243504291	43.8499297348315	23.8169792643969	23.6962849599295	28.1182294528812	58.2905125680869	TRINITY_DN112891_c0_g1_i1	sp|Q9H0S4|DDX47_HUMAN_Probable_ATP-dependent_RNA_helicase_DDX47_OS=Homo_sapiens_GN=DDX47_PE=1_SV=1	2e-162
TRINITY_DN112967_c0_g1_i1	76.7521678271423	86.9153792025607	91.8465668360698	76.3255344774625	87.6091075836989	81.8759910310498	TRINITY_DN112967_c0_g1_i1	sp|P20192|DGKA_PIG_Diacylglycerol_kinase_alpha_OS=Sus_scrofa_GN=DGKA_PE=1_SV=1	3e-13
TRINITY_DN112970_c0_g1_i1	108.718912185978	115.194920591334	148.495883774333	92.7945944237703	95.9011997195287	110.626529592557	TRINITY_DN112970_c0_g1_i1	sp|Q8C8R3|ANK2_MOUSE_Ankyrin-2_OS=Mus_musculus_GN=Ank2_PE=1_SV=2	3e-05
TRINITY_DN112972_c0_g1_i1	40.2556220336124	49.5445999282611	50.9735077261791	39.7065898744568	32.0621616737607	27.3108048530159	-	-	-
TRINITY_DN113061_c0_g2_i1	26.5368716849209	26.2463651203929	21.5929318391603	22.1317221266885	9.63606281336103	13.7223018550743	-	-	-
TRINITY_DN113087_c0_g1_i1	156.217522208109	165.763741039354	151.433268787627	165.212106667143	199.468459686252	178.255694706188	TRINITY_DN113087_c0_g1_i1	sp|Q8BKE9|IFT74_MOUSE_Intraflagellar_transport_protein_74_homolog_OS=Mus_musculus_GN=Ift74_PE=1_SV=2	9e-69
TRINITY_DN113135_c0_g1_i1	6.74183999520639	3.19112411007305	4.29731532362699	14.4834979830612	2.29302328038202	6.63771919800512	TRINITY_DN113135_c0_g1_i1	sp|Q5R6K5|PLOD3_PONAB_Procollagen-lysine,2-oxoglutarate_5-dioxygenase_3_OS=Pongo_abelii_GN=PLOD3_PE=2_SV=1	1e-14
TRINITY_DN113251_c0_g1_i1	11.6012874640984	15.9190777485643	10.2680572084537	19.0111979184614	26.4045559592657	13.3756832024825	-	-	-
TRINITY_DN113447_c0_g1_i1	38.3901668345475	43.5512484515277	56.3709547348545	46.3145047410945	43.9943708265475	50.6102457979141	TRINITY_DN113447_c0_g1_i1	sp|Q65UJ9|ARGA_MANSM_Amino-acid_acetyltransferase_OS=Mannheimia_succiniciproducens_(strain_MBEL55E)_GN=argA_PE=3_SV=1	9e-56
TRINITY_DN113473_c0_g1_i1	0	0	0	1.75908666662277	13.9170025116946	0	-	-	-
TRINITY_DN113473_c0_g2_i1	11.5629990960009	10.8651959615223	14.0464697641774	8.83626621421453	8.94270834324218	0	TRINITY_DN113473_c0_g2_i1	sp|B2RH41|RS16_PORG3_30S_ribosomal_protein_S16_OS=Porphyromonas_gingivalis_(strain_ATCC_33277_/_DSM_20709_/_JCM_12257)_GN=rpsP_PE=3_SV=1	1e-10
TRINITY_DN113490_c0_g1_i1	238.378563263446	168.380077316158	161.530231439704	198.588486143984	266.186271395147	206.768016148998	-	-	-
TRINITY_DN113527_c0_g1_i1	7.22901225285357	4.54008613228617	2.60657299462206	7.82351063012719	6.58070230934577	12.3917251286774	-	-	-
TRINITY_DN113734_c0_g1_i1	16.2682000754151	11.1283405823483	45.3845901526313	25.3954963397662	28.03418975797	20.1369102569612	-	-	-
TRINITY_DN113862_c0_g1_i1	20.9198828146578	13.6681057697375	13.5376115870285	14.1258616120834	22.5047727750826	32.2415835595007	TRINITY_DN113862_c0_g1_i1	sp|Q55DF5|JMJCD_DICDI_JmjC_domain-containing_protein_D_OS=Dictyostelium_discoideum_GN=jcdD_PE=3_SV=1	2e-06
TRINITY_DN114020_c0_g2_i1	7.59299103928011	8.70444390320673	10.4560384213946	5.44050564709193	9.80286729529015	17.1418302096266	TRINITY_DN114020_c0_g2_i1	sp|Q6DGG0|PPID_RAT_Peptidyl-prolyl_cis-trans_isomerase_D_OS=Rattus_norvegicus_GN=Ppid_PE=1_SV=3	2e-16
TRINITY_DN114050_c0_g1_i1	25.1766580022525	14.087171400037	41.1208256818321	33.2895619426676	31.8399964103918	46.9427349680324	TRINITY_DN114050_c0_g1_i1	sp|P97852|DHB4_RAT_Peroxisomal_multifunctional_enzyme_type_2_OS=Rattus_norvegicus_GN=Hsd17b4_PE=1_SV=3	1e-37
TRINITY_DN114097_c0_g1_i1	27.9497106244062	40.0681687076479	33.7953728344483	23.4854762370821	19.4183119631884	40.9539431326911	TRINITY_DN114097_c0_g1_i1	sp|Q08851|STX5_RAT_Syntaxin-5_OS=Rattus_norvegicus_GN=Stx5_PE=1_SV=2	4e-33
TRINITY_DN114153_c0_g1_i1	56.2795276696303	49.9003590684434	46.1981986160158	62.3256272063666	42.0306646303129	44.0168101281561	TRINITY_DN114153_c0_g1_i1	sp|Q9UB00|GLCM4_CAEEL_Putative_glucosylceramidase_4_OS=Caenorhabditis_elegans_GN=gba-4_PE=3_SV=2	4e-67
TRINITY_DN114198_c0_g1_i1	85.7245969514456	57.7247375572468	79.5534060782821	87.9199910472315	139.313332208871	79.1441793986788	TRINITY_DN114198_c0_g1_i1	sp|A3B529|CIPKS_ORYSJ_CBL-interacting_protein_kinase_28_OS=Oryza_sativa_subsp._japonica_GN=CIPK28_PE=2_SV=2	7e-27
TRINITY_DN114214_c0_g2_i1	26.6664839860339	48.9203048152494	27.8694233877176	28.7099475349806	49.0997422770461	65.6031190760039	TRINITY_DN114214_c0_g2_i1	sp|Q6YP21|KAT3_HUMAN_Kynurenine--oxoglutarate_transaminase_3_OS=Homo_sapiens_GN=CCBL2_PE=1_SV=1	9e-67
TRINITY_DN114334_c0_g1_i1	34.0048662185466	38.2454673551069	46.2700668441643	65.0513242136792	45.0722803244127	66.6794293715868	-	-	-
TRINITY_DN114462_c0_g1_i1	13.9475370534573	4.37237946548457	4.28703020472976	23.0263089948421	2.54112221759808	21.9711781087932	TRINITY_DN114462_c0_g1_i1	sp|Q8N6R0|MET13_HUMAN_Methyltransferase-like_protein_13_OS=Homo_sapiens_GN=METTL13_PE=1_SV=1	8e-12
TRINITY_DN114496_c0_g1_i1	200.717813633565	181.575435239283	180.067379698801	185.044815985778	196.115494733993	178.44637141681	TRINITY_DN114496_c0_g1_i1	sp|Q5RE88|WDR66_PONAB_WD_repeat-containing_protein_66_OS=Pongo_abelii_GN=WDR66_PE=2_SV=1	2e-145
TRINITY_DN114583_c0_g1_i1	53.5300790279805	53.0479738654931	61.3899222414489	40.6189138151741	36.6728167486346	36.2744460442009	-	-	-
TRINITY_DN114616_c0_g1_i1	8.48161734504829	8.03075939251432	17.0647309539558	10.5487439006729	15.2702790862573	0	TRINITY_DN114616_c0_g1_i1	sp|Q8IWT0|ARCH_HUMAN_Protein_archease_OS=Homo_sapiens_GN=ZBTB8OS_PE=1_SV=2	9e-28
TRINITY_DN114682_c0_g2_i1	56.3542535817626	53.0894556070622	60.7106526981885	51.8233660464049	45.5776370627032	33.5421642377751	-	-	-
TRINITY_DN114698_c0_g1_i1	14.7944314069994	18.3859440320486	6.09039052039503	7.78278681304394	9.50763585078943	6.66738506771843	-	-	-
TRINITY_DN114720_c0_g1_i2	6.23615608338656	2.93240357114741	9.80875460417329	3.86109379081922	11.2221357080613	0	TRINITY_DN114720_c0_g1_i2	sp|Q4G073|TRDMT_RAT_tRNA_(cytosine(38)-C(5))-methyltransferase_OS=Rattus_norvegicus_GN=Trdmt1_PE=2_SV=1	4e-29
TRINITY_DN114745_c0_g1_i1	49.36418401256	36.368851208132	46.8234385371026	47.2168574825508	48.5926285853962	28.814653925727	TRINITY_DN114745_c0_g1_i1	sp|Q28IH8|CFA36_XENTR_Cilia-_and_flagella-associated_protein_36_OS=Xenopus_tropicalis_GN=cfap36_PE=2_SV=2	1e-07
TRINITY_DN114821_c0_g1_i1	250.545903181508	253.098214546229	284.435542403203	243.009022085933	318.578406540675	229.097184254797	-	-	-
TRINITY_DN114833_c0_g1_i1	1.366365573347	1.30404513365791	0	5.03251776848613	0	0	-	-	-
TRINITY_DN114963_c0_g1_i1	160.479859425818	158.846918698848	136.408000800209	149.902578426746	132.149978380492	122.133920718492	-	-	-
TRINITY_DN115219_c0_g1_i1	29.7210400527745	24.0697372158224	19.2579693213451	28.8962804030234	7.5215136097855	25.8921972798613	TRINITY_DN115219_c0_g1_i1	sp|Q19269|NAS14_CAEEL_Zinc_metalloproteinase_nas-14_OS=Caenorhabditis_elegans_GN=nas-14_PE=2_SV=2	6e-05
TRINITY_DN115237_c0_g1_i1	30.0125178756562	75.2847769286538	116.303577937719	109.665956320658	112.475156810351	60.9005728931215	TRINITY_DN115237_c0_g1_i1	sp|Q6UFZ3|143G1_ONCMY_14-3-3_protein_gamma-1_OS=Oncorhynchus_mykiss_PE=2_SV=1	3e-35
TRINITY_DN115275_c0_g1_i1	57.3552462769323	70.1131583619928	44.9310737746607	75.8226085186312	79.5595159574311	97.2458408853905	-	-	-
TRINITY_DN115305_c0_g1_i1	40.6703035683495	54.0126664930996	53.0443059764549	43.3118400909565	25.0320236225657	25.1113121348747	-	-	-
TRINITY_DN115312_c0_g1_i1	44.3155380849103	32.7336080251326	20.7027789643429	28.795825572815	9.91688686807772	41.5450100309199	TRINITY_DN115312_c0_g1_i1	sp|Q5RFT1|S35F6_PONAB_Solute_carrier_family_35_member_F6_OS=Pongo_abelii_GN=SLC35F6_PE=2_SV=1	6e-34
TRINITY_DN115524_c0_g1_i1	48.0911399787233	49.472596928022	44.3482865061675	36.0742874877807	48.190107592841	18.8125778646398	TRINITY_DN115524_c0_g1_i1	sp|Q61805|LBP_MOUSE_Lipopolysaccharide-binding_protein_OS=Mus_musculus_GN=Lbp_PE=1_SV=2	3e-07
TRINITY_DN115552_c0_g2_i1	21.4135005278478	9.43824571635803	9.58712881147564	15.2928070948622	9.79762621408206	6.93741553650321	-	-	-
TRINITY_DN115553_c0_g1_i1	17.8392363412839	15.0716599303366	12.7344361729953	17.1894775900611	12.8918983959444	6.10990655870469	TRINITY_DN115553_c0_g1_i1	sp|Q9EQC5|NTKL_MOUSE_N-terminal_kinase-like_protein_OS=Mus_musculus_GN=Scyl1_PE=1_SV=1	3e-78
TRINITY_DN115623_c0_g1_i1	24.2340580894187	21.6916399476949	32.7051411974206	28.3830466063893	11.5108362740254	0	-	-	-
TRINITY_DN115632_c0_g1_i1	11.3847895210921	10.7118919338096	11.8446593351336	11.8199133630492	6.69905098543236	9.37095720110404	TRINITY_DN115632_c0_g1_i1	sp|Q9FL12|DEGP9_ARATH_Protease_Do-like_9_OS=Arabidopsis_thaliana_GN=DEGP9_PE=1_SV=1	8e-93
TRINITY_DN115703_c0_g1_i1	92.6711526979669	122.471042357063	81.2026781935867	81.4356963798544	100.131504170935	80.4666205290721	-	-	-
TRINITY_DN115707_c0_g1_i1	35.6259634862786	39.4665617496333	24.8191696964594	58.7967784809917	41.917614731996	82.7911716214967	-	-	-
TRINITY_DN115759_c0_g1_i1	36.1172279015916	17.1418116595432	22.622373093492	10.7003643541668	30.853539685013	25.5343895413372	-	-	-
TRINITY_DN115905_c0_g1_i1	172.655690878255	152.531131110459	145.540873581444	144.387357057554	131.329987402391	161.581452594017	-	-	-
TRINITY_DN115915_c0_g1_i1	19.2203504768692	7.58819381399568	0	8.75626904560239	4.84951139515835	10.0438317434332	-	-	-
TRINITY_DN115966_c0_g1_i1	111.164087672918	137.107759536445	192.750341719985	141.724715368968	210.369080374237	148.121943696997	TRINITY_DN115966_c0_g1_i1	sp|Q42536|PORA_ARATH_Protochlorophyllide_reductase_A,_chloroplastic_OS=Arabidopsis_thaliana_GN=PORA_PE=1_SV=2	7e-97
TRINITY_DN116028_c0_g1_i1	40.8654934811739	26.7399513294405	39.4161090064994	21.7714965587619	37.2853308912417	52.3361200401338	TRINITY_DN116028_c0_g1_i1	sp|P9WPJ8|MTCA2_MYCTO_Carbonic_anhydrase_2_OS=Mycobacterium_tuberculosis_(strain_CDC_1551_/_Oshkosh)_GN=mtcA2_PE=3_SV=1	3e-13
TRINITY_DN116061_c0_g1_i1	2.72620581419972	0	5.9933786320175	20.5751999737231	3.57795176360784	10.5715387256427	-	-	-
TRINITY_DN11609_c0_g1_i1	5.38971982757456	5.93367129370177	13.7950207402461	10.6824211763735	10.467654522702	7.45308553462546	-	-	-
TRINITY_DN116114_c0_g1_i1	18.2498619019314	21.8841904182145	24.1956270232539	21.355617426172	16.1453926148347	33.8830721246008	TRINITY_DN116114_c0_g1_i1	sp|Q7XJR9|CDPKG_ARATH_Calcium-dependent_protein_kinase_16_OS=Arabidopsis_thaliana_GN=CPK16_PE=3_SV=1	9e-52
TRINITY_DN116176_c0_g1_i1	164.686705374384	151.723610316577	137.382719078942	164.429544861533	184.010197757602	151.752936794817	TRINITY_DN116176_c0_g1_i1	sp|P83104|M3K7L_DROME_Putative_mitogen-activated_protein_kinase_kinase_kinase_7-like_OS=Drosophila_melanogaster_GN=Takl1_PE=2_SV=1	2e-27
TRINITY_DN11620_c0_g1_i1	92.4821453977255	91.6445596307693	76.4880205695862	127.163968287024	89.0353665863201	70.7577904410801	TRINITY_DN11620_c0_g1_i1	sp|Q55874|Y103_SYNY3_Uncharacterized_protein_sll0103_OS=Synechocystis_sp._(strain_PCC_6803_/_Kazusa)_GN=sll0103_PE=3_SV=1	3e-10
TRINITY_DN116218_c0_g1_i1	1.68960643183194	8.86934179094787	1.32142435191439	8.48894626875749	4.79546460637936	3.36221994841747	TRINITY_DN116218_c0_g1_i1	sp|P49762|DOA_DROME_Serine/threonine-protein_kinase_Doa_OS=Drosophila_melanogaster_GN=Doa_PE=1_SV=2	1e-44
TRINITY_DN116232_c0_g1_i1	23.7493190065999	7.37039173154621	16.0838933230821	20.4458088280295	20.6981631489939	14.7294305289262	-	-	-
TRINITY_DN116264_c0_g1_i1	10.4721584846448	20.3623788853256	17.3559281004237	9.44678683192148	16.3279557027968	3.84732863298055	-	-	-
TRINITY_DN11633_c1_g1_i1	3.41853621858516	1.06248121365311	3.32474260109855	0	3.32764174525713	0	TRINITY_DN11633_c1_g1_i1	sp|Q9LYN7|AML4_ARATH_Protein_MEI2-like_4_OS=Arabidopsis_thaliana_GN=ML4_PE=2_SV=1	1e-13
TRINITY_DN116398_c0_g1_i1	44.5371304023749	23.4185114680078	27.6325280102891	51.0805284475137	16.9061776148431	47.9423382155809	TRINITY_DN116398_c0_g1_i1	sp|Q5R6L8|GPI8_PONAB_GPI-anchor_transamidase_OS=Pongo_abelii_GN=PIGK_PE=2_SV=1	3e-101
TRINITY_DN116408_c0_g1_i1	82.789329943231	75.3346811842023	79.6972475539091	74.5925158285442	63.803737055969	48.9290011109144	TRINITY_DN116408_c0_g1_i1	sp|O75808|CAN15_HUMAN_Calpain-15_OS=Homo_sapiens_GN=CAPN15_PE=1_SV=1	7e-54
TRINITY_DN116422_c0_g1_i1	19.8000502834752	11.371425499544	12.6991248348402	19.962842443156	22.8205628073051	21.566059766366	-	-	-
TRINITY_DN116445_c0_g1_i1	11.2562681889398	4.30565184678854	11.8149546741113	9.87052458516735	16.0995108201111	7.35053740357036	-	-	-
TRINITY_DN11648_c0_g1_i1	6.75118423310649	19.2497257919849	16.9683356306769	25.7141728109188	32.983519927046	26.340444846817	TRINITY_DN11648_c0_g1_i1	sp|P0C870|JMJD7_HUMAN_JmjC_domain-containing_protein_7_OS=Homo_sapiens_GN=JMJD7_PE=2_SV=1	6e-11
TRINITY_DN116561_c0_g1_i1	21.4591307483877	32.671493099635	24.1668901210035	20.1203506360464	41.1463792096213	16.7309324243241	-	-	-
TRINITY_DN116631_c0_g2_i1	18.369377619841	15.4835404897001	20.3763653358889	22.9181922027177	39.2833274568577	68.688475183279	TRINITY_DN116631_c0_g2_i1	sp|O49290|CPPM_ARATH_Carboxyvinyl-carboxyphosphonate_phosphorylmutase,_chloroplastic_OS=Arabidopsis_thaliana_GN=At1g77060_PE=2_SV=2	1e-58
TRINITY_DN116659_c0_g1_i1	85.8781170385616	86.4810711031356	80.4814415709788	88.0068085814048	78.7044026627536	79.3156159530375	TRINITY_DN116659_c0_g1_i1	sp|Q80U87|UBP8_MOUSE_Ubiquitin_carboxyl-terminal_hydrolase_8_OS=Mus_musculus_GN=Usp8_PE=1_SV=2	2e-66
TRINITY_DN116675_c0_g1_i1	145.768968386677	99.6266464759756	110.62476381771	88.4631590521715	131.058828452331	128.953177288752	TRINITY_DN116675_c0_g1_i1	sp|Q6PGS5|TM56B_XENLA_Transmembrane_protein_56-B_OS=Xenopus_laevis_GN=tmem56-b_PE=2_SV=1	4e-05
TRINITY_DN116836_c0_g1_i1	45.3141406159179	39.147422512492	22.9840246594942	35.5123226858875	32.1945883108764	91.363421967797	TRINITY_DN116836_c0_g1_i1	sp|P77989|BGAL_THEP3_Beta-galactosidase_OS=Thermoanaerobacter_pseudethanolicus_(strain_ATCC_33223_/_39E)_GN=lacZ_PE=3_SV=2	1e-36
TRINITY_DN116839_c0_g1_i1	188.813042909055	251.054142789383	258.310149055913	226.891255622157	170.856887408148	271.560600058865	-	-	-
TRINITY_DN116874_c0_g1_i1	169.65266295499	199.573941079477	173.026184817426	155.63620779036	153.157331819534	193.680834916226	TRINITY_DN116874_c0_g1_i1	sp|Q0D5B9|SAP16_ORYSJ_Zinc_finger_AN1_and_C2H2_domain-containing_stress-associated_protein_16_OS=Oryza_sativa_subsp._japonica_GN=SAP16_PE=2_SV=2	1e-28
TRINITY_DN116918_c0_g2_i1	161.931192228806	163.844405707767	269.11225891755	201.037757393471	222.491094464056	171.52504745526	TRINITY_DN116918_c0_g2_i1	sp|B4TWT1|KEFC_SALSV_Glutathione-regulated_potassium-efflux_system_protein_KefC_OS=Salmonella_schwarzengrund_(strain_CVM19633)_GN=kefC_PE=3_SV=1	3e-24
TRINITY_DN116924_c0_g1_i1	361.473763987124	305.492256474101	305.653042559332	301.289282826963	306.38506275011	285.498389550945	TRINITY_DN116924_c0_g1_i1	sp|Q5VQL3|PPT3_ORYSJ_Phosphoenolpyruvate/phosphate_translocator_3,_chloroplastic_OS=Oryza_sativa_subsp._japonica_GN=PPT3_PE=2_SV=1	5e-60
TRINITY_DN116988_c0_g1_i1	18.6246834724837	15.5146033686517	15.3956824566521	37.7010399977835	12.3986002390273	35.1521696311974	TRINITY_DN116988_c0_g1_i1	sp|Q0P5L5|SUMF1_BOVIN_Sulfatase-modifying_factor_1_OS=Bos_taurus_GN=SUMF1_PE=2_SV=1	2e-89
TRINITY_DN116989_c0_g1_i1	20.55781151714	28.2247052026606	26.3961478600951	24.7051305560541	17.1418494571635	23.9624576806411	-	-	-
TRINITY_DN117056_c0_g1_i1	140.441968350996	186.794662865899	119.880812980608	138.873854949487	144.519224097924	152.790840737837	TRINITY_DN117056_c0_g1_i1	sp|Q338P8|CML8_ORYSJ_Probable_calcium-binding_protein_CML8_OS=Oryza_sativa_subsp._japonica_GN=CML8_PE=2_SV=1	6e-08
TRINITY_DN117088_c0_g1_i1	128.727519824236	140.559265366707	106.628183202497	117.922117896446	91.1912265279975	115.888577617745	-	-	-
TRINITY_DN117094_c0_g2_i1	60.9985937858541	62.4749194711755	35.8820030310283	60.7134789694352	70.2945574282473	30.1269968796521	TRINITY_DN117094_c0_g2_i1	sp|Q9H977|WDR54_HUMAN_WD_repeat-containing_protein_54_OS=Homo_sapiens_GN=WDR54_PE=1_SV=1	1e-10
TRINITY_DN117096_c0_g2_i1	25.9121943275662	25.5404248917287	32.0160619453481	23.9288309143412	25.5236578850936	12.1016620754473	TRINITY_DN117096_c0_g2_i1	sp|Q7YR39|DHX16_PANTR_Putative_pre-mRNA-splicing_factor_ATP-dependent_RNA_helicase_DHX16_OS=Pan_troglodytes_GN=DHX16_PE=3_SV=1	2e-152
TRINITY_DN117110_c0_g1_i1	480.918483575679	438.609051919384	462.469755778303	475.713049762385	448.678128299002	380.966631765238	TRINITY_DN117110_c0_g1_i1	sp|P11024|NNTM_BOVIN_NAD(P)_transhydrogenase,_mitochondrial_OS=Bos_taurus_GN=NNT_PE=1_SV=3	5e-97
TRINITY_DN117136_c0_g1_i1	10.4612494777473	0	3.57992376358444	4.64789535275968	5.54475496237458	0	-	-	-
TRINITY_DN117241_c0_g1_i1	479.83607305489	506.124538239478	476.559843570865	413.10247778203	537.857661842133	413.291613108058	-	-	-
TRINITY_DN117247_c0_g1_i1	124.70692644515	130.696946262646	63.9692703863242	87.6205321712096	101.765684830929	98.2549110082887	TRINITY_DN117247_c0_g1_i1	sp|Q84QU8|PPT2_ORYSJ_Phosphoenolpyruvate/phosphate_translocator_2,_chloroplastic_OS=Oryza_sativa_subsp._japonica_GN=PPT2_PE=2_SV=1	2e-47
TRINITY_DN117345_c0_g1_i1	151.5003260318	128.367078687596	143.506999224197	160.815029356184	143.354576195008	98.0205873533927	-	-	-
TRINITY_DN117432_c0_g2_i1	72.4666335234857	75.5771907094988	66.9958077768489	78.9181888414278	83.5490042666382	44.5050647526025	TRINITY_DN117432_c0_g2_i1	sp|Q9VPH7|ERF1_DROME_Eukaryotic_peptide_chain_release_factor_subunit_1_OS=Drosophila_melanogaster_GN=eRF1_PE=1_SV=2	0.0
TRINITY_DN117441_c0_g1_i1	14.5877876855062	26.0256618648349	19.5877446975985	29.7169338901785	42.0298308219388	31.3266195660903	-	-	-
TRINITY_DN117473_c0_g1_i1	61.1151970672267	51.4987200259352	56.97702580512	73.3188585042904	73.1065929202236	64.7140780498596	-	-	-
TRINITY_DN117554_c0_g1_i1	11.2073923698774	11.4447634344771	21.2327155373345	10.9440417085286	11.5995735857581	6.65819818365976	-	-	-
TRINITY_DN117578_c0_g1_i1	43.6437476630968	44.8950708158684	35.3825231929705	45.190132869836	40.0089640837785	20.2870542660649	-	-	-
TRINITY_DN117920_c0_g1_i1	582.452392978209	706.424007085804	600.062959567044	595.614355817848	627.283073935448	682.342183692752	TRINITY_DN117920_c0_g1_i1	sp|Q18081|UGT48_CAEEL_Putative_UDP-glucuronosyltransferase_ugt-48_OS=Caenorhabditis_elegans_GN=ugt-48_PE=1_SV=3	2e-10
TRINITY_DN11803_c0_g1_i1	10.0403587047768	15.2679960080245	16.3371717159872	20.6322602065794	35.6217380130904	0	-	-	-
TRINITY_DN118040_c0_g1_i1	20.4690859745277	9.0571463933997	29.864282499258	22.8007534428061	37.3278160335488	16.2277378872165	TRINITY_DN118040_c0_g1_i1	sp|A6NEY8|PRXD1_HUMAN_Putative_prolyl-tRNA_synthetase_associated_domain-containing_protein_1_OS=Homo_sapiens_GN=PRORSD1P_PE=5_SV=3	5e-06
TRINITY_DN118085_c0_g1_i1	14.7874534384469	23.6855735964708	18.2809349711527	11.8235949177156	8.94044514908415	8.4716542300006	TRINITY_DN118085_c0_g1_i1	sp|Q28CH8|YIPF6_XENTR_Protein_YIPF6_OS=Xenopus_tropicalis_GN=yipf6_PE=2_SV=1	1e-36
TRINITY_DN118113_c0_g1_i1	26.1524928712646	28.1720896597024	44.9085002649159	41.3994265912918	25.9509809544169	43.3372474919694	-	-	-
TRINITY_DN118131_c0_g1_i1	58.8627749047372	54.6067532128039	46.917080773	63.4398578415496	40.3310895706999	39.4682168925064	-	-	-
TRINITY_DN118163_c0_g1_i1	7.83423991388794	5.94714425750724	11.6298089830797	17.4914234691887	5.95726676598267	5.651214788308	-	-	-
TRINITY_DN1181_c0_g1_i1	37.6780385522586	48.6561202834827	44.5788536220347	32.5316700742868	43.0782666827262	34.5187263152132	TRINITY_DN1181_c0_g1_i1	sp|B2RLJ0|DNAJ_PORG3_Chaperone_protein_DnaJ_OS=Porphyromonas_gingivalis_(strain_ATCC_33277_/_DSM_20709_/_JCM_12257)_GN=dnaJ_PE=3_SV=1	1e-08
TRINITY_DN118219_c0_g1_i1	42.216781426551	34.1811525850052	21.3607261958974	33.6187643796579	82.1303984337356	17.7760791609293	TRINITY_DN118219_c0_g1_i1	sp|Q86Z98|KINH_GIBMO_Kinesin_heavy_chain_OS=Gibberella_moniliformis_GN=KLP1_PE=3_SV=1	1e-76
TRINITY_DN118259_c0_g1_i1	106.809854412063	77.4270336101525	127.993337148855	114.37556215552	131.90459304285	113.464230761485	TRINITY_DN118259_c0_g1_i1	sp|A8WRV1|KIN29_CAEBR_Serine/threonine-protein_kinase_kin-29_OS=Caenorhabditis_briggsae_GN=kin-29_PE=3_SV=2	2e-14
TRINITY_DN11830_c0_g1_i1	103.983749839976	113.278250031532	84.0068986964682	74.7091679534956	65.8314287390122	65.9658108135575	-	-	-
TRINITY_DN118368_c0_g1_i1	18.7931678578778	36.3611232425138	19.2919233128912	15.9801319676637	39.558698255914	34.7393885082486	TRINITY_DN118368_c0_g1_i1	sp|Q6FPH2|GRPE_CANGA_GrpE_protein_homolog,_mitochondrial_OS=Candida_glabrata_(strain_ATCC_2001_/_CBS_138_/_JCM_3761_/_NBRC_0622_/_NRRL_Y-65)_GN=mge1_PE=3_SV=1	3e-25
TRINITY_DN118368_c0_g1_i2	10.4660482392144	4.99286093451325	13.5940035795066	12.6775352582472	6.89821951605729	0	-	-	-
TRINITY_DN118369_c0_g1_i1	206.336008167899	207.16209220105	196.756332293012	188.866778122414	201.921862657253	239.309684336806	TRINITY_DN118369_c0_g1_i1	sp|Q9BSJ8|ESYT1_HUMAN_Extended_synaptotagmin-1_OS=Homo_sapiens_GN=ESYT1_PE=1_SV=1	2e-09
TRINITY_DN118854_c0_g1_i1	45.9122373815868	56.1895817750195	66.1697697676034	52.4336393378361	117.861689189039	62.8676701982767	-	-	-
TRINITY_DN118929_c0_g1_i1	10.5118190978055	1.16386106076709	0	5.94673959486067	0	14.9430902982584	TRINITY_DN118929_c0_g1_i1	sp|Q17BU3|KIF1A_AEDAE_Kinesin-like_protein_unc-104_OS=Aedes_aegypti_GN=unc-104_PE=3_SV=1	3e-14
TRINITY_DN118953_c0_g2_i1	9.05167730076304	17.1570107990462	5.53592007683233	8.89529131692781	50.6865950059177	23.8962608717295	TRINITY_DN118953_c0_g2_i1	sp|Q75E80|TIM22_ASHGO_Mitochondrial_import_inner_membrane_translocase_subunit_TIM22_OS=Ashbya_gossypii_(strain_ATCC_10895_/_CBS_109.51_/_FGSC_9923_/_NRRL_Y-1056)_GN=TIM22_PE=3_SV=1	1e-16
TRINITY_DN118963_c0_g1_i1	56.8651998144514	61.2327413920863	95.108336233345	75.7697305043952	79.9602371895004	45.7483502318784	-	-	-
TRINITY_DN118979_c0_g1_i1	26.2628316149759	26.4143578901433	29.2399177392543	17.727703363346	11.2742170913873	20.1177783992162	-	-	-
TRINITY_DN118981_c0_g1_i1	28.9234454805755	34.8504327670075	51.897176447381	36.6914189307319	27.4134975930518	24.5277284001128	-	-	-
TRINITY_DN118997_c0_g1_i1	7.63851748805398	24.5371147380424	13.1138461689247	14.2888642268903	7.00376700018748	22.5556520045463	-	-	-
TRINITY_DN119031_c0_g2_i1	15.1363054418566	21.154123236205	20.9698363450372	28.8506950788334	35.3623044932901	21.3012461164472	TRINITY_DN119031_c0_g2_i1	sp|A7Z3F2|PRPE_BACA2_Bis(5'-nucleosyl)-tetraphosphatase_PrpE_[asymmetrical]_OS=Bacillus_amyloliquefaciens_subsp._plantarum_(strain_DSM_23117_/_BGSC_10A6_/_FZB42)_GN=prpE_PE=3_SV=1	4e-10
TRINITY_DN119040_c0_g1_i1	33.4521818892508	37.0628330981784	31.3611060708378	16.9932997622106	59.0512638326953	24.7419640005908	-	-	-
TRINITY_DN119103_c0_g1_i1	21.7898438567314	16.8185771358725	20.9828734220759	27.2816485980736	12.1795505899845	19.5521035413716	TRINITY_DN119103_c0_g1_i1	sp|O42643|PRP22_SCHPO_Pre-mRNA-splicing_factor_ATP-dependent_RNA_helicase_prp22_OS=Schizosaccharomyces_pombe_(strain_972_/_ATCC_24843)_GN=prp22_PE=1_SV=1	7e-05
TRINITY_DN119112_c0_g1_i1	23.4380187282913	26.6122799594558	22.2715712664408	20.3431083095886	19.2020820009461	22.9045819060028	-	-	-
TRINITY_DN119131_c0_g1_i1	13.9233063461036	27.7095605948034	13.8858229372736	25.8130225966505	41.7507599982229	9.18732253559439	-	-	-
TRINITY_DN119145_c0_g1_i1	0	3.86114981646301	8.47785705699881	2.34634143897809	11.1374594897932	0	TRINITY_DN119145_c0_g1_i1	sp|Q8PHB6|Y3343_XANAC_Macro_domain-containing_protein_XAC3343_OS=Xanthomonas_axonopodis_pv._citri_(strain_306)_GN=XAC3343_PE=3_SV=2	5e-05
TRINITY_DN119148_c0_g1_i1	15.473214134254	22.4877535812462	13.3765503290054	33.3063887171332	37.7369088505876	59.0122059692925	-	-	-
TRINITY_DN119198_c1_g1_i1	8.74167416952898	4.76788588793409	12.2795330881729	4.84987418405587	3.67605825247172	10.1296279427171	TRINITY_DN119198_c1_g1_i1	sp|Q2HJ41|PRP18_BOVIN_Pre-mRNA-splicing_factor_18_OS=Bos_taurus_GN=PRPF18_PE=2_SV=1	2e-08
TRINITY_DN119216_c1_g1_i1	6.95096399844803	1.83225999471118	4.50366814387349	7.34095645571317	2.73490077266242	7.93726971964267	TRINITY_DN119216_c1_g1_i1	sp|Q9QYW3|PHOCN_RAT_MOB-like_protein_phocein_OS=Rattus_norvegicus_GN=Mob4_PE=1_SV=1	1e-47
TRINITY_DN119217_c0_g1_i1	7.96036562020618	9.32701984972447	4.55780504385728	11.134719961832	2.78238132049605	0	-	-	-
TRINITY_DN119217_c1_g1_i1	5.31464505115006	11.9448535473065	1.77082013273348	5.55931243046603	0	8.34498458508013	TRINITY_DN119217_c1_g1_i1	sp|Q9CWR2|SMYD3_MOUSE_Histone-lysine_N-methyltransferase_SMYD3_OS=Mus_musculus_GN=Smyd3_PE=2_SV=1	3e-12
TRINITY_DN119316_c0_g2_i1	1.83921937541744	0	0	8.61731461724841	0	0	TRINITY_DN119316_c0_g2_i1	sp|Q8MTI2|BSL1_TRIVA_Putative_surface_protein_bspA-like_OS=Trichomonas_vaginalis_GN=BSPAL1_PE=4_SV=1	3e-11
TRINITY_DN119345_c0_g2_i1	18.4078503193649	24.1778739352498	16.7591721318033	40.4718199477886	35.6870802996861	32.5175995024882	TRINITY_DN119345_c0_g2_i1	sp|Q9Y7Q6|SET7_SCHPO_SET_domain-containing_protein_7_OS=Schizosaccharomyces_pombe_(strain_972_/_ATCC_24843)_GN=set7_PE=3_SV=1	3e-08
TRINITY_DN119349_c0_g1_i1	23.1290724305685	18.6845794369285	12.9968919002524	22.8800429834628	55.3024297430792	3.4737145936493	-	-	-
TRINITY_DN119349_c0_g1_i2	45.6255979172934	51.224566494985	32.1243109020333	26.5151621416121	30.7742962494318	17.0567471957066	-	-	-
TRINITY_DN119372_c0_g1_i1	14.9652206179324	18.0922278137264	15.7857953903185	7.36900909502574	16.460929526658	16.0405637091598	-	-	-
TRINITY_DN119372_c0_g3_i1	3.40310904361413	13.9219262381153	4.35848738947922	5.38628623131899	4.66416398280446	0	-	-	-
TRINITY_DN119373_c0_g2_i1	80.819709055112	51.612417592654	72.5776800213674	46.684451605691	55.4201381734501	48.0735960196761	TRINITY_DN119373_c0_g2_i1	sp|Q9Z1J8|S14L3_RAT_SEC14-like_protein_3_OS=Rattus_norvegicus_GN=Sec14l3_PE=1_SV=1	3e-06
TRINITY_DN119393_c0_g1_i1	60.8706766511549	62.7545344461655	96.3899447083163	78.8806467738288	47.5332713238528	93.817004141125	-	-	-
TRINITY_DN119414_c0_g2_i1	87.134313180026	99.0081944900021	97.0923591568158	93.5656667215936	103.603029973733	71.77282754819	-	-	-
TRINITY_DN119416_c0_g1_i1	1.69369312782594	7.1387350022928	4.32910117416711	9.13863031520412	15.5850082462182	0	-	-	-
TRINITY_DN119416_c1_g1_i1	0	4.83236992426353	0	8.77341013054327	0	0	-	-	-
TRINITY_DN119435_c0_g1_i1	18.813694868979	26.4682593033701	40.1057506201453	27.2437072015919	28.6039004965914	25.7064970182235	TRINITY_DN119435_c0_g1_i1	sp|Q9NRR5|UBQL4_HUMAN_Ubiquilin-4_OS=Homo_sapiens_GN=UBQLN4_PE=1_SV=2	3e-07
TRINITY_DN119437_c0_g1_i1	42.2910321732287	39.1951220548941	27.0262988464086	63.182656549029	24.7137079698889	50.5702413818507	-	-	-
TRINITY_DN119453_c1_g1_i1	2.70678069540294	5.1423729830543	6.360338755764	8.66348476502782	3.70124187101811	10.3140576778362	TRINITY_DN119453_c1_g1_i1	sp|Q501J2|F173A_MOUSE_Protein_FAM173A_OS=Mus_musculus_GN=Fam173a_PE=2_SV=1	3e-10
TRINITY_DN119541_c0_g1_i1	33.5861983460366	27.3370373511044	35.3969368137	21.4312151069008	27.3627581200778	16.3094953441987	TRINITY_DN119541_c0_g1_i1	sp|Q8ICR0|CDPK2_PLAF7_Calcium-dependent_protein_kinase_2_OS=Plasmodium_falciparum_(isolate_3D7)_GN=CPK2_PE=2_SV=3	2e-36
TRINITY_DN119690_c0_g1_i1	5.93551630590423	15.0669637638948	8.3518666089879	6.4411018813958	11.3781099870253	0	TRINITY_DN119690_c0_g1_i1	sp|Q5RGL7|SMY2B_DANRE_N-lysine_methyltransferase_SMYD2-B_OS=Danio_rerio_GN=smyd2b_PE=2_SV=2	2e-07
TRINITY_DN119742_c0_g1_i1	52.6889146509633	49.3724239383356	52.9324219958643	38.8382857169553	41.4166950454101	23.3374510833698	TRINITY_DN119742_c0_g1_i1	sp|Q4WM08|CBHB_ASPFU_Probable_1,4-beta-D-glucan_cellobiohydrolase_B_OS=Neosartorya_fumigata_(strain_ATCC_MYA-4609_/_Af293_/_CBS_101355_/_FGSC_A1100)_GN=cbhB_PE=2_SV=1	4e-45
TRINITY_DN119751_c0_g1_i1	15.4242406878066	19.6328099939753	12.3187267538169	7.94357723171815	27.6446858541824	25.4154090912111	-	-	-
TRINITY_DN119808_c0_g1_i1	47.9921935998721	67.9675525555528	42.4811986542872	78.5473024804924	55.1667553478996	54.909435470361	-	-	-
TRINITY_DN119850_c0_g1_i1	32.6603828336393	16.2703102175929	22.9466456827026	16.5292263567308	20.5652674946678	31.782051815231	TRINITY_DN119850_c0_g1_i1	sp|Q9ESM7|SE1L1_MESAU_Protein_sel-1_homolog_1_OS=Mesocricetus_auratus_GN=Sel1l_PE=2_SV=1	3e-05
TRINITY_DN119892_c0_g1_i1	23.4184475097714	15.8546994874898	24.5468071457411	22.5822690176941	21.8159781945092	37.1034315798455	-	-	-
TRINITY_DN119921_c0_g2_i1	59.7356477006388	39.8945048549487	55.5026131327095	41.0568779819035	36.3367305549867	66.1192539653264	-	-	-
TRINITY_DN119956_c0_g1_i1	138.605789078696	163.054958464082	146.016194456646	146.76116888857	129.770119913731	116.958899797698	TRINITY_DN119956_c0_g1_i1	sp|Q8ICR0|CDPK2_PLAF7_Calcium-dependent_protein_kinase_2_OS=Plasmodium_falciparum_(isolate_3D7)_GN=CPK2_PE=2_SV=3	1e-77
TRINITY_DN119968_c0_g1_i1	86.2129673633643	94.7907942519014	78.323108015306	87.40789512322	76.4884415156886	74.0283106002564	TRINITY_DN119968_c0_g1_i1	sp|Q40298|FCPD_MACPY_Fucoxanthin-chlorophyll_a-c_binding_protein_D,_chloroplastic_(Fragment)_OS=Macrocystis_pyrifera_GN=FCPD_PE=2_SV=1	6e-20
TRINITY_DN119972_c1_g1_i1	4.66234119194214	2.8848971004457	0	1.84743968475771	0	0	-	-	-
TRINITY_DN120003_c0_g1_i1	23.71309378506	26.5055406203551	21.8053238355006	25.5907965028467	28.8080048750018	29.5081844293381	-	-	-
TRINITY_DN120025_c0_g1_i1	57.6395686269251	47.790426285352	87.3520082721419	63.9679269208668	86.7817444739691	71.4379447569761	TRINITY_DN120025_c0_g1_i1	sp|P25076|CY11_SOLTU_Cytochrome_c1-1,_heme_protein,_mitochondrial_OS=Solanum_tuberosum_GN=CYCL_PE=2_SV=1	1e-83
TRINITY_DN120051_c0_g1_i1	45.9484428045661	43.5474653931606	40.6413672708766	27.0765455550031	48.196204816576	30.9775443861337	TRINITY_DN120051_c0_g1_i1	sp|P23176|AMYG_ASPKA_Glucoamylase_I_OS=Aspergillus_kawachii_GN=gaI_PE=1_SV=1	1e-07
TRINITY_DN120061_c0_g1_i1	20.2602958159805	18.2278629134519	13.8033477567973	30.6224683811191	14.5349959664738	20.8744073175466	TRINITY_DN120061_c0_g1_i1	sp|O75179|ANR17_HUMAN_Ankyrin_repeat_domain-containing_protein_17_OS=Homo_sapiens_GN=ANKRD17_PE=1_SV=3	2e-12
TRINITY_DN120065_c0_g1_i1	19.4462957468326	15.5715333950534	14.4445156095975	16.9846785522045	22.7807968481105	4.01294348162758	-	-	-
TRINITY_DN120075_c0_g1_i1	30.0721606981467	28.0529516765548	18.8765910599087	50.1436771256844	37.0274886798337	28.6934256209908	TRINITY_DN120075_c0_g1_i1	sp|Q61YZ4|U483_CAEBR_UPF0483_protein_CBG03338_OS=Caenorhabditis_briggsae_GN=CBG03338_PE=3_SV=1	7e-10
TRINITY_DN120078_c0_g1_i1	256.80562842724	238.618417506441	251.01511342006	267.413103320609	266.287041231741	237.280833103414	TRINITY_DN120078_c0_g1_i1	sp|Q6DMN8|SPAT4_PANTR_Spermatogenesis-associated_protein_4_OS=Pan_troglodytes_GN=SPATA4_PE=2_SV=1	2e-25
TRINITY_DN120089_c0_g1_i1	6.45190441192554	6.17639428110925	2.10445412243352	3.05940713743185	0	0	TRINITY_DN120089_c0_g1_i1	sp|Q9D0L4|ADCK1_MOUSE_Uncharacterized_aarF_domain-containing_protein_kinase_1_OS=Mus_musculus_GN=Adck1_PE=2_SV=1	7e-17
TRINITY_DN120096_c0_g1_i1	39.8349067168514	55.6456720326054	38.9399818538604	47.6214300257453	48.7194046818344	57.2161410801231	TRINITY_DN120096_c0_g1_i1	sp|P27350|AMY_STRTL_Alpha-amylase_OS=Streptomyces_thermoviolaceus_GN=amy_PE=3_SV=2	6e-40
TRINITY_DN120118_c0_g1_i1	13.3604858364832	9.69072870124037	1.19066399369027	7.55185964345754	13.2004744967882	6.14171726736442	-	-	-
TRINITY_DN120132_c0_g1_i1	18.8612462326072	17.6955674214768	32.2235519103826	34.2849188102769	18.1279693090697	15.6898006571752	-	-	-
TRINITY_DN120144_c0_g1_i1	11.2765726369113	22.160590717533	13.7902293744709	22.5369722408257	8.35354269628694	23.7004941307508	TRINITY_DN120144_c0_g1_i1	sp|B4LIG6|KLHDB_DROVI_Kelch-like_protein_diablo_OS=Drosophila_virilis_GN=dbo_PE=3_SV=1	4e-07
TRINITY_DN120165_c0_g1_i3	31.921196063374	17.6249681735677	31.7371881961711	27.6392909804539	24.081212205176	6.23142542044103	-	-	-
TRINITY_DN120166_c0_g1_i1	14.6290499339495	15.2616182699083	10.2464300019188	9.49239019031907	4.56974821270324	19.2492242830084	-	-	-
TRINITY_DN120166_c1_g1_i1	6.25833729836239	8.97607666964628	6.97027747339699	0	0	18.1039516041582	-	-	-
TRINITY_DN120178_c0_g1_i1	41.2782593344945	33.6469352968308	23.2335088056388	29.0864090423808	26.9545605303334	25.6093849444981	-	-	-
TRINITY_DN120182_c0_g1_i1	8.80942757478079	18.4286453750518	2.88265413301376	9.92661784098743	4.92158929002539	10.2730732922542	TRINITY_DN120182_c0_g1_i1	sp|P48636|Y4923_PSEAE_LOG_family_protein_PA4923_OS=Pseudomonas_aeruginosa_(strain_ATCC_15692_/_PAO1_/_1C_/_PRS_101_/_LMG_12228)_GN=PA4923_PE=3_SV=2	1e-39
TRINITY_DN120183_c0_g2_i1	16.9722484968471	7.17204847281464	19.3355853816398	18.9368832427878	16.2066738079659	33.3718978356987	TRINITY_DN120183_c0_g2_i1	sp|Q9JJS0|SCUB2_MOUSE_Signal_peptide,_CUB_and_EGF-like_domain-containing_protein_2_OS=Mus_musculus_GN=Scube2_PE=2_SV=1	7e-05
TRINITY_DN120184_c0_g1_i2	27.8611639515484	36.3051955322333	27.9658469419992	20.5498267023973	17.2863104803202	24.6030671888194	-	-	-
TRINITY_DN120187_c1_g1_i1	22.4982663946408	20.4874536639601	26.6387447708253	47.1362359868469	28.9542526303886	38.2276705733135	TRINITY_DN120187_c1_g1_i1	sp|O88808|TUB_RAT_Tubby_protein_homolog_OS=Rattus_norvegicus_GN=Tub_PE=2_SV=1	7e-22
TRINITY_DN120192_c0_g1_i1	38.0989238635573	37.3584819451054	35.4688773132154	25.8205608954286	23.5946291835567	39.3335965514915	TRINITY_DN120192_c0_g1_i1	sp|Q9LTX4|POLLU_ARATH_Probable_ion_channel_POLLUX_OS=Arabidopsis_thaliana_GN=At5g49960_PE=2_SV=1	2e-30
TRINITY_DN120208_c0_g1_i1	104.533428884313	120.646649874843	134.154681212911	127.641248743872	137.111817536358	93.0078715728711	TRINITY_DN120208_c0_g1_i1	sp|Q8ICR0|CDPK2_PLAF7_Calcium-dependent_protein_kinase_2_OS=Plasmodium_falciparum_(isolate_3D7)_GN=CPK2_PE=2_SV=3	1e-82
TRINITY_DN120211_c0_g1_i1	157.201295617218	132.940042445378	141.104383931554	155.706884708728	183.01243250615	170.361794580956	-	-	-
TRINITY_DN120211_c0_g2_i1	214.368809894296	203.926822852023	176.911306046328	173.86544761978	179.438098875308	195.6083134537	-	-	-
TRINITY_DN120211_c1_g1_i1	31.3508896497151	52.9782724328508	24.3821932983404	42.8036756242024	27.4221986067762	21.6092312537308	-	-	-
TRINITY_DN120223_c0_g1_i1	12.7017863594884	7.95424565112985	5.23510067541014	10.0694066853865	11.0097900272399	6.20569263593857	-	-	-
TRINITY_DN120227_c0_g1_i1	20.5781985728989	13.9157543157061	16.5315478156557	25.1829778022837	18.2502711302152	19.4004063730308	-	-	-
TRINITY_DN120227_c0_g1_i2	20.5546956333249	18.575975012458	10.9555679460171	29.5953060414722	29.9446122489823	25.9583439016547	-	-	-
TRINITY_DN120229_c0_g2_i1	64.6004216650445	70.1210042096724	93.9636006932986	73.5026159157331	90.197157578847	77.1484912847107	-	-	-
TRINITY_DN120243_c0_g1_i1	58.0244137308192	34.425880204655	33.0325090337652	43.2692209645313	53.5734033805413	51.0054799194823	TRINITY_DN120243_c0_g1_i1	sp|B6J386|HEMH_COXB2_Ferrochelatase_OS=Coxiella_burnetii_(strain_CbuG_Q212)_GN=hemH_PE=3_SV=1	1e-74
TRINITY_DN120247_c1_g1_i1	24.1770396002728	12.1587444941224	19.6559756433615	10.9730372792673	13.9617359587246	0	TRINITY_DN120247_c1_g1_i1	sp|Q60J38|ANKHM_CAEBR_Ankyrin_repeat_and_KH_domain-containing_protein_CBG24701_OS=Caenorhabditis_briggsae_GN=CBG24701_PE=3_SV=3	7e-05
TRINITY_DN120252_c0_g1_i2	54.3307874358676	108.434239094416	80.109542151003	111.790455536823	116.777606159083	186.709725333417	-	-	-
TRINITY_DN120276_c0_g1_i1	8.69039658025168	4.17092220873383	11.2244061383606	7.25843363926479	0	11.8904112877889	-	-	-
TRINITY_DN120280_c0_g1_i1	34.3098691891626	39.0066496664951	38.6273076897919	35.2964841366624	34.7478677523563	51.676835641129	-	-	-
TRINITY_DN120285_c0_g2_i1	73.0458390487854	59.874013000395	70.7537438217071	63.6635309658206	102.995137139592	84.305515084767	-	-	-
TRINITY_DN120288_c0_g2_i1	17.4665980740708	10.449859864762	9.42941349189041	16.6232112002687	20.1613636458138	21.795657907869	-	-	-
TRINITY_DN120293_c1_g1_i1	0	4.2048811631913	9.80090299770728	0	17.2407525308132	0	-	-	-
TRINITY_DN120294_c0_g1_i1	60.6580721974994	47.3097599502223	61.176197741782	36.3233106965392	43.6026018674224	53.1410712290131	TRINITY_DN120294_c0_g1_i1	sp|Q9UU76|PUF6_SCHPO_Pumilio_homology_domain_family_member_6_OS=Schizosaccharomyces_pombe_(strain_972_/_ATCC_24843)_GN=puf6_PE=1_SV=1	2e-15
TRINITY_DN120304_c0_g1_i1	101.278134528813	102.466707612308	70.4974018003909	93.4640937705138	136.911180535181	114.556880926184	-	-	-
TRINITY_DN120319_c0_g1_i1	5.12610131031058	9.81324766934595	8.24786811206654	18.2979639007366	2.31850840999223	19.8591166334184	-	-	-
TRINITY_DN120322_c0_g1_i1	16.4081499560037	21.0932922693751	33.6913382018435	16.5816552333203	38.2442924132515	22.9958247283256	-	-	-
TRINITY_DN120325_c0_g1_i1	9.37315540464448	14.9326712452674	12.2627954913026	15.0578445566317	7.70317774809436	3.6153558483583	TRINITY_DN120325_c0_g1_i1	sp|Q6CX91|SET5_KLULA_Potential_protein_lysine_methyltransferase_SET5_OS=Kluyveromyces_lactis_(strain_ATCC_8585_/_CBS_2359_/_DSM_70799_/_NBRC_1267_/_NRRL_Y-1140_/_WM37)_GN=SET5_PE=3_SV=1	5e-14
TRINITY_DN120334_c0_g1_i1	20.6838013643699	15.6399572410314	18.7475076232439	16.8313036279423	22.0401609763545	31.1187022596515	-	-	-
TRINITY_DN120336_c0_g1_i1	36.7545947708809	16.6278465094993	14.9778986233966	22.6909568930592	7.70449546311401	14.3942968021213	TRINITY_DN120336_c0_g1_i1	sp|Q9NYG2|ZDHC3_HUMAN_Palmitoyltransferase_ZDHHC3_OS=Homo_sapiens_GN=ZDHHC3_PE=1_SV=2	2e-21
TRINITY_DN120346_c0_g1_i1	121.667013803464	128.547618569071	137.780592150625	123.645290854738	146.490797499509	95.2607581019273	TRINITY_DN120346_c0_g1_i1	sp|Q9S702|AK3_ARATH_Aspartokinase_3,_chloroplastic_OS=Arabidopsis_thaliana_GN=AK3_PE=1_SV=1	2e-87
TRINITY_DN120362_c0_g1_i1	54.6192251556317	36.9285507747563	52.1422204214237	46.8222501272147	62.3939662417081	100.308250913937	TRINITY_DN120362_c0_g1_i1	sp|Q9P7K9|YOSF_SCHPO_Putative_aldehyde_dehydrogenase-like_protein_C21C3_OS=Schizosaccharomyces_pombe_(strain_972_/_ATCC_24843)_GN=SPBC21C3.15c_PE=3_SV=1	5e-116
TRINITY_DN120363_c0_g1_i1	76.156185411205	55.5985071012813	55.6730165941403	73.6293852311499	58.4507524360794	56.5893673680056	-	-	-
TRINITY_DN120364_c0_g1_i1	36.7153608508369	30.0529349052762	29.281665746021	28.7992125687572	51.3743864107911	11.545644275716	TRINITY_DN120364_c0_g1_i1	sp|Q9LT17|BBR_ARATH_E3_ubiquitin_ligase_BIG_BROTHER-related_OS=Arabidopsis_thaliana_GN=BBR_PE=2_SV=1	1e-09
TRINITY_DN120367_c0_g1_i1	5.51619576360294	11.0506518435529	6.95798343634888	13.9032550823764	6.82148122795692	28.6745446988368	-	-	-
TRINITY_DN120370_c0_g1_i1	5.71754780774071	13.191074662498	4.06380992500061	17.8677011994256	9.64715172026365	8.893033198726	TRINITY_DN120370_c0_g1_i1	sp|E1B932|KLH12_BOVIN_Kelch-like_protein_12_OS=Bos_taurus_GN=KLHL12_PE=3_SV=2	1e-20
TRINITY_DN120371_c0_g1_i1	16.86962095114	23.5869458175878	41.8468864181783	39.024828125315	3.00205446463997	39.0948934101753	TRINITY_DN120371_c0_g1_i1	sp|Q61701|ELAV4_MOUSE_ELAV-like_protein_4_OS=Mus_musculus_GN=Elavl4_PE=1_SV=1	1e-06
TRINITY_DN120373_c0_g1_i1	75.0080300150028	54.853075744883	93.148876540688	67.4930202372012	41.4643226264168	93.6514500453053	TRINITY_DN120373_c0_g1_i1	sp|Q9LN59|WAKLK_ARATH_Putative_wall-associated_receptor_kinase-like_11_OS=Arabidopsis_thaliana_GN=WAKL11_PE=3_SV=2	1e-41
TRINITY_DN120388_c0_g1_i1	17.8301610907245	21.1563088333415	27.6517578400762	30.4264605900831	15.7361974329286	7.43284956028002	-	-	-
TRINITY_DN120393_c0_g1_i1	65.5599179425885	54.6125020341931	34.4699707113849	54.7268897871741	39.1469085899155	50.1777860417746	-	-	-
TRINITY_DN120396_c0_g1_i1	36.8907774632813	31.4451322443702	58.1078231345221	22.0132734511511	35.8025218135401	28.720236107821	-	-	-
TRINITY_DN120399_c0_g1_i1	472.446963496543	479.467342665867	456.503484555061	481.56206456256	497.639484442473	479.303691161746	TRINITY_DN120399_c0_g1_i1	sp|Q9P3W6|YLI2_SCHPO_Uncharacterized_protein_C458.02c_OS=Schizosaccharomyces_pombe_(strain_972_/_ATCC_24843)_GN=SPAC458.02c_PE=1_SV=1	3e-07
TRINITY_DN120399_c1_g1_i1	14.2659941700729	12.8104755417997	20.5965987755342	18.2784843802099	18.7840759957307	10.6081885290682	TRINITY_DN120399_c1_g1_i1	sp|Q9Z3S6|CSPA_RHIME_Cold_shock_protein_CspA_OS=Rhizobium_meliloti_(strain_1021)_GN=cspA_PE=2_SV=1	6e-07
TRINITY_DN120400_c0_g1_i1	23.8640147990639	15.0981674641196	14.2719598165222	19.5075766011609	4.75490764593709	0	TRINITY_DN120400_c0_g1_i1	sp|Q09174|GMA12_SCHPO_Alpha-1,2-galactosyltransferase_OS=Schizosaccharomyces_pombe_(strain_972_/_ATCC_24843)_GN=gma12_PE=1_SV=1	7e-06
TRINITY_DN120402_c0_g1_i1	125.369498930226	168.965133632766	156.701202119156	143.681469832498	163.654701932637	210.761949278535	TRINITY_DN120402_c0_g1_i1	sp|E7F9T0|MICA1_DANRE_Protein-methionine_sulfoxide_oxidase_mical1_OS=Danio_rerio_GN=mical1_PE=3_SV=1	9e-17
TRINITY_DN120405_c0_g3_i1	71.860500590335	81.0333568189145	97.5316775989174	81.3335222885212	114.415332115352	81.7601750107978	TRINITY_DN120405_c0_g3_i1	sp|Q640W2|TWF2B_XENLA_Twinfilin-2-B_OS=Xenopus_laevis_GN=twf2-b_PE=2_SV=1	3e-07
TRINITY_DN120419_c0_g1_i1	63.4730581710303	78.7525638645819	76.6125780119009	56.4040479074276	49.7819147812921	51.3796935628048	-	-	-
TRINITY_DN120428_c0_g1_i1	108.104394903762	98.3577066201712	119.372965473355	108.251722348138	87.4021537396175	111.938618969464	TRINITY_DN120428_c0_g1_i1	sp|Q801R4|CTL2A_XENLA_CTD_small_phosphatase-like_protein_2-A_OS=Xenopus_laevis_GN=ctdspl2-a_PE=2_SV=1	7e-42
TRINITY_DN120430_c0_g1_i1	3.61769608416684	2.58446797663306	2.75293832188888	18.7619462764066	2.46441370836821	0	-	-	-
TRINITY_DN120433_c0_g1_i1	49.214135500641	53.1426854111398	48.0056851750331	30.7233371393306	57.4055382768443	35.148260318832	-	-	-
TRINITY_DN120445_c0_g1_i1	81.8106877748658	72.7608117606801	69.3690650851826	63.5286694438207	66.1513915354636	100.150533932839	TRINITY_DN120445_c0_g1_i1	sp|O94739|CALM_PLEOS_Calmodulin_OS=Pleurotus_ostreatus_GN=CMD1_PE=2_SV=3	9e-11
TRINITY_DN120445_c1_g1_i1	27.4752340230745	15.9664306539861	29.0775160732238	38.2755943941272	9.84186458738995	33.0297907408907	-	-	-
TRINITY_DN120447_c0_g1_i1	58.9914409711947	62.5761674178209	68.7935535107007	74.2435521938798	66.092609906275	50.1309218390809	TRINITY_DN120447_c0_g1_i1	sp|Q03042|KGP1_DROME_cGMP-dependent_protein_kinase,_isozyme_1_OS=Drosophila_melanogaster_GN=Pkg21D_PE=1_SV=2	7e-10
TRINITY_DN120448_c0_g1_i1	64.2382909718448	40.9654213265879	49.7496802090178	36.6142926362158	47.6184314487666	63.2294664919845	TRINITY_DN120448_c0_g1_i1	sp|Q5R962|TRM11_PONAB_tRNA_(guanine(10)-N2)-methyltransferase_homolog_OS=Pongo_abelii_GN=TRMT11_PE=2_SV=1	1e-13
TRINITY_DN120450_c0_g2_i1	63.9280256803599	49.2982576429717	50.764085631321	53.0857365330144	53.107544591611	79.917422894562	TRINITY_DN120450_c0_g2_i1	sp|P24715|RUXG_MEDSA_Probable_small_nuclear_ribonucleoprotein_G_OS=Medicago_sativa_GN=C29_PE=3_SV=1	1e-23
TRINITY_DN120453_c0_g1_i1	159.04086249151	154.710341587973	154.013042656023	122.141582308124	148.183102792361	170.898551093006	TRINITY_DN120453_c0_g1_i1	sp|A0JPJ7|OLA1_RAT_Obg-like_ATPase_1_OS=Rattus_norvegicus_GN=Ola1_PE=2_SV=1	4e-134
TRINITY_DN120460_c0_g1_i1	64.7213703891171	61.2594196955581	44.3135544681874	70.2316932862702	99.2835936405598	33.3233351952679	TRINITY_DN120460_c0_g1_i1	sp|A5CX57|DNAJ_VESOH_Chaperone_protein_DnaJ_OS=Vesicomyosocius_okutanii_subsp._Calyptogena_okutanii_(strain_HA)_GN=dnaJ_PE=3_SV=1	1e-13
TRINITY_DN120469_c0_g1_i1	18.6970356054695	24.8836688822385	35.0979162917687	30.0605825862307	30.8208257345888	17.0053291723926	TRINITY_DN120469_c0_g1_i1	sp|Q6P963|GLO2_DANRE_Hydroxyacylglutathione_hydrolase,_mitochondrial_OS=Danio_rerio_GN=hagh_PE=2_SV=2	5e-82
TRINITY_DN120473_c0_g2_i1	34.8671618041182	23.5879831797272	29.0325757046738	43.212525709686	24.6286241533307	15.970602866383	-	-	-
TRINITY_DN120475_c0_g1_i1	44.7861724000652	51.0337568557706	57.422989825253	65.150112167842	62.7102364582174	31.6423916309774	TRINITY_DN120475_c0_g1_i1	sp|Q8W034|RNP1_ARATH_Heterogeneous_nuclear_ribonucleoprotein_1_OS=Arabidopsis_thaliana_GN=RNP1_PE=1_SV=1	1e-07
TRINITY_DN120481_c0_g1_i1	110.54792847559	131.268659604317	133.682469135724	117.154713412941	128.316758416595	112.503202917844	TRINITY_DN120481_c0_g1_i1	sp|P18562|UPP_YEAST_Uracil_phosphoribosyltransferase_OS=Saccharomyces_cerevisiae_(strain_ATCC_204508_/_S288c)_GN=FUR1_PE=1_SV=2	9e-54
TRINITY_DN120482_c1_g1_i1	96.8830206538385	70.2130401511279	73.5552134956872	79.9522754580225	75.1027283064333	111.849404763288	TRINITY_DN120482_c1_g1_i1	sp|P37756|6PGD_SHIFL_6-phosphogluconate_dehydrogenase,_decarboxylating_OS=Shigella_flexneri_GN=gnd_PE=3_SV=1	2e-85
TRINITY_DN120486_c0_g1_i1	36.8490871563033	23.3130752035846	35.3066710057235	26.0582259884843	30.5820215273278	54.0642183641182	TRINITY_DN120486_c0_g1_i1	sp|Q972A2|AAT_SULTO_Aspartate_aminotransferase_OS=Sulfolobus_tokodaii_(strain_DSM_16993_/_JCM_10545_/_NBRC_100140_/_7)_GN=aspC_PE=3_SV=1	7e-26
TRINITY_DN120488_c0_g1_i1	13.7017980018444	13.1933322632718	19.577161459313	8.19154586871772	18.8908258017573	6.72661643290864	-	-	-
TRINITY_DN120495_c0_g1_i1	260.542790391561	235.445668342322	170.435927083874	196.093243981773	206.012230612639	191.047440222654	TRINITY_DN120495_c0_g1_i1	sp|Q86FP7|RS23_DERVA_40S_ribosomal_protein_S23_OS=Dermacentor_variabilis_GN=RpS23_PE=2_SV=1	2e-79
TRINITY_DN120496_c0_g1_i1	95.8297215269486	73.353787840207	90.248127464195	52.8065257782719	95.7442501825559	88.532525115527	TRINITY_DN120496_c0_g1_i1	sp|Q553E0|PSMD4_DICDI_26S_proteasome_non-ATPase_regulatory_subunit_4_OS=Dictyostelium_discoideum_GN=psmD4_PE=2_SV=1	1e-65
TRINITY_DN120499_c0_g2_i1	52.0087610440635	63.2134958264094	42.204144110923	56.3961738288794	43.0849334273595	48.7560457358732	TRINITY_DN120499_c0_g2_i1	sp|Q6D3U2|LFTR_PECAS_Leucyl/phenylalanyl-tRNA--protein_transferase_OS=Pectobacterium_atrosepticum_(strain_SCRI_1043_/_ATCC_BAA-672)_GN=aat_PE=3_SV=2	3e-05
TRINITY_DN12049_c0_g2_i1	106.737471557173	78.5962911205255	69.6138120690771	61.4559438613692	71.1831365898291	38.9090610771738	TRINITY_DN12049_c0_g2_i1	sp|Q3MI05|PPGB_BOVIN_Lysosomal_protective_protein_OS=Bos_taurus_GN=CTSA_PE=2_SV=1	1e-46
TRINITY_DN120504_c0_g1_i1	10.4280807443406	8.11430655115592	4.22129487960396	7.70655621750547	6.93215067781319	23.2104486186128	-	-	-
TRINITY_DN120515_c0_g1_i1	48.5396941198324	44.6592480708488	35.8819059163791	44.71891534183	41.8988801000923	12.5133047432411	-	-	-
TRINITY_DN120518_c0_g1_i1	19.1288265101207	39.9438063189838	27.0456845113305	38.7017461548765	46.550667239845	37.8219499854679	TRINITY_DN120518_c0_g1_i1	sp|P36568|BIOA_SERMA_Adenosylmethionine-8-amino-7-oxononanoate_aminotransferase_OS=Serratia_marcescens_GN=bioA_PE=3_SV=1	2e-158
TRINITY_DN120519_c0_g1_i1	97.786654268551	102.632287941604	91.8564962443333	96.7300793209524	138.763413252056	104.191851626243	-	-	-
TRINITY_DN120520_c0_g1_i1	28.1915991973345	32.1733018437929	34.8707289915427	30.576764546422	21.1579396036245	21.1333939788992	-	-	-
TRINITY_DN120527_c0_g1_i1	24.3509624454545	12.1658014877917	12.1424828625512	13.4858207140737	9.80218982598626	34.0604492488985	TRINITY_DN120527_c0_g1_i1	sp|Q5UQW4|YL373_MIMIV_Uncharacterized_glycosyltransferase_L373_OS=Acanthamoeba_polyphaga_mimivirus_GN=MIMI_L373_PE=3_SV=1	9e-14
TRINITY_DN120530_c0_g1_i1	81.6068274579111	57.6257083421551	41.524299784448	50.3751066767683	40.8973831839314	43.0128960712967	TRINITY_DN120530_c0_g1_i1	sp|Q5UPG5|YL093_MIMIV_Putative_ankyrin_repeat_protein_L93_OS=Acanthamoeba_polyphaga_mimivirus_GN=MIMI_L93_PE=3_SV=1	9e-05
TRINITY_DN120532_c0_g1_i1	120.698861458678	126.522760313815	73.5244846138875	90.7893365295057	102.926923053172	111.740126275538	-	-	-
TRINITY_DN120543_c0_g1_i1	169.4018964344	171.816382095316	117.747765369418	147.274051447542	173.991120973043	148.428061345198	-	-	-
TRINITY_DN120557_c0_g1_i1	27.2661414244463	17.944094029502	40.30050727373	32.0160712201413	41.9659495611771	26.576474863732	-	-	-
TRINITY_DN120567_c0_g2_i1	114.89887722351	152.138912641719	91.7306401758951	107.86254328929	153.186146599102	102.093541421256	-	-	-
TRINITY_DN120571_c0_g1_i1	72.8480125138546	75.3161322825575	61.1868408297932	81.4282834617578	105.381433425919	73.2559017953917	-	-	-
TRINITY_DN120577_c1_g1_i1	1.9378735548224	5.33834649375367	2.90370203937361	2.42382755887445	5.47221735619418	11.5655104502431	-	-	-
TRINITY_DN120599_c0_g1_i1	21.1881280507242	23.5726871857738	30.2452361664141	28.3610740713543	8.7076395230495	27.8498805382123	TRINITY_DN120599_c0_g1_i1	sp|P38130|KTR3_YEAST_Probable_mannosyltransferase_KTR3_OS=Saccharomyces_cerevisiae_(strain_ATCC_204508_/_S288c)_GN=KTR3_PE=1_SV=1	4e-13
TRINITY_DN120600_c0_g1_i1	14.0005159535293	14.1499891575	11.4494648209844	7.27289106235997	3.16351922285247	0	-	-	-
TRINITY_DN120603_c0_g1_i1	23.1523801153723	28.7318962759823	29.8903092252509	21.9489969589381	40.0730500742749	19.0860104917534	TRINITY_DN120603_c0_g1_i1	sp|Q8NHV1|GIMA7_HUMAN_GTPase_IMAP_family_member_7_OS=Homo_sapiens_GN=GIMAP7_PE=1_SV=1	7e-08
TRINITY_DN120607_c0_g1_i1	55.6749636017309	39.4607982726365	68.8936087011674	60.4523745591262	43.6085334461903	39.5790221252198	-	-	-
TRINITY_DN120614_c0_g2_i1	59.5367247350755	60.2207398258808	45.9407521978747	53.2858183374251	48.8096327982715	17.4474459866455	-	-	-
TRINITY_DN120623_c0_g1_i1	43.637509068377	44.8923901140745	75.88310019499	53.5490696772106	53.4512634820041	67.2783835716555	TRINITY_DN120623_c0_g1_i1	sp|A6H7B5|CSN3_BOVIN_COP9_signalosome_complex_subunit_3_OS=Bos_taurus_GN=COPS3_PE=2_SV=1	2e-46
TRINITY_DN120630_c0_g1_i1	34.3200558899522	27.0502124543654	45.3768130760123	30.9010642552595	55.0279430042409	26.1252821053659	-	-	-
TRINITY_DN120651_c0_g1_i1	74.3223164261158	70.3103897061463	71.0093044088691	70.4162244510962	98.0762856444729	130.486758266858	TRINITY_DN120651_c0_g1_i1	sp|O87393|GLNA3_RHIME_Glutamine_synthetase_3_OS=Rhizobium_meliloti_(strain_1021)_GN=glnT_PE=3_SV=1	8e-149
TRINITY_DN120652_c0_g1_i1	53.6446492019909	84.716116667821	40.4979007029652	50.6313246755886	50.946385872164	54.879830353475	-	-	-
TRINITY_DN120656_c0_g2_i1	127.215610935573	95.3498719110022	101.462617745173	104.938147958922	118.92832366206	73.854562797033	TRINITY_DN120656_c0_g2_i1	sp|Q9M9W3|PP19_ARATH_Serine/threonine-protein_phosphatase_PP1_isozyme_9_OS=Arabidopsis_thaliana_GN=TOPP9_PE=2_SV=1	2e-43
TRINITY_DN120664_c0_g2_i1	3.83906856933774	9.20816988112664	12.4299512581848	4.79291442749905	8.38412745747035	0	TRINITY_DN120664_c0_g2_i1	sp|Q94A68|Y1669_ARATH_Uncharacterized_oxidoreductase_At1g06690,_chloroplastic_OS=Arabidopsis_thaliana_GN=At1g06690_PE=2_SV=1	2e-28
TRINITY_DN120666_c0_g1_i1	24.2984805575247	26.399027487372	34.8185919757889	29.0441609053691	12.3438890092003	27.895740998542	TRINITY_DN120666_c0_g1_i1	sp|Q86KZ2|TF2H2_DICDI_General_transcription_factor_IIH_subunit_2_OS=Dictyostelium_discoideum_GN=gtf2h2_PE=3_SV=2	3e-54
TRINITY_DN120674_c0_g1_i2	69.3633422757339	58.0455545428605	50.0324622582062	73.3305274953814	73.9593704347462	63.4008053135341	-	-	-
TRINITY_DN120678_c0_g1_i1	15.8806767041664	9.67850592448495	17.5316672213615	7.91931864617655	14.4105593725492	12.3419923359642	-	-	-
TRINITY_DN120685_c0_g1_i1	76.6338072528381	66.7380783394691	97.8870438144823	65.9555971688593	116.893974540281	68.8668983127772	TRINITY_DN120685_c0_g1_i1	sp|Q96M98|PACRG_HUMAN_Parkin_coregulated_gene_protein_OS=Homo_sapiens_GN=PACRG_PE=1_SV=2	4e-51
TRINITY_DN120688_c0_g1_i1	20.5221399725882	24.9536016186011	39.032837009403	27.5318758048825	35.0167244234907	40.4669220547817	TRINITY_DN120688_c0_g1_i1	sp|P25935|CYC6_SYNE7_Cytochrome_c6_OS=Synechococcus_elongatus_(strain_PCC_7942)_GN=petJ_PE=3_SV=1	5e-09
TRINITY_DN120693_c0_g1_i1	15.3430426944809	18.675781611954	12.0389755850765	19.0194318223899	14.0081016600939	13.4396955510385	TRINITY_DN120693_c0_g1_i1	sp|Q9D6Z0|ALKB7_MOUSE_Alpha-ketoglutarate-dependent_dioxygenase_alkB_homolog_7,_mitochondrial_OS=Mus_musculus_GN=Alkbh7_PE=2_SV=1	3e-08
TRINITY_DN120700_c0_g2_i1	68.4728904061355	91.7019261393978	84.1755382848514	133.983101510654	110.622177760534	102.198366462621	TRINITY_DN120700_c0_g2_i1	sp|Q7T6Y2|YR831_MIMIV_Putative_serine/threonine-protein_kinase/receptor_R831_OS=Acanthamoeba_polyphaga_mimivirus_GN=MIMI_R831_PE=3_SV=2	6e-15
TRINITY_DN120707_c0_g1_i1	119.27509030019	106.358706845612	98.2763583753928	99.0185730333422	81.1345576417904	81.9095160260103	-	-	-
TRINITY_DN120723_c0_g1_i1	233.599892556435	280.838446778981	308.402863049284	292.181472972553	319.641223734734	299.549063079003	TRINITY_DN120723_c0_g1_i1	sp|A8E657|AASS_BOVIN_Alpha-aminoadipic_semialdehyde_synthase,_mitochondrial_OS=Bos_taurus_GN=AASS_PE=2_SV=1	1e-76
TRINITY_DN120736_c0_g1_i1	9.12143650501758	12.5848014864571	11.9381367019753	17.1632558522061	35.6768419517721	26.6152246018403	TRINITY_DN120736_c0_g1_i1	sp|P0C8L4|Y4648_ARATH_Uncharacterized_protein_At4g26485_OS=Arabidopsis_thaliana_GN=At4g26485_PE=4_SV=1	8e-07
TRINITY_DN120736_c1_g1_i1	11.3227346877518	5.36032990518428	1.99827732134519	10.2368568792971	3.14960690679052	13.2434242974504	TRINITY_DN120736_c1_g1_i1	sp|Q96NG8|ZN582_HUMAN_Zinc_finger_protein_582_OS=Homo_sapiens_GN=ZNF582_PE=2_SV=1	1e-08
TRINITY_DN120783_c0_g2_i1	42.213000584183	43.3452205568004	46.266495057705	32.7009606161446	24.6905437309983	14.1246044360276	TRINITY_DN120783_c0_g2_i1	sp|Q9YFM7|PRPB_AERPE_Methylisocitrate_lyase_OS=Aeropyrum_pernix_(strain_ATCC_700893_/_DSM_11879_/_JCM_9820_/_NBRC_100138_/_K1)_GN=prpB_PE=3_SV=2	3e-80
TRINITY_DN120784_c0_g2_i1	53.9695299274618	37.5448432888068	40.406859107035	46.8627781443297	29.1107666513803	57.0109840651856	-	-	-
TRINITY_DN120791_c0_g2_i1	37.3324860813814	48.9284182870681	34.7349615826828	41.9377099022867	46.76679483722	33.8895092828673	-	-	-
TRINITY_DN120800_c0_g1_i1	33.0629367259378	22.46681708996	40.9970677415133	38.3707480260721	15.0994674850665	35.7638290964536	TRINITY_DN120800_c0_g1_i1	sp|Q5BJ61|B9D1_XENTR_B9_domain-containing_protein_1_OS=Xenopus_tropicalis_GN=b9d1_PE=2_SV=1	3e-45
TRINITY_DN120813_c0_g1_i1	48.8493791086787	42.4965449051187	12.3899513151042	38.5895467616595	25.5064661709178	36.5366420396913	-	-	-
TRINITY_DN120813_c0_g1_i2	39.9881660091346	51.7339342446384	57.1358906911345	41.8285462673495	40.52832991946	41.4802977041364	-	-	-
TRINITY_DN120826_c0_g1_i1	19.4538301232091	8.23188339349177	15.8440890231372	19.57154908816	34.7884879928984	6.95296297743745	TRINITY_DN120826_c0_g1_i1	sp|Q3UES3|TNKS2_MOUSE_Tankyrase-2_OS=Mus_musculus_GN=Tnks2_PE=2_SV=2	1e-05
TRINITY_DN120861_c0_g1_i1	4.78940425769903	5.22232314582559	4.01998411643653	3.84844150602793	8.62448016599746	6.05685613333544	-	-	-
TRINITY_DN120861_c0_g2_i1	0	6.77048418681524	3.77761305372778	8.86775823454857	3.83830284485545	0	-	-	-
TRINITY_DN120865_c0_g2_i1	37.3213080871432	29.8322596865328	53.4807696995652	37.9613440327836	19.0707627655771	66.2377800899614	-	-	-
TRINITY_DN120879_c0_g1_i1	28.4722492556881	27.2216008646814	34.3682882859236	38.1435882883312	24.207318277028	40.6246786572889	-	-	-
TRINITY_DN120885_c0_g1_i1	23.2153832314951	20.6420715987561	26.0366666935792	18.7868420706168	5.52161305763688	34.7173193833751	TRINITY_DN120885_c0_g1_i1	sp|Q44020|YGB2_CUPNE_Macro_domain-containing_protein_in_gbd_3'region_OS=Cupriavidus_necator_PE=3_SV=1	5e-13
TRINITY_DN120885_c0_g2_i1	16.0132458179005	4.44839937661226	16.7637297448763	15.6855260110307	21.0739557440955	18.2897812957325	TRINITY_DN120885_c0_g2_i1	sp|O22315|SR34_ARATH_Serine/arginine-rich-splicing_factor_SR34_OS=Arabidopsis_thaliana_GN=SR34_PE=1_SV=1	3e-06
TRINITY_DN120889_c0_g1_i1	88.0249316306172	110.342850344427	95.9654046314989	99.957801435488	140.497892870255	110.049340753225	-	-	-
TRINITY_DN120907_c0_g1_i1	59.1976525378994	21.9986411557248	37.6060545554781	29.8278528546557	20.2323546119075	22.3974780565299	-	-	-
TRINITY_DN120920_c0_g2_i1	22.6121081181625	17.4745245381423	27.3911201893919	9.40918465029714	29.1436946374363	5.02730438335537	-	-	-
TRINITY_DN120963_c0_g1_i1	40.6430286616244	46.8674135686177	35.0621566452911	39.6665058423576	57.6990760480853	23.5703747818106	TRINITY_DN120963_c0_g1_i1	sp|Q9C6B2|NRAM2_ARATH_Metal_transporter_Nramp2_OS=Arabidopsis_thaliana_GN=NRAMP2_PE=2_SV=1	2e-126
TRINITY_DN121073_c0_g2_i1	86.7157272325944	96.6728826753216	112.507079472437	116.603807015395	94.7103091869846	166.851599235227	TRINITY_DN121073_c0_g2_i1	sp|P16970|ABCD3_RAT_ATP-binding_cassette_sub-family_D_member_3_OS=Rattus_norvegicus_GN=Abcd3_PE=1_SV=3	6e-88
TRINITY_DN121083_c0_g1_i1	59.4284190987264	46.8302399384887	34.4687127379053	38.2198867268411	60.2130976323486	71.5671343235159	-	-	-
TRINITY_DN121091_c0_g1_i1	50.4958151204497	38.2107794434704	26.6907315976448	31.8681958704263	37.5212837716523	22.3149466613565	-	-	-
TRINITY_DN121094_c0_g1_i1	81.8222317011208	119.384851760352	130.851205590754	86.186645206261	110.95463465434	97.5589213358855	TRINITY_DN121094_c0_g1_i1	sp|Q53EV4|LRC23_HUMAN_Leucine-rich_repeat-containing_protein_23_OS=Homo_sapiens_GN=LRRC23_PE=2_SV=2	8e-13
TRINITY_DN121104_c0_g1_i1	39.4649624192997	36.6043082001614	32.9364874889618	32.915383050687	24.3483361182831	26.0559287908621	TRINITY_DN121104_c0_g1_i1	sp|B0KBA5|TIG_THEP3_Trigger_factor_OS=Thermoanaerobacter_pseudethanolicus_(strain_ATCC_33223_/_39E)_GN=tig_PE=3_SV=1	2e-15
TRINITY_DN121104_c0_g1_i2	26.4138529872008	33.1069443364544	23.5429725400823	31.9051909003947	18.1707429341849	17.2859068602822	TRINITY_DN121104_c0_g1_i2	sp|B0KBA5|TIG_THEP3_Trigger_factor_OS=Thermoanaerobacter_pseudethanolicus_(strain_ATCC_33223_/_39E)_GN=tig_PE=3_SV=1	2e-15
TRINITY_DN121121_c0_g2_i1	88.0379112938712	95.0985753931368	94.9880247338337	80.0227445536177	102.202961487717	105.922778918838	-	-	-
TRINITY_DN121140_c0_g1_i1	70.4097508208217	63.0347547614703	75.5834642372003	75.8430052074304	74.4782877261908	62.3104531905631	-	-	-
TRINITY_DN121155_c0_g1_i1	31.4857465212634	31.6266935579757	30.8226505104768	29.6392141843551	35.8291776249968	25.377837429667	-	-	-
TRINITY_DN121181_c0_g2_i1	111.499680785099	91.6391013727312	141.412888941146	151.936622351432	88.7213037285866	201.141387765755	TRINITY_DN121181_c0_g2_i1	sp|Q84WM0|RL292_ARATH_60S_ribosomal_protein_L29-2_OS=Arabidopsis_thaliana_GN=RPL29B_PE=2_SV=2	4e-10
TRINITY_DN121183_c0_g1_i1	13.1325770954742	12.5726430669352	13.8047039741662	8.14411160886251	5.06157231553059	20.9842061664686	-	-	-
TRINITY_DN121205_c0_g1_i2	54.152157994932	50.918532557058	43.0499223664841	37.3497164582385	51.7804659783711	35.9188993674232	TRINITY_DN121205_c0_g1_i2	sp|P46853|YHHX_ECOLI_Uncharacterized_oxidoreductase_YhhX_OS=Escherichia_coli_(strain_K12)_GN=yhhX_PE=1_SV=1	4e-10
TRINITY_DN121221_c0_g1_i1	34.0341325873858	36.6639826483901	33.3125097645693	40.2833865239459	36.8391280180211	28.8674349255143	TRINITY_DN121221_c0_g1_i1	sp|Q10000|TM144_CAEEL_Transmembrane_protein_144_homolog_OS=Caenorhabditis_elegans_GN=R144.6_PE=3_SV=3	6e-16
TRINITY_DN121323_c0_g1_i1	39.4694034412577	47.5789535137936	48.2567683251697	26.200503863668	29.4674635457735	32.8257589739719	-	-	-
TRINITY_DN121329_c0_g1_i1	14.0844154263151	19.221710642218	12.4834467497877	14.6337074745031	29.4389391101928	6.04747642508578	-	-	-
TRINITY_DN121329_c0_g2_i1	29.328396364126	40.6457959055939	9.35218137323224	31.5774887377227	34.4210986228162	24.7395312460715	TRINITY_DN121329_c0_g2_i1	sp|Q6GLM5|DESI1_XENLA_Desumoylating_isopeptidase_1_OS=Xenopus_laevis_GN=desi1_PE=2_SV=1	1e-05
TRINITY_DN121330_c0_g1_i1	55.0896307632761	77.7029757624327	57.1133318615111	90.2636127559487	79.8296233411265	78.4662016188564	-	-	-
TRINITY_DN121336_c0_g1_i1	19.1408585733011	12.7095066888995	10.1444438108686	23.936321121899	17.9938359704384	22.6565386778461	TRINITY_DN121336_c0_g1_i1	sp|Q8CGF7|TCRG1_MOUSE_Transcription_elongation_regulator_1_OS=Mus_musculus_GN=Tcerg1_PE=1_SV=2	3e-05
TRINITY_DN121359_c0_g2_i1	128.606414759805	109.339572050758	125.552480139978	102.269489715171	88.6183805074193	146.531516562529	-	-	-
TRINITY_DN121366_c0_g1_i1	31.7630055640804	34.0646851084462	41.6074671891101	18.3994655737578	30.2172713096436	30.6957991873891	-	-	-
TRINITY_DN121441_c0_g2_i1	9.57880578456211	26.9445690998346	13.7931055490242	18.9018247432073	19.0642970283197	31.2479895590004	TRINITY_DN121441_c0_g2_i1	sp|Q16629|SRSF7_HUMAN_Serine/arginine-rich_splicing_factor_7_OS=Homo_sapiens_GN=SRSF7_PE=1_SV=1	8e-14
TRINITY_DN121472_c0_g1_i1	4.45293181634408	5.48139478213379	1.86720868057178	7.4005174320238	0	4.45845452992745	-	-	-
TRINITY_DN121472_c1_g1_i1	4.45536703929942	10.329397779326	12.571363738341	20.7155155553652	0	0	TRINITY_DN121472_c1_g1_i1	sp|O18868|KCNB1_PIG_Potassium_voltage-gated_channel_subfamily_B_member_1_OS=Sus_scrofa_GN=KCNB1_PE=2_SV=1	2e-11
TRINITY_DN121591_c0_g1_i1	73.0346890456157	74.6375477013172	67.7238379079423	95.13604000477	62.6569099458686	60.579261755241	TRINITY_DN121591_c0_g1_i1	sp|Q6NMB6|UTR5B_ARATH_UDP-galactose/UDP-glucose_transporter_5B_OS=Arabidopsis_thaliana_GN=At5g59740_PE=2_SV=1	3e-77
TRINITY_DN121625_c0_g1_i1	4.86559184977175	4.50601757937172	8.12310966501269	3.75426429760897	0	7.90878192649353	-	-	-
TRINITY_DN121636_c0_g2_i1	27.6682611138292	26.0525498072157	37.7402342527471	22.3714250852033	19.1360045484849	36.7651968174211	-	-	-
TRINITY_DN121751_c0_g1_i1	7.44142076902992	7.04848385896536	20.6014737050774	10.6791423856769	2.67511224541505	0	-	-	-
TRINITY_DN121768_c0_g1_i1	6.59334874248593	8.092424454578	5.7936521927206	5.89756031072691	7.81493040436509	3.53835296046921	TRINITY_DN121768_c0_g1_i1	sp|P98073|ENTK_HUMAN_Enteropeptidase_OS=Homo_sapiens_GN=TMPRSS15_PE=1_SV=3	3e-27
TRINITY_DN121779_c0_g1_i1	21.6198363475881	13.5670222207776	36.5172039791016	14.8384592799113	13.4068979047388	16.1500667182271	-	-	-
TRINITY_DN121866_c0_g1_i1	42.2208039479003	34.2677697748431	51.8455069370316	23.7848578236428	24.1639714086557	51.1833826878076	TRINITY_DN121866_c0_g1_i1	sp|Q6L5F4|CML14_ORYSJ_Probable_calcium-binding_protein_CML14_OS=Oryza_sativa_subsp._japonica_GN=CML14_PE=2_SV=1	8e-06
TRINITY_DN121904_c0_g1_i1	204.11408398126	224.592753142785	210.388897163703	221.901782930905	223.175854007677	225.78645364823	-	-	-
TRINITY_DN121935_c0_g1_i1	33.2474968598402	30.3274841376322	32.4047305809172	33.3703079602812	23.5920011982351	33.0367931645939	TRINITY_DN121935_c0_g1_i1	sp|Q5RBG1|RAB5B_PONAB_Ras-related_protein_Rab-5B_OS=Pongo_abelii_GN=RAB5B_PE=2_SV=1	4e-70
TRINITY_DN122026_c0_g2_i1	11.2116811477315	3.14249998999021	5.10320317239798	22.7996765429807	12.1328182362722	8.44113782070509	-	-	-
TRINITY_DN122116_c0_g1_i1	7.60022707182947	3.55285955216284	15.8713590424882	14.8652383606583	20.2740431694288	43.1825470208182	-	-	-
TRINITY_DN122164_c0_g1_i1	20.5380607461566	13.7887163228508	18.7506356183411	13.0124407986989	8.11449467452363	22.8290899145144	-	-	-
TRINITY_DN122215_c0_g1_i1	84.6549107607494	85.3542090796067	95.466849641089	77.4728724827177	126.626716317901	118.153979229225	TRINITY_DN122215_c0_g1_i1	sp|Q9LYJ9|RH46_ARATH_DEAD-box_ATP-dependent_RNA_helicase_46_OS=Arabidopsis_thaliana_GN=RH46_PE=2_SV=2	5e-123
TRINITY_DN122321_c1_g1_i1	3.12564040913826	3.91912740020933	6.39821572744286	6.63379567209175	0	8.26447652319856	-	-	-
TRINITY_DN122396_c0_g1_i1	19.7672024232922	14.5249898360873	20.8893723411919	13.7156761364654	26.7329927055539	15.7223800211716	-	-	-
TRINITY_DN122411_c0_g2_i1	15.5148074965558	21.0965273354572	41.9240586871108	32.4856021203505	75.0311734029794	65.9800798036912	-	-	-
TRINITY_DN122561_c0_g1_i1	144.862352699111	143.449685719625	139.240157574105	161.771913247573	177.920439213224	158.18420467852	TRINITY_DN122561_c0_g1_i1	sp|Q5XI05|SE1L2_RAT_Protein_sel-1_homolog_2_OS=Rattus_norvegicus_GN=Sel1l2_PE=2_SV=1	8e-07
TRINITY_DN1225_c0_g2_i1	37.0363569621738	48.0614779250894	36.1606757754662	38.1889992818477	43.2564876391334	22.3828894536961	TRINITY_DN1225_c0_g2_i1	sp|Q8Z9L5|CAID_SALTI_Carnitinyl-CoA_dehydratase_OS=Salmonella_typhi_GN=caiD_PE=3_SV=3	2e-14
TRINITY_DN122631_c2_g1_i1	1.930281830891	5.3622466037809	2.95468497173773	6.13349927248339	9.93219134633557	3.62565213187201	TRINITY_DN122631_c2_g1_i1	sp|P14735|IDE_HUMAN_Insulin-degrading_enzyme_OS=Homo_sapiens_GN=IDE_PE=1_SV=4	8e-08
TRINITY_DN122649_c0_g1_i1	32.9106161585113	42.7920159731533	31.3634887674642	20.7772329076421	10.4726871518166	17.4773812819408	TRINITY_DN122649_c0_g1_i1	sp|Q3MHP5|DRG1_BOVIN_Developmentally-regulated_GTP-binding_protein_1_OS=Bos_taurus_GN=DRG1_PE=2_SV=1	1e-168
TRINITY_DN122849_c0_g1_i1	107.774742725184	95.7254569022933	82.0273272375003	105.293593603062	110.661457951903	83.4077890457461	TRINITY_DN122849_c0_g1_i1	sp|Q10301|YD48_SCHPO_UPF0652_protein_C22H10.08_OS=Schizosaccharomyces_pombe_(strain_972_/_ATCC_24843)_GN=SPAC22H10.08_PE=3_SV=1	3e-95
TRINITY_DN122964_c1_g1_i1	111.32080420351	93.3128724406337	100.762421124245	89.9150948238437	80.2410724112936	79.8017204556829	TRINITY_DN122964_c1_g1_i1	sp|Q39032|PLCD1_ARATH_Phosphoinositide_phospholipase_C_1_OS=Arabidopsis_thaliana_GN=PLC1_PE=2_SV=1	3e-59
TRINITY_DN123043_c0_g1_i1	140.243698055224	155.443952878225	123.958416573519	134.908178212462	140.439217328292	69.7111090352287	TRINITY_DN123043_c0_g1_i1	sp|Q80XJ3|TTC28_MOUSE_Tetratricopeptide_repeat_protein_28_OS=Mus_musculus_GN=Ttc28_PE=2_SV=3	2e-05
TRINITY_DN1230_c0_g1_i1	4.54271350975871	3.1702647200269	3.72510451797871	8.72946076661442	0	0	-	-	-
TRINITY_DN123516_c0_g1_i1	149.798392606505	169.688880424689	133.147586491063	155.740952185663	153.329282462521	219.185233692296	TRINITY_DN123516_c0_g1_i1	sp|P00792|PEPA_BOVIN_Pepsin_A_OS=Bos_taurus_GN=PGA_PE=1_SV=2	4e-44
TRINITY_DN12361_c0_g1_i1	9.97103302072873	3.53695375749239	8.09701179689302	10.3167415488046	10.3675956566409	5.81714132537335	TRINITY_DN12361_c0_g1_i1	sp|Q91V51|TTLL1_MOUSE_Probable_tubulin_polyglutamylase_TTLL1_OS=Mus_musculus_GN=Ttll1_PE=1_SV=1	3e-112
TRINITY_DN123668_c0_g1_i1	162.523580864638	142.96831655253	193.370418755301	166.508620202604	148.860380394768	233.773614646222	TRINITY_DN123668_c0_g1_i1	sp|Q5XHA2|ERD21_XENTR_ER_lumen_protein-retaining_receptor_1_OS=Xenopus_tropicalis_GN=kdelr1_PE=2_SV=1	2e-11
TRINITY_DN123669_c0_g2_i1	86.7292892466139	116.440354126916	122.029798686673	103.539956702222	136.636122414265	77.3531437870389	-	-	-
TRINITY_DN123675_c0_g1_i1	27.1677343856945	24.1345169131056	22.7359723898056	27.8335743577343	41.4116717221926	40.0243297836195	TRINITY_DN123675_c0_g1_i1	sp|Q42396|CDPKC_ARATH_Calcium-dependent_protein_kinase_12_OS=Arabidopsis_thaliana_GN=CPK12_PE=1_SV=1	6e-70
TRINITY_DN123676_c0_g1_i1	152.045415906328	139.484328160978	146.380262596478	156.962985302495	183.733483187014	171.944920810439	TRINITY_DN123676_c0_g1_i1	sp|Q5RD27|SRPK1_PONAB_SRSF_protein_kinase_1_OS=Pongo_abelii_GN=SRPK1_PE=2_SV=2	1e-50
TRINITY_DN123676_c1_g1_i1	31.5918859219979	20.275254484024	18.5670302108159	21.1926062236473	28.7220686382756	46.5327194194394	TRINITY_DN123676_c1_g1_i1	sp|Q8L844|PP413_ARATH_Pentatricopeptide_repeat-containing_protein_At5g42310,_mitochondrial_OS=Arabidopsis_thaliana_GN=At5g42310_PE=2_SV=1	2e-11
TRINITY_DN123679_c0_g1_i2	21.6968431904447	24.4039634452084	26.7365753582806	35.8937023793326	29.3618118355965	18.449199355995	TRINITY_DN123679_c0_g1_i2	sp|Q78WZ7|RPA43_MOUSE_DNA-directed_RNA_polymerase_I_subunit_RPA43_OS=Mus_musculus_GN=Twistnb_PE=1_SV=1	8e-05
TRINITY_DN123682_c0_g2_i1	31.8977054125618	68.0929319159457	35.6518390538794	64.1948831296933	73.0979347136256	55.1037520677664	TRINITY_DN123682_c0_g2_i1	sp|Q8K1Q0|NMT1_RAT_Glycylpeptide_N-tetradecanoyltransferase_1_OS=Rattus_norvegicus_GN=Nmt1_PE=2_SV=1	4e-165
TRINITY_DN123683_c0_g1_i1	43.2048681910374	47.1171298296614	47.5385049917643	36.646792854632	39.7252570621614	39.1410285789415	-	-	-
TRINITY_DN123685_c0_g1_i1	14.3528333877551	32.6559460487511	20.4507709665585	12.58678798436	19.0515888953336	14.9002304993119	TRINITY_DN123685_c0_g1_i1	sp|B7KC39|PSBU_CYAP7_Photosystem_II_12_kDa_extrinsic_protein_OS=Cyanothece_sp._(strain_PCC_7424)_GN=psbU_PE=3_SV=1	6e-09
TRINITY_DN123688_c0_g1_i1	46.0358821234476	33.0633101321662	41.9866919896619	35.7133783375088	43.1422205294848	26.7327575498203	TRINITY_DN123688_c0_g1_i1	sp|Q8VCH6|DHC24_MOUSE_Delta(24)-sterol_reductase_OS=Mus_musculus_GN=Dhcr24_PE=2_SV=1	3e-23
TRINITY_DN123694_c0_g1_i1	16.2508981815667	16.975965617709	23.5999031800915	9.40219682423682	14.1879381202258	9.88365823497042	TRINITY_DN123694_c0_g1_i1	sp|A5PK45|GT251_BOVIN_Procollagen_galactosyltransferase_1_OS=Bos_taurus_GN=COLGALT1_PE=2_SV=1	7e-32
TRINITY_DN123697_c0_g1_i1	30.2381531957396	24.6895113924834	16.9207765543181	30.7007746280755	21.3202028078023	33.6384310547729	-	-	-
TRINITY_DN123698_c0_g1_i1	259.845697409284	228.596777929138	239.446719289455	240.092881270016	255.644986753953	248.484061237331	TRINITY_DN123698_c0_g1_i1	sp|Q6DMN8|SPAT4_PANTR_Spermatogenesis-associated_protein_4_OS=Pan_troglodytes_GN=SPATA4_PE=2_SV=1	5e-19
TRINITY_DN123705_c0_g1_i1	46.5270509595026	40.8375294852886	48.9149617310675	69.7124635449939	28.9595737423111	49.7643947491255	-	-	-
TRINITY_DN123714_c0_g1_i1	23.8822642929857	30.8539562557793	29.3024990967604	33.8525890452658	42.2607343226203	30.3396819623202	-	-	-
TRINITY_DN123717_c0_g1_i1	522.880259541541	560.451963217441	428.204229471384	546.176740247893	540.837847448749	685.202970936054	TRINITY_DN123717_c0_g1_i1	sp|P34788|RS18_ARATH_40S_ribosomal_protein_S18_OS=Arabidopsis_thaliana_GN=RPS18A_PE=1_SV=1	8e-67
TRINITY_DN123718_c1_g2_i1	1.13634589615136	7.66115197753137	9.39111305517132	1.29521936637276	0	0	-	-	-
TRINITY_DN123722_c0_g1_i2	28.9681451687665	30.3343372271956	53.1300932181659	22.6501008251202	44.4775813910826	29.2832404826917	-	-	-
TRINITY_DN123727_c0_g1_i1	62.571004344913	97.0070980723019	81.3030597344444	69.9374128041457	66.7903995669191	84.8466959875007	-	-	-
TRINITY_DN123727_c0_g2_i1	63.1881418642193	68.2382983391311	70.9265728908884	83.154534988966	66.3741598209602	62.5942639854359	-	-	-
TRINITY_DN123729_c0_g1_i2	81.1787006523912	103.113530943034	90.8665433873134	65.4163717852101	76.9978481803671	87.5388122507994	-	-	-
TRINITY_DN123731_c0_g2_i1	62.0736474346032	39.1736968309538	62.5751376516215	59.7167111397739	40.7504486533437	50.9742239105501	-	-	-
TRINITY_DN123737_c0_g1_i1	117.916597726877	130.350125131511	139.959735342995	124.236687483439	100.485502355189	119.75156991446	TRINITY_DN123737_c0_g1_i1	sp|P24044|CALM_PLAFA_Calmodulin_OS=Plasmodium_falciparum_PE=3_SV=4	6e-07
TRINITY_DN123742_c0_g1_i1	46.6202393707605	33.2026913326395	33.7384930102439	33.8725623595722	39.5403637775827	41.1466246866139	TRINITY_DN123742_c0_g1_i1	sp|P14735|IDE_HUMAN_Insulin-degrading_enzyme_OS=Homo_sapiens_GN=IDE_PE=1_SV=4	6e-143
TRINITY_DN123747_c0_g1_i1	69.8238410932732	57.3823908468385	67.7041247633893	58.7544916992495	49.5351577544279	117.356125555431	-	-	-
TRINITY_DN123751_c0_g1_i1	40.7086062733358	43.9402203845795	49.6735750719868	45.8546358823016	49.9737167638269	3.64837368928221	TRINITY_DN123751_c0_g1_i1	sp|Q8RA26|ISPT_CALS4_Isoprenyl_transferase_OS=Caldanaerobacter_subterraneus_subsp._tengcongensis_(strain_DSM_15242_/_JCM_11007_/_NBRC_100824_/_MB4)_GN=uppS_PE=3_SV=1	3e-60
TRINITY_DN123758_c0_g1_i2	157.794784097227	175.444025389964	186.263668097978	178.8397973398	187.530974089849	204.799709070151	TRINITY_DN123758_c0_g1_i2	sp|P18484|AP2A2_RAT_AP-2_complex_subunit_alpha-2_OS=Rattus_norvegicus_GN=Ap2a2_PE=1_SV=3	3e-17
TRINITY_DN123761_c0_g1_i1	418.401895233255	397.442600897467	449.56441927823	498.452114192383	546.637457429584	394.014051593255	TRINITY_DN123761_c0_g1_i1	sp|P47169|MET5_YEAST_Sulfite_reductase_[NADPH]_subunit_beta_OS=Saccharomyces_cerevisiae_(strain_ATCC_204508_/_S288c)_GN=MET5_PE=1_SV=1	0.0
TRINITY_DN123762_c0_g1_i1	137.47224228939	110.690816524557	98.3565140966888	108.457752864742	86.1554166578086	141.843809918071	TRINITY_DN123762_c0_g1_i1	sp|Q6K641|IF4G2_ORYSJ_Eukaryotic_translation_initiation_factor_isoform_4G-2_OS=Oryza_sativa_subsp._japonica_GN=Os02g0611500_PE=2_SV=1	3e-23
TRINITY_DN123768_c0_g2_i1	19.7898567555958	22.8568614311694	26.8113378288242	17.8679365028962	13.9876863831864	22.7816895020841	-	-	-
TRINITY_DN123771_c0_g1_i1	76.5783548981075	43.619053575984	42.1695577449168	43.1268211437533	57.5917101916752	40.8885255448254	TRINITY_DN123771_c0_g1_i1	sp|O59771|KCY_SCHPO_Uridylate_kinase_OS=Schizosaccharomyces_pombe_(strain_972_/_ATCC_24843)_GN=SPCC1795.05c_PE=3_SV=1	8e-54
TRINITY_DN123776_c0_g1_i1	90.0932196696119	79.8313529463145	78.3441751187477	57.6336261932121	109.093855401631	83.6242091065795	-	-	-
TRINITY_DN123777_c0_g2_i1	160.383447945434	110.771927029132	139.536415974734	136.509645045861	164.928565704292	140.764683861014	TRINITY_DN123777_c0_g2_i1	sp|Q6G6A7|OATA_STAAS_O-acetyltransferase_OatA_OS=Staphylococcus_aureus_(strain_MSSA476)_GN=oatA_PE=3_SV=1	2e-32
TRINITY_DN123781_c0_g1_i1	30.7097262357511	23.4074834418736	28.5360725435389	48.3584640448754	45.1439655104251	45.3456276639886	-	-	-
TRINITY_DN123789_c0_g2_i1	19.3640955367145	19.9460691464591	25.8723295100048	25.4861671829641	70.3833245188504	11.1482573909196	-	-	-
TRINITY_DN123790_c0_g2_i1	27.7329655407467	41.3586140746344	45.9579697217906	44.9760882948815	34.2922975631839	31.7029437098046	TRINITY_DN123790_c0_g2_i1	sp|Q149N8|SHPRH_HUMAN_E3_ubiquitin-protein_ligase_SHPRH_OS=Homo_sapiens_GN=SHPRH_PE=1_SV=2	2e-17
TRINITY_DN123796_c0_g1_i1	54.336642348137	50.7333952751931	44.4851187884485	54.463731194742	50.4931216842759	44.2734010149712	TRINITY_DN123796_c0_g1_i1	sp|Q6PFM0|JMJD6_DANRE_Bifunctional_arginine_demethylase_and_lysyl-hydroxylase_JMJD6_OS=Danio_rerio_GN=jmjd6_PE=2_SV=2	3e-71
TRINITY_DN123800_c0_g1_i1	124.934078061893	135.058101444294	123.073658078694	99.4574904367592	115.818173758683	88.4207610447132	-	-	-
TRINITY_DN123802_c0_g1_i1	813.994841645193	838.50220103705	948.413705469474	982.956546461346	956.740600819606	1109.48165625992	TRINITY_DN123802_c0_g1_i1	sp|Q32PF2|ACLY_BOVIN_ATP-citrate_synthase_OS=Bos_taurus_GN=ACLY_PE=2_SV=1	0.0
TRINITY_DN123819_c0_g1_i1	49.9163201265396	37.1648654384316	61.9892980471182	60.4309336038297	65.2101968320662	39.6874183762593	-	-	-
TRINITY_DN123830_c0_g1_i1	37.2317018499381	48.503862538714	74.5754209536616	53.0017022782145	44.4297472191618	22.6630497960763	-	-	-
TRINITY_DN123831_c0_g1_i1	48.2844305951469	48.5615323547003	33.8465330575093	26.1971460659666	23.475945495177	30.687534161449	-	-	-
TRINITY_DN123842_c0_g1_i1	165.81682974354	155.737925888281	159.184288191085	176.824934941829	203.731881964014	191.76430773623	-	-	-
TRINITY_DN123845_c0_g1_i1	145.826324134063	125.141614577268	150.339669756599	152.860903830562	146.671315151303	182.30483366575	TRINITY_DN123845_c0_g1_i1	sp|Q5ZKR7|ACBG2_CHICK_Long-chain-fatty-acid--CoA_ligase_ACSBG2_OS=Gallus_gallus_GN=ACSBG2_PE=2_SV=2	3e-123
TRINITY_DN123849_c0_g1_i1	24.7039933105713	14.5374177913494	19.1982359073896	17.8824033724811	24.9536493577672	29.9987952069128	TRINITY_DN123849_c0_g1_i1	sp|Q04960|DNJH_CUCSA_DnaJ_protein_homolog_OS=Cucumis_sativus_GN=DNAJ1_PE=2_SV=1	1e-05
TRINITY_DN123850_c0_g1_i1	17.7876003297886	26.1619704853106	42.57331980376	39.0782849517378	31.4495693616187	45.0113999467387	-	-	-
TRINITY_DN123856_c0_g1_i1	50.7799196862756	61.4820721469295	41.7364388310042	32.5906445094644	40.0960840306071	16.7668584766766	-	-	-
TRINITY_DN123858_c0_g1_i1	34.3611140084085	27.0290695101718	34.6468706911529	28.961600302962	15.5409131837246	29.5914897627027	TRINITY_DN123858_c0_g1_i1	sp|P87051|PPIL1_SCHPO_Peptidyl-prolyl_cis-trans_isomerase_ppi1_OS=Schizosaccharomyces_pombe_(strain_972_/_ATCC_24843)_GN=ppi1_PE=1_SV=1	7e-26
TRINITY_DN123860_c0_g1_i1	144.366235588321	174.764321884942	141.650493481362	152.832773043016	207.271683272152	152.009638621577	TRINITY_DN123860_c0_g1_i1	sp|Q9QYI7|DNJB8_MOUSE_DnaJ_homolog_subfamily_B_member_8_OS=Mus_musculus_GN=Dnajb8_PE=2_SV=1	3e-11
TRINITY_DN123863_c0_g1_i1	46.9948738790505	36.4803504337077	43.3929098519929	47.6772665088	54.1715994699758	21.0321427886355	-	-	-
TRINITY_DN123871_c0_g1_i1	18.3057491422864	25.3425487008399	31.6933702922877	22.255161983873	34.9093083152366	9.79760053438636	-	-	-
TRINITY_DN123872_c0_g1_i1	28.0827194027277	34.0693079968499	23.5782511302743	33.8319879687805	42.3465868062732	23.4128321349127	-	-	-
TRINITY_DN123873_c1_g1_i1	11.2980697774825	13.5646582075484	11.0367659559321	18.857105919754	9.48677389082443	41.4670483049304	-	-	-
TRINITY_DN123875_c0_g1_i1	41.387664132312	45.675751457395	35.3470978015646	24.9188024240514	39.2107954342155	41.8886808506741	-	-	-
TRINITY_DN123876_c0_g1_i2	351.563732379769	404.041420766223	324.202779587145	353.654427385551	477.819513212795	275.062604338618	-	-	-
TRINITY_DN123878_c0_g1_i1	112.340899096126	126.194414169087	84.1512291330616	118.732548564206	123.217138010462	161.089043004469	-	-	-
TRINITY_DN123879_c0_g1_i3	18.6510961177587	13.1343925070252	24.513843497769	16.2165020328591	20.8632255669987	32.8448327203168	-	-	-
TRINITY_DN12387_c0_g1_i1	11.4627705896727	14.9067078805673	18.3551023321597	9.40587408504428	9.33922144867389	3.37833001336106	TRINITY_DN12387_c0_g1_i1	sp|Q9XIF8|GSTUG_ARATH_Glutathione_S-transferase_U16_OS=Arabidopsis_thaliana_GN=GSTU16_PE=2_SV=1	3e-14
TRINITY_DN123886_c0_g2_i1	180.296023006796	193.547187561376	218.851989406298	205.942329329187	205.481463191915	185.745643999848	-	-	-
TRINITY_DN123975_c0_g1_i1	87.6284558964268	120.998507437397	93.5934436908083	76.5572697513038	79.9655545790642	84.6659484020014	-	-	-
TRINITY_DN124057_c0_g2_i1	110.422566720628	146.543320727807	127.748253651408	114.739425480752	120.54546336341	107.278240531582	-	-	-
TRINITY_DN124071_c0_g1_i1	71.7890824032429	63.8496760000008	62.0669875080199	65.5344005213419	85.7487284845628	54.181864893471	TRINITY_DN124071_c0_g1_i1	sp|Q9LIP2|PSB5B_ARATH_Proteasome_subunit_beta_type-5-B_OS=Arabidopsis_thaliana_GN=PBE2_PE=1_SV=1	1e-96
TRINITY_DN124078_c0_g1_i1	71.9442116354405	78.2286870633842	64.1015484432525	89.223357581582	61.3473859767888	48.6422504074858	TRINITY_DN124078_c0_g1_i1	sp|O70511|ANK3_RAT_Ankyrin-3_OS=Rattus_norvegicus_GN=Ank3_PE=1_SV=3	4e-06
TRINITY_DN124081_c0_g1_i1	118.29961794965	57.6253381287626	68.3002743300721	66.4105967915993	98.1310899332703	47.0502357752261	TRINITY_DN124081_c0_g1_i1	sp|Q9JM83|CALM4_MOUSE_Calmodulin-4_OS=Mus_musculus_GN=Calm4_PE=2_SV=2	3e-05
TRINITY_DN124084_c0_g1_i1	24.9756957849461	29.1315451377857	31.2389798824741	37.599469623019	32.8210445484159	21.3474499623225	TRINITY_DN124084_c0_g1_i1	sp|P34308|CAN_CAEEL_Calpain_clp-1_OS=Caenorhabditis_elegans_GN=clp-1_PE=3_SV=4	9e-16
TRINITY_DN124085_c0_g2_i2	98.6456271094846	111.757350332318	89.3760458188146	92.4160847456495	54.3161591356411	56.3914848437804	TRINITY_DN124085_c0_g2_i2	sp|Q6P798|RCBT2_RAT_RCC1_and_BTB_domain-containing_protein_2_OS=Rattus_norvegicus_GN=Rcbtb2_PE=2_SV=1	8e-12
TRINITY_DN124086_c0_g1_i1	2.8744151081087	7.86995870290358	4.03176999543636	0	0	0	-	-	-
TRINITY_DN124086_c0_g2_i1	13.8081080798255	22.2606337183518	16.090133503915	8.01876356075921	13.7910118329659	6.61064456844752	TRINITY_DN124086_c0_g2_i1	sp|Q9Y091|FL2D_DROME_Pre-mRNA-splicing_regulator_female-lethal(2)D_OS=Drosophila_melanogaster_GN=fl(2)d_PE=1_SV=2	3e-13
TRINITY_DN124094_c0_g1_i1	64.0673768251673	57.5598728039229	61.0701914559498	53.0766052125647	69.73082107552	121.544628859392	TRINITY_DN124094_c0_g1_i1	sp|Q6AUF3|UREG_ORYSJ_Urease_accessory_protein_G_OS=Oryza_sativa_subsp._japonica_GN=UREG_PE=2_SV=1	1e-108
TRINITY_DN124109_c0_g1_i1	9.14108964861589	3.25245782796444	0	2.78377746105623	3.00287152239933	8.32000196592347	-	-	-
TRINITY_DN124117_c1_g1_i1	41.1710869950633	50.8332343719059	27.3497628997023	38.1854826113651	21.6393113229062	22.0606881548242	TRINITY_DN124117_c1_g1_i1	sp|A1RRV9|RL14_PYRIL_50S_ribosomal_protein_L14_OS=Pyrobaculum_islandicum_(strain_DSM_4184_/_JCM_9189)_GN=rpl14_PE=3_SV=1	4e-14
TRINITY_DN124118_c0_g1_i1	35.3779237053806	53.3461568581378	62.5995958631053	56.8937728262934	62.4443669800302	7.25747727928316	-	-	-
TRINITY_DN124128_c0_g1_i1	27.8674557975692	25.4411210432941	16.0096446567874	21.3276369236899	16.3087204136329	14.2726485104485	-	-	-
TRINITY_DN124132_c0_g2_i1	9.13642606352818	11.1869139484044	4.62687275653971	2.49174867856682	7.58855515317915	14.1881201962561	TRINITY_DN124132_c0_g2_i1	sp|A1RGE6|RLMC_SHESW_23S_rRNA_(uracil(747)-C(5))-methyltransferase_RlmC_OS=Shewanella_sp._(strain_W3-18-1)_GN=rlmC_PE=3_SV=1	5e-10
TRINITY_DN124142_c0_g1_i1	31.18020967222	25.2905232053885	10.5207416210623	15.5484780560519	5.1600733744286	11.0888701815202	-	-	-
TRINITY_DN124149_c0_g1_i1	42.2920309764761	43.2843265071376	46.0900230599376	33.035424747896	24.5064805324347	40.9613391290581	-	-	-
TRINITY_DN124154_c0_g1_i1	24.5790002184619	23.1316897572705	25.1501894953111	49.3452726980808	27.7189655242871	10.7806631643456	TRINITY_DN124154_c0_g1_i1	sp|Q9D1J1|NECP2_MOUSE_Adaptin_ear-binding_coat-associated_protein_2_OS=Mus_musculus_GN=Necap2_PE=1_SV=1	2e-37
TRINITY_DN124155_c0_g1_i1	36.7338936689881	45.853699845122	40.2678349697057	34.7079875802979	40.1622861820885	30.6735002583427	-	-	-
TRINITY_DN124156_c0_g2_i2	19.9667029606582	29.3503947775799	23.0629303119913	22.7803807996171	25.7532827555229	21.0686578792701	-	-	-
TRINITY_DN124161_c0_g1_i1	11.253955853602	4.81129197450374	16.5868557376308	2.1994553943659	11.3473056066719	6.4767109985238	-	-	-
TRINITY_DN124167_c0_g1_i1	52.2420795710826	30.5944729880571	48.9674883346583	23.756958045709	35.0197153387966	30.957007289079	-	-	-
TRINITY_DN124170_c0_g1_i1	29.4126569899657	25.3995131360595	31.9519696645784	40.1118614578889	42.1614906531392	38.5669354923748	TRINITY_DN124170_c0_g1_i1	sp|Q10074|AVT3_SCHPO_Vacuolar_amino_acid_transporter_3_OS=Schizosaccharomyces_pombe_(strain_972_/_ATCC_24843)_GN=avt3_PE=1_SV=1	3e-46
TRINITY_DN124171_c0_g2_i1	13.2465785728988	10.8924228944794	18.7981788853384	16.1593808272057	9.14396883951977	9.69963792107877	TRINITY_DN124171_c0_g2_i1	sp|B1XQH8|RLMN_SYNP2_Probable_dual-specificity_RNA_methyltransferase_RlmN_OS=Synechococcus_sp._(strain_ATCC_27264_/_PCC_7002_/_PR-6)_GN=rlmN_PE=3_SV=1	7e-43
TRINITY_DN124174_c0_g1_i1	1.53341763528715	7.8127712475681	10.2806233923676	11.1811906797381	14.8217813788288	9.01164384903376	-	-	-
TRINITY_DN124179_c0_g1_i1	127.397195823711	112.377966250616	129.056537036194	100.492769887371	188.670309952839	111.53629789852	TRINITY_DN124179_c0_g1_i1	sp|P0ABR8|YEAW_ECO57_Putative_dioxygenase_subunit_alpha_YeaW_OS=Escherichia_coli_O157:H7_GN=yeaW_PE=3_SV=1	6e-30
TRINITY_DN124184_c0_g1_i1	91.5880512756833	92.1057365565652	87.9676654616782	81.0129419203088	78.7857883158315	101.701154758289	-	-	-
TRINITY_DN124186_c0_g1_i1	118.100478565338	139.859792721406	130.505716838407	101.684285689851	86.4707078939502	104.906122616809	TRINITY_DN124186_c0_g1_i1	sp|Q8IZH2|XRN1_HUMAN_5'-3'_exoribonuclease_1_OS=Homo_sapiens_GN=XRN1_PE=1_SV=1	4e-17
TRINITY_DN124191_c0_g1_i1	14.706269099301	8.64675433401017	7.09137492402299	15.5413811659742	7.49376528601726	6.98273450424172	-	-	-
TRINITY_DN124191_c1_g1_i1	1.33252368887941	2.51680494785064	2.35836488979871	5.01041212382364	0	15.1750947800079	-	-	-
TRINITY_DN124192_c0_g1_i1	68.9208751679497	70.7727550105601	51.9218898671291	57.929332236509	68.7080918246923	64.4271001836854	-	-	-
TRINITY_DN124195_c0_g1_i1	76.5328147951539	55.995013928251	69.8432849512804	70.057100687377	67.8048502917477	62.4713979957899	-	-	-
TRINITY_DN124198_c0_g1_i1	78.1380001645343	55.8627674598874	73.9599591226638	97.5727087782297	51.7295441098153	76.1724390027365	-	-	-
TRINITY_DN124203_c0_g1_i1	79.6496537200365	83.3005442717728	77.9074313440907	62.4882107405396	63.468892268985	73.3651485860134	-	-	-
TRINITY_DN124205_c0_g1_i1	29.9723793662048	31.0385697589719	50.0113149787169	47.0392368543239	26.6757632999902	41.8651562993727	TRINITY_DN124205_c0_g1_i1	sp|Q54HL4|GGHB_DICDI_Gamma-glutamyl_hydrolase_B_OS=Dictyostelium_discoideum_GN=gghB_PE=3_SV=1	2e-24
TRINITY_DN124210_c0_g1_i1	47.127219064237	40.380484166441	59.3527459861277	40.708317111209	47.6886611924832	21.2745254381443	-	-	-
TRINITY_DN124217_c0_g1_i1	106.443127039257	109.397225936736	87.2892496239389	94.8210631224915	146.634878842066	80.0132063303686	TRINITY_DN124217_c0_g1_i1	sp|O15865|CDPK2_PLAFK_Calcium-dependent_protein_kinase_2_OS=Plasmodium_falciparum_(isolate_K1_/_Thailand)_GN=CPK2_PE=1_SV=3	4e-47
TRINITY_DN124220_c0_g1_i1	178.520830128272	162.605716300492	181.015707636225	191.427764417828	169.88933095964	155.534227104522	-	-	-
TRINITY_DN124224_c0_g1_i1	270.563216042054	254.271906970908	251.091779789424	230.045412768792	225.721696176249	229.242742746153	-	-	-
TRINITY_DN124225_c0_g1_i1	353.972882678903	371.934787281495	333.405056594614	389.842530475058	452.404581706257	286.377860686076	TRINITY_DN124225_c0_g1_i1	sp|Q6NWV3|IF122_MOUSE_Intraflagellar_transport_protein_122_homolog_OS=Mus_musculus_GN=Ift122_PE=2_SV=1	0.0
TRINITY_DN124227_c0_g1_i1	127.590970480806	92.5818520069286	104.137717546467	107.747681703522	138.818224985571	108.358502402367	-	-	-
TRINITY_DN124230_c0_g1_i1	132.45604893342	149.489305586816	133.838977297635	131.376011192888	122.719901597921	95.9392086972316	TRINITY_DN124230_c0_g1_i1	sp|Q09647|TTLL4_CAEEL_Tubulin_polyglutamylase_ttll-4_OS=Caenorhabditis_elegans_GN=ttll-4_PE=2_SV=3	8e-71
TRINITY_DN124239_c0_g1_i1	11.9588105543473	18.1109194482454	13.3074114741962	18.2132203004377	6.09000794241803	22.6540663019177	-	-	-
TRINITY_DN124240_c0_g1_i1	6.64720970256867	6.21044690401542	0	0	0	5.78615474202309	-	-	-
TRINITY_DN124245_c0_g1_i1	96.9150950047397	130.023396201223	113.348257203801	130.096526243263	114.192463326167	138.183473204665	TRINITY_DN124245_c0_g1_i1	sp|P48158|RL23_CAEEL_60S_ribosomal_protein_L23_OS=Caenorhabditis_elegans_GN=rpl-23_PE=3_SV=1	3e-61
TRINITY_DN124245_c0_g2_i1	162.792838558131	112.314745145344	94.376510726251	61.8081742639251	132.312891136283	142.931401749541	TRINITY_DN124245_c0_g2_i1	sp|P48158|RL23_CAEEL_60S_ribosomal_protein_L23_OS=Caenorhabditis_elegans_GN=rpl-23_PE=3_SV=1	3e-61
TRINITY_DN124249_c0_g1_i1	40.4439787121896	30.8656125614402	37.2475388892539	28.2256371722548	28.1204889246805	36.050664325555	TRINITY_DN124249_c0_g1_i1	sp|Q10058|YAM3_SCHPO_Putative_oxidoreductase_C1F5.03c_OS=Schizosaccharomyces_pombe_(strain_972_/_ATCC_24843)_GN=SPAC1F5.03c_PE=3_SV=1	4e-12
TRINITY_DN124251_c0_g1_i1	21.1006900972607	16.8287940059849	29.8274523331586	16.5981625446797	24.668416169037	3.91461635135619	-	-	-
TRINITY_DN124253_c0_g2_i1	2.87571362060128	4.49373299418416	12.7585567416871	12.5070166727287	10.3928295270313	7.39993737644707	-	-	-
TRINITY_DN124261_c0_g1_i1	29.7758581708565	26.6865284536625	31.5098179590476	25.6026630114496	41.3168129913926	18.5912790876314	-	-	-
TRINITY_DN124263_c0_g2_i1	20.7599841774797	18.2119972624023	25.5977796211986	23.1108078451807	31.8290042848183	16.0090356332184	TRINITY_DN124263_c0_g2_i1	sp|Q3E9C0|CDPKY_ARATH_Calcium-dependent_protein_kinase_34_OS=Arabidopsis_thaliana_GN=CPK34_PE=2_SV=1	3e-19
TRINITY_DN124264_c0_g1_i1	63.2307879637785	73.4120731917133	82.1941634294321	50.4215473376617	73.3100626364564	77.8987200247564	TRINITY_DN124264_c0_g1_i1	sp|Q9JLG8|CAN15_MOUSE_Calpain-15_OS=Mus_musculus_GN=Capn15_PE=1_SV=1	5e-31
TRINITY_DN124272_c0_g2_i1	135.324045894346	159.410791927643	117.105408426784	133.982533003728	117.257617356218	126.545754057035	-	-	-
TRINITY_DN124274_c0_g1_i1	43.1463716369354	28.2336935505343	33.0908275098663	28.1699449628609	27.9483651920082	27.7107222251408	TRINITY_DN124274_c0_g1_i1	sp|Q54BF3|FAHD2_DICDI_Fumarylacetoacetate_hydrolase_domain-containing_protein_2_homolog_OS=Dictyostelium_discoideum_GN=fahd2_PE=3_SV=1	1e-58
TRINITY_DN124278_c0_g1_i1	45.2027143167909	41.0948717598976	43.7477633925491	34.9113146833054	34.9182810611542	42.1422340961242	-	-	-
TRINITY_DN124279_c0_g1_i1	58.1959716720711	80.1516480648568	70.6328180155774	71.1904690519141	56.7718476349526	107.074887611473	TRINITY_DN124279_c0_g1_i1	sp|P56698|CAC1B_DIPOM_Probable_voltage-dependent_N-type_calcium_channel_subunit_alpha-1B_OS=Diplobatis_ommata_PE=2_SV=1	6e-06
TRINITY_DN124284_c0_g1_i1	42.8385736557282	38.3286793463742	40.0503354203601	36.7649718758272	51.5223706465639	76.5570757180818	TRINITY_DN124284_c0_g1_i1	sp|A5FKJ2|SYD_FLAJ1_Aspartate--tRNA_ligase_OS=Flavobacterium_johnsoniae_(strain_ATCC_17061_/_DSM_2064_/_UW101)_GN=aspS_PE=3_SV=1	0.0
TRINITY_DN124285_c0_g1_i1	45.157852143861	44.9190760639502	52.3805849402318	54.9190683147957	47.4825727968257	42.4960004509193	-	-	-
TRINITY_DN124286_c0_g1_i1	132.973626318496	109.666016789697	114.274037604003	109.770979816793	103.954437396253	131.962647831874	TRINITY_DN124286_c0_g1_i1	sp|Q9ZS91|MSRB5_ARATH_Peptide_methionine_sulfoxide_reductase_B5_OS=Arabidopsis_thaliana_GN=MSRB5_PE=1_SV=1	2e-21
TRINITY_DN124290_c0_g1_i1	19.7600926919054	39.9869830134342	48.865121589692	54.0259593928937	63.732383159891	42.9543805328977	TRINITY_DN124290_c0_g1_i1	sp|Q3SZH6|TTLL9_BOVIN_Probable_tubulin_polyglutamylase_TTLL9_OS=Bos_taurus_GN=TTLL9_PE=2_SV=1	5e-129
TRINITY_DN124292_c0_g1_i1	34.0766831076869	42.039201376516	32.409106386333	44.0242556991647	45.1292752213713	28.4317447038188	-	-	-
TRINITY_DN124305_c0_g1_i1	42.1213148154047	32.6259893495746	48.3307358106776	33.8486198020496	67.947999183423	53.8463851396932	TRINITY_DN124305_c0_g1_i1	sp|Q472D3|CLPP_CUPPJ_ATP-dependent_Clp_protease_proteolytic_subunit_OS=Cupriavidus_pinatubonensis_(strain_JMP_134_/_LMG_1197)_GN=clpP_PE=3_SV=1	3e-79
TRINITY_DN124309_c0_g2_i1	56.9342810886822	67.4757148242144	69.6830288414537	77.9324141494583	48.0568155073014	55.8128141637481	-	-	-
TRINITY_DN124310_c0_g2_i1	32.921359949834	22.0361926456503	21.886021592048	35.6260489753483	22.7829930398099	12.9504873713463	TRINITY_DN124310_c0_g2_i1	sp|Q9SH60|PP103_ARATH_Pentatricopeptide_repeat-containing_protein_At1g64100_OS=Arabidopsis_thaliana_GN=At1g64100_PE=2_SV=2	3e-07
TRINITY_DN124310_c0_g3_i1	14.8585732817119	13.97099639843	12.9815037453103	2.76625937529926	6.26160496131832	4.54394168222034	TRINITY_DN124310_c0_g3_i1	sp|Q8RWS8|PP199_ARATH_Pentatricopeptide_repeat-containing_protein_At2g41720_OS=Arabidopsis_thaliana_GN=EMB2654_PE=2_SV=1	4e-05
TRINITY_DN124315_c0_g1_i1	245.218517415249	199.707588114169	229.249200064304	223.658636790872	203.554660460948	219.189570915879	TRINITY_DN124315_c0_g1_i1	sp|Q1RKF1|Y082_RICBR_Uncharacterized_membrane_protein_RBE_0082_OS=Rickettsia_bellii_(strain_RML369-C)_GN=RBE_0082_PE=3_SV=1	5e-30
TRINITY_DN124318_c0_g1_i1	39.9311741456391	42.1609314906114	28.7818798838941	28.4674320988515	8.80300077228911	18.7736854894587	-	-	-
TRINITY_DN124320_c0_g1_i1	29.9620335942213	33.9734717926184	28.1425922158725	31.5949467094543	17.8703876627786	16.8915787482689	-	-	-
TRINITY_DN124325_c0_g1_i1	71.6498377610375	60.6896326104887	47.6720636069743	65.1151618735071	78.6747522136321	50.9751642586596	TRINITY_DN124325_c0_g1_i1	sp|Q32L00|ALKB3_BOVIN_Alpha-ketoglutarate-dependent_dioxygenase_alkB_homolog_3_OS=Bos_taurus_GN=ALKBH3_PE=2_SV=1	4e-17
TRINITY_DN124328_c0_g1_i1	13.6162019972268	9.47786683295963	19.7673480781834	19.2164272009851	19.3254837791207	3.39958029577968	TRINITY_DN124328_c0_g1_i1	sp|P78817|YFE6_SCHPO_Uncharacterized_alpha-1,2-galactosyltransferase_C637.06_OS=Schizosaccharomyces_pombe_(strain_972_/_ATCC_24843)_GN=SPAC637.06_PE=2_SV=2	8e-06
TRINITY_DN124332_c0_g2_i1	2.95312394446906	4.71850286225664	8.08655164577915	7.65560958102661	12.8883714609695	10.9779566502886	TRINITY_DN124332_c0_g2_i1	sp|P0AFS5|TQSA_ECOLI_AI-2_transport_protein_TqsA_OS=Escherichia_coli_(strain_K12)_GN=tqsA_PE=1_SV=1	8e-10
TRINITY_DN124333_c0_g2_i1	29.915357463514	17.5041460699444	31.8913181784156	21.6152026691834	24.4254038351383	18.7775710289786	-	-	-
TRINITY_DN124335_c0_g1_i1	59.7398634286313	50.9211208648038	46.6184091862619	37.7950566158776	57.7667503924771	32.0022781727661	TRINITY_DN124335_c0_g1_i1	sp|Q8U3Y2|GYAR_PYRFU_Glyoxylate_reductase_OS=Pyrococcus_furiosus_(strain_ATCC_43587_/_DSM_3638_/_JCM_8422_/_Vc1)_GN=gyaR_PE=3_SV=1	2e-27
TRINITY_DN124337_c0_g1_i1	19.1421550376668	25.5021023894023	41.8253992374168	25.2923569889403	54.8122881464352	26.5530216309669	TRINITY_DN124337_c0_g1_i1	sp|Q9WZ31|CORA_THEMA_Magnesium_transport_protein_CorA_OS=Thermotoga_maritima_(strain_ATCC_43589_/_MSB8_/_DSM_3109_/_JCM_10099)_GN=corA_PE=1_SV=1	7e-07
TRINITY_DN124338_c0_g1_i1	70.1205805543149	63.4961801953954	53.5100859019907	42.0855311493789	57.1517590200803	68.1834844756252	TRINITY_DN124338_c0_g1_i1	sp|O22040|ANP1_ARATH_Mitogen-activated_protein_kinase_kinase_kinase_ANP1_OS=Arabidopsis_thaliana_GN=ANP1_PE=1_SV=2	2e-52
TRINITY_DN124338_c0_g2_i1	64.3801613128129	66.3631560365227	40.5865562145488	41.1288516456758	44.1297865177897	84.0518139193896	TRINITY_DN124338_c0_g2_i1	sp|O22040|ANP1_ARATH_Mitogen-activated_protein_kinase_kinase_kinase_ANP1_OS=Arabidopsis_thaliana_GN=ANP1_PE=1_SV=2	2e-52
TRINITY_DN124341_c0_g1_i1	27.7088474803758	44.7661798444495	40.3534618593214	36.505570409979	28.8726138569114	56.9663228128383	TRINITY_DN124341_c0_g1_i1	sp|Q9FJV0|M2K6_ARATH_Mitogen-activated_protein_kinase_kinase_6_OS=Arabidopsis_thaliana_GN=MKK6_PE=1_SV=1	1e-54
TRINITY_DN124343_c0_g1_i1	538.395579069837	459.400310594512	479.851854018214	640.418851203701	525.019823263223	531.757473579796	-	-	-
TRINITY_DN124350_c0_g1_i1	66.7056804437926	63.2659182976672	46.951065254029	64.4849796756538	71.1870692619146	40.9942011257728	-	-	-
TRINITY_DN124353_c0_g1_i2	144.842944648039	116.898479500325	108.024811557837	109.798752496502	110.891004652798	112.5055907681	-	-	-
TRINITY_DN124362_c0_g1_i1	21.531403687131	13.64608986109	28.3104932812256	21.4059079610029	42.9478110346017	17.4786438841777	TRINITY_DN124362_c0_g1_i1	sp|F4JSE7|EDR2_ARATH_Protein_ENHANCED_DISEASE_RESISTANCE_2_OS=Arabidopsis_thaliana_GN=EDR2_PE=2_SV=1	2e-11
TRINITY_DN124367_c0_g1_i1	73.7277001108608	82.0077571935687	85.5703112986949	89.1419975421381	45.0962374257304	63.9585875866843	-	-	-
TRINITY_DN124370_c0_g1_i1	54.0112666586508	45.2975080663217	42.9715903679615	44.2824248274933	41.460397399049	9.92023671985956	-	-	-
TRINITY_DN124374_c0_g1_i1	53.877866005371	53.1444007544317	37.2029440681768	49.6688622026475	49.5367695357938	74.6592577674667	TRINITY_DN124374_c0_g1_i1	sp|O35587|TMEDA_MESAU_Transmembrane_protein_Tmp21_OS=Mesocricetus_auratus_GN=TMED10_PE=1_SV=1	1e-30
TRINITY_DN124378_c0_g1_i1	16.8775540295647	26.2898534058053	30.8688804712293	23.790960255987	28.7664484612184	21.9098098289384	TRINITY_DN124378_c0_g1_i1	sp|Q9SVV9|AML3_ARATH_Protein_MEI2-like_3_OS=Arabidopsis_thaliana_GN=ML3_PE=2_SV=2	6e-12
TRINITY_DN124381_c0_g1_i1	24.2829025038677	24.2131620895984	33.7648822223113	24.3415815412978	25.1068821194657	14.6044619631701	-	-	-
TRINITY_DN124385_c0_g1_i1	17.7641765844571	23.6957541461643	10.3777843404393	16.1769040655934	17.8040366169447	29.2367698526618	-	-	-
TRINITY_DN124385_c0_g2_i1	44.0656939041607	56.0679771893893	54.9068068550193	58.0246971263144	61.2949565529139	66.9573101622296	-	-	-
TRINITY_DN124388_c0_g3_i1	72.1511571143057	57.8052522795117	79.1622248834742	52.4032946366143	65.589687590648	58.5013486516633	-	-	-
TRINITY_DN124391_c0_g1_i2	20.8076509189266	15.6243687721259	36.9319287009064	45.217908984632	25.1689543138446	28.7693138265703	TRINITY_DN124391_c0_g1_i2	sp|B1L765|GYAR_KORCO_Glyoxylate_reductase_OS=Korarchaeum_cryptofilum_(strain_OPF8)_GN=gyaR_PE=3_SV=1	1e-39
TRINITY_DN124394_c0_g1_i1	10.7957782466173	4.63305047462438	8.43941207754598	11.9494590876651	0	25.3794011546131	TRINITY_DN124394_c0_g1_i1	sp|Q43207|FKB70_WHEAT_70_kDa_peptidyl-prolyl_isomerase_OS=Triticum_aestivum_GN=FKBP70_PE=1_SV=1	2e-11
TRINITY_DN124396_c0_g1_i1	47.4246815140955	62.7443615428759	43.5002463826714	48.079080677003	39.9958018230173	34.8268118267333	-	-	-
TRINITY_DN124399_c0_g1_i1	78.2110083808563	75.4324920722605	80.281726424083	73.1076951086935	82.4461158799613	78.6943628239224	TRINITY_DN124399_c0_g1_i1	sp|A2ASS6|TITIN_MOUSE_Titin_OS=Mus_musculus_GN=Ttn_PE=1_SV=1	8e-05
TRINITY_DN124412_c0_g1_i1	22.0909833771919	19.0052415828616	33.3921211921336	23.6514759654382	23.0657489987503	3.23050517740383	-	-	-
TRINITY_DN124414_c0_g1_i1	37.843649415528	32.4218067870068	35.9386886259343	49.184915100389	74.97646961787	39.7727760986158	TRINITY_DN124414_c0_g1_i1	sp|A5DK49|AIM32_PICGU_Altered_inheritance_of_mitochondria_protein_32_OS=Meyerozyma_guilliermondii_(strain_ATCC_6260_/_CBS_566_/_DSM_6381_/_JCM_1539_/_NBRC_10279_/_NRRL_Y-324)_GN=AIM32_PE=3_SV=2	3e-10
TRINITY_DN124415_c0_g1_i1	28.693569172267	22.9448810989366	31.6922433106606	33.4816580281973	38.1190015379795	26.729746322728	TRINITY_DN124415_c0_g1_i1	sp|Q9ZRT5|GSTT1_ARATH_Glutathione_S-transferase_T1_OS=Arabidopsis_thaliana_GN=GSTT1_PE=2_SV=1	1e-19
TRINITY_DN124417_c0_g1_i1	454.107655111309	434.849604373402	446.565324680793	476.535475754516	474.816703109316	386.419961387894	-	-	-
TRINITY_DN124426_c0_g1_i1	32.4979294994332	28.5209657619058	43.2836140897282	35.0409093579133	14.3480721351628	30.6709988267143	TRINITY_DN124426_c0_g1_i1	sp|O23016|KCAB_ARATH_Probable_voltage-gated_potassium_channel_subunit_beta_OS=Arabidopsis_thaliana_GN=KAB1_PE=1_SV=1	7e-108
TRINITY_DN124431_c0_g1_i1	209.943557831106	280.990480866433	196.641261596839	184.810439129909	311.868311316645	270.362644113037	TRINITY_DN124431_c0_g1_i1	sp|P0C605|KGP1_MOUSE_cGMP-dependent_protein_kinase_1_OS=Mus_musculus_GN=Prkg1_PE=1_SV=1	9e-11
TRINITY_DN124438_c0_g1_i1	19.6658221869036	18.5430330297293	24.2357161763029	32.8821176666053	28.7038458307087	16.2705422161903	-	-	-
TRINITY_DN124444_c0_g1_i1	204.41237455712	248.13630561781	227.973806926883	257.870562575261	235.446338101093	173.280933594165	-	-	-
TRINITY_DN124448_c0_g1_i1	65.550133357392	42.2925586002529	52.2411926706275	51.4797044687759	46.681798496094	44.6376300631983	TRINITY_DN124448_c0_g1_i1	sp|Q08CL3|KBTB8_DANRE_Kelch_repeat_and_BTB_domain-containing_protein_8_OS=Danio_rerio_GN=kbtbd8_PE=2_SV=1	4e-05
TRINITY_DN124451_c0_g1_i1	39.6517038084144	36.1342525249489	30.7848424224445	39.886473366352	63.4871411330636	35.1165711158269	-	-	-
TRINITY_DN124452_c1_g1_i1	0	8.74475319616615	2.23025711658662	3.28925139579026	7.36671559620631	0	TRINITY_DN124452_c1_g1_i1	sp|Q56EB3|NHAD_ALKAM_Na(+)/H(+)_antiporter_NhaD_OS=Alkalimonas_amylolytica_GN=nhaD_PE=1_SV=1	2e-07
TRINITY_DN124453_c0_g1_i1	23.5222738924591	21.3762181372866	9.28342533081943	20.8907685497653	30.5205281597442	2.54292052658627	TRINITY_DN124453_c0_g1_i1	sp|Q9Z321|TOP3B_MOUSE_DNA_topoisomerase_3-beta-1_OS=Mus_musculus_GN=Top3b_PE=2_SV=1	5e-135
TRINITY_DN124459_c0_g1_i1	43.8568539078575	41.5939799470164	42.2674628622192	26.9265052416039	37.4197676021162	37.0600329297351	TRINITY_DN124459_c0_g1_i1	sp|Q8BY79|S35G1_MOUSE_Solute_carrier_family_35_member_G1_OS=Mus_musculus_GN=Slc35g1_PE=2_SV=1	5e-05
TRINITY_DN124461_c0_g1_i1	4.77468983091005	1.75507719297882	11.1411562991707	7.16644458136834	5.2264802556447	0	TRINITY_DN124461_c0_g1_i1	sp|Q4FAT7|BGLR_PIG_Beta-glucuronidase_OS=Sus_scrofa_GN=GUSB_PE=3_SV=1	2e-06
TRINITY_DN124463_c0_g1_i1	88.373880578703	69.211430685126	75.1069045856002	74.8321131581287	80.8414665536069	78.0676894860413	-	-	-
TRINITY_DN124465_c0_g1_i1	20.2734256752115	17.3029921205514	20.1974699888512	12.5398569647741	15.8358058935734	36.2717332983906	TRINITY_DN124465_c0_g1_i1	sp|Q556Y8|DUSPR_DICDI_Probable_rhodanese_domain-containing_dual_specificity_protein_phosphatase_OS=Dictyostelium_discoideum_GN=DDB_G0273199_PE=3_SV=1	6e-05
TRINITY_DN124468_c0_g1_i1	38.4720195457913	38.6861793178617	26.7897354655716	15.3869173190815	30.7235344423049	10.9523612200044	TRINITY_DN124468_c0_g1_i1	sp|Q9FVR6|Y1222_ARATH_Uncharacterized_protein_At1g32220,_chloroplastic_OS=Arabidopsis_thaliana_GN=At1g32220_PE=2_SV=1	3e-10
TRINITY_DN124469_c0_g1_i1	32.506825197529	27.2192381258529	19.5666730771964	26.2737845781056	17.455623832089	43.072167057896	TRINITY_DN124469_c0_g1_i1	sp|Q9K8V7|CARY_BACHD_Carbamoyl-phosphate_synthase_arginine-specific_large_chain_OS=Bacillus_halodurans_(strain_ATCC_BAA-125_/_DSM_18197_/_FERM_7344_/_JCM_9153_/_C-125)_GN=carB_PE=3_SV=1	5e-05
TRINITY_DN124479_c0_g1_i1	310.136986571517	326.226049874549	334.954624713125	345.793108468569	448.940697906102	443.413622973017	TRINITY_DN124479_c0_g1_i1	sp|Q9S714|PSAE2_ARATH_Photosystem_I_reaction_center_subunit_IV_B,_chloroplastic_OS=Arabidopsis_thaliana_GN=PSAE2_PE=2_SV=1	1e-18
TRINITY_DN124493_c0_g1_i1	24.231643347733	22.122893945932	22.3432057418871	32.1212570241443	20.7737921741681	25.3909600403637	TRINITY_DN124493_c0_g1_i1	sp|Q6Z1D5|ATG8C_ORYSJ_Autophagy-related_protein_8C_OS=Oryza_sativa_subsp._japonica_GN=ATG8C_PE=2_SV=1	2e-05
TRINITY_DN124495_c0_g2_i1	16.1638596128604	15.94945627436	11.6033994446905	27.1043706197911	5.02450320529569	28.3760713411666	-	-	-
TRINITY_DN124496_c0_g1_i1	35.2149699454873	28.0829230313389	31.0200868508361	23.0718196058863	30.7361420716031	20.5344080817032	-	-	-
TRINITY_DN124504_c0_g1_i1	78.1256342566594	91.0837730003798	68.7637009192243	117.196618900008	93.799581990468	101.100813808902	-	-	-
TRINITY_DN124505_c0_g1_i2	133.995525610964	121.945455947377	121.075928438801	181.862513452477	133.521001300694	104.770892106094	-	-	-
TRINITY_DN124506_c0_g1_i1	101.449941658845	106.831037963207	140.210619746873	124.654669748144	81.2637253537657	97.3363916537675	TRINITY_DN124506_c0_g1_i1	sp|O34745|YODF_BACSU_Uncharacterized_symporter_YodF_OS=Bacillus_subtilis_(strain_168)_GN=yodF_PE=2_SV=1	3e-05
TRINITY_DN124512_c0_g1_i1	52.9499846155802	45.8256604817425	57.6945619078963	50.807253523388	59.3133365048938	83.2218642627899	TRINITY_DN124512_c0_g1_i1	sp|O35936|ALOX8_MOUSE_Arachidonate_8S-lipoxygenase_OS=Mus_musculus_GN=Alox8_PE=1_SV=1	2e-05
TRINITY_DN124516_c0_g2_i1	10.6451910773079	21.466809545591	13.581756970543	16.4084203526281	10.8972984827449	9.20785434979451	TRINITY_DN124516_c0_g2_i1	sp|Q33AH8|GT101_ORYSJ_Probable_glucuronosyltransferase_GUT1_OS=Oryza_sativa_subsp._japonica_GN=GUT1_PE=2_SV=2	4e-10
TRINITY_DN124517_c0_g1_i1	52.9235931342837	63.659227016174	56.0442689595346	60.3746222199748	79.3186905093348	57.9351164526639	TRINITY_DN124517_c0_g1_i1	sp|Q5R6B6|RAB2A_PONAB_Ras-related_protein_Rab-2A_OS=Pongo_abelii_GN=RAB2A_PE=2_SV=1	5e-70
TRINITY_DN124537_c0_g1_i1	25.8754488817784	38.2645406726243	28.1979509536524	37.5833487589654	37.3256738160522	59.1623526198235	TRINITY_DN124537_c0_g1_i1	sp|Q96DM3|MIC1_HUMAN_Uncharacterized_protein_C18orf8_OS=Homo_sapiens_GN=C18orf8_PE=2_SV=2	1e-12
TRINITY_DN124540_c0_g1_i1	40.3281625942785	29.7782340192413	41.980599739283	16.4120289116923	32.2803347073032	32.4122990042137	TRINITY_DN124540_c0_g1_i1	sp|A2XHU0|SPX5_ORYSI_SPX_domain-containing_protein_5_OS=Oryza_sativa_subsp._indica_GN=SPX5_PE=3_SV=1	6e-11
TRINITY_DN124544_c0_g1_i1	38.6261547537043	39.9349575179827	38.6510973911322	43.788867210126	19.4850910802858	65.8869008151767	-	-	-
TRINITY_DN124546_c0_g1_i1	432.411208574786	399.223484703865	365.7705178508	331.318263470071	388.908199817442	306.693666888018	TRINITY_DN124546_c0_g1_i1	sp|Q94B78|GCSP1_ARATH_Glycine_dehydrogenase_(decarboxylating)_1,_mitochondrial_OS=Arabidopsis_thaliana_GN=GLDP1_PE=1_SV=2	0.0
TRINITY_DN124548_c0_g2_i1	160.69049904301	137.152434288874	158.635648014197	147.45964319553	151.207919481139	148.924422509948	TRINITY_DN124548_c0_g2_i1	sp|Q96M32|KAD7_HUMAN_Adenylate_kinase_7_OS=Homo_sapiens_GN=AK7_PE=1_SV=3	7e-06
TRINITY_DN124548_c0_g3_i1	177.104633625991	130.512520096351	163.100871178617	130.037973465035	170.573096633458	176.060386008849	TRINITY_DN124548_c0_g3_i1	sp|Q96M32|KAD7_HUMAN_Adenylate_kinase_7_OS=Homo_sapiens_GN=AK7_PE=1_SV=3	8e-06
TRINITY_DN124549_c0_g1_i1	65.0520002069644	70.42853939158	62.3437089255524	70.2999811015171	71.0965694132842	63.8958325575107	TRINITY_DN124549_c0_g1_i1	sp|Q9C270|PWP2_NEUCR_Periodic_tryptophan_protein_2_homolog_OS=Neurospora_crassa_(strain_ATCC_24698_/_74-OR23-1A_/_CBS_708.71_/_DSM_1257_/_FGSC_987)_GN=B18D24.40_PE=3_SV=1	5e-163
TRINITY_DN124551_c0_g1_i1	24.2232917686995	23.895438074393	29.9857006540745	29.3475933184663	24.3918579375195	17.0209690632815	TRINITY_DN124551_c0_g1_i1	sp|Q8VYU6|GOGC4_ARATH_Golgin_candidate_4_OS=Arabidopsis_thaliana_GN=GC4_PE=2_SV=1	8e-06
TRINITY_DN124559_c0_g1_i1	24.2338191412734	26.9390974605895	35.1021938532952	53.6372019909954	59.5921765423633	41.3526031854336	TRINITY_DN124559_c0_g1_i1	sp|Q8GXU8|LPAT1_ARATH_1-acyl-sn-glycerol-3-phosphate_acyltransferase_1,_chloroplastic_OS=Arabidopsis_thaliana_GN=LPAT1_PE=2_SV=1	2e-48
TRINITY_DN124560_c0_g1_i1	38.4093277449665	55.902092278335	71.6247481720251	53.2595768478189	58.9313573494457	61.9396205741513	-	-	-
TRINITY_DN124570_c0_g2_i1	17.8020997032468	16.6931805710707	13.7143591193821	15.8849457023908	6.73794405148541	6.32836844282088	TRINITY_DN124570_c0_g2_i1	sp|Q12272|TPT1_YEAST_tRNA_2'-phosphotransferase_OS=Saccharomyces_cerevisiae_(strain_ATCC_204508_/_S288c)_GN=TPT1_PE=1_SV=1	9e-05
TRINITY_DN124573_c0_g1_i1	11.4394041918961	19.4371589066436	20.2523239563032	26.4370302253292	31.9558362166387	6.22761384088477	-	-	-
TRINITY_DN124574_c0_g2_i1	20.4457127496612	16.4254563914635	28.9907915622237	20.1904770816971	27.8077419207872	15.7241920402815	-	-	-
TRINITY_DN124577_c0_g1_i2	102.937387719099	94.5368788406742	60.4398846345016	62.7669423006229	67.3492279895519	89.623484766771	TRINITY_DN124577_c0_g1_i2	sp|Q9LYZ9|PP362_ARATH_Pentatricopeptide_repeat-containing_protein_At5g02860_OS=Arabidopsis_thaliana_GN=At5g02860_PE=2_SV=1	8e-08
TRINITY_DN124580_c0_g1_i1	38.3336337514911	32.0252974112358	13.9504335392526	22.0881059662144	11.3727386232588	12.8604173427331	TRINITY_DN124580_c0_g1_i1	sp|Q5R5X9|SMYD4_PONAB_SET_and_MYND_domain-containing_protein_4_OS=Pongo_abelii_GN=SMYD4_PE=2_SV=1	1e-09
TRINITY_DN124589_c0_g1_i1	50.3174505706009	46.7545303439223	34.7939350180461	53.1258420344084	55.2035527259412	75.3537391848965	-	-	-
TRINITY_DN124599_c0_g1_i1	145.707887096352	144.306648161615	137.952119205963	150.473379990364	160.012455726439	187.701631461889	TRINITY_DN124599_c0_g1_i1	sp|O00555|CAC1A_HUMAN_Voltage-dependent_P/Q-type_calcium_channel_subunit_alpha-1A_OS=Homo_sapiens_GN=CACNA1A_PE=1_SV=2	1e-05
TRINITY_DN124602_c0_g1_i2	37.6797931143543	36.33476799961	22.9882107525719	31.0655920487666	24.0901775063761	19.9511835810506	-	-	-
TRINITY_DN124605_c0_g1_i1	25.0092188443169	22.8080525229905	27.0284534365333	32.1365706427147	44.5613232972888	22.9657732102303	TRINITY_DN124605_c0_g1_i1	sp|Q6S4N2|HS71B_PIG_Heat_shock_70_kDa_protein_1B_OS=Sus_scrofa_GN=HSPA1B_PE=2_SV=1	0.0
TRINITY_DN124611_c0_g1_i1	36.0388570061796	32.009090858009	25.8104019825208	34.722670860374	25.8046606130333	30.57212227957	TRINITY_DN124611_c0_g1_i1	sp|O22693|GOLS4_ARATH_Galactinol_synthase_4_OS=Arabidopsis_thaliana_GN=GOLS4_PE=2_SV=1	7e-15
TRINITY_DN124612_c0_g1_i1	17.5046147239917	13.2489808798072	21.4636135205531	10.8642274583079	11.9260951784372	6.58763773689174	-	-	-
TRINITY_DN124615_c0_g1_i1	175.210045186339	213.109727740013	165.710568780616	186.125198989606	169.453319904848	162.258857184121	-	-	-
TRINITY_DN124619_c0_g1_i1	88.6345736879592	80.9187684461326	52.2817323904793	46.7479655085538	72.4619641269612	58.4472839182209	TRINITY_DN124619_c0_g1_i1	sp|Q93ZT6|IF4G1_ARATH_Eukaryotic_translation_initiation_factor_isoform_4G-1_OS=Arabidopsis_thaliana_GN=EIF(ISO)4G1_PE=1_SV=1	8e-22
TRINITY_DN124622_c0_g1_i1	100.065596261626	143.048714667134	112.26809613005	108.001843802676	155.911255706908	127.046756209505	-	-	-
TRINITY_DN124624_c0_g1_i1	88.9126055573491	109.706018314897	127.841006046101	106.126678670658	123.794749455663	112.845220204125	-	-	-
TRINITY_DN124626_c0_g1_i1	49.4957188221794	51.6486959563175	59.4359450095128	42.5814976216189	54.2800634222357	54.6761974420746	-	-	-
TRINITY_DN124636_c0_g1_i1	93.3397487244319	110.14193789396	104.168571773918	85.5268474044362	106.434689741369	34.0451844406826	TRINITY_DN124636_c0_g1_i1	sp|O13636|TIM50_SCHPO_Mitochondrial_import_inner_membrane_translocase_subunit_tim50_OS=Schizosaccharomyces_pombe_(strain_972_/_ATCC_24843)_GN=tim50_PE=3_SV=1	2e-24
TRINITY_DN124638_c0_g1_i1	8.78417280394712	4.84127798489541	2.32970025891516	2.00362107523163	0	6.68298005434361	-	-	-
TRINITY_DN124638_c0_g2_i1	6.60664313458271	7.13354819159584	3.15211792437671	11.0850142505906	10.6313043055375	11.1635776691083	-	-	-
TRINITY_DN12463_c0_g1_i1	154.478305362345	156.269289793371	121.291800753152	147.688381355822	178.00292854569	102.728030742441	-	-	-
TRINITY_DN124645_c0_g1_i1	124.788158573925	121.496580811177	120.827725980178	105.971134488853	108.986528629989	50.3726071517893	TRINITY_DN124645_c0_g1_i1	sp|Q810L3|CHFR_MOUSE_E3_ubiquitin-protein_ligase_CHFR_OS=Mus_musculus_GN=Chfr_PE=1_SV=1	4e-07
TRINITY_DN124647_c0_g1_i1	30.5451210028191	38.0892258338667	36.3669947185095	22.0709399768916	32.5653892228104	9.11994765011871	-	-	-
TRINITY_DN124648_c0_g1_i1	53.2463677025308	52.0557433511679	62.0372975271189	37.7080862203255	48.0543661952027	65.2500738308546	-	-	-
TRINITY_DN124651_c0_g1_i1	26.5714782034535	25.8998052413939	26.450317508042	41.7455897711469	36.0182008666781	28.3534263851473	TRINITY_DN124651_c0_g1_i1	sp|A8IHV3|SLT3_CHLRE_Probable_sodium/sulfate_cotransporter_3_OS=Chlamydomonas_reinhardtii_GN=SLT3_PE=2_SV=1	7e-15
TRINITY_DN124652_c0_g2_i1	16.3438838282556	22.6941300245548	16.7566347292822	22.3415123461922	32.1759634885578	30.2997488647932	TRINITY_DN124652_c0_g2_i1	sp|Q5FWL7|ZDH15_XENLA_Palmitoyltransferase_ZDHHC15_OS=Xenopus_laevis_GN=zdhhc15_PE=2_SV=1	1e-16
TRINITY_DN124656_c0_g1_i1	96.9805155933842	97.5257702211933	82.8369359324248	96.4133943415824	143.90867536077	77.0891304895841	TRINITY_DN124656_c0_g1_i1	sp|Q8YRI1|YY46_NOSS1_Uncharacterized_WD_repeat-containing_protein_alr3466_OS=Nostoc_sp._(strain_PCC_7120_/_UTEX_2576)_GN=alr3466_PE=3_SV=1	2e-07
TRINITY_DN124657_c0_g1_i1	48.3850557553963	80.18315634684	87.984124136242	63.8871826207968	42.6129346075678	83.8781691318298	TRINITY_DN124657_c0_g1_i1	sp|Q0IQB6|CML3_ORYSJ_Calmodulin-like_protein_3_OS=Oryza_sativa_subsp._japonica_GN=CML3_PE=2_SV=1	4e-09
TRINITY_DN124659_c0_g1_i1	40.7283918624775	56.3292127580227	35.0417795075549	52.5926409348704	83.7599335899314	71.7143225755001	-	-	-
TRINITY_DN124661_c0_g1_i1	118.849054632296	94.0072341020775	140.231698142716	146.368960082846	127.903299272669	150.731731955022	TRINITY_DN124661_c0_g1_i1	sp|P0DKC3|PGP1A_ARATH_Phosphoglycolate_phosphatase_1A,_chloroplastic_OS=Arabidopsis_thaliana_GN=PGLP1A_PE=1_SV=1	4e-96
TRINITY_DN124663_c0_g1_i1	599.862707840712	593.459250696477	388.832347153686	314.87231393142	191.200497741425	176.831275993031	TRINITY_DN124663_c0_g1_i1	sp|Q8YM56|CLPB2_NOSS1_Chaperone_protein_ClpB_2_OS=Nostoc_sp._(strain_PCC_7120_/_UTEX_2576)_GN=clpB2_PE=3_SV=2	0.0
TRINITY_DN124665_c0_g1_i1	35.9643222525636	27.3394561635621	30.907250920835	38.3392328188997	34.3014973729892	51.8154286887639	TRINITY_DN124665_c0_g1_i1	sp|A0JPH3|G251A_XENLA_Procollagen_galactosyltransferase_1-A_OS=Xenopus_laevis_GN=colgalt1-a_PE=2_SV=1	9e-13
TRINITY_DN124666_c0_g1_i1	28.7176633378234	25.3262198051495	44.1250244445543	40.1049131353309	47.7626058502947	32.4460062576561	-	-	-
TRINITY_DN124668_c0_g1_i1	16.954990296374	7.55335361147999	5.81751190694762	10.0769527131108	4.8932621394618	6.84199133480585	TRINITY_DN124668_c0_g1_i1	sp|Q729T9|RLME_DESVH_Ribosomal_RNA_large_subunit_methyltransferase_E_OS=Desulfovibrio_vulgaris_(strain_Hildenborough_/_ATCC_29579_/_NCIMB_8303)_GN=rlmE_PE=3_SV=1	1e-43
TRINITY_DN124668_c0_g1_i2	10.5566266540164	17.3678967090995	9.95187675385196	7.82223020138737	9.70083744023783	0	TRINITY_DN124668_c0_g1_i2	sp|Q729T9|RLME_DESVH_Ribosomal_RNA_large_subunit_methyltransferase_E_OS=Desulfovibrio_vulgaris_(strain_Hildenborough_/_ATCC_29579_/_NCIMB_8303)_GN=rlmE_PE=3_SV=1	3e-39
TRINITY_DN124679_c0_g1_i1	32.0149367862022	36.6750208697296	50.0821217211646	22.9157000469813	26.7011330364772	68.8601890875015	TRINITY_DN124679_c0_g1_i1	sp|Q2YDU8|SPNS1_RAT_Protein_spinster_homolog_1_OS=Rattus_norvegicus_GN=Spns1_PE=2_SV=2	1e-33
TRINITY_DN124681_c0_g1_i1	186.674642022551	184.357262000135	157.850453490392	186.400629430926	193.482968134573	176.781186607636	TRINITY_DN124681_c0_g1_i1	sp|Q48N87|PANC_PSE14_Pantothenate_synthetase_OS=Pseudomonas_syringae_pv._phaseolicola_(strain_1448A_/_Race_6)_GN=panC_PE=3_SV=1	2e-57
TRINITY_DN124686_c0_g1_i1	29.6564038967557	18.6618039854861	64.402802602116	30.4987374002975	42.416455481185	26.8122724350468	TRINITY_DN124686_c0_g1_i1	sp|Q5ZMT7|ADCK1_CHICK_Uncharacterized_aarF_domain-containing_protein_kinase_1_OS=Gallus_gallus_GN=ADCK1_PE=2_SV=1	4e-17
TRINITY_DN124687_c0_g2_i1	91.7047849544724	112.901078411416	60.4193313353087	111.281814451725	131.272903168821	80.0160115261335	TRINITY_DN124687_c0_g2_i1	sp|Q9TSX9|PRDX6_PIG_Peroxiredoxin-6_OS=Sus_scrofa_GN=PRDX6_PE=2_SV=3	4e-38
TRINITY_DN124689_c0_g1_i1	18.9384258008375	10.1271268177521	17.7697370085016	18.9445117126039	31.7457462852577	33.7551900645616	TRINITY_DN124689_c0_g1_i1	sp|Q58944|Y1549_METJA_Uncharacterized_protein_MJ1549_OS=Methanocaldococcus_jannaschii_(strain_ATCC_43067_/_DSM_2661_/_JAL-1_/_JCM_10045_/_NBRC_100440)_GN=MJ1549_PE=4_SV=1	3e-13
TRINITY_DN124691_c0_g1_i1	188.681813953062	209.192898084199	182.503053495585	188.763962528553	183.126230598589	177.36515599078	TRINITY_DN124691_c0_g1_i1	sp|B0CM26|CFA69_PAPAN_Cilia-_and_flagella-associated_protein_69_OS=Papio_anubis_GN=CFAP69_PE=4_SV=1	2e-14
TRINITY_DN124692_c0_g2_i1	70.7592309164991	98.1784226605498	71.7404670520201	60.6112318824997	90.2163240043729	79.3696648379163	TRINITY_DN124692_c0_g2_i1	sp|Q39613|CYPH_CATRO_Peptidyl-prolyl_cis-trans_isomerase_OS=Catharanthus_roseus_GN=PCKR1_PE=1_SV=1	1e-61
TRINITY_DN124701_c0_g1_i1	49.2575673982439	96.65964802444	61.9539020159551	87.0197775063057	65.0499008945208	88.5437089186047	-	-	-
TRINITY_DN124702_c0_g1_i1	268.929103610201	244.828815983231	288.843036554858	281.399283983403	336.071298629195	315.186449894782	TRINITY_DN124702_c0_g1_i1	sp|P15623|GLNA_BACFR_Glutamine_synthetase_OS=Bacteroides_fragilis_(strain_YCH46)_GN=glnA_PE=3_SV=2	4e-134
TRINITY_DN124703_c0_g1_i1	93.2426006010515	87.8883426904677	81.7847303267701	76.1332262753005	86.3396082777512	122.271319840999	TRINITY_DN124703_c0_g1_i1	sp|Q54C49|EIF3F_DICDI_Eukaryotic_translation_initiation_factor_3_subunit_F_OS=Dictyostelium_discoideum_GN=eif3f_PE=3_SV=1	1e-43
TRINITY_DN124705_c0_g1_i2	13.1664565289361	14.1807984307198	6.56801617465636	0	7.7432824419409	3.65863827566863	TRINITY_DN124705_c0_g1_i2	sp|Q9Z2X3|PSD10_RAT_26S_proteasome_non-ATPase_regulatory_subunit_10_OS=Rattus_norvegicus_GN=Psmd10_PE=2_SV=1	1e-11
TRINITY_DN124708_c0_g1_i1	9.84661272145911	15.3909387143504	21.9077899535963	19.8556239263246	15.8393142167542	3.22570306261986	TRINITY_DN124708_c0_g1_i1	sp|Q8C8R3|ANK2_MOUSE_Ankyrin-2_OS=Mus_musculus_GN=Ank2_PE=1_SV=2	1e-29
TRINITY_DN124717_c0_g1_i1	44.5576826737086	44.1503856210581	51.8846362359895	67.6130370300283	34.7845460149159	36.0184890999315	TRINITY_DN124717_c0_g1_i1	sp|P46032|PTR2_ARATH_Protein_NRT1/_PTR_FAMILY_8.3_OS=Arabidopsis_thaliana_GN=NPF8.3_PE=1_SV=1	4e-29
TRINITY_DN124722_c0_g1_i1	81.6634042343427	73.7958787044788	75.9263105676956	64.9908666796191	111.981049040392	106.755966965275	TRINITY_DN124722_c0_g1_i1	sp|Q619W9|VATH2_CAEBR_Probable_V-type_proton_ATPase_subunit_H_2_OS=Caenorhabditis_briggsae_GN=vha-15_PE=3_SV=1	9e-45
TRINITY_DN124724_c0_g1_i1	64.1318061203631	60.0753122314635	53.8387568814192	78.6393877208294	72.2458476966627	47.9325543689583	TRINITY_DN124724_c0_g1_i1	sp|Q16566|KCC4_HUMAN_Calcium/calmodulin-dependent_protein_kinase_type_IV_OS=Homo_sapiens_GN=CAMK4_PE=1_SV=1	3e-24
TRINITY_DN124726_c0_g1_i1	39.5616927247803	46.520939074463	30.1325233235847	25.0807616311327	37.0796798727447	48.3395639733136	TRINITY_DN124726_c0_g1_i1	sp|Q75XW3|CAX_APHHA_Ca(2+)/H(+)_antiporter_OS=Aphanothece_halophytica_PE=1_SV=1	1e-69
TRINITY_DN124734_c0_g1_i1	131.096789677915	128.201741131626	110.902491388178	109.974589455719	117.908006499743	60.7104667307908	TRINITY_DN124734_c0_g1_i1	sp|P51563|TCR7_VIBAN_Tetracycline_resistance_protein,_class_G_OS=Vibrio_anguillarum_GN=tetA_PE=3_SV=1	1e-09
TRINITY_DN124740_c0_g1_i1	215.413930850235	243.282182948636	255.193937579228	229.9433348599	254.117434923325	224.801975213252	-	-	-
TRINITY_DN124745_c0_g1_i1	57.0572424388474	62.6787929915826	76.8538559701858	53.3495804253355	76.5419783413103	101.100148169229	TRINITY_DN124745_c0_g1_i1	sp|Q9CXP4|RHG08_MOUSE_Rho_GTPase-activating_protein_8_OS=Mus_musculus_GN=Arhgap8_PE=2_SV=3	1e-05
TRINITY_DN124747_c0_g1_i1	14.8338872074641	25.5094321048135	16.6618338930348	20.8460239631584	42.1569493753878	3.56655019661823	-	-	-
TRINITY_DN124750_c0_g1_i1	55.0339387776912	66.1052256260079	57.7538391088485	67.2065408380228	56.473020391839	44.1392033023201	-	-	-
TRINITY_DN124751_c0_g1_i1	31.0846536261964	25.194996680518	42.5289847079075	30.1799716168788	58.6291408986332	18.020051949657	-	-	-
TRINITY_DN124759_c0_g2_i1	12.9449283861162	25.2671080048134	22.3416620706604	28.0954946012444	13.712832992005	22.7823815560298	TRINITY_DN124759_c0_g2_i1	sp|Q5E5C7|RSMF_VIBF1_Ribosomal_RNA_small_subunit_methyltransferase_F_OS=Vibrio_fischeri_(strain_ATCC_700601_/_ES114)_GN=rsmF_PE=3_SV=2	8e-68
TRINITY_DN12475_c0_g1_i1	113.737447916481	120.089731050465	122.487979955526	118.328405406906	116.257160839346	124.142208440557	TRINITY_DN12475_c0_g1_i1	sp|P0CQ76|DBP2_CRYNJ_ATP-dependent_RNA_helicase_DBP2-A_OS=Cryptococcus_neoformans_var._neoformans_serotype_D_(strain_JEC21_/_ATCC_MYA-565)_GN=DBP2_PE=3_SV=1	3e-110
TRINITY_DN124762_c0_g2_i1	100.38367720559	83.4099082390382	89.013536030331	100.869952763075	132.388049283067	100.781177335913	-	-	-
TRINITY_DN124764_c0_g1_i1	113.877434663355	110.497799623395	106.133888835012	82.9370982654385	83.2975254276203	47.4863301352945	TRINITY_DN124764_c0_g1_i1	sp|Q9Y3Q4|HCN4_HUMAN_Potassium/sodium_hyperpolarization-activated_cyclic_nucleotide-gated_channel_4_OS=Homo_sapiens_GN=HCN4_PE=1_SV=1	4e-09
TRINITY_DN124765_c0_g2_i1	10.952890065712	12.9634214629263	0	2.43850482754803	0	0	-	-	-
TRINITY_DN124767_c0_g1_i1	6.37213191496399	7.6226969375361	2.4203827564913	4.0308094247134	0	0	-	-	-
TRINITY_DN124768_c0_g1_i1	2.27942603374691	1.06608713032806	16.4574933786595	7.32355344537614	0	17.7215865162685	-	-	-
TRINITY_DN124768_c1_g1_i1	7.74366013366794	1.20009354600672	8.05843695482785	4.74902775391091	0	0	-	-	-
TRINITY_DN124773_c0_g2_i1	103.37167870406	82.9915441663035	94.7667907874532	76.9269272098068	69.0923658143483	87.6551803293516	TRINITY_DN124773_c0_g2_i1	sp|Q9SZD4|PRS4A_ARATH_26S_proteasome_regulatory_subunit_4_homolog_A_OS=Arabidopsis_thaliana_GN=RPT2A_PE=1_SV=1	0.0
TRINITY_DN124778_c0_g1_i1	2.65752255930811	18.2774581268397	7.49090684942429	18.4895026433742	14.0615417043864	9.764173272235	-	-	-
TRINITY_DN124778_c1_g1_i1	4.65235384217663	3.28052140495652	3.82418404499269	2.73343454114617	3.319899238927	8.89284037453501	-	-	-
TRINITY_DN124787_c0_g1_i1	245.621272706699	248.620886911775	235.566863707173	198.15022741853	258.034527075986	257.595643487273	-	-	-
TRINITY_DN124793_c0_g1_i1	236.726456670832	241.592691511359	232.946328787864	222.921657733136	186.503208487548	258.45848155486	TRINITY_DN124793_c0_g1_i1	sp|P16435|NCPR_HUMAN_NADPH--cytochrome_P450_reductase_OS=Homo_sapiens_GN=POR_PE=1_SV=2	1e-86
TRINITY_DN124808_c0_g1_i1	33.5106504522843	49.300039255098	49.4200392123372	49.5881462420466	39.5928732321721	110.972664863958	-	-	-
TRINITY_DN124811_c0_g1_i1	45.5825565292309	40.3958540756328	55.9417271823517	57.8308396998422	86.4796210821269	74.657052175693	TRINITY_DN124811_c0_g1_i1	sp|P49305|YMO1_RHIML_Uncharacterized_oxidoreductase_ORF334_OS=Rhizobium_meliloti_PE=3_SV=1	8e-20
TRINITY_DN124815_c0_g2_i1	62.5865762541892	71.2909817564199	69.4157399665374	49.3711698201989	62.3532026903517	30.7534879590513	TRINITY_DN124815_c0_g2_i1	sp|Q8R2H4|KLH12_RAT_Kelch-like_protein_12_OS=Rattus_norvegicus_GN=Klhl12_PE=2_SV=2	9e-12
TRINITY_DN124818_c0_g2_i1	78.9921797056727	114.107041209675	78.6437726823738	88.1524854753358	46.7537386636849	106.260971418426	-	-	-
TRINITY_DN124822_c0_g1_i1	203.670538875986	248.161555318139	207.651037584966	253.532808360827	317.229168725424	297.42485896245	TRINITY_DN124822_c0_g1_i1	sp|Q05117|PPA5_MOUSE_Tartrate-resistant_acid_phosphatase_type_5_OS=Mus_musculus_GN=Acp5_PE=2_SV=2	4e-11
TRINITY_DN124825_c0_g1_i1	133.628542904996	144.699707097592	149.791524186877	166.284572653833	182.771612641592	214.297473270394	TRINITY_DN124825_c0_g1_i1	sp|P9WQE7|PPSA_MYCTU_Phthiocerol_synthesis_polyketide_synthase_type_I_PpsA_OS=Mycobacterium_tuberculosis_(strain_ATCC_25618_/_H37Rv)_GN=ppsA_PE=1_SV=1	1e-47
TRINITY_DN124829_c0_g1_i1	17.2891804415866	23.3182722094869	29.3818948394642	15.7738008809327	12.8717455453332	21.2286544121055	TRINITY_DN124829_c0_g1_i1	sp|Q9V0D5|MDH_PYRAB_Malate_dehydrogenase_OS=Pyrococcus_abyssi_(strain_GE5_/_Orsay)_GN=mdh_PE=3_SV=1	2e-58
TRINITY_DN124833_c0_g1_i1	204.147370823322	232.231937638894	173.069923674501	209.22296380883	129.716117793257	146.422813905925	TRINITY_DN124833_c0_g1_i1	sp|O48520|DPOD2_ARATH_DNA_polymerase_delta_small_subunit_OS=Arabidopsis_thaliana_GN=POLD2_PE=2_SV=2	8e-38
TRINITY_DN124834_c0_g1_i1	56.8899725927405	47.7893519655934	52.8781247437852	39.4782725123422	36.6079509239669	48.1809964526334	TRINITY_DN124834_c0_g1_i1	sp|P14300|DRAG_RHORU_ADP-ribosyl-[dinitrogen_reductase]_glycohydrolase_OS=Rhodospirillum_rubrum_GN=draG_PE=1_SV=1	1e-13
TRINITY_DN124835_c0_g1_i1	193.162141515622	185.60885407692	187.331098118759	163.688851615803	147.644257853013	95.3778763458253	-	-	-
TRINITY_DN124840_c0_g2_i1	59.0799070843921	53.6966457143798	31.5641886117336	51.2582237888864	34.4827985813138	47.2419320767757	-	-	-
TRINITY_DN124847_c0_g2_i1	6.18646647521218	0	8.32054826385221	8.62279959267514	0	13.2739591967368	-	-	-
TRINITY_DN124850_c0_g1_i2	73.516745082117	108.299271780638	57.9840640649632	91.9165990266115	109.511956326996	85.3820182045409	-	-	-
TRINITY_DN124851_c0_g1_i1	116.564438644833	129.891301386539	158.57474583673	114.86689555395	193.4331052771	137.902354024185	TRINITY_DN124851_c0_g1_i1	sp|O60508|PRP17_HUMAN_Pre-mRNA-processing_factor_17_OS=Homo_sapiens_GN=CDC40_PE=1_SV=1	1e-128
TRINITY_DN124853_c0_g2_i1	126.984874413941	130.080945586347	123.170135836501	118.794325171736	118.205653755113	85.5483594456882	TRINITY_DN124853_c0_g2_i1	sp|P92941|CLCA_ARATH_Chloride_channel_protein_CLC-a_OS=Arabidopsis_thaliana_GN=CLC-A_PE=1_SV=2	1e-34
TRINITY_DN124857_c0_g1_i1	74.0834024162423	69.8901930452587	94.6548446986568	81.9328359343605	95.2975969039189	57.279342510506	-	-	-
TRINITY_DN124858_c0_g1_i1	42.9434131785521	39.2149702080145	44.2413463387666	51.2759239342629	24.2087029945062	6.81236508650165	TRINITY_DN124858_c0_g1_i1	sp|Q4KM30|DESI1_RAT_Desumoylating_isopeptidase_1_OS=Rattus_norvegicus_GN=Desi1_PE=2_SV=1	8e-05
TRINITY_DN124860_c0_g1_i1	53.5546702056792	56.1186352529297	42.457737561818	44.6298400966191	37.9148673806986	11.9595268738381	TRINITY_DN124860_c0_g1_i1	sp|Q9H8M5|CNNM2_HUMAN_Metal_transporter_CNNM2_OS=Homo_sapiens_GN=CNNM2_PE=1_SV=2	6e-55
TRINITY_DN124862_c0_g1_i1	72.4737889963746	75.8163045942296	79.6132987150927	102.072442810268	86.2948338847743	59.1119621117191	TRINITY_DN124862_c0_g1_i1	sp|P62344|CDPK1_PLAF7_Calcium-dependent_protein_kinase_1_OS=Plasmodium_falciparum_(isolate_3D7)_GN=CPK1_PE=3_SV=2	3e-39
TRINITY_DN124867_c0_g2_i1	88.9194667826647	70.4246021307327	69.586593994771	73.9606006292173	67.6054435301588	82.3919383790358	TRINITY_DN124867_c0_g2_i1	sp|A4FV68|2A5E_BOVIN_Serine/threonine-protein_phosphatase_2A_56_kDa_regulatory_subunit_epsilon_isoform_OS=Bos_taurus_GN=PPP2R5E_PE=1_SV=1	8e-144
TRINITY_DN124871_c0_g1_i1	0	5.74151206418569	0	0	0	0	-	-	-
TRINITY_DN124871_c0_g2_i1	4.37263636429877	9.83520750436429	14.9423264307767	2.79307967709228	6.28682766463223	5.93554594435374	TRINITY_DN124871_c0_g2_i1	sp|O34693|YLOA_BACSU_Uncharacterized_protein_YloA_OS=Bacillus_subtilis_(strain_168)_GN=yloA_PE=2_SV=1	2e-06
TRINITY_DN124872_c0_g2_i1	16.7030802382308	11.845336236761	30.0563639830285	42.0823803156791	28.2009849340021	19.8445306720118	-	-	-
TRINITY_DN124878_c0_g1_i1	32.1012298366951	42.0119731691583	31.500928580923	43.833332695901	20.039234914353	15.0126522855169	-	-	-
TRINITY_DN124896_c0_g1_i1	7.95590343426952	5.87534388697356	11.2163715949972	16.9713220745449	30.816254677967	15.5808312164172	-	-	-
TRINITY_DN124897_c0_g1_i1	110.689789258632	118.748922006491	109.324886496283	100.843262994594	67.1226815098606	86.0940519062057	-	-	-
TRINITY_DN124898_c0_g1_i1	24.0114444393101	34.1927101246147	43.9820445791292	49.4813571111105	34.8376696587094	6.2766677867886	-	-	-
TRINITY_DN124902_c0_g1_i1	25.293368468936	23.7816411044225	36.0854333778771	29.0773739043716	33.9557404911462	12.2564417894167	-	-	-
TRINITY_DN124905_c0_g1_i1	71.5439837326595	85.6187026535342	63.842350573705	74.3981388451386	79.6181970829318	73.1902887419077	TRINITY_DN124905_c0_g1_i1	sp|Q7Z6E9|RBBP6_HUMAN_E3_ubiquitin-protein_ligase_RBBP6_OS=Homo_sapiens_GN=RBBP6_PE=1_SV=1	2e-15
TRINITY_DN124910_c0_g1_i1	92.1234384900938	89.5232579193665	67.7175898224286	94.4656449590489	91.4138105567328	120.275407205713	TRINITY_DN124910_c0_g1_i1	sp|P46870|KLP1_CHLRE_Kinesin-like_protein_KLP1_OS=Chlamydomonas_reinhardtii_GN=KLP1_PE=1_SV=1	2e-90
TRINITY_DN124912_c0_g1_i1	23.8986431642841	39.1852792213762	48.0948194844222	43.5514829354459	84.1928308915765	50.358929841365	TRINITY_DN124912_c0_g1_i1	sp|Q2TE74|PCS2_LOTJA_Glutathione_gamma-glutamylcysteinyltransferase_2_OS=Lotus_japonicus_GN=PCS2_PE=2_SV=2	5e-85
TRINITY_DN124924_c0_g1_i1	39.0632127581874	55.0280057146405	50.9197536385917	34.5519350055926	86.4336927579181	43.5486911038188	TRINITY_DN124924_c0_g1_i1	sp|O22243|C3H31_ARATH_Zinc_finger_CCCH_domain-containing_protein_31_OS=Arabidopsis_thaliana_GN=At2g47680_PE=2_SV=2	4e-05
TRINITY_DN124925_c0_g1_i1	50.2735523827602	37.8344909830135	41.5578224062731	42.0106179097672	49.2352175260293	54.4921375067738	TRINITY_DN124925_c0_g1_i1	sp|Q9VBP3|TNKS_DROME_Tankyrase_OS=Drosophila_melanogaster_GN=Tnks_PE=1_SV=1	8e-07
TRINITY_DN124929_c0_g1_i1	84.3575275051334	50.7413099405084	49.3649639138242	66.2086317006518	101.045415845416	110.305965978595	TRINITY_DN124929_c0_g1_i1	sp|Q695T9|RHBL2_TOXGO_Rhomboid-like_protease_2_OS=Toxoplasma_gondii_GN=ROM2_PE=2_SV=1	4e-26
TRINITY_DN124937_c0_g1_i1	22.8804147980377	23.028381741954	17.0646417439873	17.6352634502595	14.3872071545386	0	TRINITY_DN124937_c0_g1_i1	sp|Q95KC9|PCYOX_MACFA_Prenylcysteine_oxidase_OS=Macaca_fascicularis_GN=PCYOX1_PE=2_SV=1	2e-55
TRINITY_DN124939_c0_g1_i1	13.577725201449	16.7911322804022	18.6497176884324	24.1739278184729	6.67605611386776	34.9596492043383	TRINITY_DN124939_c0_g1_i1	sp|Q8K4T5|DUS19_MOUSE_Dual_specificity_protein_phosphatase_19_OS=Mus_musculus_GN=Dusp19_PE=2_SV=1	6e-25
TRINITY_DN124949_c0_g1_i1	168.197833316573	152.995555209144	215.247352222966	126.324426114335	152.974379745076	209.336112118932	TRINITY_DN124949_c0_g1_i1	sp|O27624|HIS8_METTH_Histidinol-phosphate_aminotransferase_OS=Methanothermobacter_thermautotrophicus_(strain_ATCC_29096_/_DSM_1053_/_JCM_10044_/_NBRC_100330_/_Delta_H)_GN=hisC_PE=3_SV=1	9e-17
TRINITY_DN124971_c0_g1_i1	18.8695786957891	14.3808723255512	17.9419032137398	19.8040967601153	22.0440675919283	57.8598331339301	-	-	-
TRINITY_DN12503_c0_g1_i1	170.278187554197	183.720921889261	187.131188742564	127.544629188481	179.982577604719	146.962864277786	TRINITY_DN12503_c0_g1_i1	sp|P36620|ILVB_SCHPO_Acetolactate_synthase,_mitochondrial_OS=Schizosaccharomyces_pombe_(strain_972_/_ATCC_24843)_GN=ilv1_PE=3_SV=2	3e-171
TRINITY_DN125273_c0_g1_i1	124.636877089576	115.602350306383	120.211016338862	120.474694239715	104.484471512292	95.943088953897	TRINITY_DN125273_c0_g1_i1	sp|Q6YXK2|ATPF_PHYPA_ATP_synthase_subunit_b,_chloroplastic_OS=Physcomitrella_patens_subsp._patens_GN=atpF_PE=3_SV=1	2e-11
TRINITY_DN125388_c0_g1_i1	35.2004077628023	57.1725722473402	33.2443815796562	58.7548163149864	33.3777623936021	55.4673049106113	TRINITY_DN125388_c0_g1_i1	sp|Q8ICR0|CDPK2_PLAF7_Calcium-dependent_protein_kinase_2_OS=Plasmodium_falciparum_(isolate_3D7)_GN=CPK2_PE=2_SV=3	3e-79
TRINITY_DN125437_c0_g1_i1	63.4841385378835	58.1789142002028	75.6374791792525	44.5428344914237	68.7013971623679	66.4637858903719	TRINITY_DN125437_c0_g1_i1	sp|Q8C5D8|PIAS2_MOUSE_E3_SUMO-protein_ligase_PIAS2_OS=Mus_musculus_GN=Pias2_PE=1_SV=2	2e-15
TRINITY_DN125530_c0_g3_i1	55.26594377262	35.7714230098902	49.8750574796505	60.8435442509844	26.2267742411984	54.6827085603048	TRINITY_DN125530_c0_g3_i1	sp|B4N665|SDF2B_DROWI_Succinate_dehydrogenase_assembly_factor_2-B,_mitochondrial_OS=Drosophila_willistoni_GN=GK18008_PE=3_SV=1	5e-07
TRINITY_DN125577_c0_g1_i1	90.9086186094735	98.7020038007937	57.7348622288454	71.4302055025288	76.8284008236811	53.8498929551129	TRINITY_DN125577_c0_g1_i1	sp|Q6NPL9|PLP3A_ARATH_Thioredoxin_domain-containing_protein_PLP3A_OS=Arabidopsis_thaliana_GN=PLP3A_PE=1_SV=1	9e-33
TRINITY_DN125627_c0_g1_i1	6.2758242063461	7.43447496886725	10.1839163988191	5.10635067318517	2.24412079148199	3.08017098553639	-	-	-
TRINITY_DN125654_c0_g1_i1	84.0702934013126	91.688365879147	89.7984866382726	60.2186847206894	33.2526799704236	43.5027989463619	-	-	-
TRINITY_DN125668_c0_g1_i1	29.0967497914153	17.4001078230482	28.7201477149487	29.9030975801786	25.5471013008951	16.9053458672205	-	-	-
TRINITY_DN125706_c0_g1_i1	12.9478694964306	16.6737574305713	13.2196243482552	11.3191214521176	6.10556554107513	22.2635418451789	TRINITY_DN125706_c0_g1_i1	sp|Q06A98|SRSF2_PIG_Serine/arginine-rich_splicing_factor_2_OS=Sus_scrofa_GN=SRSF2_PE=2_SV=1	1e-12
TRINITY_DN125832_c0_g1_i1	21.1323357069183	6.58682967012131	9.63534849329721	12.1728101725146	8.37038823109319	11.8723835466444	-	-	-
TRINITY_DN125832_c0_g2_i1	74.2647995594097	46.015347373973	51.7740994388469	64.9197543639528	38.6786861031392	76.7854006916388	-	-	-
TRINITY_DN125835_c0_g1_i1	176.12366410269	169.261570696503	191.271785865621	212.329563891244	277.803974729502	220.267267960781	TRINITY_DN125835_c0_g1_i1	sp|P68173|SAHH_TOBAC_Adenosylhomocysteinase_OS=Nicotiana_tabacum_GN=SAHH_PE=2_SV=1	3e-168
TRINITY_DN125990_c1_g1_i1	40.0368561313525	31.0987628882702	34.6529990772152	43.4913457232638	38.6391955984967	37.1351498385507	-	-	-
TRINITY_DN126036_c0_g1_i1	46.9010560101068	43.364034533783	27.4399078789874	48.9599761464987	25.7332583262907	25.8141008410809	TRINITY_DN126036_c0_g1_i1	sp|P27525|CB4B_SOLLC_Chlorophyll_a-b_binding_protein_CP24_10B,_chloroplastic_OS=Solanum_lycopersicum_GN=CAP10B_PE=3_SV=1	5e-05
TRINITY_DN126038_c0_g1_i1	27.3897267706252	46.0596213273939	50.1500974586633	30.8927856951979	47.8594672101358	37.8688353195798	TRINITY_DN126038_c0_g1_i1	sp|P38166|SFT2_YEAST_Protein_transport_protein_SFT2_OS=Saccharomyces_cerevisiae_(strain_ATCC_204508_/_S288c)_GN=SFT2_PE=1_SV=1	3e-12
TRINITY_DN126059_c0_g2_i1	27.2909012312646	23.7746656723955	23.1132605435734	21.7873056886555	36.3374005795729	18.2013383863201	-	-	-
TRINITY_DN126168_c0_g1_i1	125.105107586389	156.235885840402	153.795487773912	89.359485791973	109.547145646031	124.093120156099	TRINITY_DN126168_c0_g1_i1	sp|Q8TDR2|STK35_HUMAN_Serine/threonine-protein_kinase_35_OS=Homo_sapiens_GN=STK35_PE=1_SV=2	7e-06
TRINITY_DN126190_c0_g1_i2	33.2251203900942	24.4632294480247	28.7782414722684	33.3676234396637	32.8610450162157	85.3056888806066	TRINITY_DN126190_c0_g1_i2	sp|C5DVG6|ARO1_ZYGRC_Pentafunctional_AROM_polypeptide_OS=Zygosaccharomyces_rouxii_(strain_ATCC_2623_/_CBS_732_/_NBRC_1130_/_NCYC_568_/_NRRL_Y-229)_GN=ARO1_PE=3_SV=1	5e-40
TRINITY_DN126271_c0_g1_i1	32.8027918319978	44.3645365456091	34.3384119804049	37.5422951735145	50.9721687904792	81.6788982935796	TRINITY_DN126271_c0_g1_i1	sp|A8XGH1|RPAB1_CAEBR_DNA-directed_RNA_polymerases_I,_II,_and_III_subunit_RPABC1_OS=Caenorhabditis_briggsae_GN=rpb-5_PE=3_SV=1	3e-69
TRINITY_DN126364_c0_g1_i1	79.0874025897109	64.0652020028668	65.5282970199742	68.9631903103038	109.132298062268	96.6764759536442	TRINITY_DN126364_c0_g1_i1	sp|B3QPN8|GPMA_CHLP8_2,3-bisphosphoglycerate-dependent_phosphoglycerate_mutase_OS=Chlorobaculum_parvum_(strain_NCIB_8327)_GN=gpmA_PE=3_SV=1	3e-84
TRINITY_DN126432_c1_g1_i1	4.94795659275555	3.52369043259592	8.5243004441316	6.06448923016051	3.32954759296916	0	TRINITY_DN126432_c1_g1_i1	sp|Q945F0|EDS5_ARATH_Enhanced_disease_susceptibility_5_OS=Arabidopsis_thaliana_GN=EDS5_PE=2_SV=1	9e-11
TRINITY_DN126442_c0_g1_i1	18.3518586245349	11.4026457669774	11.1901065993417	15.8769728650866	5.50860155240757	11.7785706155842	-	-	-
TRINITY_DN126542_c0_g1_i1	47.753153971545	46.9804255077799	61.7609803775448	50.8758041228029	45.7494369501587	55.2872731519032	-	-	-
TRINITY_DN126583_c0_g1_i1	4.94544012743081	9.30692573727623	0	3.30246617610441	2.59175932570476	0	-	-	-
TRINITY_DN126587_c0_g2_i1	68.0401983256219	60.8125460055993	75.6387450574128	100.642104290358	85.7404480973842	77.2390843159241	-	-	-
TRINITY_DN126612_c0_g2_i1	21.222115352206	23.35972336544	26.7289202395933	23.2943814794602	14.4509562715626	16.6732013898255	TRINITY_DN126612_c0_g2_i1	sp|Q9CNF3|TRUC_PASMU_tRNA_pseudouridine_synthase_C_OS=Pasteurella_multocida_(strain_Pm70)_GN=truC_PE=3_SV=1	9e-12
TRINITY_DN126620_c0_g1_i1	14.1734850542567	26.2208070151036	7.92652928865472	14.2745871458711	22.0548214865378	19.9430453436197	-	-	-
TRINITY_DN126620_c1_g1_i1	10.8669397351304	9.95717848018494	19.7813314584321	20.0271738967635	15.9851655409274	58.076942607282	-	-	-
TRINITY_DN126624_c0_g1_i1	43.7004097781517	44.6407928376527	40.9055575109385	54.3627877233847	52.487760682243	79.4597639222295	TRINITY_DN126624_c0_g1_i1	sp|B6D5P6|DAAF1_PERCA_Dynein_assembly_factor_1,_axonemal_OS=Peromyscus_californicus_GN=Dnaaf1_PE=2_SV=1	5e-45
TRINITY_DN126624_c0_g1_i2	36.0784691470023	33.1825532533684	31.1698150551424	23.7036927253954	32.8153102546652	18.1184213427647	TRINITY_DN126624_c0_g1_i2	sp|B6D5P6|DAAF1_PERCA_Dynein_assembly_factor_1,_axonemal_OS=Peromyscus_californicus_GN=Dnaaf1_PE=2_SV=1	6e-36
TRINITY_DN126642_c0_g1_i1	53.3437629665644	47.6371745080665	43.5859218296118	48.1796462887724	29.3876915352409	31.9437098058217	-	-	-
TRINITY_DN126658_c0_g2_i1	2.03676326882775	10.3702767293816	3.3551564249083	8.06088374077403	5.99009610953006	0	TRINITY_DN126658_c0_g2_i1	sp|Q4WCR3|PPIL1_ASPFU_Peptidyl-prolyl_cis-trans_isomerase-like_1_OS=Neosartorya_fumigata_(strain_ATCC_MYA-4609_/_Af293_/_CBS_101355_/_FGSC_A1100)_GN=cyp1_PE=3_SV=1	3e-34
TRINITY_DN126658_c0_g3_i1	10.8791042438543	20.2052924364462	19.1916558252844	11.678576701748	2.83782399382975	31.2630113559072	TRINITY_DN126658_c0_g3_i1	sp|Q4WCR3|PPIL1_ASPFU_Peptidyl-prolyl_cis-trans_isomerase-like_1_OS=Neosartorya_fumigata_(strain_ATCC_MYA-4609_/_Af293_/_CBS_101355_/_FGSC_A1100)_GN=cyp1_PE=3_SV=1	1e-66
TRINITY_DN126659_c0_g1_i1	17.5326740633425	21.6658078462632	33.9530565353105	26.4263720086358	12.332852215321	42.372880884255	-	-	-
TRINITY_DN126667_c0_g1_i1	19.0615585109584	14.1885710003612	19.382770679523	5.30408803060746	2.29102251252027	3.27819086397977	-	-	-
TRINITY_DN126670_c0_g1_i1	68.4361285753321	47.4098137834468	47.6152808974191	38.9818345743891	60.7833946424829	68.6793199963476	TRINITY_DN126670_c0_g1_i1	sp|Q92953|KCNB2_HUMAN_Potassium_voltage-gated_channel_subfamily_B_member_2_OS=Homo_sapiens_GN=KCNB2_PE=2_SV=2	1e-22
TRINITY_DN126697_c0_g1_i1	4.98223131472067	6.98169761783885	2.66433023838984	4.50195395711718	0	3.33892784271611	-	-	-
TRINITY_DN126725_c0_g1_i1	101.045065190574	90.7877724188698	71.6043631296082	74.0896946398713	49.2884956477135	111.745850248441	TRINITY_DN126725_c0_g1_i1	sp|O22822|U74F2_ARATH_UDP-glycosyltransferase_74F2_OS=Arabidopsis_thaliana_GN=UGT74F2_PE=1_SV=1	6e-15
TRINITY_DN126731_c0_g1_i1	7.87622788198408	3.23117916010028	7.45002948678036	7.40204089318037	3.02039638768887	12.7907787540837	TRINITY_DN126731_c0_g1_i1	sp|Q9M643|CCI1_ARATH_Cycloeucalenol_cycloisomerase_OS=Arabidopsis_thaliana_GN=CPI1_PE=2_SV=1	1e-15
TRINITY_DN126752_c0_g1_i1	70.7018512742992	78.6742054282382	85.1822219633008	57.1912127298355	87.8849734564773	106.82586177237	TRINITY_DN126752_c0_g1_i1	sp|Q8LPN7|RNG1L_ARATH_E3_ubiquitin-protein_ligase_RING1-like_OS=Arabidopsis_thaliana_GN=At3g19950_PE=1_SV=1	1e-08
TRINITY_DN126752_c0_g2_i1	13.7222683480997	5.77193137080266	0	0	0	11.869707780816	-	-	-
TRINITY_DN126787_c0_g1_i1	0	4.0218498284214	0	3.43310339966617	0	0	-	-	-
TRINITY_DN126787_c1_g1_i1	1.52593787562956	2.80606649865655	4.61243655100806	0	0	0	-	-	-
TRINITY_DN126793_c0_g1_i1	68.172821373366	43.0831795669482	32.1038976286138	56.3784504966645	34.8982808272543	63.8902142416991	TRINITY_DN126793_c0_g1_i1	sp|Q9SEI4|PRS6B_ARATH_26S_protease_regulatory_subunit_6B_homolog_OS=Arabidopsis_thaliana_GN=RPT3_PE=1_SV=1	0.0
TRINITY_DN126805_c0_g2_i1	31.9237712416716	33.4891549367906	41.3826219328665	36.3437159730562	32.3044313970763	63.5571461110224	TRINITY_DN126805_c0_g2_i1	sp|P51567|AFC2_ARATH_Serine/threonine-protein_kinase_AFC2_OS=Arabidopsis_thaliana_GN=AFC2_PE=1_SV=1	1e-76
TRINITY_DN126853_c0_g1_i1	6.02439272720258	18.1026339323372	17.8551662810986	11.3678859494765	7.42546372416557	10.4739089321716	TRINITY_DN126853_c0_g1_i1	sp|A9NDK6|CBPA_COXBR_Curved_DNA-binding_protein_OS=Coxiella_burnetii_(strain_RSA_331_/_Henzerling_II)_GN=cbpA_PE=3_SV=1	8e-06
TRINITY_DN126857_c0_g1_i1	22.8689213922477	35.4291107082998	31.6790007119224	27.3588341478432	44.6783393689205	33.3288003082976	-	-	-
TRINITY_DN126878_c0_g1_i1	64.8156620580974	76.5409918938417	78.4003141614417	66.0614510973154	45.7689309432601	56.0638395632971	TRINITY_DN126878_c0_g1_i1	sp|Q9Y252|RNF6_HUMAN_E3_ubiquitin-protein_ligase_RNF6_OS=Homo_sapiens_GN=RNF6_PE=1_SV=1	3e-11
TRINITY_DN126878_c1_g1_i1	9.83485374187327	1.61302994631922	0	0	0	0	-	-	-
TRINITY_DN126879_c0_g1_i1	160.404965567275	144.571162125953	141.105404764611	136.395498816995	108.601147238586	152.018701358554	-	-	-
TRINITY_DN126881_c0_g1_i1	4.82867436131936	1.84182309728366	1.45417556044767	2.4210563023061	2.5509678566573	7.25798707474702	-	-	-
TRINITY_DN126887_c0_g1_i1	15.5001217435443	7.41594518323241	29.9545053961105	17.6618372845486	28.8540095075663	22.9889728659771	TRINITY_DN126887_c0_g1_i1	sp|Q8BVA2|TM222_MOUSE_Transmembrane_protein_222_OS=Mus_musculus_GN=Tmem222_PE=2_SV=1	2e-21
TRINITY_DN126887_c0_g1_i2	23.3127061283761	6.35249606227602	17.8034290163428	4.37479218299208	16.0491528889154	0	TRINITY_DN126887_c0_g1_i2	sp|Q8BVA2|TM222_MOUSE_Transmembrane_protein_222_OS=Mus_musculus_GN=Tmem222_PE=2_SV=1	4e-18
TRINITY_DN126890_c0_g1_i1	15.3432092754737	7.23511728720822	9.57847883225377	12.0509023642045	22.7721870321771	21.1280741443695	TRINITY_DN126890_c0_g1_i1	sp|Q1ZXF1|ECHM_DICDI_Probable_enoyl-CoA_hydratase,_mitochondrial_OS=Dictyostelium_discoideum_GN=echs1_PE=3_SV=1	4e-30
TRINITY_DN126894_c0_g2_i1	49.5758886557711	51.0638620226243	20.4447724431085	29.1257201798684	85.5398967104604	67.8307139389124	-	-	-
TRINITY_DN126906_c0_g1_i1	12.3809274726579	12.3698438662867	17.2796050200519	8.2881757293707	11.3445771176623	22.5619597328764	TRINITY_DN126906_c0_g1_i1	sp|Q8NCG7|DGLB_HUMAN_Sn1-specific_diacylglycerol_lipase_beta_OS=Homo_sapiens_GN=DAGLB_PE=1_SV=2	7e-08
TRINITY_DN126912_c0_g1_i1	26.5188140322243	24.5083451430832	45.9681080394739	22.8210144456623	17.2140911358183	24.6054207005204	TRINITY_DN126912_c0_g1_i1	sp|Q6NXT1|ANR54_HUMAN_Ankyrin_repeat_domain-containing_protein_54_OS=Homo_sapiens_GN=ANKRD54_PE=1_SV=2	2e-05
TRINITY_DN126914_c0_g1_i1	126.288490083593	127.366579861772	102.671695128053	120.046406713522	81.1817832080454	141.57365001935	-	-	-
TRINITY_DN126916_c0_g1_i1	5.87468010810503	16.6498101677196	6.94431172636987	10.9055807551137	2.28627650503425	12.7226008747168	TRINITY_DN126916_c0_g1_i1	sp|A7Z3X1|MTNK_BACA2_Methylthioribose_kinase_OS=Bacillus_amyloliquefaciens_subsp._plantarum_(strain_DSM_23117_/_BGSC_10A6_/_FZB42)_GN=mtnK_PE=3_SV=1	4e-27
TRINITY_DN126918_c0_g1_i1	141.327178380995	174.097287196907	155.996680508617	167.239851500745	135.896258931963	111.032017734803	TRINITY_DN126918_c0_g1_i1	sp|Q86TZ1|TTC6_HUMAN_Tetratricopeptide_repeat_protein_6_OS=Homo_sapiens_GN=TTC6_PE=2_SV=1	2e-09
TRINITY_DN126926_c0_g1_i1	42.4438552144693	32.858494192469	25.0199192272935	17.9798490663352	16.9107616997208	32.3574814639982	-	-	-
TRINITY_DN126936_c0_g1_i1	9.85790950706099	4.75289320133842	9.1075044022244	7.0997669632288	20.9269169874611	11.6662782593156	-	-	-
TRINITY_DN126951_c0_g1_i1	40.617965049307	52.6322509881317	47.0367305378085	53.1935261330866	27.0066530807358	64.3174122747089	TRINITY_DN126951_c0_g1_i1	sp|P0A9H8|CFA_ECOL6_Cyclopropane-fatty-acyl-phospholipid_synthase_OS=Escherichia_coli_O6:H1_(strain_CFT073_/_ATCC_700928_/_UPEC)_GN=cfa_PE=3_SV=2	3e-77
TRINITY_DN126970_c0_g1_i1	73.1997988004888	71.4240788872257	64.6736542295708	64.2176654865268	50.3586291380193	66.8270111962348	TRINITY_DN126970_c0_g1_i1	sp|Q3TA59|JMJD8_MOUSE_JmjC_domain-containing_protein_8_OS=Mus_musculus_GN=Jmjd8_PE=2_SV=2	3e-11
TRINITY_DN126983_c0_g1_i1	137.693330084914	191.017200850271	148.136184664476	121.279306728593	100.309002989733	137.755857826146	-	-	-
TRINITY_DN126985_c0_g1_i1	96.836353398348	84.5729810829955	72.280783600078	92.9724340388038	126.425958340063	58.8991396748327	TRINITY_DN126985_c0_g1_i1	sp|P54260|GCST_SOLTU_Aminomethyltransferase,_mitochondrial_OS=Solanum_tuberosum_GN=GDCST_PE=1_SV=1	2e-124
TRINITY_DN126986_c0_g1_i1	47.0581377900062	34.6906936531487	9.88305747399314	27.6381479552006	46.1646549086236	52.4552087887782	TRINITY_DN126986_c0_g1_i1	sp|Q66JD1|ATPF1_XENTR_ATP_synthase_mitochondrial_F1_complex_assembly_factor_1_OS=Xenopus_tropicalis_GN=atpaf1_PE=2_SV=1	4e-09
TRINITY_DN126990_c0_g1_i1	17.5398711814796	7.1038151497357	10.6467885310786	16.829213377404	20.7703955217516	3.60916170140098	TRINITY_DN126990_c0_g1_i1	sp|Q9M2E2|SDR1_ARATH_(+)-neomenthol_dehydrogenase_OS=Arabidopsis_thaliana_GN=SDR1_PE=1_SV=1	7e-21
TRINITY_DN127005_c0_g2_i1	47.9499107014937	58.477815317621	69.2912288230671	47.3225113171797	77.3472213337966	78.2249362930846	TRINITY_DN127005_c0_g2_i1	sp|A6QQU6|TM144_BOVIN_Transmembrane_protein_144_OS=Bos_taurus_GN=TMEM144_PE=2_SV=1	3e-64
TRINITY_DN127019_c0_g2_i1	48.5916906016727	47.2057656701489	63.6826037511667	64.7212758864752	82.2657471225192	31.9783045788281	-	-	-
TRINITY_DN127020_c0_g1_i1	45.9059148136616	46.9658986146265	33.4250938740265	35.830712327262	25.5137489659345	16.4197194629118	TRINITY_DN127020_c0_g1_i1	sp|O88545|CSN6_MOUSE_COP9_signalosome_complex_subunit_6_OS=Mus_musculus_GN=Cops6_PE=1_SV=1	2e-58
TRINITY_DN127023_c1_g1_i1	3.3888977733483	3.18123157492928	8.33951949765475	5.61730614825877	0	8.702953450668	-	-	-
TRINITY_DN127033_c0_g1_i1	41.2041437641962	38.7573278324564	41.7777825698125	28.4403189558779	85.6284683772259	46.0443987593112	-	-	-
TRINITY_DN127037_c0_g1_i1	20.0305533186334	33.4488660342418	37.1717341300914	32.0884974566473	20.9966144338675	3.58188632337056	-	-	-
TRINITY_DN127037_c0_g1_i2	4.89463702089922	1.59065529388518	4.63210678443702	3.88734558568685	0	13.0242782836703	-	-	-
TRINITY_DN127048_c0_g1_i1	20.2572584436989	15.3264113483985	17.8711111514136	22.9645529978347	7.88548957683661	22.0317882990204	-	-	-
TRINITY_DN127062_c0_g2_i1	143.814619015881	145.356135586112	174.268663993439	148.430568864467	157.271818798846	200.307568418199	TRINITY_DN127062_c0_g2_i1	sp|Q92LB1|NADD_RHIME_Probable_nicotinate-nucleotide_adenylyltransferase_OS=Rhizobium_meliloti_(strain_1021)_GN=nadD_PE=3_SV=1	1e-05
TRINITY_DN127069_c0_g1_i1	28.4814337396853	30.8001988498274	29.4589078855415	29.191093323658	26.3638314926769	29.4531133121043	-	-	-
TRINITY_DN127076_c0_g1_i1	61.5039342950536	48.8646211526958	39.2736994073284	68.668648761555	44.1370413951154	18.8422886386168	TRINITY_DN127076_c0_g1_i1	sp|Q8IYB3|SRRM1_HUMAN_Serine/arginine_repetitive_matrix_protein_1_OS=Homo_sapiens_GN=SRRM1_PE=1_SV=2	1e-26
TRINITY_DN127078_c0_g1_i1	137.286032730576	156.615641945062	96.6234365560614	100.020583664785	116.787414574554	120.47631152274	TRINITY_DN127078_c0_g1_i1	sp|Q6NLY8|HA22K_ARATH_HVA22-like_protein_k_OS=Arabidopsis_thaliana_GN=HVA22K_PE=2_SV=1	6e-20
TRINITY_DN127099_c0_g1_i1	136.315361872339	94.6326889196921	106.969250979823	106.029016566313	140.752762778151	115.521086406835	-	-	-
TRINITY_DN12709_c0_g1_i1	73.5732938674801	74.3289350136494	110.394002472544	70.2276278606134	67.8633676334606	74.8886340290787	TRINITY_DN12709_c0_g1_i1	sp|Q5R574|MSMO1_PONAB_Methylsterol_monooxygenase_1_OS=Pongo_abelii_GN=MSMO1_PE=2_SV=1	3e-06
TRINITY_DN127108_c0_g1_i1	91.0830104757289	100.259047414402	53.2891704013205	71.5966964483492	56.7106353054595	40.1290808650211	TRINITY_DN127108_c0_g1_i1	sp|Q54DU1|MCFP_DICDI_Mitochondrial_substrate_carrier_family_protein_P_OS=Dictyostelium_discoideum_GN=mcfP_PE=3_SV=1	3e-26
TRINITY_DN127109_c0_g1_i1	9.19449319367758	5.19100411234078	20.5907922229025	4.74387082930821	2.41658139762679	10.3219502625307	-	-	-
TRINITY_DN127145_c0_g1_i1	93.4545940301639	121.982506597842	112.593460694444	131.790957699313	104.11024789143	143.987317585142	-	-	-
TRINITY_DN127169_c0_g1_i2	139.604725454398	110.839445413439	117.011757156966	102.386781625106	126.392261686913	136.605883406748	TRINITY_DN127169_c0_g1_i2	sp|Q14B80|KCNC2_MOUSE_Potassium_voltage-gated_channel_subfamily_C_member_2_OS=Mus_musculus_GN=Kcnc2_PE=1_SV=1	1e-10
TRINITY_DN127181_c0_g1_i1	43.5547975092279	56.813713127546	49.2350809751635	30.1913786825737	28.8271936346806	27.2483403808425	TRINITY_DN127181_c0_g1_i1	sp|P93798|SNAA_VITVI_Alpha-soluble_NSF_attachment_protein_OS=Vitis_vinifera_PE=2_SV=1	3e-52
TRINITY_DN127184_c0_g1_i1	52.7645000937098	51.8074850044822	44.764155148201	45.0181578073607	62.8476585008596	62.7438849919394	TRINITY_DN127184_c0_g1_i1	sp|B8JAX1|GPDA_ANAD2_Glycerol-3-phosphate_dehydrogenase_[NAD(P)+]_OS=Anaeromyxobacter_dehalogenans_(strain_2CP-1_/_ATCC_BAA-258)_GN=gpsA_PE=3_SV=1	1e-89
TRINITY_DN127185_c0_g1_i1	362.052949031154	357.506509800095	302.095080257354	249.226076418557	335.607835178161	309.052408615076	-	-	-
TRINITY_DN127203_c0_g1_i1	84.20938853025	84.7902963443918	90.7042648084546	76.2455948465603	83.4430119606299	75.1862066600486	-	-	-
TRINITY_DN127204_c0_g1_i1	9.35094005421932	11.1626621037943	9.9510930612175	10.9947118204909	18.2098593417667	22.8477595224864	-	-	-
TRINITY_DN127228_c0_g1_i2	58.5622682555073	107.085000527259	59.0986793836277	83.4966232966745	72.7016058649551	46.94945211759	TRINITY_DN127228_c0_g1_i2	sp|P62315|SMD1_MOUSE_Small_nuclear_ribonucleoprotein_Sm_D1_OS=Mus_musculus_GN=Snrpd1_PE=2_SV=1	2e-35
TRINITY_DN127230_c0_g1_i1	49.7049295294623	31.1821284448174	30.5381565332857	38.5246468011266	36.4927718364092	29.7661171612084	-	-	-
TRINITY_DN127240_c0_g1_i1	16.1062908602713	30.0193429782096	33.0885328939683	30.5981866087392	8.81289107965409	44.1604033976205	-	-	-
TRINITY_DN127264_c1_g1_i1	2.48003802134316	4.6098895169815	6.17610210301886	5.11624372421318	3.7279367672424	0	-	-	-
TRINITY_DN127343_c0_g2_i1	63.1529646009738	75.8161300013389	81.7738354182149	74.1357394069693	60.9179337182248	87.7292406672575	-	-	-
TRINITY_DN127427_c0_g1_i1	3.96714887148471	12.9232657352467	0	5.19841530299919	0	0	TRINITY_DN127427_c0_g1_i1	sp|O70600|RSAD2_RAT_Radical_S-adenosyl_methionine_domain-containing_protein_2_OS=Rattus_norvegicus_GN=Rsad2_PE=1_SV=1	7e-64
TRINITY_DN127434_c0_g1_i1	9.94958844874948	5.90104026473478	5.84920967675936	11.4342664325765	0	4.69119332845913	-	-	-
TRINITY_DN127444_c0_g1_i1	11.8559228965162	9.39876478382933	13.2301951648995	9.41746750421773	6.08860275196629	33.6310535483968	TRINITY_DN127444_c0_g1_i1	sp|Q95142|PDE6D_BOVIN_Retinal_rod_rhodopsin-sensitive_cGMP_3',5'-cyclic_phosphodiesterase_subunit_delta_OS=Bos_taurus_GN=PDE6D_PE=1_SV=1	7e-46
TRINITY_DN127458_c0_g1_i1	18.3880558550064	4.55545795307898	10.8561168990078	13.2950162213171	14.0005862176513	14.813615457573	-	-	-
TRINITY_DN127458_c0_g1_i2	58.1660997403608	38.2940124623486	32.3158187318293	27.5218513617705	23.0380062585203	19.4752908362462	-	-	-
TRINITY_DN127508_c0_g1_i1	20.6999057866556	34.6497739222719	25.1613102518877	32.9178511608132	40.5360389245608	15.9952843628304	-	-	-
TRINITY_DN127566_c0_g1_i1	184.976634856638	200.97354141202	206.843682853296	157.795897756961	228.088790674642	230.276821902481	TRINITY_DN127566_c0_g1_i1	sp|Q09788|ASL1_SCHPO_Alkali-sensitive_linkage_protein_1_OS=Schizosaccharomyces_pombe_(strain_972_/_ATCC_24843)_GN=asl1_PE=1_SV=1	2e-21
TRINITY_DN127599_c0_g1_i1	34.0914582955757	31.4619014454896	17.5608287178922	24.1542456278036	18.7069338316991	9.9923133458828	-	-	-
TRINITY_DN127648_c0_g2_i1	7.50812485056926	5.1559300573035	11.5872897053198	6.93711730362788	26.5769849253606	4.12978965851636	TRINITY_DN127648_c0_g2_i1	sp|Q54SR7|FKBP2_DICDI_FK506-binding_protein_2_OS=Dictyostelium_discoideum_GN=fkbp2_PE=3_SV=1	3e-18
TRINITY_DN127744_c0_g1_i1	33.5447681511825	40.3908794526462	59.9813341041327	39.6404326720224	45.1749504251808	40.8726690569001	-	-	-
TRINITY_DN127758_c0_g1_i1	12.1905315423376	20.2219533135092	15.5226361464745	5.87294447612042	7.79326999843479	14.4147493735032	-	-	-
TRINITY_DN127758_c0_g2_i1	9.42052107142835	11.6571881833306	20.201129856039	13.0515999335797	15.7920346762965	0	-	-	-
TRINITY_DN127798_c0_g1_i1	11.9540944006676	15.8070783207285	23.3771391133657	12.3756228712194	23.6175086619981	25.5232004554049	-	-	-
TRINITY_DN127827_c0_g1_i1	20.3490432052804	13.8729593042542	16.433702548079	12.2081211510015	22.5602638390809	6.88825329208115	TRINITY_DN127827_c0_g1_i1	sp|B4EY52|GPMB_PROMH_Probable_phosphoglycerate_mutase_GpmB_OS=Proteus_mirabilis_(strain_HI4320)_GN=gpmB_PE=3_SV=1	2e-09
TRINITY_DN127857_c0_g1_i1	22.1348672281439	24.3881073521638	26.3879089242723	21.2887594659565	13.5150826800877	22.2862607611618	TRINITY_DN127857_c0_g1_i1	sp|P51567|AFC2_ARATH_Serine/threonine-protein_kinase_AFC2_OS=Arabidopsis_thaliana_GN=AFC2_PE=1_SV=1	3e-65
TRINITY_DN127887_c0_g1_i1	80.2151484007576	92.0637609847393	84.3618843581169	125.561980179148	118.687548465808	145.89248662786	TRINITY_DN127887_c0_g1_i1	sp|Q86HV8|CTNC_DICDI_Countin-3_OS=Dictyostelium_discoideum_GN=ctnC_PE=2_SV=1	1e-22
TRINITY_DN127982_c0_g1_i1	3.50888592587667	2.16887126493729	4.94964458564769	2.6964034427626	0	0	-	-	-
TRINITY_DN128132_c0_g1_i1	181.638127833594	196.491025692469	122.250648691417	132.627672795268	152.133457943371	152.322330782263	TRINITY_DN128132_c0_g1_i1	sp|P08201|NIRB_ECOLI_Nitrite_reductase_(NADH)_large_subunit_OS=Escherichia_coli_(strain_K12)_GN=nirB_PE=3_SV=4	6e-69
TRINITY_DN128231_c0_g1_i1	91.58066299903	81.3794113980508	48.1126004991516	58.536329313559	44.7021550206033	44.3662524665038	-	-	-
TRINITY_DN128358_c0_g1_i1	6.19644972872377	0	15.8605251128989	1.69959181574002	0	0	TRINITY_DN128358_c0_g1_i1	sp|Q8WZ42|TITIN_HUMAN_Titin_OS=Homo_sapiens_GN=TTN_PE=1_SV=4	8e-05
TRINITY_DN128413_c0_g1_i1	81.0246214266151	65.3695249558692	57.7433462097715	58.6484737453814	83.0715428852891	51.5752489896016	-	-	-
TRINITY_DN128691_c0_g1_i1	27.2306262202524	31.2489325275532	16.6115115661334	14.6218229316927	24.5606296860811	10.6730461343518	-	-	-
TRINITY_DN12871_c0_g1_i1	91.4000864720645	77.213868434514	76.7253484459758	70.9578157510286	42.4005330913643	18.8255578382638	TRINITY_DN12871_c0_g1_i1	sp|P05064|ALDOA_MOUSE_Fructose-bisphosphate_aldolase_A_OS=Mus_musculus_GN=Aldoa_PE=1_SV=2	5e-97
TRINITY_DN128824_c0_g1_i1	9.40716796635872	10.8171472333387	8.69623289666767	6.67518503731274	10.8599129720109	40.0853203393742	-	-	-
TRINITY_DN128951_c0_g2_i1	27.6513865958065	17.602799974041	28.9194902126091	18.5225301476699	19.2491903128985	15.3654228222297	-	-	-
TRINITY_DN129079_c0_g1_i1	1.25120349064516	5.92983088730489	0	0	0	0	-	-	-
TRINITY_DN129079_c0_g3_i1	13.2118873984518	13.1426283213076	8.23782803827259	16.7618848102471	10.109474268322	17.1012235481448	-	-	-
TRINITY_DN129130_c0_g1_i1	0	6.93307859535865	9.75305935284144	6.072817598986	0	0	-	-	-
TRINITY_DN129143_c0_g1_i1	32.6408716935102	27.9229857481771	19.4275156895345	38.7103845403184	2.33284507495881	10.1143921902012	TRINITY_DN129143_c0_g1_i1	sp|A1Y9I9|TOMT_MOUSE_Transmembrane_O-methyltransferase_OS=Mus_musculus_GN=Tomt_PE=1_SV=1	2e-13
TRINITY_DN129419_c0_g1_i1	7.85710383785041	5.163375743175	5.59505160581068	2.80905369116971	2.9700291505961	16.5895817266152	TRINITY_DN129419_c0_g1_i1	sp|Q8RWS8|PP199_ARATH_Pentatricopeptide_repeat-containing_protein_At2g41720_OS=Arabidopsis_thaliana_GN=EMB2654_PE=2_SV=1	2e-05
TRINITY_DN129681_c0_g3_i1	81.3031270960417	86.6438235373612	132.096199584486	124.693449305894	111.543493206693	29.340379837481	-	-	-
TRINITY_DN12982_c0_g1_i1	46.1104906096342	52.3630070857343	68.215791360685	43.8559458746918	38.282014797458	65.0629049356525	-	-	-
TRINITY_DN129839_c0_g1_i1	113.653498605939	140.892779843323	124.385232069153	138.118172700923	168.700915795706	149.68570034028	-	-	-
TRINITY_DN12996_c0_g1_i1	90.7860225086161	70.4176566471213	84.5891857115938	85.4470915506972	81.6858203701367	121.227699849358	TRINITY_DN12996_c0_g1_i1	sp|Q9BRT9|SLD5_HUMAN_DNA_replication_complex_GINS_protein_SLD5_OS=Homo_sapiens_GN=GINS4_PE=1_SV=1	9e-12
TRINITY_DN130022_c0_g1_i1	118.957456530612	114.137482818304	126.535882275136	114.976582180908	122.801279806281	125.018010633204	TRINITY_DN130022_c0_g1_i1	sp|Q54QV3|YAKA_DICDI_Probable_serine/threonine-protein_kinase_yakA_OS=Dictyostelium_discoideum_GN=yakA_PE=1_SV=1	2e-05
TRINITY_DN130025_c0_g1_i1	68.0413036314713	83.3908470283271	87.8818319211228	79.5768169960738	85.753241844623	56.2752329880283	TRINITY_DN130025_c0_g1_i1	sp|Q6NZ18|K0907_DANRE_UPF0469_protein_KIAA0907_homolog_OS=Danio_rerio_PE=2_SV=1	6e-05
TRINITY_DN130026_c0_g1_i2	50.647838026758	37.89621912791	54.8407564719036	45.1182794341143	45.6661938400334	54.6958364538561	TRINITY_DN130026_c0_g1_i2	sp|P55081|MFAP1_HUMAN_Microfibrillar-associated_protein_1_OS=Homo_sapiens_GN=MFAP1_PE=1_SV=2	1e-29
TRINITY_DN130027_c0_g1_i1	26.7416638996423	18.7217110118357	32.1504912046808	35.8013715302635	21.4872213253631	13.984587659092	-	-	-
TRINITY_DN130030_c0_g1_i1	18.0051694431949	18.0423273813799	19.6100415435171	33.0587472721858	22.5628769349673	29.0318347176153	-	-	-
TRINITY_DN130031_c0_g1_i1	158.92059238017	169.580166401762	153.365175021666	181.680385131121	169.720672743022	149.695323059839	-	-	-
TRINITY_DN130036_c0_g1_i1	76.3006234206718	80.930987399686	59.1200039538139	59.9633941954029	114.841581284158	72.1968954898802	TRINITY_DN130036_c0_g1_i1	sp|Q9T0H9|GDT12_ARATH_GDT1-like_protein_2,_chloroplastic_OS=Arabidopsis_thaliana_GN=At4g13590_PE=1_SV=2	2e-18
TRINITY_DN130039_c0_g1_i1	25.9914124648306	15.5707305226359	16.7547793877859	22.672672782865	42.4026901982961	36.1280739932443	-	-	-
TRINITY_DN130042_c0_g1_i1	29.0463433388049	26.2196517709029	24.0606647625905	31.3622959848841	40.6515865256409	16.0471619944901	-	-	-
TRINITY_DN130042_c0_g1_i3	27.4511507808619	34.9397899182701	27.5467678703406	38.3511156441666	50.728888446746	9.45611153356043	-	-	-
TRINITY_DN130045_c0_g1_i1	26.7437031513854	12.8072041552987	34.2961196799065	9.72879975901682	36.6548005319818	26.3848023350278	-	-	-
TRINITY_DN130049_c0_g1_i1	98.2340914977579	96.832215255369	98.3050478495587	96.5098232496364	66.876907185723	121.148356656905	TRINITY_DN130049_c0_g1_i1	sp|P79101|CPSF3_BOVIN_Cleavage_and_polyadenylation_specificity_factor_subunit_3_OS=Bos_taurus_GN=CPSF3_PE=1_SV=1	0.0
TRINITY_DN130050_c0_g1_i1	59.3049511784932	64.4807795985527	66.474403742108	57.9893131522252	89.3185115317564	73.7656391478567	TRINITY_DN130050_c0_g1_i1	sp|P00516|KGP1_BOVIN_cGMP-dependent_protein_kinase_1_OS=Bos_taurus_GN=PRKG1_PE=1_SV=2	1e-10
TRINITY_DN130054_c0_g1_i2	22.0024496758049	21.1870104197052	32.4527741012821	22.4723419346351	31.6171890401277	12.9831512610155	-	-	-
TRINITY_DN130055_c0_g1_i1	36.6014385676548	32.1989943983522	35.5938130509661	33.6865781528764	47.2539269067641	63.3872600744735	-	-	-
TRINITY_DN130058_c0_g1_i1	58.2402788025949	78.6941905794298	61.0081318073733	57.0236440254179	47.7632237618576	70.9544552673319	TRINITY_DN130058_c0_g1_i1	sp|Q9LYZ9|PP362_ARATH_Pentatricopeptide_repeat-containing_protein_At5g02860_OS=Arabidopsis_thaliana_GN=At5g02860_PE=2_SV=1	5e-07
TRINITY_DN130063_c0_g1_i1	308.519877689685	234.870055334623	298.661713791854	279.304508576456	247.140958396771	383.657432597755	TRINITY_DN130063_c0_g1_i1	sp|Q0PAS0|ALF_CAMJE_Fructose-bisphosphate_aldolase_OS=Campylobacter_jejuni_subsp._jejuni_serotype_O:2_(strain_NCTC_11168)_GN=fba_PE=1_SV=1	5e-147
TRINITY_DN130066_c0_g1_i1	31.2401563002096	20.9650639863008	33.3463609952657	21.6811572014752	27.9696943080042	38.720970323853	-	-	-
TRINITY_DN130067_c0_g1_i1	19.4221196561978	23.5120167934273	44.3219718239472	27.2588971570245	41.6985539158767	42.8918711564605	TRINITY_DN130067_c0_g1_i1	sp|Q6TLF6|RGN_DANRE_Regucalcin_OS=Danio_rerio_GN=rgn_PE=2_SV=1	4e-43
TRINITY_DN130069_c0_g2_i1	96.8821365457008	84.6749592612206	62.5726397725041	77.1241501629266	76.740197670438	118.272484222442	TRINITY_DN130069_c0_g2_i1	sp|Q0WRB2|P2C73_ARATH_Probable_protein_phosphatase_2C_73_OS=Arabidopsis_thaliana_GN=PPC6-7_PE=2_SV=1	8e-21
TRINITY_DN130072_c0_g1_i1	56.5082822870737	45.1366665958897	72.5985280522282	63.5770011201971	69.4789923347738	99.059978419968	TRINITY_DN130072_c0_g1_i1	sp|P30176|YBIA_ECOLI_Swarming_motility_protein_YbiA_OS=Escherichia_coli_(strain_K12)_GN=ybiA_PE=1_SV=1	1e-17
TRINITY_DN130080_c0_g1_i2	59.4303504824496	64.9397537228032	87.8066098498556	62.9854868397603	65.9991787000797	19.3150909135107	-	-	-
TRINITY_DN130082_c0_g1_i1	69.2770458116961	47.1844666118742	56.9159948942812	68.8131448442739	49.1432975975119	123.925878188251	TRINITY_DN130082_c0_g1_i1	sp|P9WQI1|Y647_MYCTU_Uncharacterized_protein_Rv0647c_OS=Mycobacterium_tuberculosis_(strain_ATCC_25618_/_H37Rv)_GN=Rv0647c_PE=1_SV=1	1e-22
TRINITY_DN130083_c0_g2_i1	14.517755397657	12.1522660783538	7.49612958492053	17.5840033620771	13.5513272878456	3.16683357296617	TRINITY_DN130083_c0_g2_i1	sp|Q44258|CBAC_COMTE_1-carboxy-3-chloro-3,4-dihydroxycyclo_hexa-1,5-diene_dehydrogenase_OS=Comamonas_testosteroni_GN=cbaC_PE=4_SV=2	7e-07
TRINITY_DN130087_c0_g1_i1	73.5441920315067	91.7774350158598	65.037305679803	82.3127196473462	75.3267305538762	72.1743641152338	TRINITY_DN130087_c0_g1_i1	sp|Q6GM59|MOT12_XENLA_Monocarboxylate_transporter_12_OS=Xenopus_laevis_GN=slc16a12_PE=2_SV=1	3e-09
TRINITY_DN130088_c0_g1_i1	36.8976448329779	39.413967234286	26.5124629788667	35.9729549928023	41.4103558683523	41.5497751657221	TRINITY_DN130088_c0_g1_i1	sp|Q810V0|MPP10_MOUSE_U3_small_nucleolar_ribonucleoprotein_protein_MPP10_OS=Mus_musculus_GN=Mphosph10_PE=1_SV=2	7e-16
TRINITY_DN130089_c0_g1_i1	367.432093696526	350.65036677274	243.21493141929	302.977982840083	344.09114860855	230.088313803651	TRINITY_DN130089_c0_g1_i1	sp|Q9CAX6|RS142_ARATH_40S_ribosomal_protein_S14-2_OS=Arabidopsis_thaliana_GN=RPS14B_PE=1_SV=1	4e-66
TRINITY_DN130093_c0_g2_i1	109.755324506083	112.703628507549	148.148279955265	103.310666351669	77.0578414373492	138.796815259095	TRINITY_DN130093_c0_g2_i1	sp|Q8BH74|NU107_MOUSE_Nuclear_pore_complex_protein_Nup107_OS=Mus_musculus_GN=Nup107_PE=2_SV=1	3e-15
TRINITY_DN130094_c0_g1_i1	44.7631220965494	66.3389634515433	51.8827176570472	59.9015402984113	56.9210099972896	71.9619880795567	-	-	-
TRINITY_DN130098_c0_g1_i1	340.657101309574	352.900047783696	299.243569437259	310.498023271154	242.964315470007	383.018915099977	TRINITY_DN130098_c0_g1_i1	sp|Q9C5E7|PUM6_ARATH_Pumilio_homolog_6,_chloroplastic_OS=Arabidopsis_thaliana_GN=APUM6_PE=1_SV=1	9e-07
TRINITY_DN130102_c0_g1_i1	123.04488711949	136.965796400229	175.387946461467	151.813985445872	158.791438282845	142.463937799167	-	-	-
TRINITY_DN130103_c0_g1_i1	64.417194179084	78.7001885461485	76.0464831706738	75.5306553080594	74.1929633396697	59.4772133923011	-	-	-
TRINITY_DN130107_c0_g1_i1	244.211555795409	270.468972922017	250.821400184334	255.672149729849	262.293767283622	270.253352418151	TRINITY_DN130107_c0_g1_i1	sp|Q6NKN8|FB132_ARATH_F-box_protein_At2g41170_OS=Arabidopsis_thaliana_GN=At2g41170_PE=2_SV=1	1e-06
TRINITY_DN130113_c0_g1_i1	133.929836034979	139.428090771336	170.326821033947	168.625602589286	121.560461274985	180.643811745959	-	-	-
TRINITY_DN130114_c0_g1_i1	34.4990908600258	32.1601850749727	28.2038478454927	22.5240975341407	14.3038579571871	27.1784085937656	TRINITY_DN130114_c0_g1_i1	sp|P40318|DOA10_YEAST_ERAD-associated_E3_ubiquitin-protein_ligase_DOA10_OS=Saccharomyces_cerevisiae_(strain_ATCC_204508_/_S288c)_GN=SSM4_PE=1_SV=1	4e-05
TRINITY_DN130117_c0_g1_i1	43.0040705065968	54.9527001050842	40.6849028647331	65.4157861028489	36.4709215901795	68.3988611726854	TRINITY_DN130117_c0_g1_i1	sp|Q6Z8D0|PUT1_ORYSJ_Polyamine_transporter_PUT1_OS=Oryza_sativa_subsp._japonica_GN=PUT1_PE=1_SV=1	7e-119
TRINITY_DN130121_c0_g1_i1	47.9623168891989	46.7257977065824	64.8290692870575	46.6564350347936	79.6094365114664	37.3813335019066	TRINITY_DN130121_c0_g1_i1	sp|Q19V52|CHLL_CHLAT_Light-independent_protochlorophyllide_reductase_iron-sulfur_ATP-binding_protein_OS=Chlorokybus_atmophyticus_GN=chlL_PE=3_SV=2	9e-165
TRINITY_DN130126_c0_g1_i1	80.3604070264263	50.2238752346605	46.737076512177	51.306776169613	52.7234827764073	58.1266225714498	TRINITY_DN130126_c0_g1_i1	sp|P69328|AMYG_ASPNG_Glucoamylase_OS=Aspergillus_niger_GN=GLAA_PE=1_SV=1	6e-22
TRINITY_DN130129_c0_g1_i1	168.391590223234	190.349725219607	155.673772041456	149.499671042053	203.34079978009	175.681087618024	TRINITY_DN130129_c0_g1_i1	sp|P13952|CCNB_SPISO_G2/mitotic-specific_cyclin-B_OS=Spisula_solidissima_PE=2_SV=1	8e-47
TRINITY_DN130138_c0_g1_i1	27.3180232111767	16.3616344062783	31.3929246693411	33.5415315974397	23.6952389587221	10.0970855587025	-	-	-
TRINITY_DN130139_c0_g1_i1	65.0787869767641	50.0138692982647	55.7321955512032	62.3352849539239	40.590517506962	44.7404740341081	-	-	-
TRINITY_DN130144_c0_g1_i1	35.6107008441733	45.1432323081037	34.9351995677483	35.8849377544375	55.9430774735916	33.7177134943993	TRINITY_DN130144_c0_g1_i1	sp|Q9NVX2|NLE1_HUMAN_Notchless_protein_homolog_1_OS=Homo_sapiens_GN=NLE1_PE=1_SV=4	4e-08
TRINITY_DN130148_c0_g1_i1	11.0940736014395	11.8001007480401	18.0411137326063	8.69952999339575	17.2499467570803	18.3479270343132	TRINITY_DN130148_c0_g1_i1	sp|A8GCT5|RUTB_SERP5_Peroxyureidoacrylate/ureidoacrylate_amidohydrolase_RutB_OS=Serratia_proteamaculans_(strain_568)_GN=rutB_PE=3_SV=1	6e-24
TRINITY_DN130153_c0_g1_i1	118.59542892647	101.441143874251	97.7399907799902	92.9246133316428	75.007986829936	100.86489737336	-	-	-
TRINITY_DN130156_c0_g1_i1	3.02153616389297	2.84253729682009	16.5302661281339	0	10.6836481151597	0	TRINITY_DN130156_c0_g1_i1	sp|Q9BTE1|DCTN5_HUMAN_Dynactin_subunit_5_OS=Homo_sapiens_GN=DCTN5_PE=1_SV=1	3e-40
TRINITY_DN130156_c0_g1_i2	11.1420045512643	4.75012137989717	4.23049592799819	9.60857256710102	13.546125291405	7.81570331221541	TRINITY_DN130156_c0_g1_i2	sp|Q9QZB9|DCTN5_MOUSE_Dynactin_subunit_5_OS=Mus_musculus_GN=Dctn5_PE=1_SV=1	2e-58
TRINITY_DN130157_c0_g1_i1	303.094185925605	250.32899097073	311.58075136215	227.67995764607	261.267749328783	218.06164184851	-	-	-
TRINITY_DN130159_c0_g1_i1	153.641177160857	163.900748872663	154.013110410429	150.564014765147	219.102549345087	193.15957829942	TRINITY_DN130159_c0_g1_i1	sp|P9WQE7|PPSA_MYCTU_Phthiocerol_synthesis_polyketide_synthase_type_I_PpsA_OS=Mycobacterium_tuberculosis_(strain_ATCC_25618_/_H37Rv)_GN=ppsA_PE=1_SV=1	5e-51
TRINITY_DN130160_c0_g2_i1	34.782313365841	34.6682055790557	44.285670142218	16.6536228856901	28.5352583389084	28.9893130213599	-	-	-
TRINITY_DN130161_c0_g1_i1	11.2107608560175	16.7265577616257	13.0580481567431	18.2224383568383	0	6.26160372704547	TRINITY_DN130161_c0_g1_i1	sp|Q9A9H3|GDPPS_CAUCR_GDP-perosamine_synthase_OS=Caulobacter_crescentus_(strain_ATCC_19089_/_CB15)_GN=per_PE=1_SV=1	2e-78
TRINITY_DN130167_c0_g1_i1	165.285131205784	156.674864618256	159.810839159937	142.105371976565	207.861392383494	171.05503188614	-	-	-
TRINITY_DN130173_c0_g2_i1	122.078149347724	105.035823521359	136.036213175004	126.756980018783	109.620552422994	110.728438498212	TRINITY_DN130173_c0_g2_i1	sp|Q9HDV4|LID2_SCHPO_Lid2_complex_component_lid2_OS=Schizosaccharomyces_pombe_(strain_972_/_ATCC_24843)_GN=lid2_PE=1_SV=1	1e-07
TRINITY_DN130175_c0_g1_i1	6.5667435732767	8.50759806525377	16.2468562214459	12.6871741128251	6.77394670592051	12.680287851216	TRINITY_DN130175_c0_g1_i1	sp|P0CB15|CRIS_PROFL_Serotriflin_OS=Protobothrops_flavoviridis_PE=1_SV=1	1e-13
TRINITY_DN130177_c0_g1_i1	4.88027896820126	4.64727214881916	19.7986359338362	8.36305977074147	0	14.7134102725099	-	-	-
TRINITY_DN130177_c1_g1_i1	9.31241546881239	4.85301075459605	18.7882980343996	13.1645490345699	23.2513737268358	16.534853994927	TRINITY_DN130177_c1_g1_i1	sp|Q8GWW4|GUX2_ARATH_UDP-glucuronate:xylan_alpha-glucuronosyltransferase_2_OS=Arabidopsis_thaliana_GN=GUX2_PE=2_SV=1	7e-08
TRINITY_DN130178_c0_g1_i1	111.078559256491	100.460725779668	129.455400451452	148.541364165807	201.695381318841	145.189964705809	TRINITY_DN130178_c0_g1_i1	sp|Q9SDW9|BSS_BOTBR_Squalene_synthase_OS=Botryococcus_braunii_GN=BSS_PE=1_SV=1	2e-73
TRINITY_DN130182_c0_g2_i1	29.6706704664494	21.2031589877019	23.1732807845162	39.8774073125584	17.1808188315722	63.3975246608599	TRINITY_DN130182_c0_g2_i1	sp|Q5F3T7|CELF1_CHICK_CUGBP_Elav-like_family_member_1_OS=Gallus_gallus_GN=CELF1_PE=1_SV=2	1e-18
TRINITY_DN130187_c0_g1_i1	151.591527077198	151.634585783887	111.76175728758	128.420346264079	142.575611194559	183.216799639205	TRINITY_DN130187_c0_g1_i1	sp|P09622|DLDH_HUMAN_Dihydrolipoyl_dehydrogenase,_mitochondrial_OS=Homo_sapiens_GN=DLD_PE=1_SV=2	6e-166
TRINITY_DN130188_c0_g1_i1	94.168149174235	109.481301334452	76.6841266650991	107.479411701392	100.722715254058	107.033916433027	-	-	-
TRINITY_DN130189_c0_g1_i1	94.4830780508076	66.3391488768398	78.0793095931016	66.4334907887656	89.0418658248068	88.5193655248484	-	-	-
TRINITY_DN130190_c0_g1_i1	94.50109132742	101.04398073094	80.7973781097174	80.3935209917639	69.6761452081017	54.2474171941277	TRINITY_DN130190_c0_g1_i1	sp|A8XX92|GLOD4_CAEBR_Glyoxalase_1_OS=Caenorhabditis_briggsae_GN=glod-4_PE=3_SV=1	3e-31
TRINITY_DN130196_c0_g1_i1	203.696571252356	245.985358160992	237.28689174912	238.858839088464	220.192588149143	235.246028092946	TRINITY_DN130196_c0_g1_i1	sp|Q9FHJ6|RFA1C_ARATH_Replication_protein_A_70_kDa_DNA-binding_subunit_C_OS=Arabidopsis_thaliana_GN=RPA1C_PE=3_SV=1	1e-46
TRINITY_DN130200_c0_g1_i1	82.4296727046899	80.6776613987653	96.9428511543304	70.3406628387827	134.307731141626	115.98797716749	TRINITY_DN130200_c0_g1_i1	sp|P93759|CDPKE_ARATH_Calcium-dependent_protein_kinase_14_OS=Arabidopsis_thaliana_GN=CPK14_PE=2_SV=1	1e-29
TRINITY_DN130205_c0_g1_i1	57.1770728855999	57.3708613440436	51.4466672358161	25.7311764923731	32.6272194638664	7.81022235062204	TRINITY_DN130205_c0_g1_i1	sp|Q63625|PHRF1_RAT_PHD_and_RING_finger_domain-containing_protein_1_OS=Rattus_norvegicus_GN=Phrf1_PE=1_SV=2	1e-11
TRINITY_DN130211_c0_g1_i1	163.138339825834	165.629398819101	175.62867899678	165.369323736396	153.601455755358	135.872359052783	-	-	-
TRINITY_DN130212_c0_g1_i1	212.409589394879	219.397788830385	203.712773187374	171.435824210091	217.366353719476	153.051758282526	TRINITY_DN130212_c0_g1_i1	sp|O14134|ELF1_SCHPO_mRNA_export_factor_elf1_OS=Schizosaccharomyces_pombe_(strain_972_/_ATCC_24843)_GN=elf1_PE=1_SV=1	1e-94
TRINITY_DN130213_c0_g1_i1	16.8250509776564	18.7323841173853	18.9371386559816	9.70960792703992	20.8476791354181	11.8718895997442	TRINITY_DN130213_c0_g1_i1	sp|Q0J0S6|TOP3B_ORYSJ_DNA_topoisomerase_3-beta_OS=Oryza_sativa_subsp._japonica_GN=TOP3B_PE=2_SV=1	1e-109
TRINITY_DN130214_c0_g1_i1	118.46799719786	130.125636268785	127.282015254389	152.010225105291	159.704795325863	136.569841131596	-	-	-
TRINITY_DN130217_c0_g1_i1	95.0371510101823	87.7110436098784	75.3233979820102	68.4888082082494	59.9833815641283	36.1923187874004	TRINITY_DN130217_c0_g1_i1	sp|Q8K2V6|IPO11_MOUSE_Importin-11_OS=Mus_musculus_GN=Ipo11_PE=1_SV=1	3e-09
TRINITY_DN130220_c0_g1_i1	11.8595235037117	8.58406656541472	18.1938445863579	25.8873681881085	20.3420394978579	32.1671719117674	-	-	-
TRINITY_DN130221_c0_g1_i1	76.6619375939235	71.2537431318571	62.8771167826338	61.5076694038622	65.3828119161017	99.0137111798382	TRINITY_DN130221_c0_g1_i1	sp|P46975|STT3_CAEEL_Dolichyl-diphosphooligosaccharide--protein_glycosyltransferase_subunit_STT3_OS=Caenorhabditis_elegans_GN=T12A2.2_PE=1_SV=1	1e-99
TRINITY_DN130225_c0_g1_i1	181.413540471805	161.426714722652	139.922327005961	171.565144936497	194.458391788432	122.929325789204	TRINITY_DN130225_c0_g1_i1	sp|B5DG51|MCMBP_SALSA_Mini-chromosome_maintenance_complex-binding_protein_OS=Salmo_salar_GN=mcmbp_PE=2_SV=1	1e-72
TRINITY_DN130226_c0_g2_i1	0.967817134673115	13.6506082486394	9.49173625341197	9.55779424989312	0	3.65928278392346	-	-	-
TRINITY_DN130228_c0_g1_i2	32.6898656212272	17.883572742033	46.1975188134712	14.1952538078531	12.3090849543028	11.6835426279779	-	-	-
TRINITY_DN130229_c0_g2_i1	58.9633959687327	77.0806120036253	92.482872180968	74.434194378768	85.1022534013293	74.2254006962994	-	-	-
TRINITY_DN130235_c0_g1_i1	83.2985762305431	74.2528035924637	74.7158284101224	66.0571349102957	116.324660232873	118.543830122009	TRINITY_DN130235_c0_g1_i1	sp|P49366|DHYS_HUMAN_Deoxyhypusine_synthase_OS=Homo_sapiens_GN=DHPS_PE=1_SV=1	1e-154
TRINITY_DN130240_c0_g1_i1	64.6865112682594	62.6584165993876	47.0716850360896	52.2224123931267	45.6378890236227	24.8600886282801	TRINITY_DN130240_c0_g1_i1	sp|Q8C3X8|LMF2_MOUSE_Lipase_maturation_factor_2_OS=Mus_musculus_GN=Lmf2_PE=2_SV=1	3e-06
TRINITY_DN130242_c0_g1_i1	11.93634738056	10.2830573852306	6.39415723849725	7.42379615895229	11.7487694493243	0	TRINITY_DN130242_c0_g1_i1	sp|Q6P7Q0|MET20_RAT_Protein_N-lysine_methyltransferase_METTL20_OS=Rattus_norvegicus_GN=Mettl20_PE=2_SV=1	1e-06
TRINITY_DN130247_c0_g1_i1	16.7814019785957	22.6890298731029	20.1185677240744	27.1638182382254	16.8559220485147	8.96604224857693	TRINITY_DN130247_c0_g1_i1	sp|Q8YSU5|Y2987_NOSS1_UPF0187_protein_alr2987_OS=Nostoc_sp._(strain_PCC_7120_/_UTEX_2576)_GN=alr2987_PE=3_SV=1	2e-07
TRINITY_DN130248_c0_g1_i1	137.171571107294	158.799724456309	161.136999544861	111.169963719855	172.928015296175	204.767554975946	-	-	-
TRINITY_DN130251_c0_g1_i1	7.80895578656785	5.49335885555469	9.70793265967375	6.79523446346788	0	0	-	-	-
TRINITY_DN130252_c0_g2_i1	12.5525980608926	28.5393292382541	8.48019006706048	42.7932913557101	14.4353968117261	17.3946200825946	TRINITY_DN130252_c0_g2_i1	sp|P0AFL3|PPIA_ECOLI_Peptidyl-prolyl_cis-trans_isomerase_A_OS=Escherichia_coli_(strain_K12)_GN=ppiA_PE=1_SV=1	8e-12
TRINITY_DN130256_c0_g1_i1	86.3192173629546	88.4494409118192	102.857032789903	106.28691174644	68.7600503701774	79.1296145686904	TRINITY_DN130256_c0_g1_i1	sp|P12007|IVD_RAT_Isovaleryl-CoA_dehydrogenase,_mitochondrial_OS=Rattus_norvegicus_GN=Ivd_PE=1_SV=2	6e-80
TRINITY_DN130257_c0_g1_i1	18.2246337567482	20.8727712531118	28.5693173722976	39.0035683708662	18.3658838725746	18.6996357172618	TRINITY_DN130257_c0_g1_i1	sp|O65421|VP281_ARATH_Vacuolar_protein_sorting-associated_protein_28_homolog_1_OS=Arabidopsis_thaliana_GN=VPS28-1_PE=1_SV=1	6e-39
TRINITY_DN130260_c0_g1_i1	19.1266903137015	15.5598331225696	8.66289885794045	20.7062287972214	4.82137036253538	6.73016915259205	TRINITY_DN130260_c0_g1_i1	sp|Q8BYB9|PGLT1_MOUSE_Protein_O-glucosyltransferase_1_OS=Mus_musculus_GN=Poglut1_PE=1_SV=2	1e-17
TRINITY_DN130265_c0_g1_i1	208.523994890811	234.919465759915	195.35462348643	239.823017387442	180.648850053297	283.585774324742	TRINITY_DN130265_c0_g1_i1	sp|Q05152|CAC1B_RABIT_Voltage-dependent_N-type_calcium_channel_subunit_alpha-1B_OS=Oryctolagus_cuniculus_GN=CACNA1B_PE=1_SV=1	4e-08
TRINITY_DN130267_c0_g2_i1	23.0234539367909	35.1751551534518	31.3720371150764	39.9181586103389	38.0102602699881	42.4771221701927	-	-	-
TRINITY_DN130268_c0_g1_i1	32.377519432751	43.7706441720058	76.232214937321	37.1003600460253	39.3300858670817	86.6255414122715	-	-	-
TRINITY_DN130270_c0_g1_i1	76.318595734745	74.1678679743002	52.8723385174755	85.868967486701	82.251929726607	61.6520589525496	TRINITY_DN130270_c0_g1_i1	sp|Q1LM62|CLPP_RALME_ATP-dependent_Clp_protease_proteolytic_subunit_OS=Ralstonia_metallidurans_(strain_CH34_/_ATCC_43123_/_DSM_2839)_GN=clpP_PE=3_SV=1	1e-81
TRINITY_DN130273_c0_g1_i2	28.8544256501535	34.6404816298402	39.2449433079962	36.125236700575	28.0648024368445	46.9450488583244	TRINITY_DN130273_c0_g1_i2	sp|P08621|RU17_HUMAN_U1_small_nuclear_ribonucleoprotein_70_kDa_OS=Homo_sapiens_GN=SNRNP70_PE=1_SV=2	1e-47
TRINITY_DN130276_c0_g2_i1	80.0708913091722	81.3680259025308	80.4603643043762	76.6701046356459	98.8421479419017	99.7640508598294	TRINITY_DN130276_c0_g2_i1	sp|Q8CI71|CC132_MOUSE_Coiled-coil_domain-containing_protein_132_OS=Mus_musculus_GN=Ccdc132_PE=2_SV=2	9e-23
TRINITY_DN130280_c0_g1_i1	103.813930758513	90.9896374838326	70.8454731248627	98.6461254252914	94.0225698951345	80.9730111931811	TRINITY_DN130280_c0_g1_i1	sp|Q4P8R9|PABP_USTMA_Polyadenylate-binding_protein,_cytoplasmic_and_nuclear_OS=Ustilago_maydis_(strain_521_/_FGSC_9021)_GN=PAB1_PE=3_SV=1	3e-05
TRINITY_DN130283_c0_g1_i1	57.2618708034121	42.3642468235283	45.9811089808292	42.5136958712054	36.0208530473321	78.6677557269923	TRINITY_DN130283_c0_g1_i1	sp|O94505|DPNP_SCHPO_3'(2'),5'-bisphosphate_nucleotidase_OS=Schizosaccharomyces_pombe_(strain_972_/_ATCC_24843)_GN=tol1_PE=3_SV=1	7e-21
TRINITY_DN130285_c0_g1_i1	39.2342033682715	27.8066896785072	7.44543235030356	24.7663386566591	9.11317190388404	50.4481572546778	TRINITY_DN130285_c0_g1_i1	sp|Q8K4V2|B3A4_RAT_Anion_exchange_protein_4_OS=Rattus_norvegicus_GN=Slc4a9_PE=1_SV=1	2e-16
TRINITY_DN130286_c0_g1_i1	66.6253740684035	39.4524178138789	39.0503684620688	45.4310106281603	36.1467413611935	38.4262187372117	-	-	-
TRINITY_DN130287_c0_g1_i1	82.1851372690203	100.623073591683	80.1333747634675	65.9642278253551	70.3640222272279	78.2985687197721	-	-	-
TRINITY_DN130288_c0_g2_i1	87.1426715861494	103.062120345902	104.085330968649	95.259908389078	89.0980585534413	105.624170848377	-	-	-
TRINITY_DN130291_c0_g1_i1	12.6548303180965	21.6067979979801	26.1370832408802	19.5618999283205	38.7121203299936	30.8956125949515	-	-	-
TRINITY_DN130294_c0_g1_i1	15.3408539294698	38.5635609465044	44.7650754788884	27.6653924902582	23.5685075305896	22.3133618049921	-	-	-
TRINITY_DN130297_c0_g1_i1	40.4238975100566	30.493985221407	30.2676052836995	28.8439408387001	28.6620121011937	31.3286270508184	TRINITY_DN130297_c0_g1_i1	sp|P22045|PGFS_LEIMA_Prostaglandin_F_synthase_OS=Leishmania_major_GN=P100/11E_PE=1_SV=3	2e-43
TRINITY_DN130298_c0_g1_i1	76.2912778173537	105.595118465772	77.9917833216253	102.887858648272	97.7812682356039	145.669407528869	TRINITY_DN130298_c0_g1_i1	sp|O43497|CAC1G_HUMAN_Voltage-dependent_T-type_calcium_channel_subunit_alpha-1G_OS=Homo_sapiens_GN=CACNA1G_PE=2_SV=3	3e-07
TRINITY_DN130300_c0_g1_i1	354.102581684057	391.239433370037	403.627042379036	417.644147358148	482.175233238494	353.079353899682	TRINITY_DN130300_c0_g1_i1	sp|Q9LJN4|BXL5_ARATH_Probable_beta-D-xylosidase_5_OS=Arabidopsis_thaliana_GN=BXL5_PE=2_SV=2	7e-100
TRINITY_DN130302_c0_g1_i1	219.96927242812	286.48297886434	246.801480434584	308.378610560305	326.754364803911	226.624689462188	-	-	-
TRINITY_DN130306_c0_g2_i1	53.3963247314456	54.0933774730665	55.443269306591	61.6104635284283	48.4548008056435	47.6508223773501	TRINITY_DN130306_c0_g2_i1	sp|P26285|F262_BOVIN_6-phosphofructo-2-kinase/fructose-2,6-bisphosphatase_2_OS=Bos_taurus_GN=PFKFB2_PE=1_SV=2	7e-74
TRINITY_DN13030_c0_g1_i1	17.4785912228391	10.7114815767962	12.9702418337202	14.4296727435402	7.3578526598736	15.0693161833968	TRINITY_DN13030_c0_g1_i1	sp|Q945P8|LSM1A_ARATH_Sm-like_protein_LSM1A_OS=Arabidopsis_thaliana_GN=LSM1A_PE=1_SV=1	9e-20
TRINITY_DN130310_c0_g1_i1	39.6437290847415	41.2177131513708	14.4738961787091	30.9911571450423	28.7190646947139	21.4301556916959	TRINITY_DN130310_c0_g1_i1	sp|Q8BGF3|WDR92_MOUSE_WD_repeat-containing_protein_92_OS=Mus_musculus_GN=Wdr92_PE=2_SV=1	2e-141
TRINITY_DN130312_c0_g1_i1	153.658659972587	163.715214614992	198.420563452018	184.198652682583	173.119657217281	214.636785735146	-	-	-
TRINITY_DN130313_c0_g1_i1	114.851861786437	110.94135796003	130.024831067956	99.6553935371371	108.592101906671	116.880980334545	TRINITY_DN130313_c0_g1_i1	sp|O74477|MCA1_SCHPO_Metacaspase-1_OS=Schizosaccharomyces_pombe_(strain_972_/_ATCC_24843)_GN=pca1_PE=2_SV=1	5e-48
TRINITY_DN130318_c0_g1_i1	32.092652963696	41.4179208582719	38.0226233263781	30.7582015564864	20.9650972218015	6.54100333837082	TRINITY_DN130318_c0_g1_i1	sp|Q9FEF8|MD36B_ARATH_Probable_mediator_of_RNA_polymerase_II_transcription_subunit_36b_OS=Arabidopsis_thaliana_GN=MED36B_PE=1_SV=1	2e-120
TRINITY_DN130320_c0_g1_i1	6.37868933478064	10.2118782850199	17.6527206316233	14.6900042592376	0	17.9068562252607	TRINITY_DN130320_c0_g1_i1	sp|Q5ZXE0|MIP_LEGPH_Outer_membrane_protein_MIP_OS=Legionella_pneumophila_subsp._pneumophila_(strain_Philadelphia_1_/_ATCC_33152_/_DSM_7513)_GN=mip_PE=1_SV=2	8e-32
TRINITY_DN130322_c0_g1_i1	408.435584510587	360.479348829868	385.817839558025	295.296259726447	383.03770123538	405.841153152143	TRINITY_DN130322_c0_g1_i1	sp|P15650|ACADL_RAT_Long-chain_specific_acyl-CoA_dehydrogenase,_mitochondrial_OS=Rattus_norvegicus_GN=Acadl_PE=1_SV=1	2e-32
TRINITY_DN130322_c1_g1_i1	77.7322628002311	81.0232138640406	64.3937144777325	98.8240947148653	184.340518017449	137.828890648843	-	-	-
TRINITY_DN130326_c0_g2_i1	64.4735504405129	54.2219625883262	65.4774303993412	59.628764320696	59.4807533148475	43.9166023016657	TRINITY_DN130326_c0_g2_i1	sp|Q99KY4|GAK_MOUSE_Cyclin-G-associated_kinase_OS=Mus_musculus_GN=Gak_PE=1_SV=2	1e-27
TRINITY_DN130331_c0_g1_i1	33.2048691934236	34.0895454793727	54.3403100043139	33.8031091910054	40.2864063755139	14.3712265763109	-	-	-
TRINITY_DN130336_c0_g2_i1	34.5463425144089	25.9862096063211	27.4071734667572	38.097934262398	54.6201157891984	41.0026801073221	-	-	-
TRINITY_DN130340_c0_g1_i1	41.1300548195484	28.0857694052189	33.1749863873426	28.1558078616436	42.2684824124886	26.5195547474064	TRINITY_DN130340_c0_g1_i1	sp|Q5PP37|ATXR2_ARATH_Histone-lysine_N-methyltransferase_ATXR2_OS=Arabidopsis_thaliana_GN=ATXR2_PE=2_SV=1	3e-08
TRINITY_DN130342_c0_g1_i1	62.0070587308826	53.5881878459855	70.3757227911097	45.5314457066176	69.0054133736662	47.2269736741236	TRINITY_DN130342_c0_g1_i1	sp|Q88J44|BVMO_PSEPK_Baeyer-Villiger_monooxygenase_OS=Pseudomonas_putida_(strain_KT2440)_GN=PP_2805_PE=1_SV=1	9e-06
TRINITY_DN130355_c0_g2_i1	42.4250588706492	33.6830205887939	38.9806175591214	28.7246428378618	33.7626598783592	47.8102113819125	TRINITY_DN130355_c0_g2_i1	sp|Q9ZT64|CBG_PINCO_Coniferin_beta-glucosidase_OS=Pinus_contorta_PE=1_SV=1	1e-131
TRINITY_DN130360_c0_g1_i1	93.3595001781243	108.830840227035	100.074512894163	75.3902194983666	81.0087139962347	72.2009923435821	TRINITY_DN130360_c0_g1_i1	sp|Q5HZH7|S38A8_MOUSE_Putative_sodium-coupled_neutral_amino_acid_transporter_8_OS=Mus_musculus_GN=Slc38a8_PE=2_SV=1	2e-10
TRINITY_DN130361_c0_g1_i1	15.7996951295895	19.9086450965999	24.3563766110074	24.3347551643341	7.19935648281413	29.9898169956087	TRINITY_DN130361_c0_g1_i1	sp|Q54YW1|ELMOA_DICDI_ELMO_domain-containing_protein_A_OS=Dictyostelium_discoideum_GN=elmoA_PE=1_SV=1	2e-07
TRINITY_DN130363_c0_g1_i1	343.645086423028	322.106032963084	299.541879667163	291.771230817997	298.600473292426	281.721161756387	TRINITY_DN130363_c0_g1_i1	sp|P0C881|R10B1_HUMAN_Radial_spoke_head_10_homolog_B_OS=Homo_sapiens_GN=RSPH10B_PE=2_SV=1	5e-40
TRINITY_DN130364_c0_g1_i1	29.5177928084898	66.3806089535976	42.9985882404466	52.2577242303854	39.3057825863945	15.4873194080662	-	-	-
TRINITY_DN130367_c0_g1_i1	18.8015303602551	29.8270881686438	41.8099015461842	30.0480264838799	36.8966124051635	26.7829446680246	TRINITY_DN130367_c0_g1_i1	sp|O82261|DEGP2_ARATH_Protease_Do-like_2,_chloroplastic_OS=Arabidopsis_thaliana_GN=DEGP2_PE=1_SV=2	6e-153
TRINITY_DN130368_c0_g2_i1	66.8993410884869	60.1698179614032	48.4697972129305	55.1299079534276	51.3058559238725	51.2404005369423	-	-	-
TRINITY_DN130371_c0_g1_i1	28.8396409043389	37.5437524018396	32.4287585519202	39.4129998448521	27.3763652027171	26.6308512855927	-	-	-
TRINITY_DN130374_c0_g1_i1	51.2049360696524	58.7787720433079	55.2985481529204	73.4910860456722	56.23091817467	71.1069052424458	-	-	-
TRINITY_DN130376_c0_g1_i1	190.180810766661	192.456207562904	137.41648335815	176.41484994251	133.363312875497	152.647295014063	TRINITY_DN130376_c0_g1_i1	sp|Q9JHE3|ASAH2_MOUSE_Neutral_ceramidase_OS=Mus_musculus_GN=Asah2_PE=1_SV=1	4e-131
TRINITY_DN130378_c0_g1_i1	4.54175020737857	8.54049544395926	22.7411138200141	13.9178919887758	6.3507349819057	18.5195062257447	TRINITY_DN130378_c0_g1_i1	sp|Q8JZX4|SPF45_MOUSE_Splicing_factor_45_OS=Mus_musculus_GN=Rbm17_PE=1_SV=1	2e-06
TRINITY_DN130380_c0_g1_i1	65.8655592461069	69.979205471142	51.4896720868222	50.5161273100505	72.6000003588074	72.2988440169441	TRINITY_DN130380_c0_g1_i1	sp|P0AD61|KPYK1_ECOLI_Pyruvate_kinase_I_OS=Escherichia_coli_(strain_K12)_GN=pykF_PE=1_SV=1	9e-102
TRINITY_DN130381_c0_g1_i1	77.7371707951361	66.6579548582077	84.1034137191985	86.2379928891661	77.1126624767612	77.209352410529	-	-	-
TRINITY_DN130382_c0_g1_i1	113.490807006297	68.3171869261504	97.5439445342029	74.534814951932	95.1277940619663	96.259457981348	-	-	-
TRINITY_DN130384_c0_g1_i1	68.0935513502186	50.0820452733139	39.3879163979807	39.7537227054135	19.2975735327441	33.405863949014	TRINITY_DN130384_c0_g1_i1	sp|Q9URX7|ANM1_SCHPO_Protein_arginine_N-methyltransferase_1_OS=Schizosaccharomyces_pombe_(strain_972_/_ATCC_24843)_GN=rmt1_PE=1_SV=2	3e-11
TRINITY_DN130394_c0_g1_i1	291.774481100336	293.213959816615	255.388049436712	245.895698441714	300.273020304701	293.598202139315	TRINITY_DN130394_c0_g1_i1	sp|Q66H60|CC146_RAT_Coiled-coil_domain-containing_protein_146_OS=Rattus_norvegicus_GN=Ccdc146_PE=2_SV=1	1e-67
TRINITY_DN130396_c0_g1_i1	144.066519516098	117.408436660285	123.755201911531	180.365253423239	114.12778548062	157.033334815276	TRINITY_DN130396_c0_g1_i1	sp|Q801R4|CTL2A_XENLA_CTD_small_phosphatase-like_protein_2-A_OS=Xenopus_laevis_GN=ctdspl2-a_PE=2_SV=1	3e-24
TRINITY_DN130397_c0_g1_i1	50.4540415229753	45.4907792104159	57.4457643397369	39.1104554017865	48.0167982888869	41.2809359806378	TRINITY_DN130397_c0_g1_i1	sp|Q2LE78|BTBD6_XENLA_BTB/POZ_domain-containing_protein_6_OS=Xenopus_laevis_GN=btbd6_PE=1_SV=1	2e-11
TRINITY_DN130398_c0_g1_i1	64.994903206285	91.2149935762099	57.6814898244143	72.2881460020611	45.1519946383837	43.7320906823011	-	-	-
TRINITY_DN130399_c0_g1_i1	2.89845260881919	3.64806365366565	6.28125694181009	4.798176981032	7.63766051063446	7.28556357548667	TRINITY_DN130399_c0_g1_i1	sp|B5DUH6|NO66_DROPS_Bifunctional_lysine-specific_demethylase_and_histidyl-hydroxylase_NO66_OS=Drosophila_pseudoobscura_pseudoobscura_GN=GA27866_PE=3_SV=1	6e-11
TRINITY_DN130399_c0_g2_i1	5.00653848548088	0.950490706621961	6.48385278021962	8.84352369461711	0	0	TRINITY_DN130399_c0_g2_i1	sp|B5DUH6|NO66_DROPS_Bifunctional_lysine-specific_demethylase_and_histidyl-hydroxylase_NO66_OS=Drosophila_pseudoobscura_pseudoobscura_GN=GA27866_PE=3_SV=1	7e-11
TRINITY_DN130402_c0_g1_i1	222.944936009782	219.621114802507	218.124720383037	175.120092595361	182.916220697922	183.673552601982	TRINITY_DN130402_c0_g1_i1	sp|P43524|CYAA_ANACY_Adenylate_cyclase_OS=Anabaena_cylindrica_GN=cya_PE=3_SV=1	4e-07
TRINITY_DN130405_c0_g1_i1	93.6680505046348	92.4208219251986	72.4987856612713	94.4842966235694	117.773638652507	156.822155346154	TRINITY_DN130405_c0_g1_i1	sp|Q9FHG2|RL322_ARATH_60S_ribosomal_protein_L32-2_OS=Arabidopsis_thaliana_GN=RPL32B_PE=2_SV=1	4e-42
TRINITY_DN130410_c0_g1_i1	61.410829857001	56.3543509482937	50.4576979469297	42.1845011631613	29.5656072582255	55.266094188021	TRINITY_DN130410_c0_g1_i1	sp|Q8ICR0|CDPK2_PLAF7_Calcium-dependent_protein_kinase_2_OS=Plasmodium_falciparum_(isolate_3D7)_GN=CPK2_PE=2_SV=3	1e-88
TRINITY_DN130413_c0_g1_i1	82.1888211667122	70.0551712202416	60.5915189961091	84.9538851709922	40.1471510711566	38.9191143493783	-	-	-
TRINITY_DN130414_c0_g1_i1	45.4281175158189	40.6862460198265	46.758178622062	53.8555799284054	28.7663982093744	37.3765815742408	-	-	-
TRINITY_DN130417_c0_g1_i1	16.1201696512606	4.49212278894691	10.5397489905483	8.55483811070861	8.26255149629327	15.5191037024532	-	-	-
TRINITY_DN130417_c1_g2_i1	4.94678847767942	3.23753395900455	12.933465871146	2.02874186765101	0	0	-	-	-
TRINITY_DN130419_c0_g1_i1	21.103895415953	16.3890219137188	27.2345250759931	24.2549726886696	14.651395987722	16.9120603753508	-	-	-
TRINITY_DN130428_c0_g1_i1	452.499057562414	450.308874539683	368.118762490757	421.815119503125	407.534425465367	333.047598862495	TRINITY_DN130428_c0_g1_i1	sp|O42630|CARP_ASPFU_Vacuolar_protease_A_OS=Neosartorya_fumigata_(strain_ATCC_MYA-4609_/_Af293_/_CBS_101355_/_FGSC_A1100)_GN=pep2_PE=2_SV=1	6e-85
TRINITY_DN130428_c0_g3_i1	234.939942429183	223.853439546768	167.076253698536	176.53220626033	202.976440410081	135.548078950647	TRINITY_DN130428_c0_g3_i1	sp|Q9DEX3|CATD_CLUHA_Cathepsin_D_OS=Clupea_harengus_GN=ctsd_PE=1_SV=1	7e-89
TRINITY_DN130430_c0_g2_i1	67.1817279585025	48.2525736672525	76.2142430810134	63.8638575201916	59.3100236055506	62.9333889088517	-	-	-
TRINITY_DN130441_c0_g1_i1	87.1724895838498	88.5515497161122	84.7327990807192	100.628702297794	199.440471270341	200.877672949582	TRINITY_DN130441_c0_g1_i1	sp|P46228|RS1_SYNP6_30S_ribosomal_protein_S1_OS=Synechococcus_sp._(strain_ATCC_27144_/_PCC_6301_/_SAUG_1402/1)_GN=rpsA_PE=1_SV=4	1e-05
TRINITY_DN130444_c0_g1_i1	91.2926963484666	85.2154198382412	99.8948146574095	85.4340906045589	90.265085043638	103.311897109921	TRINITY_DN130444_c0_g1_i1	sp|Q86SX6|GLRX5_HUMAN_Glutaredoxin-related_protein_5,_mitochondrial_OS=Homo_sapiens_GN=GLRX5_PE=1_SV=2	1e-08
TRINITY_DN130448_c0_g2_i1	49.9898977221564	51.6613424712932	51.064966011709	51.5839773983654	41.8532328139739	35.8457371147904	TRINITY_DN130448_c0_g2_i1	sp|Q8ND76|CCNY_HUMAN_Cyclin-Y_OS=Homo_sapiens_GN=CCNY_PE=1_SV=2	1e-11
TRINITY_DN130452_c0_g1_i1	1.43049584200672	8.01046902236403	2.35900516893955	0	0	5.77144991638922	-	-	-
TRINITY_DN130452_c0_g2_i1	44.658819182989	39.6102313083364	37.0763427012678	56.3012718170691	64.0521970619899	28.751307216844	TRINITY_DN130452_c0_g2_i1	sp|Q9D700|DUS26_MOUSE_Dual_specificity_protein_phosphatase_26_OS=Mus_musculus_GN=Dusp26_PE=2_SV=2	1e-06
TRINITY_DN130457_c0_g1_i1	91.8051145017306	105.439681728551	82.1126853679705	122.320945384314	105.762792808625	163.151046791575	-	-	-
TRINITY_DN130459_c0_g1_i1	26.3239142707193	20.0645272368532	36.396174282882	17.6071240749961	31.0378578651552	22.6958351914001	-	-	-
TRINITY_DN130461_c0_g1_i1	27.7906039296525	28.5148307971158	17.3821332463536	22.4669170732337	16.1783913257081	6.61491839777671	TRINITY_DN130461_c0_g1_i1	sp|Q8BZ00|SL9A9_MOUSE_Sodium/hydrogen_exchanger_9_OS=Mus_musculus_GN=Slc9a9_PE=2_SV=1	2e-59
TRINITY_DN130463_c0_g1_i1	41.6583514184236	56.360890535294	70.3651226142225	67.9417439556953	45.6413954856241	58.9779651475408	TRINITY_DN130463_c0_g1_i1	sp|Q84RR0|ARI7_ARATH_Probable_E3_ubiquitin-protein_ligase_ARI7_OS=Arabidopsis_thaliana_GN=ARI7_PE=2_SV=1	3e-107
TRINITY_DN130464_c0_g1_i2	79.7922996184133	69.9232968768715	83.9951658917534	59.1155811915975	106.963783961807	69.0002903901098	TRINITY_DN130464_c0_g1_i2	sp|P30189|TOP1_DROME_DNA_topoisomerase_1_OS=Drosophila_melanogaster_GN=Top1_PE=1_SV=1	2e-133
TRINITY_DN130465_c0_g1_i2	10.281433488593	14.7569715375096	14.5088619693913	12.6678594764822	6.71978080165951	12.5459395772102	TRINITY_DN130465_c0_g1_i2	sp|C7AU21|D27_ORYSJ_Beta-carotene_isomerase_D27,_chloroplastic_OS=Oryza_sativa_subsp._japonica_GN=D27_PE=1_SV=1	1e-25
TRINITY_DN130468_c0_g1_i1	10.81837250053	18.8349701847265	32.7605247784828	9.17593106792994	35.603027576519	49.6701776796924	-	-	-
TRINITY_DN130470_c0_g1_i2	57.9580783121326	90.6843987719192	79.1092059311966	89.2173934114961	55.6583207467894	116.604819113057	TRINITY_DN130470_c0_g1_i2	sp|O34384|YCEE_BACSU_Uncharacterized_protein_YceE_OS=Bacillus_subtilis_(strain_168)_GN=yceE_PE=3_SV=1	3e-20
TRINITY_DN130472_c0_g1_i1	29.7947685270774	12.1350489254015	38.9121551191365	48.8954025192462	41.8582859160619	35.1515594614971	TRINITY_DN130472_c0_g1_i1	sp|Q9Z0V1|KCND3_MOUSE_Potassium_voltage-gated_channel_subfamily_D_member_3_OS=Mus_musculus_GN=Kcnd3_PE=1_SV=1	1e-06
TRINITY_DN130474_c0_g1_i1	110.548279388009	133.67371235806	113.875503926857	90.2480878795178	111.824520129965	94.4687895280992	TRINITY_DN130474_c0_g1_i1	sp|O74959|YJCD_SCHPO_Uncharacterized_oxidoreductase_C736.13_OS=Schizosaccharomyces_pombe_(strain_972_/_ATCC_24843)_GN=SPCC736.13_PE=3_SV=1	5e-22
TRINITY_DN130476_c0_g1_i1	28.4159653614118	30.9898169244221	57.9425396477378	50.9471706349192	30.8429961036765	46.4754400690046	-	-	-
TRINITY_DN130480_c0_g1_i1	6.86801485657167	13.2109897216531	6.25784779438588	12.5930372666803	2.76638076114025	15.824236098281	-	-	-
TRINITY_DN130482_c0_g1_i1	106.87969281056	70.3276476399198	86.287014022272	90.1584484212405	82.2666107097637	78.6728563230582	-	-	-
TRINITY_DN130488_c0_g1_i1	159.108650032211	177.528029217173	172.980293628705	157.994629572117	136.125567401893	132.095234273888	TRINITY_DN130488_c0_g1_i1	sp|Q00689|GP63_LEIGU_Leishmanolysin_OS=Leishmania_guyanensis_GN=gp63_PE=2_SV=1	4e-12
TRINITY_DN130489_c0_g1_i1	42.0157966798481	33.4316686344997	37.9412389918455	35.6467668447972	25.8072904595344	10.0732387532737	TRINITY_DN130489_c0_g1_i1	sp|O04486|RAA2A_ARATH_Ras-related_protein_RABA2a_OS=Arabidopsis_thaliana_GN=RABA2A_PE=2_SV=1	1e-60
TRINITY_DN130492_c0_g1_i1	182.96620708697	164.596428264392	148.860452167532	156.959863667036	147.985250115576	172.082837652692	-	-	-
TRINITY_DN130493_c0_g2_i1	52.1520452753429	51.748751701143	54.1471342868795	46.3261694383266	12.4409606823143	47.2345704189633	TRINITY_DN130493_c0_g2_i1	sp|Q9NJU9|CDPK3_PLAF7_Calcium-dependent_protein_kinase_3_OS=Plasmodium_falciparum_(isolate_3D7)_GN=CPK3_PE=1_SV=1	2e-36
TRINITY_DN130494_c0_g1_i1	134.565622432964	148.584681197243	138.212986092389	158.622633924709	143.755561714553	122.79752385109	-	-	-
TRINITY_DN130497_c0_g1_i1	57.8288312603275	64.9733278082605	61.4858726441256	53.8871458031134	52.6096865451485	87.6859846542199	-	-	-
TRINITY_DN130500_c0_g1_i1	27.6505796337843	13.6176044574786	28.0797274190995	38.897559004716	11.9477090548823	13.6391259516461	-	-	-
TRINITY_DN130505_c0_g1_i1	4.74733299910653	8.99489319543021	21.3420688908447	0	18.1140942165959	3.63972301496014	TRINITY_DN130505_c0_g1_i1	sp|Q8YQC1|ASPA_NOSS1_Probable_aspartoacylase_OS=Nostoc_sp._(strain_PCC_7120_/_UTEX_2576)_GN=alr3912_PE=3_SV=1	6e-31
TRINITY_DN130505_c1_g1_i1	12.1555037923603	4.23194433566321	15.7798623627947	1.80267792271493	8.69881194912551	0	TRINITY_DN130505_c1_g1_i1	sp|Q3MC79|ASPA_ANAVT_Probable_aspartoacylase_OS=Anabaena_variabilis_(strain_ATCC_29413_/_PCC_7937)_GN=Ava_1785_PE=3_SV=1	3e-27
TRINITY_DN130509_c0_g1_i1	82.4855292231405	67.5965394766389	62.5789623878649	77.3878789798277	94.6478387002128	67.6549111052699	-	-	-
TRINITY_DN130513_c0_g1_i1	10.8733257949914	3.39923883588544	12.9997488777238	9.70302458249298	10.0088868273096	3.58644542684533	TRINITY_DN130513_c0_g1_i1	sp|Q1RH06|ENGB_RICBR_Probable_GTP-binding_protein_EngB_OS=Rickettsia_bellii_(strain_RML369-C)_GN=engB_PE=3_SV=1	5e-33
TRINITY_DN130514_c0_g2_i1	36.9340803288857	27.0250991149074	34.8293750895735	16.4967184093685	62.5156036218056	21.3925100701881	TRINITY_DN130514_c0_g2_i1	sp|O14595|CTDS2_HUMAN_Carboxy-terminal_domain_RNA_polymerase_II_polypeptide_A_small_phosphatase_2_OS=Homo_sapiens_GN=CTDSP2_PE=1_SV=2	2e-06
TRINITY_DN130519_c0_g1_i1	623.373339496822	606.947358205022	534.333295321897	547.676088810125	700.784097301347	660.4638385455	-	-	-
TRINITY_DN130523_c0_g1_i1	79.1530689535905	52.125203922085	54.5075414302833	81.5904650907328	81.4031649148843	73.889250019994	-	-	-
TRINITY_DN130525_c0_g1_i1	42.0892472915934	37.9169708311001	39.798983511078	60.1864283934617	37.6117073119271	45.3502765759907	-	-	-
TRINITY_DN130527_c0_g1_i1	19.7165215216692	13.4970474291931	27.4723949876341	19.5836534765488	13.8837860428307	19.5890544675063	-	-	-
TRINITY_DN130528_c0_g1_i1	31.8256700565458	21.8849314821998	23.5547979424859	24.6525453829987	8.57655107392692	9.12020650999155	TRINITY_DN130528_c0_g1_i1	sp|Q869L4|FNKA_DICDI_Probable_serine/threonine-protein_kinase_fnkA_OS=Dictyostelium_discoideum_GN=fnkA_PE=3_SV=1	3e-13
TRINITY_DN130539_c0_g1_i1	150.18726569342	132.455338171748	129.230185933693	104.781311325572	96.4706852554419	138.622481059017	TRINITY_DN130539_c0_g1_i1	sp|P46869|FLA10_CHLRE_Kinesin-like_protein_FLA10_OS=Chlamydomonas_reinhardtii_GN=FLA10_PE=1_SV=1	2e-48
TRINITY_DN130542_c0_g2_i1	115.55196824618	107.693285344746	112.973398045504	99.4593720057524	107.956155515339	114.801273701848	-	-	-
TRINITY_DN130551_c0_g1_i1	87.0958049796348	85.6159480365019	85.4506005549207	70.2488584168212	95.6908529453897	100.355469067886	TRINITY_DN130551_c0_g1_i1	sp|P62344|CDPK1_PLAF7_Calcium-dependent_protein_kinase_1_OS=Plasmodium_falciparum_(isolate_3D7)_GN=CPK1_PE=3_SV=2	4e-05
TRINITY_DN130555_c0_g1_i1	100.5240845012	139.705574311218	109.25823422819	106.574310031434	143.417606896781	122.305991215397	TRINITY_DN130555_c0_g1_i1	sp|Q9SMT7|4CLLA_ARATH_Oxalate--CoA_ligase_OS=Arabidopsis_thaliana_GN=AAE3_PE=1_SV=1	9e-57
TRINITY_DN130560_c0_g1_i2	35.1476609837858	39.3546101118224	34.1007091962997	44.8845964658518	48.7504100695637	40.8171066341934	-	-	-
TRINITY_DN130562_c0_g1_i1	64.6941200599155	64.6203175503075	41.5438695155074	63.1540895054138	54.3729344134297	44.3726050990976	TRINITY_DN130562_c0_g1_i1	sp|Q5TC63|GRTP1_HUMAN_Growth_hormone-regulated_TBC_protein_1_OS=Homo_sapiens_GN=GRTP1_PE=1_SV=4	5e-46
TRINITY_DN130564_c0_g1_i1	93.7781516656187	101.096479029037	143.905358998367	113.396996852733	108.169664433289	135.946567310616	-	-	-
TRINITY_DN130568_c0_g1_i1	172.389538827942	190.927023622182	117.776513564069	123.160785550815	171.199541703921	155.773305328511	TRINITY_DN130568_c0_g1_i1	sp|Q9GLX9|SPON1_BOVIN_Spondin-1_OS=Bos_taurus_GN=SPON1_PE=1_SV=1	3e-07
TRINITY_DN130586_c0_g1_i1	65.9642386857444	46.6318240389194	68.9634194538404	64.3637082172406	62.586670896255	41.4870491922485	TRINITY_DN130586_c0_g1_i1	sp|O19111|KPCZ_RABIT_Protein_kinase_C_zeta_type_OS=Oryctolagus_cuniculus_GN=PRKCZ_PE=2_SV=1	8e-18
TRINITY_DN130592_c0_g1_i1	96.6438574551849	107.346851631413	96.8673829087198	107.822733205392	111.613704338615	99.981619941527	-	-	-
TRINITY_DN130593_c0_g1_i1	49.8868052516293	54.4857278422749	68.8745764883991	75.7455663837506	75.4629018839574	66.7311353104736	TRINITY_DN130593_c0_g1_i1	sp|Q15878|CAC1E_HUMAN_Voltage-dependent_R-type_calcium_channel_subunit_alpha-1E_OS=Homo_sapiens_GN=CACNA1E_PE=1_SV=3	1e-06
TRINITY_DN130594_c0_g1_i1	19.1700675945854	13.3331550435748	24.1198166178908	23.5819360609205	5.00210577232051	21.7224111295634	-	-	-
TRINITY_DN130595_c0_g1_i1	40.4170021492916	56.0272849390308	61.2476233078084	57.4408508191961	32.1903187653184	24.769912942576	-	-	-
TRINITY_DN130600_c0_g1_i1	39.9244617508825	43.3710660394391	29.5872223096933	35.3131297102801	37.5653360270196	43.8542540522923	-	-	-
TRINITY_DN130601_c1_g1_i1	0	5.01412749557112	0	0	15.5380637180536	0	-	-	-
TRINITY_DN130607_c0_g1_i1	454.086692531875	434.663604322289	456.012977658896	478.805935259303	515.260260029179	542.100420547727	TRINITY_DN130607_c0_g1_i1	sp|Q8VCC9|SPON1_MOUSE_Spondin-1_OS=Mus_musculus_GN=Spon1_PE=2_SV=1	2e-14
TRINITY_DN130610_c0_g1_i1	130.251119421586	104.574335641801	84.1894505229732	136.123913955753	99.2327294685656	76.7992074319995	TRINITY_DN130610_c0_g1_i1	sp|Q9HE12|YI31_SCHPO_Putative_purine_permease_C1399.01c_OS=Schizosaccharomyces_pombe_(strain_972_/_ATCC_24843)_GN=SPAC1399.01c_PE=3_SV=1	1e-88
TRINITY_DN130610_c1_g1_i1	28.9763096855377	17.3028258112649	10.0212493613634	15.1972189243912	4.52587835291779	26.0112331999602	TRINITY_DN130610_c1_g1_i1	sp|Q9ZWQ9|FLS_CITUN_Flavonol_synthase/flavanone_3-hydroxylase_OS=Citrus_unshiu_GN=FLS_PE=1_SV=1	3e-06
TRINITY_DN130613_c0_g1_i1	74.5599920018876	68.1518385377751	60.4584030430211	48.8722861001861	61.4485578281348	68.6172860768198	-	-	-
TRINITY_DN130615_c0_g1_i1	14.0031928554659	20.5883530620243	15.9231979388537	9.76648867659201	27.1976175325379	5.92693753286806	TRINITY_DN130615_c0_g1_i1	sp|Q10SX7|GT31_ORYSJ_Probable_glucuronosyltransferase_Os03g0107900_OS=Oryza_sativa_subsp._japonica_GN=Os03g0107900_PE=2_SV=1	2e-18
TRINITY_DN130615_c0_g1_i2	14.8219759837742	7.36836989489492	8.60137672765496	9.83561980573737	23.1802245604925	14.913828566918	TRINITY_DN130615_c0_g1_i2	sp|Q10SX7|GT31_ORYSJ_Probable_glucuronosyltransferase_Os03g0107900_OS=Oryza_sativa_subsp._japonica_GN=Os03g0107900_PE=2_SV=1	7e-18
TRINITY_DN130616_c0_g1_i1	13.7310991888418	19.8570356929648	14.0274104496465	13.3953473883877	22.0836623226175	24.8540344769683	TRINITY_DN130616_c0_g1_i1	sp|Q6DC04|CARM1_DANRE_Histone-arginine_methyltransferase_CARM1_OS=Danio_rerio_GN=carm1_PE=2_SV=1	3e-07
TRINITY_DN130618_c0_g1_i1	61.2084319026958	65.2943232099669	77.0720895256012	75.2815633975577	74.9043768335677	87.3655980158853	TRINITY_DN130618_c0_g1_i1	sp|Q9H7F0|AT133_HUMAN_Probable_cation-transporting_ATPase_13A3_OS=Homo_sapiens_GN=ATP13A3_PE=1_SV=4	6e-82
TRINITY_DN130619_c0_g1_i1	20.2303679021333	18.9716451953927	16.2610112461908	19.1169384890411	14.6954110195011	2.95612956075347	-	-	-
TRINITY_DN130628_c0_g1_i1	26.3163191332429	19.2530972189379	21.7709723514367	31.747983277631	50.6114536097479	20.835654938011	TRINITY_DN130628_c0_g1_i1	sp|Q5U508|TBCE_XENLA_Tubulin-specific_chaperone_E_OS=Xenopus_laevis_GN=tbce_PE=2_SV=1	9e-30
TRINITY_DN130632_c0_g1_i1	133.630685245796	121.728804011525	115.593229448226	157.335274037764	188.811441326038	233.895941784704	TRINITY_DN130632_c0_g1_i1	sp|Q8VWZ7|C76B6_CATRO_Geraniol_8-hydroxylase_OS=Catharanthus_roseus_GN=CYP76B6_PE=1_SV=1	2e-15
TRINITY_DN130635_c0_g1_i1	188.273352579902	195.532754769801	186.09950368814	177.274960558358	221.109639633282	213.267018152286	-	-	-
TRINITY_DN130636_c0_g1_i1	91.2439550230746	97.0267334005116	112.756948689458	84.3206989894153	86.8200717414826	120.057164560061	TRINITY_DN130636_c0_g1_i1	sp|Q5U504|KLH40_XENLA_Kelch-like_protein_40_OS=Xenopus_laevis_GN=klhl40_PE=2_SV=1	5e-05
TRINITY_DN130639_c0_g1_i1	71.8939471862993	70.6453066606914	83.0779575532053	85.1696867930303	112.133732754166	60.7722787704276	TRINITY_DN130639_c0_g1_i1	sp|Q2XVR6|SC4AB_TAKRU_Sodium_channel_protein_type_4_subunit_alpha_B_OS=Takifugu_rubripes_GN=scn4ab_PE=3_SV=1	2e-09
TRINITY_DN130640_c0_g1_i1	43.0543656776423	60.0081404841366	75.8340155152463	65.1508180782539	22.9891726332583	59.7291791399596	TRINITY_DN130640_c0_g1_i1	sp|Q7SBB6|ERG3_NEUCR_Probable_C-5_sterol_desaturase_OS=Neurospora_crassa_(strain_ATCC_24698_/_74-OR23-1A_/_CBS_708.71_/_DSM_1257_/_FGSC_987)_GN=NCU06207_PE=3_SV=1	1e-12
TRINITY_DN130645_c0_g1_i1	28.7401490410073	40.1173484664196	35.1404829976132	19.0655573140362	27.6531821381721	21.2680460170414	-	-	-
TRINITY_DN130647_c0_g1_i1	13.9396442548628	10.7871032377168	12.9727769777611	10.4596385984494	11.2009536252384	3.1566350222616	TRINITY_DN130647_c0_g1_i1	sp|Q02RF8|KAD_PSEAB_Adenylate_kinase_OS=Pseudomonas_aeruginosa_(strain_UCBPP-PA14)_GN=adk_PE=3_SV=1	2e-44
TRINITY_DN130649_c0_g1_i1	46.392308783064	46.562337979989	47.0016032657909	41.9863971101844	31.0385316121003	46.7501379397824	-	-	-
TRINITY_DN130651_c0_g3_i1	16.6187294948049	35.3071046864609	31.1163613454235	38.7397064443376	25.9282336197133	42.9304650503597	TRINITY_DN130651_c0_g3_i1	sp|Q9Z286|ADCYA_RAT_Adenylate_cyclase_type_10_OS=Rattus_norvegicus_GN=Adcy10_PE=1_SV=1	1e-10
TRINITY_DN130653_c0_g1_i1	28.521096400973	26.6295538232376	8.02335146469422	31.763183538325	28.4962833809615	11.0609185981077	-	-	-
TRINITY_DN130656_c0_g1_i1	5.0887031947316	4.86146066818971	4.62159807599854	7.43914584593793	8.39634796145199	15.7823536274258	TRINITY_DN130656_c0_g1_i1	sp|Q9D2C6|RPC8_MOUSE_DNA-directed_RNA_polymerase_III_subunit_RPC8_OS=Mus_musculus_GN=Polr3h_PE=2_SV=2	3e-37
TRINITY_DN130660_c0_g1_i1	160.464985927835	125.336422648561	139.116204275248	147.112726872814	211.824937712957	163.003612886855	-	-	-
TRINITY_DN130668_c1_g1_i1	4.30502769335213	3.1201584719734	7.09552149369698	4.04633086605717	0	0	TRINITY_DN130668_c1_g1_i1	sp|P0A9W3|ETTA_ECOLI_Energy-dependent_translational_throttle_protein_EttA_OS=Escherichia_coli_(strain_K12)_GN=ettA_PE=1_SV=2	3e-06
TRINITY_DN130669_c0_g1_i1	3.94323221026486	11.3743706394754	13.8571707280313	7.8821484267629	16.1503340461584	16.9020493659827	-	-	-
TRINITY_DN130670_c0_g1_i1	55.224972358205	49.8545628434309	55.5835141524763	75.283858894554	54.5912954260922	61.5814536015179	TRINITY_DN130670_c0_g1_i1	sp|Q8RY89|PI5K8_ARATH_Phosphatidylinositol_4-phosphate_5-kinase_8_OS=Arabidopsis_thaliana_GN=PIP5K8_PE=1_SV=1	5e-12
TRINITY_DN130672_c0_g1_i1	38.8275832612486	37.1287259844404	41.4660095393495	50.0068309820764	42.8863995589121	34.6516402942092	-	-	-
TRINITY_DN130674_c0_g1_i1	158.719949670669	125.225415341641	151.02062864306	138.309109444536	134.827020668952	99.0676755390442	-	-	-
TRINITY_DN130675_c0_g1_i1	113.790912905351	101.583372085805	103.223018379437	126.076391351907	89.6550313802061	115.342116501891	TRINITY_DN130675_c0_g1_i1	sp|G5E8K5|ANK3_MOUSE_Ankyrin-3_OS=Mus_musculus_GN=Ank3_PE=1_SV=1	7e-05
TRINITY_DN130677_c0_g1_i1	68.2782869403306	55.6389954475338	72.5664587624212	78.2859361447873	61.00478193286	35.570175497294	TRINITY_DN130677_c0_g1_i1	sp|Q00973|B4GN1_HUMAN_Beta-1,4_N-acetylgalactosaminyltransferase_1_OS=Homo_sapiens_GN=B4GALNT1_PE=1_SV=2	8e-05
TRINITY_DN130681_c0_g1_i1	628.725369009371	595.87113041457	559.45130373263	501.090877731331	619.62523637887	580.896040247768	TRINITY_DN130681_c0_g1_i1	sp|P34811|EFGC1_SOYBN_Elongation_factor_G-1,_chloroplastic_OS=Glycine_max_GN=fusA1_PE=1_SV=2	0.0
TRINITY_DN130685_c0_g1_i1	69.1295711126567	64.3785898698176	66.2072481175244	79.6005010632875	48.1176928245014	98.9948830862298	TRINITY_DN130685_c0_g1_i1	sp|Q23FE2|TTL3C_TETTS_Tubulin_glycylase_3C_OS=Tetrahymena_thermophila_(strain_SB210)_GN=TTLL3C_PE=3_SV=1	3e-45
TRINITY_DN130686_c0_g1_i1	36.2843653021551	23.4842960302135	42.0169273935347	34.9752365027688	33.1548973267764	8.34175411952414	-	-	-
TRINITY_DN130693_c0_g1_i1	20.8662539756306	29.4987713351305	35.0450667255073	34.6686523972001	38.3875027238472	25.5032999423232	-	-	-
TRINITY_DN130696_c0_g1_i1	34.9505540241269	79.4779418893531	85.7519653793147	96.7813342565041	58.0998382261016	83.6636403329245	-	-	-
TRINITY_DN130701_c0_g1_i1	43.6663842449668	49.473850938274	41.6029016713563	50.4853910088922	69.548276599352	46.5932001797301	-	-	-
TRINITY_DN130703_c0_g1_i1	53.2915650855731	44.0911935334803	35.0699732453138	43.4408070033854	26.0793390533504	40.3655889802726	TRINITY_DN130703_c0_g1_i1	sp|Q84ME1|LUL3_ARATH_Probable_E3_ubiquitin-protein_ligase_LUL3_OS=Arabidopsis_thaliana_GN=LUL3_PE=1_SV=1	2e-06
TRINITY_DN130704_c0_g1_i1	162.377120671152	174.807636851864	148.846416842238	160.00223191337	139.98311298063	161.230052958059	TRINITY_DN130704_c0_g1_i1	sp|O49839|APK2A_ARATH_Protein_kinase_2A,_chloroplastic_OS=Arabidopsis_thaliana_GN=APK2A_PE=2_SV=1	8e-42
TRINITY_DN130705_c0_g1_i1	271.969225160837	322.812433250387	282.838440051615	289.616437568146	259.934908504101	231.784125962066	TRINITY_DN130705_c0_g1_i1	sp|O97593|SMC1A_BOVIN_Structural_maintenance_of_chromosomes_protein_1A_OS=Bos_taurus_GN=SMC1A_PE=1_SV=1	6e-120
TRINITY_DN130708_c0_g1_i1	36.0256820881555	31.4515029732827	28.0642624758301	24.7564507582619	22.7251084990952	24.0305616000443	TRINITY_DN130708_c0_g1_i1	sp|Q9HDZ8|YKP6_SCHPO_Uncharacterized_protein_C589.06c_OS=Schizosaccharomyces_pombe_(strain_972_/_ATCC_24843)_GN=SPAC589.06c_PE=1_SV=1	1e-12
TRINITY_DN130709_c0_g1_i1	104.385272841705	106.4411898797	117.49803956589	99.5089514775406	92.1392461762777	90.9608816583891	TRINITY_DN130709_c0_g1_i1	sp|O61585|KTNB1_STRPU_Katanin_p80_WD40_repeat-containing_subunit_B1_OS=Strongylocentrotus_purpuratus_GN=KATNB1_PE=1_SV=1	3e-08
TRINITY_DN130711_c0_g1_i1	108.552656845425	105.370421875738	88.9302636063389	103.16106744697	113.075308999341	81.1679485259958	TRINITY_DN130711_c0_g1_i1	sp|Q9NSA2|KCND1_HUMAN_Potassium_voltage-gated_channel_subfamily_D_member_1_OS=Homo_sapiens_GN=KCND1_PE=1_SV=2	2e-11
TRINITY_DN130712_c0_g1_i1	175.469602267841	154.731881507973	158.300643127006	170.008034524855	173.314818628644	175.521754083434	TRINITY_DN130712_c0_g1_i1	sp|Q8LBP4|ALB3_ARATH_Inner_membrane_protein_ALBINO3,_chloroplastic_OS=Arabidopsis_thaliana_GN=ALB3_PE=1_SV=2	4e-46
TRINITY_DN130713_c0_g2_i1	29.217178973949	23.0037233635325	19.4969481467715	24.3632638114675	30.9550707439845	23.7970435804669	TRINITY_DN130713_c0_g2_i1	sp|Q9LZW3|PUB16_ARATH_U-box_domain-containing_protein_16_OS=Arabidopsis_thaliana_GN=PUB16_PE=2_SV=1	9e-05
TRINITY_DN130714_c0_g1_i1	74.2314041666193	82.9189472953557	74.6985431318	83.5921041206716	118.941631094815	64.6120951842411	TRINITY_DN130714_c0_g1_i1	sp|P48180|ACH1_CAEEL_Acetylcholine_receptor_subunit_alpha-type_acr-16_OS=Caenorhabditis_elegans_GN=acr-16_PE=2_SV=1	3e-25
TRINITY_DN130717_c0_g1_i1	196.531909783164	183.792178090712	184.462067138399	175.56153822293	167.722356054549	160.473593091074	TRINITY_DN130717_c0_g1_i1	sp|P10246|TNNC2_MELGA_Troponin_C,_skeletal_muscle_OS=Meleagris_gallopavo_GN=TNNC2_PE=1_SV=2	9e-05
TRINITY_DN130723_c0_g2_i1	13.1572338132356	12.1960092438987	8.48686048837427	12.9714636439374	8.79618699448272	15.5720458293042	TRINITY_DN130723_c0_g2_i1	sp|O14976|GAK_HUMAN_Cyclin-G-associated_kinase_OS=Homo_sapiens_GN=GAK_PE=1_SV=2	3e-33
TRINITY_DN130726_c0_g1_i1	106.280403352292	85.3564106067515	72.9655367332994	94.6973330004417	86.2889023060065	120.072614268186	TRINITY_DN130726_c0_g1_i1	sp|B0BMJ2|CC42M_XENTR_Coiled-coil_domain-containing_protein_42_like-2_OS=Xenopus_tropicalis_GN=TNeu058c09.1_PE=2_SV=2	2e-23
TRINITY_DN130767_c0_g1_i1	75.7311464984316	63.2101116554497	80.8391170825632	102.212526523527	89.0084948780522	58.118138307046	TRINITY_DN130767_c0_g1_i1	sp|P46863|KL61_DROME_Bipolar_kinesin_KRP-130_OS=Drosophila_melanogaster_GN=Klp61F_PE=1_SV=2	4e-05
TRINITY_DN130768_c0_g1_i1	60.1246006645055	57.6230480307718	65.3235285235983	85.9797627880403	62.8887626480473	63.9487060072526	TRINITY_DN130768_c0_g1_i1	sp|Q9S9N9|CCR1_ARATH_Cinnamoyl-CoA_reductase_1_OS=Arabidopsis_thaliana_GN=CCR1_PE=1_SV=1	2e-35
TRINITY_DN130769_c1_g1_i1	85.894393503512	100.716691701561	101.246702519698	90.7479961142768	106.206931633884	93.1611985018399	TRINITY_DN130769_c1_g1_i1	sp|Q9R080|GPSM1_RAT_G-protein-signaling_modulator_1_OS=Rattus_norvegicus_GN=Gpsm1_PE=1_SV=2	6e-05
TRINITY_DN130773_c0_g1_i1	12.5401317947966	28.5769992474412	10.5747712432359	34.3479389193602	14.693348832719	4.16483083273208	TRINITY_DN130773_c0_g1_i1	sp|Q9P7M3|SLX1_SCHPO_Structure-specific_endonuclease_subunit_slx1_OS=Schizosaccharomyces_pombe_(strain_972_/_ATCC_24843)_GN=slx1_PE=1_SV=1	2e-16
TRINITY_DN130787_c0_g1_i1	63.346530349119	46.86941820086	61.7638847831007	39.5636627677994	35.0715566299791	51.0231484265175	-	-	-
TRINITY_DN130790_c0_g1_i1	225.984299753443	206.052359396828	246.303890944465	231.110112882179	303.030917810108	222.693820408815	TRINITY_DN130790_c0_g1_i1	sp|Q4G0X9|CCD40_HUMAN_Coiled-coil_domain-containing_protein_40_OS=Homo_sapiens_GN=CCDC40_PE=2_SV=2	2e-73
TRINITY_DN130794_c0_g1_i1	14.0469995603025	19.4811199947018	22.9896550506691	33.5796103974079	15.1152521476111	27.7498127073674	TRINITY_DN130794_c0_g1_i1	sp|Q7ZX21|OTU5A_XENLA_OTU_domain-containing_protein_5-A_OS=Xenopus_laevis_GN=otud5-a_PE=2_SV=1	4e-21
TRINITY_DN1307_c0_g1_i1	23.1046717286772	22.331650332478	9.43270070984275	18.578418157032	13.9771409406704	20.3450784989909	TRINITY_DN1307_c0_g1_i1	sp|Q13434|MKRN4_HUMAN_Putative_E3_ubiquitin-protein_ligase_makorin-4_OS=Homo_sapiens_GN=MKRN4P_PE=5_SV=1	1e-29
TRINITY_DN1307_c1_g1_i1	19.4777249377414	7.52078821414712	5.3093899943487	13.601857958423	20.0450231823065	19.0642662624345	-	-	-
TRINITY_DN130802_c0_g1_i1	88.9321719969061	91.8412487174407	86.0136633864598	90.5225607902915	66.7951120731758	124.112465969453	TRINITY_DN130802_c0_g1_i1	sp|P09889|PPA5_PIG_Tartrate-resistant_acid_phosphatase_type_5_OS=Sus_scrofa_GN=ACP5_PE=1_SV=4	1e-15
TRINITY_DN130812_c0_g2_i1	14.2864119477362	13.6159222486039	32.1928399671846	13.7612743422322	5.22905054440477	7.34850086314218	TRINITY_DN130812_c0_g2_i1	sp|Q9JLC8|SACS_MOUSE_Sacsin_OS=Mus_musculus_GN=Sacs_PE=1_SV=2	9e-05
TRINITY_DN130817_c0_g1_i1	20.182458798996	20.2476643468781	21.0438828773527	19.6684486031552	29.8396398692886	12.4222547451093	-	-	-
TRINITY_DN130819_c0_g1_i1	30.5536214124117	45.5349429281795	29.5606908133724	32.1204557900636	25.2836011040921	61.3014834419014	-	-	-
TRINITY_DN130829_c0_g2_i1	91.4475320157998	97.979842363295	79.8762806682398	58.6488086663798	67.5798690639371	68.4738037473009	TRINITY_DN130829_c0_g2_i1	sp|Q8TC29|ENKUR_HUMAN_Enkurin_OS=Homo_sapiens_GN=ENKUR_PE=2_SV=1	1e-17
TRINITY_DN130831_c0_g1_i1	21.8893746344752	31.8467729944093	10.9409363819469	11.8909561182005	9.85281762819591	10.3574351965284	-	-	-
TRINITY_DN130836_c0_g1_i1	3.84290675926061	0	11.016515293088	2.51270786288883	0	15.3450283622478	-	-	-
TRINITY_DN130840_c0_g1_i1	60.8832603431966	62.9236665301083	52.9924467537675	55.9787987158303	64.0520016381522	89.604709501708	-	-	-
TRINITY_DN130841_c0_g1_i1	17.347503587606	22.5234355253996	8.83149779367979	28.3914093260864	24.7911665344195	31.7049062902691	TRINITY_DN130841_c0_g1_i1	sp|Q922Q5|S35B3_MOUSE_Adenosine_3'-phospho_5'-phosphosulfate_transporter_2_OS=Mus_musculus_GN=Slc35b3_PE=2_SV=1	3e-16
TRINITY_DN130842_c0_g1_i1	133.146839146332	106.155390875495	115.92438701437	91.8891063065064	131.57798025238	112.603254900126	-	-	-
TRINITY_DN130844_c0_g2_i1	47.304595734182	52.4988180527513	33.7616876020477	45.199053791197	14.8655674855409	81.1145098108173	TRINITY_DN130844_c0_g2_i1	sp|O15347|HMGB3_HUMAN_High_mobility_group_protein_B3_OS=Homo_sapiens_GN=HMGB3_PE=1_SV=4	4e-06
TRINITY_DN130845_c0_g2_i1	7.49938958908525	18.152656069947	8.88496053731952	12.8689383149418	7.8664627397662	0	-	-	-
TRINITY_DN130847_c0_g1_i1	7.36604082168839	26.1575884586321	3.04405980926963	11.7696949650488	7.91553831835101	7.14284990130446	TRINITY_DN130847_c0_g1_i1	sp|Q5M755|PAP7_ARATH_Probable_plastid-lipid-associated_protein_7,_chloroplastic_OS=Arabidopsis_thaliana_GN=PAP7_PE=2_SV=1	5e-08
TRINITY_DN130847_c0_g1_i2	20.1382015062283	29.5720691264428	20.8483391434132	16.3498684331715	15.8285584609653	14.2754008776679	TRINITY_DN130847_c0_g1_i2	sp|Q94FZ9|PAP1_BRACM_Plastid_lipid-associated_protein_1,_chloroplastic_OS=Brassica_campestris_GN=PAP1_PE=1_SV=1	1e-06
TRINITY_DN130851_c1_g1_i1	2.43728200563706	9.13626373533795	3.69497074571556	19.2576997732425	6.62498721213881	23.8712095754638	-	-	-
TRINITY_DN130856_c0_g1_i1	110.961013154007	96.996078329772	130.314730717541	109.624153027434	194.553887042589	92.213789857224	TRINITY_DN130856_c0_g1_i1	sp|Q6GN42|CTL4_XENLA_Choline_transporter-like_protein_4_OS=Xenopus_laevis_GN=slc44a4_PE=2_SV=1	3e-33
TRINITY_DN130864_c0_g1_i1	34.4027619874293	30.8733430758598	34.1207136848004	35.9980723501345	24.296762836935	74.6381289907027	TRINITY_DN130864_c0_g1_i1	sp|O65359|SYP41_ARATH_Syntaxin-41_OS=Arabidopsis_thaliana_GN=SYP41_PE=1_SV=1	2e-32
TRINITY_DN130865_c0_g1_i1	27.1707287473099	30.2972853023299	30.124611867393	40.6359896334589	37.8665251067998	44.1961128529366	-	-	-
TRINITY_DN130873_c0_g1_i1	29.6484469235164	24.9590503186342	27.6851901226927	36.2705881199973	48.4768669486843	55.7365693654866	TRINITY_DN130873_c0_g1_i1	sp|Q5ZMA6|NADE_CHICK_Glutamine-dependent_NAD(+)_synthetase_OS=Gallus_gallus_GN=NADSYN1_PE=2_SV=1	2e-89
TRINITY_DN130880_c0_g1_i1	30.7158078074041	21.7207319660218	30.437732081304	28.3754876970882	42.9792370488768	48.8880246496142	TRINITY_DN130880_c0_g1_i1	sp|Q9UK59|DBR1_HUMAN_Lariat_debranching_enzyme_OS=Homo_sapiens_GN=DBR1_PE=1_SV=2	9e-78
TRINITY_DN130882_c0_g1_i1	408.508424097789	397.289189182898	366.634728692632	389.005910702772	433.799506501105	453.132987072978	-	-	-
TRINITY_DN130888_c0_g1_i1	7.17219721098565	6.67001362457406	9.31355006916171	13.193838305261	17.6097760164142	18.2054299571674	TRINITY_DN130888_c0_g1_i1	sp|B2V6V4|PTH_SULSY_Peptidyl-tRNA_hydrolase_OS=Sulfurihydrogenibium_sp._(strain_YO3AOP1)_GN=pth_PE=3_SV=1	3e-20
TRINITY_DN130896_c0_g1_i1	9.48597647823114	14.3803294308689	12.201577126606	14.3200771463923	28.297859322099	3.17867509143512	TRINITY_DN130896_c0_g1_i1	sp|P81650|BGAL_PSEHA_Beta-galactosidase_OS=Pseudoalteromonas_haloplanktis_GN=lacZ_PE=1_SV=2	4e-06
TRINITY_DN130898_c0_g2_i1	11.7370475596361	11.7871579349103	42.0120343961498	3.04840197693498	0	26.9190494911675	-	-	-
TRINITY_DN130899_c0_g1_i1	16.4621440443388	22.430070384053	7.32533766489283	11.2434232950894	25.4858461642756	22.28014849845	-	-	-
TRINITY_DN130899_c0_g2_i1	3.41111380648245	7.6145637125071	17.6294571561729	10.699428292915	3.31182172030374	9.19645130825303	-	-	-
TRINITY_DN130899_c0_g3_i1	16.9460802613894	16.5181805092768	23.0008424324121	16.3333293472558	13.2651244246448	15.3440034884655	-	-	-
TRINITY_DN130906_c0_g1_i1	8.76808067042311	14.5581905221505	1.84008320395447	10.2700484090047	14.6099307717294	4.3382933618099	-	-	-
TRINITY_DN130913_c0_g1_i1	4.68073678558707	1.09958984934831	4.01781597543052	5.97668067334083	24.0076993409867	0	TRINITY_DN130913_c0_g1_i1	sp|Q9M8S8|VTC4_ARATH_Inositol-phosphate_phosphatase_OS=Arabidopsis_thaliana_GN=VTC4_PE=1_SV=1	3e-30
TRINITY_DN130921_c0_g2_i1	194.879866682486	216.365827805071	230.169044049262	228.304028823862	244.703844467934	209.275071376059	TRINITY_DN130921_c0_g2_i1	sp|Q9YHZ6|CDC45_XENLA_Cell_division_control_protein_45_homolog_OS=Xenopus_laevis_GN=cdc45_PE=1_SV=2	6e-27
TRINITY_DN130937_c0_g1_i1	236.942527920722	289.825928060157	331.823495974623	327.439388809326	293.567181597974	331.452105470516	TRINITY_DN130937_c0_g1_i1	sp|Q22037|ROA1_CAEEL_Heterogeneous_nuclear_ribonucleoprotein_A1_OS=Caenorhabditis_elegans_GN=hrp-1_PE=1_SV=1	2e-06
TRINITY_DN130946_c0_g1_i1	24.9908792328089	20.9056922082296	36.3668196862929	25.5325777868448	40.1002958796035	34.967784800342	-	-	-
TRINITY_DN130951_c0_g1_i1	23.5304336302674	20.2838961949174	15.2211233916265	30.2550566108486	17.5381689999369	31.3830536597974	-	-	-
TRINITY_DN130954_c0_g1_i1	22.900888557838	15.8799084069976	37.4793052581151	18.7729110746293	25.0671422167828	26.9690094466262	TRINITY_DN130954_c0_g1_i1	sp|O70511|ANK3_RAT_Ankyrin-3_OS=Rattus_norvegicus_GN=Ank3_PE=1_SV=3	4e-07
TRINITY_DN130954_c1_g1_i1	1.18471104889167	7.85338830828755	3.77170374024631	8.58174858353965	7.10468386995484	4.88895434702967	-	-	-
TRINITY_DN130955_c0_g1_i1	41.5827256958469	52.9766775204215	42.9993651576405	53.7428480966782	48.9757616720761	34.9193330998566	TRINITY_DN130955_c0_g1_i1	sp|Q9XZ43|5NTD_LUTLO_Protein_5NUC_OS=Lutzomyia_longipalpis_GN=5NUC_PE=1_SV=1	5e-23
TRINITY_DN130956_c0_g1_i1	34.4324236447717	18.9342179595318	33.9241863827275	12.8073952933384	21.0452209952419	2.96763561795863	TRINITY_DN130956_c0_g1_i1	sp|Q8SVN8|NTE1_ENCCU_Lysophospholipase_NTE1_OS=Encephalitozoon_cuniculi_(strain_GB-M1)_GN=NTE1_PE=3_SV=1	5e-41
TRINITY_DN130956_c1_g1_i1	30.1551269077478	31.9712360607258	22.888501109578	40.4778717125971	18.3014293685557	48.7704177416705	TRINITY_DN130956_c1_g1_i1	sp|Q02331|YOL4_CAEEL_Uncharacterized_NTE_family_protein_ZK370.4_OS=Caenorhabditis_elegans_GN=ZK370.4_PE=3_SV=3	1e-30
TRINITY_DN130964_c0_g1_i1	38.8274221419278	48.4867116545961	34.1265518561551	41.7867850539432	52.6126718769162	51.1117683115573	TRINITY_DN130964_c0_g1_i1	sp|Q5RCS8|VATD_PONAB_V-type_proton_ATPase_subunit_D_OS=Pongo_abelii_GN=ATP6V1D_PE=2_SV=1	4e-50
TRINITY_DN130967_c0_g1_i1	23.4067076460372	25.0461657991312	32.7852472321518	15.5207483149326	24.4310394863806	11.8586534076746	-	-	-
TRINITY_DN130968_c0_g1_i1	35.0033997959465	34.9512824634458	62.3026633061325	37.8366915898307	55.8208891843899	48.6758044581463	TRINITY_DN130968_c0_g1_i1	sp|Q8ICR0|CDPK2_PLAF7_Calcium-dependent_protein_kinase_2_OS=Plasmodium_falciparum_(isolate_3D7)_GN=CPK2_PE=2_SV=3	4e-64
TRINITY_DN130970_c0_g1_i1	79.0559324362629	88.5354177153241	75.7282768593196	117.387109941061	61.6405924580955	101.419850677899	-	-	-
TRINITY_DN130977_c0_g1_i1	66.0232561468032	59.0215440951409	78.0031999391101	75.3754220016423	60.0073070253961	110.626952220921	-	-	-
TRINITY_DN130979_c0_g1_i1	34.6646327696875	36.5325065552271	64.445764541998	42.5643539603626	42.7820953426253	15.5814598761084	-	-	-
TRINITY_DN130987_c0_g1_i1	257.46922907205	254.388884207732	226.41580225553	284.880816100658	245.190632219288	203.168722819892	TRINITY_DN130987_c0_g1_i1	sp|P27524|CB4A_SOLLC_Chlorophyll_a-b_binding_protein_CP24_10A,_chloroplastic_OS=Solanum_lycopersicum_GN=CAP10A_PE=3_SV=1	2e-12
TRINITY_DN130994_c0_g1_i1	88.396921324293	86.374737660646	88.1145242668719	65.1117877591418	60.7211288854458	114.32387270207	-	-	-
TRINITY_DN131015_c0_g1_i1	38.4861120246935	50.0036645349586	38.1313375299876	39.923306088452	62.2616214964863	46.9216141155502	-	-	-
TRINITY_DN131021_c0_g1_i1	77.1167692441647	55.3214543088235	43.5144059243768	72.2465221921413	95.6586359298669	43.814347369038	-	-	-
TRINITY_DN131029_c0_g1_i1	221.062531877415	209.687277607659	209.137211293094	164.900558001853	241.148496728216	213.748272994456	TRINITY_DN131029_c0_g1_i1	sp|P28712|PEPA1_RABIT_Pepsin_II-1_OS=Oryctolagus_cuniculus_PE=2_SV=1	2e-31
TRINITY_DN131030_c0_g1_i1	61.4390946917568	62.6715792466317	82.4277986906709	52.6072142921574	47.8273711712745	38.0563000546366	TRINITY_DN131030_c0_g1_i1	sp|Q6Z2Z4|IF4A3_ORYSJ_Eukaryotic_initiation_factor_4A-3_OS=Oryza_sativa_subsp._japonica_GN=Os02g0146600_PE=2_SV=1	0.0
TRINITY_DN131042_c0_g1_i1	53.5268819017961	51.8523050385871	54.6799413882238	67.9331270395482	62.0308278053898	40.2271544182742	-	-	-
TRINITY_DN131071_c0_g1_i2	19.333827633792	21.6184186204224	17.2295650031774	26.2542835882841	30.4070911361108	38.8593599815878	-	-	-
TRINITY_DN131072_c0_g1_i1	147.622288433505	150.524200486525	166.649376094697	125.152247276264	103.585011895901	87.1554777591001	TRINITY_DN131072_c0_g1_i1	sp|Q27052|FCA1_TRYRA_Flagellar_calcium-binding_protein_OS=Trypanosoma_rangeli_GN=FCABP_PE=3_SV=1	3e-08
TRINITY_DN131073_c0_g1_i1	56.6969120492455	37.5911919665065	54.8736467192686	34.0917690117601	42.5219396852154	65.0611193308153	TRINITY_DN131073_c0_g1_i1	sp|Q5JTY5|CBWD3_HUMAN_COBW_domain-containing_protein_3_OS=Homo_sapiens_GN=CBWD3_PE=2_SV=1	2e-26
TRINITY_DN131094_c0_g2_i1	13.7993106918237	10.2575897623883	18.4105378582669	19.3563674993547	18.3504565564759	7.72442879276537	TRINITY_DN131094_c0_g2_i1	sp|Q5ZLX5|ZRAB2_CHICK_Zinc_finger_Ran-binding_domain-containing_protein_2_OS=Gallus_gallus_GN=ZRANB2_PE=2_SV=1	3e-05
TRINITY_DN131095_c0_g2_i1	89.5054222517154	69.617533111885	67.6705592304401	64.9725860045121	32.3837716139867	19.6006608989479	TRINITY_DN131095_c0_g2_i1	sp|Q84MA5|CAAT1_ARATH_Cationic_amino_acid_transporter_1_OS=Arabidopsis_thaliana_GN=CAT1_PE=1_SV=1	5e-26
TRINITY_DN131101_c0_g1_i1	82.323298452064	71.2058830149715	66.8402662444703	88.8943990357803	61.5381047529092	60.7960199187655	TRINITY_DN131101_c0_g1_i1	sp|A0K8Z7|Y2223_BURCH_UPF0246_protein_Bcen2424_2223_OS=Burkholderia_cenocepacia_(strain_HI2424)_GN=Bcen2424_2223_PE=3_SV=1	7e-29
TRINITY_DN131101_c0_g2_i1	3.30869721785213	1.62609191591099	12.4064495130718	7.60029351367704	0	0	-	-	-
TRINITY_DN131106_c0_g1_i1	34.8789153220321	35.1843340242245	49.1478110411916	46.4761539315593	23.8181065784071	32.7464501200727	-	-	-
TRINITY_DN131115_c0_g1_i1	21.4457080070014	16.0065991256723	12.6805793245581	14.5640181436939	4.84904796148619	3.43890322360641	-	-	-
TRINITY_DN131121_c0_g1_i1	36.2646944081231	59.5283910802837	46.5815756324422	53.2833794255397	38.453477811441	67.4912192156782	-	-	-
TRINITY_DN131128_c0_g1_i1	50.9973413345409	72.8399125354098	54.1310008334666	86.2171805548203	97.2164691494357	37.9080288174701	TRINITY_DN131128_c0_g1_i1	sp|Q9J569|V162_FOWPN_Putative_ankyrin_repeat_protein_FPV162_OS=Fowlpox_virus_(strain_NVSL)_GN=FPV162_PE=3_SV=1	7e-06
TRINITY_DN131133_c0_g1_i1	226.309303366532	282.851931645523	205.652090624238	263.892147566762	249.885472161067	236.480060652482	-	-	-
TRINITY_DN131134_c0_g1_i1	1.63425648344935	10.6848982161738	0	1.96969529564297	4.68041766255951	0	-	-	-
TRINITY_DN131134_c0_g2_i1	10.695252079171	2.32699889915813	1.23410811909809	12.3666031911025	2.39403879265792	6.71442888746681	-	-	-
TRINITY_DN131135_c0_g1_i1	15.2090951913028	29.995753821944	30.3352840310499	19.1679984833963	35.4678110314733	23.0784829120081	-	-	-
TRINITY_DN131143_c0_g1_i1	7.53474640479418	1.39006845278703	0	10.5862876858155	0	0	-	-	-
TRINITY_DN131143_c1_g1_i1	12.2941271693879	18.3723512745808	21.7137221364771	24.6340165228442	7.2152323431497	23.4955220157225	TRINITY_DN131143_c1_g1_i1	sp|Q6DJ55|TBRG4_XENTR_Protein_TBRG4_OS=Xenopus_tropicalis_GN=tbrg4_PE=2_SV=2	2e-05
TRINITY_DN131144_c0_g1_i1	66.7993959063882	47.8621584754503	55.6738578780203	47.1164335681268	64.9843948241374	83.5215817327062	TRINITY_DN131144_c0_g1_i1	sp|Q9XI74|PUMP3_ARATH_Mitochondrial_uncoupling_protein_3_OS=Arabidopsis_thaliana_GN=PUMP3_PE=2_SV=1	2e-57
TRINITY_DN131151_c0_g1_i1	81.4832407463142	92.8787899101259	73.8751802923686	62.9847955284689	112.657405358993	76.0150152200659	TRINITY_DN131151_c0_g1_i1	sp|Q9M1K2|PI5K4_ARATH_Phosphatidylinositol_4-phosphate_5-kinase_4_OS=Arabidopsis_thaliana_GN=PIP5K4_PE=3_SV=1	3e-14
TRINITY_DN131161_c0_g1_i1	44.6432950633419	53.7340098674079	60.8604418814606	46.6677648110273	68.5721940879838	68.0506550223019	TRINITY_DN131161_c0_g1_i1	sp|P53860|PDR16_YEAST_Phosphatidylinositol_transfer_protein_PDR16_OS=Saccharomyces_cerevisiae_(strain_ATCC_204508_/_S288c)_GN=PDR16_PE=1_SV=1	3e-05
TRINITY_DN131165_c0_g1_i1	23.9627304222777	16.4100603570581	11.9618891383922	10.867454722697	5.78708982696938	8.40780564993559	-	-	-
TRINITY_DN131166_c0_g1_i1	29.6692422392494	40.951128285956	32.8335177297782	25.7633125915501	15.8231163723814	28.9287028311327	-	-	-
TRINITY_DN131167_c0_g1_i1	127.20713783434	138.067202907722	108.275576262263	103.5874785568	138.434272979952	99.1989174945758	-	-	-
TRINITY_DN131168_c0_g1_i1	38.6739839798901	36.9463293012005	46.2192668486976	31.2468315413191	27.4824859301044	35.8238132684169	TRINITY_DN131168_c0_g1_i1	sp|Q9SDI4|PHT41_ORYSJ_Probable_anion_transporter_1,_chloroplastic_OS=Oryza_sativa_subsp._japonica_GN=PHT4;1_PE=2_SV=1	2e-25
TRINITY_DN131169_c0_g1_i1	37.4919177456127	45.0512250406631	41.5546356906903	33.3680545431026	45.6522145215128	35.2454701253665	-	-	-
TRINITY_DN131169_c0_g2_i1	58.8106091110683	56.4904805154763	65.0199594225148	37.3201575332052	33.5226700998163	32.1839687478022	-	-	-
TRINITY_DN131172_c0_g2_i1	17.2870736016538	17.5647240682429	15.0828422942878	17.0182771397409	12.8391749057233	29.9195074844317	-	-	-
TRINITY_DN131173_c0_g1_i1	16.8483395466085	15.8602023495511	9.60794070665307	5.87384275141341	23.0896428199682	10.6825737625288	TRINITY_DN131173_c0_g1_i1	sp|Q7YS61|TRDMT_BOVIN_tRNA_(cytosine-5-)-methyltransferase_OS=Bos_taurus_GN=TRDMT1_PE=2_SV=1	1e-17
TRINITY_DN131173_c1_g1_i1	3.98012990015663	6.32273625800196	11.6370124057242	1.62069645133524	11.1236253432663	0	TRINITY_DN131173_c1_g1_i1	sp|Q7YS61|TRDMT_BOVIN_tRNA_(cytosine-5-)-methyltransferase_OS=Bos_taurus_GN=TRDMT1_PE=2_SV=1	2e-23
TRINITY_DN131184_c0_g1_i1	11.5017566863546	16.956956657425	42.0700886300658	25.998117974543	11.090883475151	19.189440859518	-	-	-
TRINITY_DN131187_c0_g1_i1	45.5455577984091	32.5938069096409	44.3112395259675	32.7477370568082	49.2054423778876	35.0854524611129	TRINITY_DN131187_c0_g1_i1	sp|P41777|NOLC1_RAT_Nucleolar_and_coiled-body_phosphoprotein_1_OS=Rattus_norvegicus_GN=Nolc1_PE=1_SV=1	2e-09
TRINITY_DN131196_c0_g1_i1	114.054525960943	128.125459968363	140.779905820643	129.952038748262	130.801944748317	168.203230778424	TRINITY_DN131196_c0_g1_i1	sp|Q6PFX9|TNKS1_MOUSE_Tankyrase-1_OS=Mus_musculus_GN=Tnks_PE=1_SV=1	7e-07
TRINITY_DN131197_c0_g1_i1	8.96726238269236	16.1796315128431	9.24377206445179	16.2602006354251	24.7789851152054	5.71337813777225	-	-	-
TRINITY_DN131198_c0_g1_i1	66.6432494378006	48.7831710203446	73.5760366832657	77.0941910502388	51.4256991270223	52.1034129387294	TRINITY_DN131198_c0_g1_i1	sp|Q5W5U4|DDX4_BOVIN_Probable_ATP-dependent_RNA_helicase_DDX4_OS=Bos_taurus_GN=DDX4_PE=2_SV=1	3e-55
TRINITY_DN131211_c0_g2_i1	68.4223637967435	81.5226247213167	126.679711329121	52.2415939198421	69.7202905224393	127.962539045371	TRINITY_DN131211_c0_g2_i1	sp|P45456|ACEA1_SOYBN_Isocitrate_lyase_1_(Fragment)_OS=Glycine_max_GN=ICL1_PE=2_SV=1	4e-36
TRINITY_DN131215_c0_g1_i1	32.8831849114282	28.6286360506906	19.9740532213434	30.0637806523789	19.4821727509767	21.5460060505024	TRINITY_DN131215_c0_g1_i1	sp|Q8VZN9|P2C11_ARATH_Probable_protein_phosphatase_2C_11_OS=Arabidopsis_thaliana_GN=At1g43900_PE=2_SV=1	1e-14
TRINITY_DN131218_c0_g1_i1	39.8511203725751	32.8081317898823	29.317913224225	19.4652425869702	25.2005943637513	39.0373736898586	-	-	-
TRINITY_DN131221_c0_g2_i1	39.9896488530535	52.4111545799693	44.5840232832459	52.5718414821015	66.4363902155886	79.7803935718733	TRINITY_DN131221_c0_g2_i1	sp|A7NS27|PYRF_ROSCS_Orotidine_5'-phosphate_decarboxylase_OS=Roseiflexus_castenholzii_(strain_DSM_13941_/_HLO8)_GN=pyrF_PE=3_SV=1	2e-74
TRINITY_DN131232_c0_g1_i1	321.207979147537	350.31145839532	301.511992610992	359.600204297234	343.747833594088	325.863009127408	TRINITY_DN131232_c0_g1_i1	sp|Q9ULX7|CAH14_HUMAN_Carbonic_anhydrase_14_OS=Homo_sapiens_GN=CA14_PE=1_SV=1	2e-21
TRINITY_DN131235_c0_g1_i1	24.3223985841626	30.2709593706413	31.2006308884304	22.6867179955007	43.797677664533	42.8632407262386	-	-	-
TRINITY_DN131240_c0_g1_i1	194.272703541475	181.657631533222	153.891756622299	155.961892698096	175.790816317637	172.919501817421	TRINITY_DN131240_c0_g1_i1	sp|D4AQV3|VPS10_ARTBC_Vacuolar_protein_sorting/targeting_protein_10_OS=Arthroderma_benhamiae_(strain_ATCC_MYA-4681_/_CBS_112371)_GN=VPS10_PE=3_SV=1	3e-34
TRINITY_DN131241_c0_g1_i1	55.598528186296	46.2622229959397	59.3405998795337	42.6401414296571	20.5232550919298	46.3083143239569	TRINITY_DN131241_c0_g1_i1	sp|Q5U2U6|CDIP1_RAT_Cell_death-inducing_p53-target_protein_1_OS=Rattus_norvegicus_GN=Cdip1_PE=2_SV=1	2e-07
TRINITY_DN131247_c0_g1_i1	58.4516796403069	52.1434463303704	44.1228867930312	55.485548538764	46.7547064769762	32.3001202293179	TRINITY_DN131247_c0_g1_i1	sp|Q9VR52|TILB_DROME_Protein_tilB_OS=Drosophila_melanogaster_GN=tilB_PE=1_SV=1	2e-60
TRINITY_DN131251_c0_g1_i1	29.4173233058894	31.6984079064647	31.0980349077223	23.497165838696	57.8404977652716	14.866277593133	-	-	-
TRINITY_DN131252_c0_g1_i1	74.1208565139582	74.0667850625406	88.8230275780299	87.458094628241	68.1536967314051	68.4555831819654	TRINITY_DN131252_c0_g1_i1	sp|Q9J516|V219_FOWPN_Putative_ankyrin_repeat_protein_FPV219_OS=Fowlpox_virus_(strain_NVSL)_GN=FPV219_PE=3_SV=1	2e-05
TRINITY_DN131254_c0_g1_i1	13.8146463837905	19.6832972878269	4.92996305981766	20.8089894296876	6.0951261857853	8.51912596096735	TRINITY_DN131254_c0_g1_i1	sp|Q9JKB8|PRP18_RAT_Pre-mRNA-splicing_factor_18_OS=Rattus_norvegicus_GN=Prpf18_PE=2_SV=1	9e-35
TRINITY_DN131259_c0_g1_i1	47.3718944552487	69.7944231098617	69.7586359835975	73.7620946710424	72.175191742862	113.612203517369	-	-	-
TRINITY_DN131261_c0_g1_i1	91.1880923602431	81.4422125883053	82.2581777926344	72.8017782688061	69.3978169949688	62.2807846794225	-	-	-
TRINITY_DN131263_c0_g2_i1	88.4192725338065	54.0643606443787	71.7234708591652	79.8809690599315	50.7861643817949	49.6349991512584	TRINITY_DN131263_c0_g2_i1	sp|Q0CBM7|FAEA_ASPTN_Probable_feruloyl_esterase_A_OS=Aspergillus_terreus_(strain_NIH_2624_/_FGSC_A1156)_GN=faeA_PE=3_SV=1	1e-11
TRINITY_DN131265_c0_g1_i1	317.424078243282	258.824970325142	245.249710297863	283.083164569234	325.12948817977	354.238538975984	TRINITY_DN131265_c0_g1_i1	sp|P9WQE6|PPSA_MYCTO_Phthiocerol_synthesis_polyketide_synthase_type_I_PpsA_OS=Mycobacterium_tuberculosis_(strain_CDC_1551_/_Oshkosh)_GN=ppsA_PE=3_SV=1	8e-55
TRINITY_DN131270_c0_g2_i1	137.48492838778	165.371186128839	135.539151040016	136.250110470386	181.705767308639	158.451995216976	TRINITY_DN131270_c0_g2_i1	sp|O14981|BTAF1_HUMAN_TATA-binding_protein-associated_factor_172_OS=Homo_sapiens_GN=BTAF1_PE=1_SV=2	9e-69
TRINITY_DN131277_c0_g1_i2	48.3904498390997	51.959737014448	52.853178700575	74.6427943405699	51.9267788750371	53.639793829746	TRINITY_DN131277_c0_g1_i2	sp|O54852|KCNH7_RAT_Potassium_voltage-gated_channel_subfamily_H_member_7_OS=Rattus_norvegicus_GN=Kcnh7_PE=1_SV=1	2e-10
TRINITY_DN131286_c0_g1_i1	131.801993925662	152.639655247688	133.677453051168	121.891948512623	118.412538735557	85.2836752257058	TRINITY_DN131286_c0_g1_i1	sp|Q7RJG2|CDPK4_PLAYO_Calcium-dependent_protein_kinase_4_OS=Plasmodium_yoelii_yoelii_GN=CPK4_PE=3_SV=3	9e-51
TRINITY_DN131291_c0_g1_i1	15.3433779045934	26.255219656197	16.2678770260432	13.3454570412113	8.84898865423891	60.7073366394712	-	-	-
TRINITY_DN131295_c0_g2_i1	19.8994342787869	10.2945658604146	19.4077720554985	17.7300624094549	24.2457590764853	5.66793238152459	-	-	-
TRINITY_DN131295_c0_g2_i2	24.0713125557663	14.4037892354672	18.1783819015687	18.5458380728392	16.347434806463	17.1969330239877	-	-	-
TRINITY_DN131299_c0_g1_i1	41.1880850834126	25.2694286884201	34.992302981494	29.4752299933916	38.6607834184302	12.1324980974429	TRINITY_DN131299_c0_g1_i1	sp|Q8H0U5|TIC62_ARATH_Protein_TIC_62,_chloroplastic_OS=Arabidopsis_thaliana_GN=TIC62_PE=1_SV=1	4e-10
TRINITY_DN131301_c1_g1_i1	16.6699449575644	7.41973971120543	6.8081727975147	11.5543768315288	0	4.91864927244299	-	-	-
TRINITY_DN131305_c0_g1_i1	21.3471125405693	8.56047804634951	12.1796055018384	7.50406641699385	12.7069455536247	5.98843524265929	TRINITY_DN131305_c0_g1_i1	sp|Q43207|FKB70_WHEAT_70_kDa_peptidyl-prolyl_isomerase_OS=Triticum_aestivum_GN=FKBP70_PE=1_SV=1	7e-13
TRINITY_DN131306_c0_g2_i1	46.4236075765563	52.0274669492652	75.6341501794162	41.9107513382354	55.7251780334219	46.5579001456416	TRINITY_DN131306_c0_g2_i1	sp|P0C8L4|Y4648_ARATH_Uncharacterized_protein_At4g26485_OS=Arabidopsis_thaliana_GN=At4g26485_PE=4_SV=1	4e-05
TRINITY_DN131308_c0_g1_i1	24.104077125453	25.8326965768997	18.090651237633	11.43087256646	28.1544331146922	6.38175432945392	-	-	-
TRINITY_DN131309_c0_g1_i1	21.6241537992196	19.3689650899852	2.95256312957612	4.56752375964682	9.39909186781513	16.2460059982429	TRINITY_DN131309_c0_g1_i1	sp|Q54TA1|DRKC_DICDI_Probable_serine/threonine-protein_kinase_drkC_OS=Dictyostelium_discoideum_GN=drkC_PE=3_SV=1	9e-48
TRINITY_DN131310_c0_g1_i1	9.06888020180831	10.9466556518785	5.56923491847772	12.8477781780208	6.81173237022682	9.79662320629501	-	-	-
TRINITY_DN131316_c0_g1_i1	17.6489482789835	16.6888686364286	23.0481982455516	12.3610787121734	18.7666683847437	17.9076803505702	TRINITY_DN131316_c0_g1_i1	sp|Q9SCX5|AKT5_ARATH_Probable_potassium_channel_AKT5_OS=Arabidopsis_thaliana_GN=AKT5_PE=2_SV=2	1e-05
TRINITY_DN131321_c0_g1_i1	40.4261156315542	49.6880082348284	45.950617239452	47.0843275259625	56.0343348222404	47.9729233019855	TRINITY_DN131321_c0_g1_i1	sp|Q5XJ54|GLRX3_DANRE_Glutaredoxin_3_OS=Danio_rerio_GN=glrx3_PE=2_SV=1	1e-101
TRINITY_DN131322_c0_g1_i1	45.407320151959	48.5587407800487	54.2530999200677	54.5208481065365	43.1233984221491	28.8338121977447	TRINITY_DN131322_c0_g1_i1	sp|Q9LYN7|AML4_ARATH_Protein_MEI2-like_4_OS=Arabidopsis_thaliana_GN=ML4_PE=2_SV=1	5e-15
TRINITY_DN131323_c0_g1_i1	22.7911089527868	20.7233127293986	27.7671052000759	16.778529525093	21.5603600924917	26.9156526156932	-	-	-
TRINITY_DN131328_c0_g1_i1	95.685938918109	73.0055750635485	65.5570440853856	83.3990049896905	77.5937996874377	80.8974875045653	-	-	-
TRINITY_DN131330_c0_g2_i1	35.0146767829878	23.7344474990835	24.3963991388901	18.3314096268943	13.3264260907494	22.1679301021451	TRINITY_DN131330_c0_g2_i1	sp|Q66H94|FKBP9_RAT_Peptidyl-prolyl_cis-trans_isomerase_FKBP9_OS=Rattus_norvegicus_GN=Fkbp9_PE=2_SV=1	3e-05
TRINITY_DN131331_c0_g1_i1	34.7477054818904	21.7686538913395	13.6177944100871	9.18631533642219	0	7.40231730242086	-	-	-
TRINITY_DN131332_c0_g1_i1	71.6194258065188	73.3227032964441	85.9085164523493	93.8339581930183	68.0027420532999	106.334273666704	TRINITY_DN131332_c0_g1_i1	sp|P72926|Y1024_SYNY3_UPF0187_protein_sll1024_OS=Synechocystis_sp._(strain_PCC_6803_/_Kazusa)_GN=sll1024_PE=3_SV=2	6e-07
TRINITY_DN131332_c1_g1_i1	85.2049891898433	76.0596182663442	99.6385415197399	66.1420485474092	90.7260880154974	99.831309522505	-	-	-
TRINITY_DN131334_c0_g1_i1	170.366984781253	136.519958160809	110.606861974289	110.332694716095	55.7788228074491	44.4307429133964	TRINITY_DN131334_c0_g1_i1	sp|Q28FF3|MFS7A_XENTR_Major_facilitator_superfamily_domain-containing_protein_7-a_OS=Xenopus_tropicalis_GN=mfsd7-A_PE=2_SV=1	9e-08
TRINITY_DN131335_c0_g1_i1	36.2089484885283	25.8637314190367	30.2859113950788	35.1330916394626	43.4406308684114	31.071116947312	-	-	-
TRINITY_DN131342_c0_g1_i1	60.4086041894014	82.9727607749368	73.2131734426284	96.7116389142923	103.422525350194	98.383749265001	TRINITY_DN131342_c0_g1_i1	sp|Q3MD92|Y1421_ANAVT_UPF0754_membrane_protein_Ava_1421_OS=Anabaena_variabilis_(strain_ATCC_29413_/_PCC_7937)_GN=Ava_1421_PE=3_SV=1	3e-05
TRINITY_DN131345_c0_g1_i1	54.1204898558779	72.9342264680497	50.9752173957016	52.4809130073665	58.4945273757151	49.8843181887884	-	-	-
TRINITY_DN131348_c0_g1_i1	47.032753304465	36.4242920973594	41.0182319596042	47.4123543043713	41.2838328923133	32.3021224311915	TRINITY_DN131348_c0_g1_i1	sp|Q9JI90|RNF14_MOUSE_E3_ubiquitin-protein_ligase_RNF14_OS=Mus_musculus_GN=Rnf14_PE=2_SV=2	2e-14
TRINITY_DN13134_c0_g1_i1	62.5763424464795	59.1547074947812	56.5740779283941	50.851275882919	37.4757369892218	15.7822506117621	-	-	-
TRINITY_DN131353_c0_g2_i1	28.4282036027063	16.5457547164144	23.8527174553125	19.4170122456651	21.8365218927957	6.36624650992878	TRINITY_DN131353_c0_g2_i1	sp|B5BBA1|FADJ_SALPK_Fatty_acid_oxidation_complex_subunit_alpha_OS=Salmonella_paratyphi_A_(strain_AKU_12601)_GN=fadJ_PE=3_SV=1	2e-13
TRINITY_DN131356_c0_g1_i1	162.199873033206	129.676619036911	131.59768524672	117.423575108834	124.653075145996	125.808909428986	TRINITY_DN131356_c0_g1_i1	sp|Q9F234|AGL2_BACTQ_Alpha-glucosidase_2_OS=Bacillus_thermoamyloliquefaciens_PE=3_SV=1	1e-10
TRINITY_DN131361_c0_g1_i1	122.205696454153	101.422928228379	124.438088410855	111.379784855143	137.923673299275	94.4584166431946	-	-	-
TRINITY_DN131371_c0_g1_i1	40.1215120456955	27.9218292295757	34.8360568032883	41.2171230804906	32.1434114607419	24.0100905386715	-	-	-
TRINITY_DN131379_c0_g1_i1	170.763427062703	143.590191578683	149.440218718738	126.250405138613	217.807427182253	161.159724956891	TRINITY_DN131379_c0_g1_i1	sp|A7SK48|EIF3A_NEMVE_Eukaryotic_translation_initiation_factor_3_subunit_A_OS=Nematostella_vectensis_GN=v1g190699_PE=3_SV=2	1e-87
TRINITY_DN131382_c0_g1_i1	13.0113211523577	6.46791661869068	25.606277153006	3.16548434655351	25.7589798256855	23.3888981623838	TRINITY_DN131382_c0_g1_i1	sp|Q9BRL6|SRSF8_HUMAN_Serine/arginine-rich_splicing_factor_8_OS=Homo_sapiens_GN=SRSF8_PE=1_SV=1	3e-11
TRINITY_DN131385_c0_g1_i1	49.5250780394407	49.1185741587425	44.7716883089567	36.161121338618	34.1279237815594	22.416245397311	TRINITY_DN131385_c0_g1_i1	sp|C9D7C2|CAC1A_APIME_Voltage-dependent_calcium_channel_type_A_subunit_alpha-1_OS=Apis_mellifera_GN=CAC_PE=2_SV=1	8e-05
TRINITY_DN131387_c0_g1_i1	209.726477537334	218.516336868061	179.955577023498	148.503732785942	165.946965851821	156.303315635303	TRINITY_DN131387_c0_g1_i1	sp|P30741|TPIS_CULTA_Triosephosphate_isomerase_OS=Culex_tarsalis_GN=Tpi_PE=1_SV=2	3e-73
TRINITY_DN131396_c0_g1_i1	8.7437577973562	9.12056821677683	18.350169811371	12.7217894861617	0	6.96583201111596	TRINITY_DN131396_c0_g1_i1	sp|Q9HI69|GLFT_THEAC_Glutamate_formimidoyltransferase_OS=Thermoplasma_acidophilum_(strain_ATCC_25905_/_DSM_1728_/_JCM_9062_/_NBRC_15155_/_AMRC-C165)_GN=Ta1476_PE=1_SV=1	2e-11
TRINITY_DN131399_c0_g1_i1	32.2844095330266	29.5862468338147	22.7989105871856	26.6297059818176	34.4653853867887	29.1369793716807	TRINITY_DN131399_c0_g1_i1	sp|P57722|PCBP3_MOUSE_Poly(rC)-binding_protein_3_OS=Mus_musculus_GN=Pcbp3_PE=2_SV=3	2e-05
TRINITY_DN131404_c0_g1_i1	50.8184149151962	47.3157528193384	27.1962799720392	42.965231208542	67.210341198717	23.866071999416	-	-	-
TRINITY_DN131406_c0_g1_i1	80.2663836620777	97.3120876388858	77.0743073531719	82.031719212192	81.204320229476	45.2235884410793	TRINITY_DN131406_c0_g1_i1	sp|O88457|SCNBA_RAT_Sodium_channel_protein_type_11_subunit_alpha_OS=Rattus_norvegicus_GN=Scn11a_PE=1_SV=1	2e-06
TRINITY_DN131410_c0_g1_i1	107.28768243181	124.94091367731	84.1199999978944	114.480740230577	91.8493749284671	136.227739319642	TRINITY_DN131410_c0_g1_i1	sp|P69526|TMPS9_RAT_Transmembrane_protease_serine_9_OS=Rattus_norvegicus_GN=Tmprss9_PE=3_SV=1	6e-35
TRINITY_DN131415_c0_g1_i1	133.598779524015	158.045185595575	146.212981483944	139.248312083528	132.247424150667	151.230990765491	TRINITY_DN131415_c0_g1_i1	sp|G5E8K5|ANK3_MOUSE_Ankyrin-3_OS=Mus_musculus_GN=Ank3_PE=1_SV=1	2e-05
TRINITY_DN131422_c0_g1_i1	29.1591452965399	29.2119547219959	38.9834609857116	27.6222572419869	23.0372152572726	35.4313103826499	TRINITY_DN131422_c0_g1_i1	sp|F4JSE7|EDR2_ARATH_Protein_ENHANCED_DISEASE_RESISTANCE_2_OS=Arabidopsis_thaliana_GN=EDR2_PE=2_SV=1	3e-16
TRINITY_DN131424_c0_g1_i1	56.0294281557197	38.509116001395	36.3566881440502	62.7836789040505	46.2473526931828	38.1828983810207	-	-	-
TRINITY_DN131433_c0_g1_i1	10.419831571655	16.8266428176664	24.3147437867317	18.2623283065128	32.5968747948264	26.835823400621	-	-	-
TRINITY_DN131436_c0_g1_i1	39.6338810076093	26.3450859305243	29.8976436397478	29.953242123805	22.9871067241173	18.0098164189706	-	-	-
TRINITY_DN131442_c0_g1_i1	7.83219997943587	16.9775516093337	6.34858449548718	8.87633049456259	21.9914427442157	0	-	-	-
TRINITY_DN131443_c0_g1_i1	7.59442131460711	21.9299662528163	10.2070996982218	11.9568608417285	25.2234180068106	21.4893712083225	TRINITY_DN131443_c0_g1_i1	sp|Q3V0Q1|DYH12_MOUSE_Dynein_heavy_chain_12,_axonemal_OS=Mus_musculus_GN=Dnah12_PE=1_SV=2	5e-132
TRINITY_DN131453_c0_g1_i1	200.645025932246	201.907826839816	189.777487274921	211.080150553412	252.739670811313	281.836708351057	-	-	-
TRINITY_DN131464_c0_g1_i1	11.1746605702221	15.4747305579193	25.2747187066232	27.2709053629728	22.9458090142714	22.5446108385413	TRINITY_DN131464_c0_g1_i1	sp|Q9H1Y0|ATG5_HUMAN_Autophagy_protein_5_OS=Homo_sapiens_GN=ATG5_PE=1_SV=2	7e-25
TRINITY_DN131465_c0_g3_i1	117.284622893164	121.14542799219	123.20369911097	138.608853432792	138.85841529367	80.8092981721713	TRINITY_DN131465_c0_g3_i1	sp|Q6DEL1|S38A7_DANRE_Putative_sodium-coupled_neutral_amino_acid_transporter_7_OS=Danio_rerio_GN=slc38a7_PE=2_SV=1	4e-10
TRINITY_DN131467_c0_g1_i4	31.9439739660042	24.128919108195	21.4090158906056	28.9194182913782	8.88097860587406	12.544721879237	TRINITY_DN131467_c0_g1_i4	sp|P57044|ILK_CAVPO_Integrin-linked_protein_kinase_OS=Cavia_porcellus_GN=ILK_PE=2_SV=1	2e-07
TRINITY_DN131469_c0_g1_i1	13.3725650065837	11.7413107338714	10.978184366886	17.1043535538589	4.11290125445813	8.4667940038166	TRINITY_DN131469_c0_g1_i1	sp|Q86U06|RBM23_HUMAN_Probable_RNA-binding_protein_23_OS=Homo_sapiens_GN=RBM23_PE=1_SV=1	1e-09
TRINITY_DN131472_c0_g1_i1	60.2215624083326	72.9524822575421	57.1873524213041	77.7450851061384	108.795368754349	74.7306608295351	-	-	-
TRINITY_DN131477_c0_g2_i1	42.1065478200237	30.5432535510248	27.0451605439207	40.1277616175923	55.1534293033506	35.5630806236363	TRINITY_DN131477_c0_g2_i1	sp|Q8C0K5|GDC_MOUSE_Graves_disease_carrier_protein_homolog_OS=Mus_musculus_GN=Slc25a16_PE=2_SV=1	1e-09
TRINITY_DN131479_c0_g1_i1	19.1598747494149	13.9533727116663	17.9591771996611	37.5533398375138	20.3023721811718	22.2468136862532	-	-	-
TRINITY_DN131485_c0_g1_i1	54.5105392503771	41.959167103301	48.1803086067449	41.550725864136	39.3644655730745	32.4505230982945	-	-	-
TRINITY_DN131489_c0_g1_i1	108.050078576785	120.320673478147	92.0047327224579	78.5619934895146	62.6339299637393	33.7485970620859	TRINITY_DN131489_c0_g1_i1	sp|Q9H6Q4|NARFL_HUMAN_Cytosolic_Fe-S_cluster_assembly_factor_NARFL_OS=Homo_sapiens_GN=NARFL_PE=1_SV=1	9e-82
TRINITY_DN131494_c0_g1_i1	5.25346476802159	5.59030506276333	11.7251134604151	7.68759024250951	12.2813906047374	17.8638934106506	-	-	-
TRINITY_DN131495_c0_g1_i1	25.5034673806105	36.0542564837538	30.4927283330094	28.691386041498	40.8460071876004	37.4313489273381	TRINITY_DN131495_c0_g1_i1	sp|P35182|PP2C1_YEAST_Protein_phosphatase_2C_homolog_1_OS=Saccharomyces_cerevisiae_(strain_ATCC_204508_/_S288c)_GN=PTC1_PE=1_SV=1	6e-05
TRINITY_DN131498_c0_g1_i1	19.0525754261122	14.9610183764069	10.6450551475139	19.0464985916868	9.86112407188614	17.3550198049041	TRINITY_DN131498_c0_g1_i1	sp|Q5DU05|CE164_MOUSE_Centrosomal_protein_of_164_kDa_OS=Mus_musculus_GN=Cep164_PE=2_SV=2	4e-10
TRINITY_DN131502_c0_g1_i1	14.8940051954093	20.1441046374306	6.58072125510352	13.8707978025497	5.09970415920647	7.17556926094641	TRINITY_DN131502_c0_g1_i1	sp|Q4R5N9|PPAL_MACFA_Lysosomal_acid_phosphatase_OS=Macaca_fascicularis_GN=ACP2_PE=2_SV=1	9e-06
TRINITY_DN131506_c0_g2_i1	28.6702205249241	35.8273029301458	31.2685049943194	29.2954375313062	31.5321778095664	42.3909456053813	TRINITY_DN131506_c0_g2_i1	sp|P78316|NOP14_HUMAN_Nucleolar_protein_14_OS=Homo_sapiens_GN=NOP14_PE=1_SV=3	9e-05
TRINITY_DN131507_c0_g1_i1	86.7992375612578	126.486122569165	94.0261605952427	107.623774674484	108.645984911662	114.411111120646	-	-	-
TRINITY_DN131511_c0_g1_i2	98.1209905134867	95.1665907937024	76.1675286762548	77.8500836978911	87.3509526941507	106.979460768348	TRINITY_DN131511_c0_g1_i2	sp|P13280|GLYG_RABIT_Glycogenin-1_OS=Oryctolagus_cuniculus_GN=GYG1_PE=1_SV=3	2e-15
TRINITY_DN131522_c0_g1_i1	64.5063354914692	98.3210331923023	109.834914566183	117.259923262554	109.896628609045	164.394126239524	-	-	-
TRINITY_DN131528_c0_g2_i1	17.7421810663256	24.3542745633719	36.6337359119738	26.4231627784542	20.8835291731418	11.7658653503966	TRINITY_DN131528_c0_g2_i1	sp|Q5ZHN4|XRP2_CHICK_Protein_XRP2_OS=Gallus_gallus_GN=RP2_PE=2_SV=3	8e-42
TRINITY_DN131531_c0_g2_i1	69.5481215592211	75.5397723944426	60.6730478733755	54.6434618252584	102.508680678172	52.3873029764204	-	-	-
TRINITY_DN131533_c0_g1_i1	37.7480483107112	24.8779888784851	33.5318782062925	17.3490279422697	15.2238929119146	27.9092809547481	TRINITY_DN131533_c0_g1_i1	sp|O14229|SFC1_SCHPO_Transcription_factor_tau_subunit_sfc1_OS=Schizosaccharomyces_pombe_(strain_972_/_ATCC_24843)_GN=sfc1_PE=1_SV=2	4e-17
TRINITY_DN131540_c0_g1_i1	124.013942005556	123.053992089377	137.579917149638	174.378517391002	132.393124719308	114.004328679036	TRINITY_DN131540_c0_g1_i1	sp|Q9QXL7|NDK7_RAT_Nucleoside_diphosphate_kinase_7_OS=Rattus_norvegicus_GN=Nme7_PE=1_SV=1	3e-57
TRINITY_DN131545_c0_g1_i1	64.7795119345461	76.5845598292955	68.557392139342	60.6432632115183	88.0257698173831	43.1773988790614	TRINITY_DN131545_c0_g1_i1	sp|P02585|TNNC2_HUMAN_Troponin_C,_skeletal_muscle_OS=Homo_sapiens_GN=TNNC2_PE=1_SV=2	1e-06
TRINITY_DN131546_c0_g1_i1	11.9547955427969	7.44351620436838	3.49725774152997	8.51804918597	5.39925353992975	0	TRINITY_DN131546_c0_g1_i1	sp|P36267|GGT_PSEUA_Gamma-glutamyltranspeptidase_OS=Pseudomonas_sp._(strain_A14)_GN=ggt_PE=1_SV=1	1e-29
TRINITY_DN131547_c0_g1_i1	61.0559993709954	27.3012853149146	21.0121783321003	22.3829592491232	13.0514833629566	29.8846829072525	-	-	-
TRINITY_DN131552_c0_g1_i1	13.6715328297578	30.809710339173	23.2425540188982	37.2618306119577	32.2472299092037	22.1939587265022	TRINITY_DN131552_c0_g1_i1	sp|Q53877|DNRU_STRS5_Putative_daunorubicin_C-13_ketoreductase_DnrU_OS=Streptomyces_sp._(strain_C5)_PE=3_SV=1	5e-16
TRINITY_DN131555_c0_g3_i1	18.4944874551871	11.0103661270057	14.873644918211	13.9134555737054	16.4686013081707	5.94502074398527	-	-	-
TRINITY_DN131559_c0_g1_i1	1.02875915236525	12.6050281365743	3.12259168329129	7.86295401847063	33.7045873585244	4.20084141075733	-	-	-
TRINITY_DN131568_c0_g1_i1	2.38105750704259	5.61004998943	0	3.06627902930043	13.9315476287547	4.95387534656789	TRINITY_DN131568_c0_g1_i1	sp|Q6EMB2|TTLL5_HUMAN_Tubulin_polyglutamylase_TTLL5_OS=Homo_sapiens_GN=TTLL5_PE=1_SV=3	7e-17
TRINITY_DN131677_c0_g1_i1	237.133999117696	241.994690367985	258.92317850372	265.623422908945	266.544717798182	205.825029253638	-	-	-
TRINITY_DN131688_c0_g1_i1	70.9267902312163	47.4159105162169	40.1849758475928	65.477892478747	56.4536455142196	55.4470425219931	-	-	-
TRINITY_DN131689_c0_g1_i1	23.2801429578405	17.6944969249202	16.5709481322393	37.3043157699835	26.5731974252688	22.525764254942	-	-	-
TRINITY_DN131692_c0_g1_i1	175.677518558886	207.771160137744	182.335327462448	200.870028098729	166.57966262391	259.401027331865	TRINITY_DN131692_c0_g1_i1	sp|O15118|NPC1_HUMAN_Niemann-Pick_C1_protein_OS=Homo_sapiens_GN=NPC1_PE=1_SV=2	7e-58
TRINITY_DN131693_c0_g1_i1	200.899631325468	170.372419238506	173.286222841613	159.514008986366	158.258655204824	159.867636467302	-	-	-
TRINITY_DN131694_c0_g2_i1	22.7851591439682	23.7285381032108	12.6413201629879	27.0222909295867	26.5224988982418	23.6577347060407	-	-	-
TRINITY_DN131696_c0_g2_i1	19.3228360191072	17.3333254051236	20.0375853990199	19.586864424274	7.90216202195807	16.5828328799304	TRINITY_DN131696_c0_g2_i1	sp|A6H8Y1|BDP1_HUMAN_Transcription_factor_TFIIIB_component_B''_homolog_OS=Homo_sapiens_GN=BDP1_PE=1_SV=3	5e-07
TRINITY_DN131696_c0_g2_i2	27.3905876666574	29.8712365935994	23.0855591545014	16.8686825289011	15.557269228347	13.5947341248808	TRINITY_DN131696_c0_g2_i2	sp|A6H8Y1|BDP1_HUMAN_Transcription_factor_TFIIIB_component_B''_homolog_OS=Homo_sapiens_GN=BDP1_PE=1_SV=3	5e-07
TRINITY_DN131697_c0_g1_i1	56.9101527876765	63.2046151653917	56.4851751132271	61.8064094878953	56.4726872407253	20.971355622781	TRINITY_DN131697_c0_g1_i1	sp|P0AGM1|YHHT_ECO57_UPF0118_inner_membrane_protein_YhhT_OS=Escherichia_coli_O157:H7_GN=yhhT_PE=3_SV=1	2e-14
TRINITY_DN131701_c0_g1_i1	33.6560688318559	33.4729687739743	29.5970929974711	36.8964996457358	29.5561319938681	39.9442469915291	-	-	-
TRINITY_DN131702_c0_g1_i1	38.5965497612078	33.4654861304836	39.7427202519722	34.8159600987615	35.6440535541717	59.0631881571063	-	-	-
TRINITY_DN131707_c0_g1_i1	29.1425984788308	31.8057761622924	38.3674255007393	28.9822151197959	46.1612638397453	83.160532962917	TRINITY_DN131707_c0_g1_i1	sp|Q8P682|RLUD_XANCP_Ribosomal_large_subunit_pseudouridine_synthase_D_OS=Xanthomonas_campestris_pv._campestris_(strain_ATCC_33913_/_NCPPB_528_/_LMG_568)_GN=rluD_PE=3_SV=1	2e-17
TRINITY_DN131709_c0_g1_i1	49.8375000086144	45.8943908210798	53.6928071145118	44.8541238076333	41.8479768433305	15.7365354299325	-	-	-
TRINITY_DN131710_c0_g1_i1	47.7795051730112	51.8183250565187	32.8500610973501	66.3263160692956	61.8597444720057	57.9123341424264	TRINITY_DN131710_c0_g1_i1	sp|P0C5J9|SHKB1_RAT_SH3KBP1-binding_protein_1_OS=Rattus_norvegicus_GN=Shkbp1_PE=1_SV=1	6e-05
TRINITY_DN131716_c0_g1_i1	46.2353826608136	46.3931555572201	23.6805715763962	17.1082369198961	28.4585516908579	0	-	-	-
TRINITY_DN131716_c0_g1_i2	43.2174484695341	55.534392641144	64.5553437435296	43.5271298850073	41.2122556547066	70.4353012266354	TRINITY_DN131716_c0_g1_i2	sp|P70610|DOC2B_RAT_Double_C2-like_domain-containing_protein_beta_OS=Rattus_norvegicus_GN=Doc2b_PE=1_SV=2	2e-07
TRINITY_DN131720_c0_g1_i1	247.913730972292	216.911148309019	223.18450201483	250.79856313911	222.884112274563	227.931303160356	-	-	-
TRINITY_DN131725_c0_g2_i1	244.333965516713	196.734760554002	264.25205805308	173.942659791475	199.641847159741	197.298100516504	TRINITY_DN131725_c0_g2_i1	sp|Q91YR7|PRP6_MOUSE_Pre-mRNA-processing_factor_6_OS=Mus_musculus_GN=Prpf6_PE=2_SV=1	0.0
TRINITY_DN131726_c1_g1_i1	2.71372999017792	5.07784689150298	4.20181322927292	5.45390592211285	4.95313069742363	0	TRINITY_DN131726_c1_g1_i1	sp|Q14692|BMS1_HUMAN_Ribosome_biogenesis_protein_BMS1_homolog_OS=Homo_sapiens_GN=BMS1_PE=1_SV=1	3e-25
TRINITY_DN131727_c0_g1_i1	95.7462890271097	92.2969986080147	147.172903329551	92.8900013933934	111.785388832948	152.548341865528	TRINITY_DN131727_c0_g1_i1	sp|Q62897|KCND3_RAT_Potassium_voltage-gated_channel_subfamily_D_member_3_OS=Rattus_norvegicus_GN=Kcnd3_PE=1_SV=2	6e-07
TRINITY_DN131728_c0_g1_i1	38.1214259517568	24.4948861976851	41.5983327658822	30.9597552957463	29.1401453683085	39.4097436169438	TRINITY_DN131728_c0_g1_i1	sp|Q8CWK7|DUSA_VIBVU_tRNA-dihydrouridine_synthase_A_OS=Vibrio_vulnificus_(strain_CMCP6)_GN=dusA_PE=3_SV=2	2e-77
TRINITY_DN131729_c0_g1_i1	68.9579769878285	102.454981851811	104.793933652937	98.7311524202813	82.2188174837898	51.439484910577	-	-	-
TRINITY_DN131731_c0_g1_i1	59.6517639301597	53.650446778758	40.7415015081508	62.9431931878438	49.4159026839705	76.0344746147928	TRINITY_DN131731_c0_g1_i1	sp|P54215|AMYA_DROMA_Alpha-amylase_A_OS=Drosophila_mauritiana_GN=Amy-d_PE=3_SV=1	1e-85
TRINITY_DN131739_c0_g1_i1	58.4148843567632	35.6053055207149	29.4092484225832	32.8597999053105	31.1104606126149	50.6218522293557	-	-	-
TRINITY_DN131745_c0_g1_i1	27.9288606919543	22.4510451073591	35.2516702370576	15.1634408535506	6.51694016406599	0	-	-	-
TRINITY_DN131752_c0_g1_i1	35.808175101267	34.8874936126778	18.3679903495043	25.2626494963872	37.6735673318537	23.1425480891096	TRINITY_DN131752_c0_g1_i1	sp|O75352|MPU1_HUMAN_Mannose-P-dolichol_utilization_defect_1_protein_OS=Homo_sapiens_GN=MPDU1_PE=1_SV=2	2e-14
TRINITY_DN131757_c0_g1_i1	163.314843993695	182.25786086412	188.447105790476	221.12546353744	147.589111107205	240.769379311206	-	-	-
TRINITY_DN131760_c0_g2_i1	14.1797448129551	11.6512494762427	18.3086341017446	20.6309376980219	7.08287456967204	39.8405947438735	-	-	-
TRINITY_DN131767_c0_g1_i1	38.9641086735603	24.9232619620255	36.3653607080743	40.8213830051627	28.4528974278216	24.241651260639	TRINITY_DN131767_c0_g1_i1	sp|Q5FWF4|ZRAB3_HUMAN_DNA_annealing_helicase_and_endonuclease_ZRANB3_OS=Homo_sapiens_GN=ZRANB3_PE=1_SV=2	5e-94
TRINITY_DN131769_c0_g1_i1	177.589658081166	192.383178670132	247.793665799296	231.890260680286	276.779886817707	329.31426102352	TRINITY_DN131769_c0_g1_i1	sp|Q8LIY8|CCD8B_ORYSJ_Carotenoid_cleavage_dioxygenase_8_homolog_B,_chloroplastic_OS=Oryza_sativa_subsp._japonica_GN=CCD8B_PE=1_SV=1	1e-33
TRINITY_DN131770_c0_g2_i1	36.6612677696987	40.6946373109897	44.1496305864923	25.5864253544324	39.7414176829462	26.0220075818105	TRINITY_DN131770_c0_g2_i1	sp|P41041|CALM_PNECA_Calmodulin_OS=Pneumocystis_carinii_PE=3_SV=1	1e-26
TRINITY_DN131771_c0_g1_i1	92.6142017970107	103.201922735794	103.869220384635	110.621883540273	69.3796835240135	121.132370739043	-	-	-
TRINITY_DN131776_c0_g2_i1	44.2328005828198	57.7823035095791	59.7798979953133	51.8006249106173	59.1446001187409	61.7305516054211	TRINITY_DN131776_c0_g2_i1	sp|Q8JG64|PDIA3_CHICK_Protein_disulfide-isomerase_A3_OS=Gallus_gallus_GN=PDIA3_PE=2_SV=1	1e-15
TRINITY_DN131778_c0_g1_i1	47.7573341986702	55.3397476931354	68.2250183816017	47.8112958809347	29.7990791864876	57.2382894478149	-	-	-
TRINITY_DN131779_c0_g2_i1	68.3810407872003	60.2105968710068	61.8773847062849	66.1194800247516	75.9814283277266	102.493508980499	-	-	-
TRINITY_DN131779_c0_g3_i1	48.1435303836489	51.2556797127628	50.2289545538358	53.1146694134124	67.3513069269487	109.102428696937	-	-	-
TRINITY_DN131785_c0_g1_i1	22.6681237078071	23.3148211324925	31.3991659794141	13.4907998729157	18.503210995067	11.7146454341282	-	-	-
TRINITY_DN131787_c2_g1_i1	6.747326244623	0	3.5516171018149	2.79804681312926	0	4.63566260287967	-	-	-
TRINITY_DN131788_c0_g1_i1	3.79238014986861	13.0860493922885	26.5353967162058	34.9851046494149	16.6201664531212	47.0236418854323	-	-	-
TRINITY_DN131789_c0_g1_i1	15.7873845211425	7.98732463192976	16.8653048925274	10.9923562094692	15.2056775490653	14.4799714957506	TRINITY_DN131789_c0_g1_i1	sp|Q94C27|FB84_ARATH_F-box_protein_At1g70590_OS=Arabidopsis_thaliana_GN=At1g70590_PE=2_SV=1	9e-05
TRINITY_DN131790_c0_g1_i1	15.8137391361536	8.17360186518741	10.3531973955832	17.722322299306	25.9757551134939	25.0645667964082	TRINITY_DN131790_c0_g1_i1	sp|Q7M9T3|DNAJ_WOLSU_Chaperone_protein_DnaJ_OS=Wolinella_succinogenes_(strain_ATCC_29543_/_DSM_1740_/_LMG_7466_/_NCTC_11488_/_FDC_602W)_GN=dnaJ_PE=3_SV=1	1e-08
TRINITY_DN131794_c0_g1_i1	9.15696604610013	0	8.13967448814659	8.48178668833904	0	0	TRINITY_DN131794_c0_g1_i1	sp|Q99028|COMT_PIG_Catechol_O-methyltransferase_(Fragment)_OS=Sus_scrofa_GN=COMT_PE=1_SV=1	4e-15
TRINITY_DN131794_c1_g1_i1	1.22721992394461	2.36604844706253	7.13664051372388	1.46306459530696	0	0	-	-	-
TRINITY_DN131795_c0_g2_i1	20.6334543074413	28.4567397917105	11.0541438319433	28.8197861645452	13.1657169713759	12.2202885743187	TRINITY_DN131795_c0_g2_i1	sp|P43469|AGAL2_PEDPE_Alpha-galactosidase_2_OS=Pediococcus_pentosaceus_GN=agaS_PE=3_SV=1	2e-10
TRINITY_DN13179_c0_g1_i1	121.155624492643	91.828379182349	76.9768268301498	73.4251272195214	94.5344947355497	151.573821611373	-	-	-
TRINITY_DN131801_c0_g1_i1	147.794142670457	160.430660369139	154.164400353804	178.920457480234	148.636253448305	186.151924570276	TRINITY_DN131801_c0_g1_i1	sp|P9WQE2|PPSD_MYCTO_Phthiocerol_synthesis_polyketide_synthase_type_I_PpsD_OS=Mycobacterium_tuberculosis_(strain_CDC_1551_/_Oshkosh)_GN=ppsD_PE=3_SV=1	3e-69
TRINITY_DN131806_c0_g2_i1	12.1980399757727	24.4837409266899	28.8556734664256	18.4371630790509	0	0	-	-	-
TRINITY_DN131812_c0_g1_i1	43.0978317106945	39.4752028233263	55.6393923407055	44.0361101849625	54.1206999355729	50.767555999212	TRINITY_DN131812_c0_g1_i1	sp|Q9FVW4|RENT3_ARATH_Regulator_of_nonsense_transcripts_UPF3_OS=Arabidopsis_thaliana_GN=UPF3_PE=1_SV=1	1e-11
TRINITY_DN131814_c0_g1_i1	44.5982553860755	38.4309888687716	41.6579340587451	29.2145480988036	17.761988851798	64.4904151954411	-	-	-
TRINITY_DN131814_c1_g1_i1	27.2315273961148	24.7733331844678	34.8768946425285	25.1941529995951	19.1978552625144	18.2326630723614	TRINITY_DN131814_c1_g1_i1	sp|Q9ZR37|DUS1_ARATH_Dual_specificity_protein_phosphatase_1_OS=Arabidopsis_thaliana_GN=DSPTP1_PE=1_SV=1	3e-21
TRINITY_DN131815_c0_g1_i1	40.7617681394162	23.4043210166293	37.5409177276092	29.8196679007193	62.2987948327679	28.5406613160313	TRINITY_DN131815_c0_g1_i1	sp|Q6IQ85|YIPF6_DANRE_Protein_YIPF6_OS=Danio_rerio_GN=yipf6_PE=2_SV=1	2e-50
TRINITY_DN131816_c1_g1_i1	7.2771869297866	4.24143161139626	1.37524506466814	9.15939799341682	5.30808552789249	11.2776978930504	-	-	-
TRINITY_DN131818_c0_g1_i1	169.710672737585	155.765623075082	133.52928658593	127.385938466835	166.563252605084	150.269215397933	-	-	-
TRINITY_DN131821_c0_g1_i1	85.435005453494	91.8283543315361	90.6292493881271	66.895236063921	68.7942532641266	78.0814988678293	TRINITY_DN131821_c0_g1_i1	sp|Q55BN8|NEK2_DICDI_Probable_serine/threonine-protein_kinase_nek2_OS=Dictyostelium_discoideum_GN=nek2_PE=1_SV=1	3e-54
TRINITY_DN131823_c0_g2_i1	161.132825512743	166.713980051845	157.942855820651	149.795371073947	158.816370642172	131.365756586507	-	-	-
TRINITY_DN131825_c0_g1_i1	38.0902138623057	74.8241180467273	49.8468897144141	28.4846092522076	39.3292129739401	101.332783952097	-	-	-
TRINITY_DN131826_c0_g1_i1	24.1042123018323	17.9743725148457	40.699877717796	27.9875504222499	14.9702234647355	6.07660872648975	TRINITY_DN131826_c0_g1_i1	sp|Q53118|NHAA_RHOSO_Nitrile_hydratase_subunit_alpha_OS=Rhodococcus_sp._GN=nthA_PE=3_SV=1	8e-47
TRINITY_DN131837_c0_g1_i1	207.140429829964	204.021461756832	176.701199631965	169.980396672318	201.640269935441	222.78886952784	TRINITY_DN131837_c0_g1_i1	sp|Q5BJ68|NB5R2_XENTR_NADH-cytochrome_b5_reductase_2_OS=Xenopus_tropicalis_GN=cyb5r2_PE=2_SV=1	3e-21
TRINITY_DN131843_c0_g3_i1	29.6249405703975	30.8152425124495	24.5588550084458	35.3505257866747	42.2317017850617	18.7116277970854	-	-	-
TRINITY_DN131848_c0_g1_i1	167.643670239612	160.687856724872	144.946765680875	122.737686723782	102.588752338589	107.002488731322	TRINITY_DN131848_c0_g1_i1	sp|Q9SKT7|NDB4_ARATH_External_alternative_NAD(P)H-ubiquinone_oxidoreductase_B4,_mitochondrial_OS=Arabidopsis_thaliana_GN=NDB4_PE=1_SV=1	1e-98
TRINITY_DN131855_c0_g1_i1	38.3216522087756	40.1835128000228	27.7239625817767	34.722839179645	50.3749628484888	48.0692720032287	TRINITY_DN131855_c0_g1_i1	sp|Q5R9L8|OGDHL_PONAB_2-oxoglutarate_dehydrogenase-like,_mitochondrial_OS=Pongo_abelii_GN=OGDHL_PE=2_SV=2	0.0
TRINITY_DN131856_c0_g1_i1	270.502149771327	231.756410324437	236.640065274143	253.589738060371	233.998273520548	263.328737238218	-	-	-
TRINITY_DN131860_c0_g1_i1	113.5059023847	109.154558385757	99.1739698811189	74.2943373812621	113.659739805887	99.965525725147	TRINITY_DN131860_c0_g1_i1	sp|Q00975|CAC1B_HUMAN_Voltage-dependent_N-type_calcium_channel_subunit_alpha-1B_OS=Homo_sapiens_GN=CACNA1B_PE=1_SV=1	2e-07
TRINITY_DN131863_c0_g1_i1	248.376901912804	207.735431677967	135.021593197081	181.42343288242	243.810372265694	275.667002520298	TRINITY_DN131863_c0_g1_i1	sp|O74836|RL1B_SCHPO_60S_ribosomal_protein_L1-B_OS=Schizosaccharomyces_pombe_(strain_972_/_ATCC_24843)_GN=rpl1b_PE=1_SV=1	7e-85
TRINITY_DN131863_c0_g2_i1	183.719310197219	180.496957748512	218.608797386032	200.438629242339	189.924296328435	266.933368891844	TRINITY_DN131863_c0_g2_i1	sp|Q9VTP4|R10AB_DROME_60S_ribosomal_protein_L10a-2_OS=Drosophila_melanogaster_GN=RpL10Ab_PE=1_SV=2	1e-84
TRINITY_DN131867_c0_g1_i1	29.3856244449309	21.7935728846965	33.6992282024732	28.4385696377404	27.3507311787544	13.2175488758752	TRINITY_DN131867_c0_g1_i1	sp|Q5R602|STX7_PONAB_Syntaxin-7_OS=Pongo_abelii_GN=STX7_PE=2_SV=3	4e-15
TRINITY_DN131869_c0_g1_i1	1.16723779508769	6.76579948997936	5.76567188134207	0	10.9916249162346	4.971147639512	-	-	-
TRINITY_DN131869_c0_g1_i2	242.82147700812	227.739090353171	259.572325567118	250.70253441871	256.341384252401	239.093755581445	TRINITY_DN131869_c0_g1_i2	sp|O75343|GCYB2_HUMAN_Guanylate_cyclase_soluble_subunit_beta-2_OS=Homo_sapiens_GN=GUCY1B2_PE=2_SV=2	1e-22
TRINITY_DN131871_c0_g2_i1	6.43907016568575	10.5484640672328	27.5037088158094	23.8448713726871	37.5648390921181	15.531676896277	-	-	-
TRINITY_DN131874_c0_g1_i2	10.3858360776654	4.49001365585024	9.12151262575538	10.3254426245873	20.0201150183123	0	-	-	-
TRINITY_DN131882_c0_g1_i1	58.5991400024576	40.9847488870376	60.2796703065589	54.9569693490032	74.1378873186791	47.5684943720768	TRINITY_DN131882_c0_g1_i1	sp|Q55088|TREZ_SULSF_Malto-oligosyltrehalose_trehalohydrolase_OS=Sulfolobus_solfataricus_GN=treZ_PE=1_SV=2	5e-29
TRINITY_DN131883_c0_g1_i1	36.9990339445833	20.703017898846	42.1309670934901	48.5609607155613	10.6910965551436	3.76818618899959	TRINITY_DN131883_c0_g1_i1	sp|Q96BI1|S22AI_HUMAN_Solute_carrier_family_22_member_18_OS=Homo_sapiens_GN=SLC22A18_PE=1_SV=3	1e-14
TRINITY_DN131888_c0_g1_i1	36.5619841326081	19.6244970784529	27.0578622366475	21.4317209234855	19.4047030193697	19.7374313617638	TRINITY_DN131888_c0_g1_i1	sp|A1L1C2|PLD6_XENLA_Mitochondrial_cardiolipin_hydrolase_OS=Xenopus_laevis_GN=pld6_PE=2_SV=1	6e-21
TRINITY_DN131892_c0_g1_i1	17.1697616683531	33.5357865314374	29.2334223501572	23.8161377273445	24.6673608803137	28.8827023751575	TRINITY_DN131892_c0_g1_i1	sp|D3YXS5|KIF28_MOUSE_Kinesin-like_protein_KIF28P_OS=Mus_musculus_GN=Kif28p_PE=3_SV=1	1e-96
TRINITY_DN131893_c0_g2_i1	17.868502027414	18.4365428359582	18.200150263117	24.1123332705621	8.91311372950291	22.2358544044937	-	-	-
TRINITY_DN131894_c0_g1_i1	41.7675288741486	40.8611352087628	51.1428395387481	30.910237655527	47.5427261152367	25.183264613816	-	-	-
TRINITY_DN131895_c0_g1_i1	110.328791179641	91.8311752174029	94.9944885042078	116.386935363706	97.656701359121	155.277023406579	-	-	-
TRINITY_DN131897_c0_g1_i1	16.8813294102608	17.0486236598887	19.8958680240347	16.203799939304	6.26662828453587	0	TRINITY_DN131897_c0_g1_i1	sp|Q96319|ERH_ARATH_Enhancer_of_rudimentary_homolog_OS=Arabidopsis_thaliana_GN=At5g10810_PE=3_SV=1	5e-19
TRINITY_DN131898_c0_g1_i1	5.30662322055708	8.4598583792308	15.06644685717	11.7879893805045	16.7325686610047	24.1066162155421	TRINITY_DN131898_c0_g1_i1	sp|Q8CTT4|RL1_STAES_50S_ribosomal_protein_L1_OS=Staphylococcus_epidermidis_(strain_ATCC_12228)_GN=rplA_PE=3_SV=1	5e-39
TRINITY_DN131899_c0_g1_i1	76.7726415869426	66.1744236703884	62.7591552317858	78.2194345748648	88.934950373813	41.8715379876664	TRINITY_DN131899_c0_g1_i1	sp|Q8VYU7|PPA4_ARATH_Purple_acid_phosphatase_4_OS=Arabidopsis_thaliana_GN=PAP4_PE=2_SV=1	6e-09
TRINITY_DN131906_c0_g1_i1	44.5487712733061	53.1455177666125	40.2397518974774	31.4931015277168	58.9967610549618	45.2575254986946	-	-	-
TRINITY_DN131906_c0_g2_i1	21.188702208982	25.4505630778036	18.8973397176401	21.1957519047163	50.7870056348865	33.754566687725	-	-	-
TRINITY_DN131907_c0_g1_i1	11.7577991819939	20.1737140624265	4.9816156315654	13.1977268239289	14.7344194786774	20.7415303185324	TRINITY_DN131907_c0_g1_i1	sp|Q1XDM9|YCF3_PYRYE_Photosystem_I_assembly_protein_Ycf3_OS=Pyropia_yezoensis_GN=ycf3_PE=3_SV=1	3e-48
TRINITY_DN131909_c0_g2_i1	63.4625260194935	41.5133932211141	50.5201121769	47.0721578709175	60.4390597017063	35.5605923991443	TRINITY_DN131909_c0_g2_i1	sp|Q7RAV5|CDPK3_PLAYO_Calcium-dependent_protein_kinase_3_OS=Plasmodium_yoelii_yoelii_GN=CPK3_PE=3_SV=1	4e-76
TRINITY_DN131911_c0_g1_i1	266.262298256802	296.739287216862	277.662442674181	206.518696592781	208.805531472712	227.94717021399	TRINITY_DN131911_c0_g1_i1	sp|Q9FN03|UVR8_ARATH_Ultraviolet-B_receptor_UVR8_OS=Arabidopsis_thaliana_GN=UVR8_PE=1_SV=1	8e-23
TRINITY_DN131912_c0_g1_i1	59.9684896967852	96.1839397450883	46.9032667787675	63.4151200613488	65.1752308545604	95.442686405418	-	-	-
TRINITY_DN131913_c0_g1_i1	27.6584417104745	16.1787630087915	38.837624142815	25.221498869724	50.5625008690039	36.6191206063192	-	-	-
TRINITY_DN131915_c0_g2_i1	76.3979005760507	90.2141372809996	69.0525244029867	65.9927476365218	93.7725223030801	110.169742291225	TRINITY_DN131915_c0_g2_i1	sp|Q75XW3|CAX_APHHA_Ca(2+)/H(+)_antiporter_OS=Aphanothece_halophytica_PE=1_SV=1	2e-46
TRINITY_DN131920_c0_g1_i1	166.044320666649	143.283372609948	163.987579871108	156.681965974361	211.729148392454	220.035490641777	TRINITY_DN131920_c0_g1_i1	sp|F4HPR5|DRP5A_ARATH_Dynamin-related_protein_5A_OS=Arabidopsis_thaliana_GN=DRP5A_PE=2_SV=1	1e-17
TRINITY_DN131921_c0_g1_i1	68.3151108976518	68.1576842136146	85.5383368650569	63.1645098423213	71.5037787167638	73.7280489963217	-	-	-
TRINITY_DN131922_c0_g1_i1	28.8217948914282	22.188981178295	29.8891077137767	44.3847577916079	41.6799383994551	31.3014256327517	TRINITY_DN131922_c0_g1_i1	sp|Q24JN5|P4H5_ARATH_Prolyl_4-hydroxylase_5_OS=Arabidopsis_thaliana_GN=P4H5_PE=2_SV=1	3e-12
TRINITY_DN131923_c0_g1_i1	25.4804163943857	32.7670323685121	27.8799693610796	29.8868899801741	4.42353581972522	38.0046839242771	-	-	-
TRINITY_DN131924_c0_g1_i1	44.466881013068	69.961456255913	45.1425533449943	53.9941135585819	45.1234125062415	45.639829833757	TRINITY_DN131924_c0_g1_i1	sp|Q64018|GLRA1_MOUSE_Glycine_receptor_subunit_alpha-1_OS=Mus_musculus_GN=Glra1_PE=1_SV=2	8e-24
TRINITY_DN131925_c0_g1_i1	173.636987419161	182.566518155811	158.052665387165	169.627558259334	212.830298437565	210.352657481015	-	-	-
TRINITY_DN131935_c0_g1_i1	185.463003565808	189.78701997902	213.60007095797	179.010510866515	204.765800625432	285.626828952139	TRINITY_DN131935_c0_g1_i1	sp|Q7TXL8|PPSC_MYCBO_Phthiocerol/phenolphthiocerol_synthesis_polyketide_synthase_type_I_PpsC_OS=Mycobacterium_bovis_(strain_ATCC_BAA-935_/_AF2122/97)_GN=ppsC_PE=1_SV=1	6e-68
TRINITY_DN131939_c0_g1_i1	27.8920012337658	39.2483652401787	17.6109116458908	24.8031705199873	35.404357841975	12.379754180272	-	-	-
TRINITY_DN131940_c0_g1_i1	35.5293383179819	27.2985612834982	25.8413228351387	43.1082081239633	21.5988046143079	40.0948109875693	TRINITY_DN131940_c0_g1_i1	sp|Q9LW26|Y3684_ARATH_Acyltransferase-like_protein_At3g26840,_chloroplastic_OS=Arabidopsis_thaliana_GN=At3g26840_PE=2_SV=1	6e-12
TRINITY_DN131941_c1_g3_i1	8.50698681099171	0	5.73283132054174	2.4241161061961	0	14.2705300857748	TRINITY_DN131941_c1_g3_i1	sp|Q15034|HERC3_HUMAN_Probable_E3_ubiquitin-protein_ligase_HERC3_OS=Homo_sapiens_GN=HERC3_PE=1_SV=1	6e-07
TRINITY_DN131943_c0_g1_i1	17.7417489115371	6.82750597006458	17.9192653373089	23.1368166076316	30.5073938166741	15.6200537700075	-	-	-
TRINITY_DN131946_c0_g1_i1	17.5230287507793	21.4868144499928	36.3746746804792	26.2940739204309	12.8264146597139	21.1650778990497	TRINITY_DN131946_c0_g1_i1	sp|Q9BSE5|SPEB_HUMAN_Agmatinase,_mitochondrial_OS=Homo_sapiens_GN=AGMAT_PE=1_SV=2	4e-40
TRINITY_DN131948_c0_g1_i1	18.2920908662998	28.0020565744911	32.2488084946224	17.9864590328076	29.3493586841891	32.0980034971727	TRINITY_DN131948_c0_g1_i1	sp|Q5RA37|RPAP2_PONAB_Putative_RNA_polymerase_II_subunit_B1_CTD_phosphatase_RPAP2_OS=Pongo_abelii_GN=RPAP2_PE=2_SV=1	3e-12
TRINITY_DN131957_c0_g1_i1	19.206054550689	29.1727267579987	17.195923811141	22.6861357482267	12.6064455880443	17.3004215031523	-	-	-
TRINITY_DN131959_c0_g1_i1	19.9530945224276	20.2117663918124	5.33755324262461	26.2380081453082	24.9068741969285	15.828575963292	-	-	-
TRINITY_DN131963_c0_g1_i1	86.8187964910159	98.3306714845139	90.3499442692291	74.1298010000371	97.8143302265771	72.148541522204	TRINITY_DN131963_c0_g1_i1	sp|P02981|TCR3_ECOLX_Tetracycline_resistance_protein,_class_C_OS=Escherichia_coli_GN=tetA_PE=1_SV=1	6e-12
TRINITY_DN131966_c0_g1_i1	45.7507719272843	46.950427390582	55.9543125633475	39.4715234248396	45.2279251746218	71.4307283776638	-	-	-
TRINITY_DN131970_c0_g1_i1	42.7664823175753	21.5159083799207	35.3257314494945	25.568437520506	38.6905138982661	33.5312604259884	-	-	-
TRINITY_DN131978_c0_g1_i1	38.5358057291218	35.8012885894193	68.3901618426127	40.0112451785838	59.4916356308361	29.1421539277103	-	-	-
TRINITY_DN131979_c0_g1_i1	30.1460967159815	18.0619448679803	37.2780701540348	15.8208177776976	21.5962864385712	18.7949727518592	-	-	-
TRINITY_DN131983_c0_g1_i1	57.8763955954265	45.2339396868683	41.254309767195	57.3292268030788	27.0169695981848	14.2601387108793	-	-	-
TRINITY_DN131986_c0_g1_i1	56.7864131492666	47.7991533810898	61.8216284759872	48.6386804213848	47.7946907220796	62.1014740303603	TRINITY_DN131986_c0_g1_i1	sp|Q9NS40|KCNH7_HUMAN_Potassium_voltage-gated_channel_subfamily_H_member_7_OS=Homo_sapiens_GN=KCNH7_PE=2_SV=2	1e-35
TRINITY_DN131991_c0_g1_i1	9.3827897938639	12.6544799798875	22.799524893804	24.2954105347466	27.7512495422684	6.50465465765451	TRINITY_DN131991_c0_g1_i1	sp|Q28DT3|PLD6_XENTR_Mitochondrial_cardiolipin_hydrolase_OS=Xenopus_tropicalis_GN=pld6_PE=2_SV=2	7e-17
TRINITY_DN131997_c0_g1_i1	24.6555687621492	20.2917891954215	27.3411004988393	21.452325435058	15.6955660253101	48.920500997947	-	-	-
TRINITY_DN132001_c0_g1_i1	59.0132105126516	64.5256780082983	87.8640576818339	52.1979047637658	52.6465974551338	26.376241469233	TRINITY_DN132001_c0_g1_i1	sp|P44869|RSMD_HAEIN_Ribosomal_RNA_small_subunit_methyltransferase_D_OS=Haemophilus_influenzae_(strain_ATCC_51907_/_DSM_11121_/_KW20_/_Rd)_GN=rsmD_PE=1_SV=1	1e-07
TRINITY_DN132002_c0_g1_i1	202.960031344831	178.445985112078	207.051185239972	196.388622833018	251.516142636701	215.205522007201	TRINITY_DN132002_c0_g1_i1	sp|Q920E3|KCNH5_MOUSE_Potassium_voltage-gated_channel_subfamily_H_member_5_OS=Mus_musculus_GN=Kcnh5_PE=2_SV=3	4e-17
TRINITY_DN132004_c0_g1_i1	6.59529582851582	19.9068826004835	13.2939498028772	19.8961854355394	26.7074238228704	26.1825905115007	-	-	-
TRINITY_DN132010_c0_g1_i2	49.1299137892136	46.2248562941103	44.2775068654824	46.7915533295588	42.020582621469	27.5042260065754	TRINITY_DN132010_c0_g1_i2	sp|Q852K5|SAP6_ORYSJ_Zinc_finger_A20_and_AN1_domain-containing_stress-associated_protein_6_OS=Oryza_sativa_subsp._japonica_GN=SAP6_PE=2_SV=1	6e-18
TRINITY_DN132019_c0_g1_i1	33.6446334563298	35.1155801084748	22.3261768010691	25.1637000931277	39.7273992796581	15.7129633329401	-	-	-
TRINITY_DN132021_c0_g1_i1	16.4551333057551	17.3214199541332	17.3691244003176	22.8514725047605	4.06670678159424	36.7843049023205	TRINITY_DN132021_c0_g1_i1	sp|Q02028|HSP7S_PEA_Stromal_70_kDa_heat_shock-related_protein,_chloroplastic_OS=Pisum_sativum_GN=HSP70_PE=2_SV=1	0.0
TRINITY_DN132021_c0_g2_i1	7.20678870992057	5.02955730159408	4.61507106817838	7.96340970745085	6.61800592818586	0	TRINITY_DN132021_c0_g2_i1	sp|B3EHR1|DNAK_CHLL2_Chaperone_protein_DnaK_OS=Chlorobium_limicola_(strain_DSM_245_/_NBRC_103803)_GN=dnaK_PE=3_SV=1	2e-06
TRINITY_DN132023_c0_g1_i2	24.423021696285	22.29247844211	27.0897372971561	12.6340075512675	22.8337567081162	5.42099326996836	TRINITY_DN132023_c0_g1_i2	sp|Q8RWN5|RZ1C_ARATH_Glycine-rich_RNA-binding_protein_RZ1C_OS=Arabidopsis_thaliana_GN=RZ1C_PE=1_SV=1	1e-11
TRINITY_DN132030_c0_g1_i1	44.3379903353539	52.2690162136623	68.448061370634	67.1582898861947	60.4982712633377	89.7690696723999	-	-	-
TRINITY_DN132035_c0_g1_i1	15.9571483031775	11.4891157635388	20.0465447900312	17.7066986641191	24.7296098867361	17.8324155218273	TRINITY_DN132035_c0_g1_i1	sp|Q9URZ1|PIMT_SCHPO_Probable_protein-L-isoaspartate_O-methyltransferase_OS=Schizosaccharomyces_pombe_(strain_972_/_ATCC_24843)_GN=pcm2_PE=3_SV=1	1e-06
TRINITY_DN132037_c0_g1_i1	33.7472548576561	28.8144710669183	54.8171768092232	43.1174399207125	25.868692629327	34.7154492528651	-	-	-
TRINITY_DN132038_c0_g1_i1	86.627108192584	103.005349619583	62.3289249140677	71.9969296176856	57.7287060242333	56.395299064764	TRINITY_DN132038_c0_g1_i1	sp|P51954|NEK1_MOUSE_Serine/threonine-protein_kinase_Nek1_OS=Mus_musculus_GN=Nek1_PE=1_SV=2	2e-23
TRINITY_DN132045_c0_g1_i1	33.8773477858957	42.5627952607665	50.5226665180227	34.4023919210602	43.1965353280983	30.808162862194	TRINITY_DN132045_c0_g1_i1	sp|Q8IVS2|FABD_HUMAN_Malonyl-CoA-acyl_carrier_protein_transacylase,_mitochondrial_OS=Homo_sapiens_GN=MCAT_PE=1_SV=2	1e-22
TRINITY_DN132049_c0_g1_i1	280.010106748092	284.049056475186	207.326481556489	249.08629585174	265.118912923336	200.20559611829	-	-	-
TRINITY_DN132052_c0_g2_i1	8.09338805270742	9.56948731979908	3.35225314859244	3.86704336178467	0	0	-	-	-
TRINITY_DN132054_c0_g1_i1	38.3460406219052	43.5036814467945	32.0408871598668	43.6971057267541	50.3784358092609	32.6313921894483	-	-	-
TRINITY_DN132054_c1_g1_i1	132.389104538318	146.065416018913	137.068203124258	118.108187121549	160.238490381793	167.459225241035	TRINITY_DN132054_c1_g1_i1	sp|Q91WJ8|FUBP1_MOUSE_Far_upstream_element-binding_protein_1_OS=Mus_musculus_GN=Fubp1_PE=1_SV=1	7e-10
TRINITY_DN132054_c2_g1_i1	49.1831985429116	48.2924165295694	44.6658875448241	47.3033108974849	25.1664715005166	44.962116196662	-	-	-
TRINITY_DN132057_c0_g1_i1	35.4421707172771	41.7977413201652	24.7337912396672	44.3617341199012	30.4713669669067	29.4666902482922	TRINITY_DN132057_c0_g1_i1	sp|Q8GYH8|SUT42_ARATH_Probable_sulfate_transporter_4.2_OS=Arabidopsis_thaliana_GN=SULTR4;2_PE=2_SV=2	3e-45
TRINITY_DN132058_c0_g1_i2	30.7842056899393	38.4606556417973	43.4631226141441	26.7200212934941	15.7592053327491	18.9120857129026	TRINITY_DN132058_c0_g1_i2	sp|Q9SY14|CSCL2_ARATH_CSC1-like_protein_At4g02900_OS=Arabidopsis_thaliana_GN=At4g02900_PE=3_SV=1	4e-30
TRINITY_DN132075_c0_g1_i1	84.5137504371275	97.736964536207	44.0110920224091	63.5468539364872	24.9667837008373	43.909729307899	-	-	-
TRINITY_DN132076_c0_g1_i1	146.868510124068	150.0006543923	154.834043125149	123.578534229594	132.643163005465	162.052989625246	-	-	-
TRINITY_DN132077_c0_g1_i1	55.5164849992449	82.1296427845449	100.689675476533	70.5968018305983	74.7080912698431	58.4660459761475	TRINITY_DN132077_c0_g1_i1	sp|Q25452|CAC1M_MUSDO_Muscle_calcium_channel_subunit_alpha-1_OS=Musca_domestica_PE=2_SV=1	2e-08
TRINITY_DN132078_c0_g1_i1	87.075768836295	110.219092021677	90.500373731642	96.6494878822612	126.956284661268	79.6461826520858	TRINITY_DN132078_c0_g1_i1	sp|P56699|CAC1E_DIPOM_Probable_voltage-dependent_R-type_calcium_channel_subunit_alpha-1E_OS=Diplobatis_ommata_PE=2_SV=1	7e-06
TRINITY_DN132079_c0_g2_i1	13.2540426302497	6.20936876105482	7.85182102163635	8.44732847024019	30.0533014039503	0	TRINITY_DN132079_c0_g2_i1	sp|Q94C27|FB84_ARATH_F-box_protein_At1g70590_OS=Arabidopsis_thaliana_GN=At1g70590_PE=2_SV=1	2e-05
TRINITY_DN132081_c0_g1_i1	264.47000556629	320.232706044219	209.851285145702	290.389540861254	360.923089360415	330.365414365747	TRINITY_DN132081_c0_g1_i1	sp|Q9H7B4|SMYD3_HUMAN_Histone-lysine_N-methyltransferase_SMYD3_OS=Homo_sapiens_GN=SMYD3_PE=1_SV=4	2e-05
TRINITY_DN132084_c0_g1_i1	48.3735521089715	41.4769689385748	25.1913333586203	20.5929671032993	16.9665282182712	27.7560755314339	TRINITY_DN132084_c0_g1_i1	sp|Q99PE7|ABCG5_RAT_ATP-binding_cassette_sub-family_G_member_5_OS=Rattus_norvegicus_GN=Abcg5_PE=2_SV=3	1e-45
TRINITY_DN132087_c0_g1_i1	202.533510270848	220.99415471364	186.525369492843	204.400439788762	181.551391782785	197.786170241041	-	-	-
TRINITY_DN132101_c0_g1_i1	65.3598111596424	89.3885180861065	75.8123724993499	51.9851921438586	44.1236409033902	82.0159734694308	-	-	-
TRINITY_DN132103_c0_g1_i1	95.1639607909051	113.653157041671	145.617193274096	142.498963404873	147.278887862587	160.839317187138	-	-	-
TRINITY_DN132110_c0_g1_i1	238.431383775033	225.589335098173	173.2797692344	198.184017512176	183.937933744794	152.651719404747	TRINITY_DN132110_c0_g1_i1	sp|O16098|MAL1_DROVI_Maltase_1_OS=Drosophila_virilis_GN=Mal-B1_PE=3_SV=2	6e-117
TRINITY_DN132117_c0_g1_i1	88.3234065379029	85.7125450579289	78.479695224024	61.0164905843549	89.3871183270308	102.916515068425	-	-	-
TRINITY_DN132121_c0_g2_i1	17.2066395596842	24.2462977812278	25.6116365265552	26.9382695563637	16.7030242991094	11.6112837434727	-	-	-
TRINITY_DN132124_c0_g1_i1	42.8660718082919	39.7180385951925	40.6125693896604	34.7143957353995	55.0727434537295	56.3854491824596	TRINITY_DN132124_c0_g1_i1	sp|Q9Y580|RBM7_HUMAN_RNA-binding_protein_7_OS=Homo_sapiens_GN=RBM7_PE=1_SV=1	1e-07
TRINITY_DN132125_c0_g1_i1	13.256376812275	9.73667721713199	20.8660478867758	30.3714253411091	22.3973306103168	45.8109071540065	-	-	-
TRINITY_DN132130_c0_g1_i1	32.9177477365857	24.860045317155	49.9416352178963	26.5496564281262	25.7297574478275	35.8847562784806	-	-	-
TRINITY_DN132135_c0_g1_i1	17.4151361533671	25.5500083847117	24.5885653156687	28.3825674117301	10.7517579755325	29.7308778799471	-	-	-
TRINITY_DN132139_c0_g1_i1	97.2679565580278	80.6548585477087	105.937506075672	94.9758438561749	96.633875326964	102.628570439869	TRINITY_DN132139_c0_g1_i1	sp|Q09788|ASL1_SCHPO_Alkali-sensitive_linkage_protein_1_OS=Schizosaccharomyces_pombe_(strain_972_/_ATCC_24843)_GN=asl1_PE=1_SV=1	3e-15
TRINITY_DN132142_c0_g1_i1	110.182088624466	80.0861253919873	80.5268200846904	59.4869038086025	78.407600382834	87.0599822388664	TRINITY_DN132142_c0_g1_i1	sp|O43077|MDE3_SCHPO_Sporulation_protein_kinase_mde3_OS=Schizosaccharomyces_pombe_(strain_972_/_ATCC_24843)_GN=mde3_PE=3_SV=1	2e-06
TRINITY_DN132144_c0_g1_i1	46.7939635476271	43.3471060325807	54.6063702659935	45.2546111734197	28.330627246726	18.0693753211427	TRINITY_DN132144_c0_g1_i1	sp|Q5QJU3|ACER2_HUMAN_Alkaline_ceramidase_2_OS=Homo_sapiens_GN=ACER2_PE=1_SV=2	5e-12
TRINITY_DN132148_c0_g1_i1	11.992188879413	26.7588341240589	14.6761284018041	24.9545247542261	26.1065401903732	3.55198536662987	-	-	-
TRINITY_DN132159_c0_g1_i1	51.2967208312339	52.0221246616874	74.5825283908969	62.2259959383053	60.039002910685	92.3712506198764	TRINITY_DN132159_c0_g1_i1	sp|Q96MV8|ZDH15_HUMAN_Palmitoyltransferase_ZDHHC15_OS=Homo_sapiens_GN=ZDHHC15_PE=2_SV=1	7e-27
TRINITY_DN132167_c0_g1_i1	32.063173589653	41.212259353735	31.9508031595476	36.9626439665934	4.4239731968857	24.3812638992017	TRINITY_DN132167_c0_g1_i1	sp|P51792|CLCN3_RAT_H(+)/Cl(-)_exchange_transporter_3_OS=Rattus_norvegicus_GN=Clcn3_PE=2_SV=2	7e-67
TRINITY_DN132169_c0_g1_i2	66.7641940656192	54.5124450149669	66.387332554395	56.6981214255505	31.4566753445918	44.4836850402474	-	-	-
TRINITY_DN132174_c0_g1_i1	57.8204127758133	36.763387174477	49.3063608692161	26.2410413272726	21.9193685717075	37.9171945701106	TRINITY_DN132174_c0_g1_i1	sp|Q9Z0F5|CH25H_MOUSE_Cholesterol_25-hydroxylase_OS=Mus_musculus_GN=Ch25h_PE=1_SV=1	3e-13
TRINITY_DN132177_c0_g2_i1	130.161632658454	138.754145645708	127.907862706654	125.344076283766	101.429207789606	116.929019972375	-	-	-
TRINITY_DN132178_c0_g1_i1	31.965748286424	44.2845730016308	61.30763112711	74.7834645949615	47.7827642844442	25.8756328894266	TRINITY_DN132178_c0_g1_i1	sp|Q40532|NTF4_TOBAC_Mitogen-activated_protein_kinase_homolog_NTF4_OS=Nicotiana_tabacum_GN=NTF4_PE=2_SV=1	8e-107
TRINITY_DN132179_c0_g1_i1	30.0846836290886	32.715838419493	54.0104273502503	30.3161539298926	55.6315514033889	36.1280317304079	-	-	-
TRINITY_DN132181_c0_g1_i1	47.6802474788621	40.0108480774432	41.6739997577516	51.107392546668	29.4001372419307	40.5759654555034	TRINITY_DN132181_c0_g1_i1	sp|P28569|TRK1_SACUV_High-affinity_potassium_transport_protein_OS=Saccharomyces_uvarum_GN=TRK1_PE=3_SV=1	7e-46
TRINITY_DN132185_c0_g1_i1	22.1620970760759	21.780528756714	54.403964139922	39.7775613515495	26.7274966427672	24.6521237761505	-	-	-
TRINITY_DN132185_c1_g2_i1	63.4558620970749	38.2403544596483	44.2464730888537	70.1571029448518	75.5540475618418	59.8293209307682	-	-	-
TRINITY_DN132187_c0_g1_i1	282.294722735555	229.675601419689	227.838539771391	270.423427356347	249.394628899787	261.736516574631	-	-	-
TRINITY_DN132189_c0_g1_i1	39.9208775287027	36.6113855842414	49.5739919038849	33.331208080654	22.6454388534299	39.3900861151714	TRINITY_DN132189_c0_g1_i1	sp|Q86ZN7|KAPR_HYPAT_cAMP-dependent_protein_kinase_regulatory_subunit_OS=Hypocrea_atroviridis_GN=pkar1_PE=3_SV=1	3e-05
TRINITY_DN132191_c0_g1_i1	15.4211466506791	30.407804513796	43.7331273115185	43.0941311367714	33.5225025936697	44.6743274123147	TRINITY_DN132191_c0_g1_i1	sp|Q92J02|GLRX1_RICCN_Glutaredoxin-1_OS=Rickettsia_conorii_(strain_ATCC_VR-613_/_Malish_7)_GN=grxC1_PE=3_SV=1	5e-08
TRINITY_DN132192_c0_g1_i1	23.9666669222946	30.4881669451817	18.092398172079	35.8908366578673	48.7637658929831	22.1741427390933	TRINITY_DN132192_c0_g1_i1	sp|P63172|DYLT1_HUMAN_Dynein_light_chain_Tctex-type_1_OS=Homo_sapiens_GN=DYNLT1_PE=1_SV=1	4e-28
TRINITY_DN132193_c0_g2_i1	39.4438407686711	31.0570492057806	55.3617110690818	39.8669139800487	39.5254594528972	29.7750108468396	TRINITY_DN132193_c0_g2_i1	sp|Q5UNT8|YL678_MIMIV_Putative_SET_domain-containing_protein_L678_OS=Acanthamoeba_polyphaga_mimivirus_GN=MIMI_L678_PE=3_SV=1	2e-06
TRINITY_DN132196_c0_g2_i1	152.64134165742	153.864841105542	128.716097116367	179.597645410819	149.88237447973	182.534035593162	-	-	-
TRINITY_DN132197_c1_g1_i1	86.1925256908864	70.4512613181946	74.6011348801448	145.124148903039	50.1280438990163	46.8453481858705	TRINITY_DN132197_c1_g1_i1	sp|P51799|CLCN7_RAT_H(+)/Cl(-)_exchange_transporter_7_OS=Rattus_norvegicus_GN=Clcn7_PE=2_SV=1	1e-91
TRINITY_DN132199_c0_g1_i1	24.8329604516919	23.4305590146721	21.4755100650835	35.6233232336849	12.6725844594259	20.6467664736536	-	-	-
TRINITY_DN132200_c0_g1_i1	95.8393770801466	84.0831874903199	67.8106030715863	93.6502437201652	55.3943794504671	79.0741578030746	TRINITY_DN132200_c0_g1_i1	sp|Q6NMB6|UTR5B_ARATH_UDP-galactose/UDP-glucose_transporter_5B_OS=Arabidopsis_thaliana_GN=At5g59740_PE=2_SV=1	1e-53
TRINITY_DN132208_c0_g1_i1	41.9867242003611	49.480828281902	48.9082269430676	39.4788976982057	25.799432560081	33.7266388771579	TRINITY_DN132208_c0_g1_i1	sp|Q13526|PIN1_HUMAN_Peptidyl-prolyl_cis-trans_isomerase_NIMA-interacting_1_OS=Homo_sapiens_GN=PIN1_PE=1_SV=1	2e-06
TRINITY_DN132212_c0_g1_i1	99.0937682116567	68.2758262526443	76.3613175710676	53.2020073632908	29.8079142051292	87.8345147512593	TRINITY_DN132212_c0_g1_i1	sp|A7SD85|CDC5L_NEMVE_Cell_division_cycle_5-related_protein_OS=Nematostella_vectensis_GN=cdc5l_PE=3_SV=1	5e-22
TRINITY_DN132224_c0_g1_i1	28.9717054961319	12.2741395625238	8.9598720675572	21.2415974367589	23.5874915605336	6.06860784327707	TRINITY_DN132224_c0_g1_i1	sp|Q40297|FCPA_MACPY_Fucoxanthin-chlorophyll_a-c_binding_protein_A,_chloroplastic_OS=Macrocystis_pyrifera_GN=FCPA_PE=2_SV=1	2e-17
TRINITY_DN132226_c0_g1_i1	91.9096154008971	77.3179442762298	84.8969736537181	90.4771747011569	118.776144327906	93.6462517164302	-	-	-
TRINITY_DN132231_c0_g1_i1	456.582131785247	425.760171039214	347.74979028985	255.087845697366	280.560699691882	354.402542553994	TRINITY_DN132231_c0_g1_i1	sp|Q5MB13|ABCG2_MACMU_ATP-binding_cassette_sub-family_G_member_2_OS=Macaca_mulatta_GN=ABCG2_PE=2_SV=1	2e-73
TRINITY_DN132235_c0_g1_i1	233.026429979131	201.504677836593	211.576725635483	149.469691318842	243.044035367516	249.828473759788	TRINITY_DN132235_c0_g1_i1	sp|Q99NB9|SF3B1_MOUSE_Splicing_factor_3B_subunit_1_OS=Mus_musculus_GN=Sf3b1_PE=1_SV=1	0.0
TRINITY_DN132237_c0_g1_i1	185.717735942902	167.054951046738	149.312925127643	174.166329480659	218.536795473884	174.586202805851	-	-	-
TRINITY_DN132240_c0_g1_i1	264.681641938602	243.595181486184	250.223439316519	270.189418913576	254.88873000344	287.488216337793	TRINITY_DN132240_c0_g1_i1	sp|Q0JAW2|SPXM2_ORYSJ_SPX_domain-containing_membrane_protein_Os04g0573000_OS=Oryza_sativa_subsp._japonica_GN=Os04g0573000_PE=2_SV=2	3e-05
TRINITY_DN132241_c0_g1_i1	433.850111295254	405.651531697824	401.78178273843	407.740459582742	413.391886485688	328.347620146923	TRINITY_DN132241_c0_g1_i1	sp|O64624|PP163_ARATH_Pentatricopeptide_repeat-containing_protein_At2g18940,_chloroplastic_OS=Arabidopsis_thaliana_GN=At2g18940_PE=2_SV=1	8e-10
TRINITY_DN132242_c0_g1_i1	57.8490647065644	59.889433248413	74.2192574945809	70.7092614316678	63.5774567249328	36.7446438718027	-	-	-
TRINITY_DN132246_c0_g1_i1	38.0012486888391	51.2720474776734	62.1187959149024	58.4272979294776	49.7017965913899	41.3648488422755	TRINITY_DN132246_c0_g1_i1	sp|Q02787|PURA_SCHPO_Adenylosuccinate_synthetase_OS=Schizosaccharomyces_pombe_(strain_972_/_ATCC_24843)_GN=ade2_PE=1_SV=2	2e-139
TRINITY_DN132255_c0_g1_i1	107.365173998048	118.736794172585	96.3481673413068	108.488327716804	88.9288457053604	132.368872932329	TRINITY_DN132255_c0_g1_i1	sp|P20595|GCYB1_RAT_Guanylate_cyclase_soluble_subunit_beta-1_OS=Rattus_norvegicus_GN=Gucy1b3_PE=1_SV=2	2e-09
TRINITY_DN132256_c0_g1_i1	79.6171472143467	81.4354487067883	79.9284696290385	112.594558774029	128.699597436929	85.1416588883239	-	-	-
TRINITY_DN132257_c0_g1_i1	40.8489555386816	21.4673670958809	22.800830295368	30.2478789962225	43.5395730268287	48.9791961534006	-	-	-
TRINITY_DN132261_c0_g2_i1	62.2395177272874	73.6858915552893	48.8273677051848	62.5946426224108	66.098120858497	56.6801664305463	-	-	-
TRINITY_DN132263_c0_g1_i1	107.166944664815	102.232166277155	141.481740968968	102.075178857193	130.895420622818	100.493990796984	-	-	-
TRINITY_DN132265_c0_g2_i1	114.646231887789	82.0688710773458	85.1521457822832	85.0167275143148	72.2934790000282	86.9818144815495	-	-	-
TRINITY_DN132266_c0_g1_i1	59.2039853464594	64.164614812558	62.0618155883285	49.8359345369701	40.8115828133019	20.8642589539602	TRINITY_DN132266_c0_g1_i1	sp|Q287T7|MFRN1_DANRE_Mitoferrin-1_OS=Danio_rerio_GN=slc25a37_PE=1_SV=1	2e-44
TRINITY_DN132268_c0_g1_i1	465.974002974052	527.385468358019	507.662730823328	480.229300552273	495.039092966682	517.478815822299	TRINITY_DN132268_c0_g1_i1	sp|P53753|ENG1_YEAST_Endo-1,3(4)-beta-glucanase_1_OS=Saccharomyces_cerevisiae_(strain_ATCC_204508_/_S288c)_GN=DSE4_PE=1_SV=1	1e-64
TRINITY_DN132270_c0_g2_i1	16.4589428219005	22.8022635579804	12.9932625225475	18.9594311549225	25.6522300196589	21.1534133562081	TRINITY_DN132270_c0_g2_i1	sp|Q21MH7|RSMH_SACD2_Ribosomal_RNA_small_subunit_methyltransferase_H_OS=Saccharophagus_degradans_(strain_2-40_/_ATCC_43961_/_DSM_17024)_GN=rsmH_PE=3_SV=1	1e-51
TRINITY_DN132271_c0_g1_i1	20.8549667479545	36.7034973525363	30.5350036949062	26.9595301695842	18.3145637116258	6.51788820829681	-	-	-
TRINITY_DN132273_c0_g1_i1	44.7767237076902	47.5182678286392	36.2126083987606	37.2381224991339	17.5281651606282	57.7946453502372	-	-	-
TRINITY_DN132278_c0_g1_i1	284.481006782255	315.184305454427	284.132234156584	305.131462169094	264.902898857905	218.040853815864	-	-	-
TRINITY_DN132281_c0_g1_i1	88.250295915233	73.6013879589504	81.9772431802616	68.912362184332	70.9956953506432	50.0481368668892	TRINITY_DN132281_c0_g1_i1	sp|O75386|TULP3_HUMAN_Tubby-related_protein_3_OS=Homo_sapiens_GN=TULP3_PE=1_SV=2	7e-17
TRINITY_DN132284_c0_g1_i1	65.4640253210345	51.833417146366	42.8920512117641	30.2346599220494	54.4956028869182	37.220718875089	TRINITY_DN132284_c0_g1_i1	sp|Q62726|ICK_RAT_Serine/threonine-protein_kinase_ICK_OS=Rattus_norvegicus_GN=Ick_PE=1_SV=1	2e-43
TRINITY_DN132288_c0_g1_i1	194.840402689514	144.590397929555	217.057659623771	158.107652527481	190.266369936233	220.006891908682	-	-	-
TRINITY_DN132296_c0_g2_i1	312.554195567529	303.275224970922	307.891703480797	267.167530656905	326.701518475849	247.825278709508	TRINITY_DN132296_c0_g2_i1	sp|Q5B9F2|BGLL_EMENI_Probable_beta-glucosidase_L_OS=Emericella_nidulans_(strain_FGSC_A4_/_ATCC_38163_/_CBS_112.46_/_NRRL_194_/_M139)_GN=bglL_PE=3_SV=1	5e-83
TRINITY_DN132299_c0_g1_i2	452.117469663095	478.246349586194	471.976608039792	451.125363118873	678.308036940965	701.208596486661	TRINITY_DN132299_c0_g1_i2	sp|Q9FLF0|RS92_ARATH_40S_ribosomal_protein_S9-2_OS=Arabidopsis_thaliana_GN=RPS9C_PE=2_SV=1	1e-73
TRINITY_DN132302_c0_g1_i1	10.3491684607022	27.7634581848283	38.1790942233651	23.45358231155	29.9494997061032	6.5129989264128	TRINITY_DN132302_c0_g1_i1	sp|P50108|MNN10_YEAST_Probable_alpha-1,6-mannosyltransferase_MNN10_OS=Saccharomyces_cerevisiae_(strain_ATCC_204508_/_S288c)_GN=MNN10_PE=1_SV=1	4e-09
TRINITY_DN132303_c0_g1_i1	84.9657529413281	57.058164202252	83.7224634397627	61.9421993422009	85.6106215278991	91.1544269590305	TRINITY_DN132303_c0_g1_i1	sp|Q06364|PSMD3_DAUCA_Probable_26S_proteasome_non-ATPase_regulatory_subunit_3_OS=Daucus_carota_GN=21D7_PE=1_SV=2	1e-93
TRINITY_DN132305_c0_g1_i1	76.5884562602738	68.1547639244962	80.9052916820907	73.7995568728649	68.1855545393025	89.5254983806179	-	-	-
TRINITY_DN132306_c1_g1_i1	4.36728392584354	4.08129042412843	6.12338014088952	1.72276920759722	0	0	-	-	-
TRINITY_DN132307_c0_g1_i1	177.520652587632	291.370084297064	244.751428583559	275.571387240332	187.559414772356	265.334021657472	TRINITY_DN132307_c0_g1_i1	sp|Q5SQM0|EMAL6_MOUSE_Echinoderm_microtubule-associated_protein-like_6_OS=Mus_musculus_GN=Eml6_PE=2_SV=1	7e-09
TRINITY_DN132308_c0_g1_i1	26.3103515739907	26.1703547672702	34.2041577532888	20.6940840465583	34.9222528180072	21.0262708958056	-	-	-
TRINITY_DN132309_c0_g1_i1	28.4793139282818	26.4127540569093	37.8615643268352	36.6630159125288	35.9402714237577	14.7658927910153	TRINITY_DN132309_c0_g1_i1	sp|Q39249|VDE_ARATH_Violaxanthin_de-epoxidase,_chloroplastic_OS=Arabidopsis_thaliana_GN=VDE1_PE=1_SV=1	1e-70
TRINITY_DN132310_c0_g1_i1	220.121710421492	243.986648695733	230.034210521971	254.098335348107	340.796449738784	267.480257918916	TRINITY_DN132310_c0_g1_i1	sp|Q4UEA0|CYC_THEAN_Cytochrome_c_OS=Theileria_annulata_GN=TA12950_PE=3_SV=1	1e-52
TRINITY_DN132311_c0_g1_i1	43.7798689116884	36.874473494238	29.3589351296027	38.0311304048052	30.0674538121556	19.4074721909885	TRINITY_DN132311_c0_g1_i1	sp|Q09820|RENT1_SCHPO_ATP-dependent_helicase_upf1_OS=Schizosaccharomyces_pombe_(strain_972_/_ATCC_24843)_GN=upf1_PE=3_SV=2	3e-54
TRINITY_DN132313_c0_g2_i1	15.0037834350425	6.88618574857601	12.7057738005919	4.72076213919426	10.2967051942351	7.23442290203645	-	-	-
TRINITY_DN132313_c1_g1_i1	13.4412537231472	1.56216224386979	6.40700573243804	8.22180898661936	16.7370913269619	3.34942487470264	-	-	-
TRINITY_DN132314_c0_g1_i1	91.513940484348	65.257447789593	83.0184545042317	81.8894087036803	62.542106816551	70.7988752008985	TRINITY_DN132314_c0_g1_i1	sp|Q9LVQ8|P2C80_ARATH_Probable_protein_phosphatase_2C_80_OS=Arabidopsis_thaliana_GN=At5g66720_PE=2_SV=1	4e-18
TRINITY_DN132316_c0_g1_i1	219.157319803223	226.971154355471	236.051751504564	217.593182301218	288.215054981791	272.42325586797	TRINITY_DN132316_c0_g1_i1	sp|O15084|ANR28_HUMAN_Serine/threonine-protein_phosphatase_6_regulatory_ankyrin_repeat_subunit_A_OS=Homo_sapiens_GN=ANKRD28_PE=1_SV=5	3e-12
TRINITY_DN132320_c0_g1_i1	119.813351036725	153.757525100141	154.951670420926	132.019679542941	102.939394816374	89.0075382650492	TRINITY_DN132320_c0_g1_i1	sp|Q6Z4T3|POLIB_ORYSJ_DNA_polymerase_I_B,_mitochondrial_OS=Oryza_sativa_subsp._japonica_GN=Os08g0175600_PE=3_SV=1	3e-40
TRINITY_DN132321_c0_g1_i1	37.5555148185539	37.5698253649966	33.0330476812964	27.2241993415961	24.4487951379165	19.0500844394009	-	-	-
TRINITY_DN132325_c0_g1_i1	2.63347618338079	0	11.8134618186894	7.42848934678806	7.11062103226087	3.33073149388516	TRINITY_DN132325_c0_g1_i1	sp|Q76NT9|ACCO1_DICDI_1-aminocyclopropane-1-carboxylate_oxidase_OS=Dictyostelium_discoideum_GN=aco_PE=2_SV=1	2e-09
TRINITY_DN132325_c0_g2_i1	7.50950528814024	2.32871233084906	13.9323114940107	10.9876406935669	24.8390565417225	9.55374396845878	TRINITY_DN132325_c0_g2_i1	sp|Q76NT9|ACCO1_DICDI_1-aminocyclopropane-1-carboxylate_oxidase_OS=Dictyostelium_discoideum_GN=aco_PE=2_SV=1	1e-24
TRINITY_DN132327_c0_g2_i1	83.7213792713852	73.840564926514	47.2437326711167	60.1625914648693	53.8673785289428	38.3035112332021	TRINITY_DN132327_c0_g2_i1	sp|Q15650|TRIP4_HUMAN_Activating_signal_cointegrator_1_OS=Homo_sapiens_GN=TRIP4_PE=1_SV=4	2e-56
TRINITY_DN132328_c0_g1_i1	30.1087846217349	19.4661438753147	13.35270755338	16.4167684732048	2.68873980102784	25.9388211126732	TRINITY_DN132328_c0_g1_i1	sp|Q9JVB6|RLUD_NEIMA_Ribosomal_large_subunit_pseudouridine_synthase_D_OS=Neisseria_meningitidis_serogroup_A_/_serotype_4A_(strain_Z2491)_GN=rluD_PE=3_SV=1	1e-38
TRINITY_DN132337_c0_g1_i1	90.9201570740566	105.272733967344	118.32033640266	107.574034612371	129.87927622473	126.746901385371	TRINITY_DN132337_c0_g1_i1	sp|P49444|PP2C1_PARTE_Protein_phosphatase_2C_1_OS=Paramecium_tetraurelia_GN=GSPATT00029903001_PE=1_SV=2	7e-44
TRINITY_DN132338_c0_g2_i1	10.6708008568146	15.367220843618	6.9950496136307	1.03890690265547	6.99855011431167	0	TRINITY_DN132338_c0_g2_i1	sp|A7AX58|FEN1_BABBO_Flap_endonuclease_1_OS=Babesia_bovis_GN=FEN1_PE=3_SV=1	1e-05
TRINITY_DN132340_c0_g1_i1	11.029218978545	4.78348264044385	8.43701131307788	12.4288109020718	11.8508216385295	26.3678602204929	TRINITY_DN132340_c0_g1_i1	sp|P59722|EGLN1_RAT_Egl_nine_homolog_1_(Fragment)_OS=Rattus_norvegicus_GN=Egln1_PE=2_SV=2	3e-12
TRINITY_DN132343_c0_g1_i1	47.1786768886868	34.5153896467968	24.7346449451884	38.011874164944	46.5655697033511	61.6562218419332	-	-	-
TRINITY_DN132344_c0_g2_i1	80.148049030715	56.2729702707786	73.3184073282272	73.0979729532518	55.4977121311038	97.2670066421364	-	-	-
TRINITY_DN132344_c0_g2_i2	67.8300379701386	58.2415701087817	66.7428015308097	93.6708147396378	55.3839121774862	126.386528820964	-	-	-
TRINITY_DN132345_c0_g2_i1	44.0330767996152	39.0528651693255	23.590298992979	25.8422663524367	38.2407152264326	33.1362930885749	TRINITY_DN132345_c0_g2_i1	sp|Q9UT95|YL44_SCHPO_Uncharacterized_ABC_transporter_ATP-binding_protein_C323.04_OS=Schizosaccharomyces_pombe_(strain_972_/_ATCC_24843)_GN=SPAC323.04_PE=3_SV=1	1e-34
TRINITY_DN132352_c0_g1_i1	37.8580900760133	28.5068084449445	27.969728140248	35.9360879198307	40.9800027989556	58.327909895431	TRINITY_DN132352_c0_g1_i1	sp|Q9Y871|FAEB_PIREQ_Feruloyl_esterase_B_OS=Piromyces_equi_GN=ESTA_PE=2_SV=1	4e-06
TRINITY_DN132360_c0_g1_i1	112.421148806669	89.7944070507546	101.579950309282	101.766734651926	127.257354625567	70.926519532483	-	-	-
TRINITY_DN132367_c0_g1_i1	41.8369248772223	31.0670162933631	30.8847711380191	39.7973070913314	57.1660770732528	19.2337772163106	-	-	-
TRINITY_DN132384_c0_g1_i1	87.1887954052866	91.9386817457025	71.77761905155	89.3269692568928	97.906815953634	78.7719468258118	TRINITY_DN132384_c0_g1_i1	sp|P31320|KAPR_BLAEM_cAMP-dependent_protein_kinase_regulatory_subunit_OS=Blastocladiella_emersonii_GN=PKAR_PE=2_SV=1	1e-58
TRINITY_DN132387_c0_g1_i1	61.5049255885022	69.2930101691444	55.396339216972	55.473387471437	37.2456189062499	69.1892131930218	TRINITY_DN132387_c0_g1_i1	sp|Q8N0N3|BGBP_PENMO_Beta-1,3-glucan-binding_protein_OS=Penaeus_monodon_PE=2_SV=1	3e-11
TRINITY_DN132388_c0_g1_i1	125.332185470562	142.956767296525	81.4594538431041	121.683581277976	82.8397757973632	123.39423812083	TRINITY_DN132388_c0_g1_i1	sp|Q9QWS8|KCNH8_RAT_Potassium_voltage-gated_channel_subfamily_H_member_8_OS=Rattus_norvegicus_GN=Kcnh8_PE=2_SV=2	3e-05
TRINITY_DN132389_c0_g1_i1	67.9926988478767	64.2256452230917	94.3578409995571	76.8731431913318	114.324860184412	57.8836376765226	-	-	-
TRINITY_DN132391_c0_g1_i1	9.84250964044942	18.6023793197873	5.45235179193214	16.918816767266	0	9.37445709224198	TRINITY_DN132391_c0_g1_i1	sp|Q5N863|BGL04_ORYSJ_Beta-glucosidase_4_OS=Oryza_sativa_subsp._japonica_GN=BGLU4_PE=2_SV=1	1e-86
TRINITY_DN132394_c0_g1_i1	35.9303410954627	44.3611982530733	57.3800199806903	57.5395176865364	26.7761813736767	18.9679069954822	-	-	-
TRINITY_DN132405_c0_g1_i1	38.1789988005999	29.9068376133107	35.9721660781551	47.9193302309672	71.7208257367655	40.1363976185698	-	-	-
TRINITY_DN132407_c0_g1_i1	40.2809273249111	37.5025988184412	55.1952452679051	70.9958919746814	56.6018679809564	49.1388704321086	TRINITY_DN132407_c0_g1_i1	sp|Q5R5W2|TADBP_PONAB_TAR_DNA-binding_protein_43_OS=Pongo_abelii_GN=TARDBP_PE=2_SV=1	6e-10
TRINITY_DN132413_c1_g1_i1	13.6178043152185	11.2322698679879	32.1368804736676	16.2373650347406	9.2008427598169	19.6982061667462	-	-	-
TRINITY_DN132416_c0_g1_i1	26.8940834598719	43.6277819461224	41.1544680031086	22.9941840596984	49.3072749479229	59.9540570509242	-	-	-
TRINITY_DN132418_c0_g1_i1	42.6270076024413	53.456154839733	58.3152555083112	51.4674815698799	43.2316837011859	55.2026206906289	-	-	-
TRINITY_DN132419_c0_g1_i1	64.8010090751173	64.7694179674345	61.524292780296	59.486860870013	32.2794003952413	38.4752885316792	-	-	-
TRINITY_DN132423_c0_g1_i1	12.7023748546349	13.3469185707314	21.9919928714368	21.8009103513626	6.20971527947121	8.87949060109265	-	-	-
TRINITY_DN132437_c0_g1_i1	41.7999343389083	28.5651645256876	33.2589894296841	67.9785672313055	38.182043406829	32.6507459270843	TRINITY_DN132437_c0_g1_i1	sp|Q12955|ANK3_HUMAN_Ankyrin-3_OS=Homo_sapiens_GN=ANK3_PE=1_SV=3	4e-05
TRINITY_DN132450_c0_g1_i1	32.2725256176962	40.9191070577061	20.088241980993	33.3306876649489	18.5326883545037	27.4426754682387	-	-	-
TRINITY_DN132450_c0_g1_i2	23.8221804404898	16.9350707376451	12.0511442764727	18.9458728658921	9.49136914277854	10.4412952296206	-	-	-
TRINITY_DN132468_c0_g1_i1	54.0213093078442	40.5964938043585	35.7074236396807	46.6176717937083	78.925337686535	50.5190716527005	-	-	-
TRINITY_DN132469_c0_g1_i1	82.626869099226	56.551278347889	84.5246631903433	81.520695894147	73.1442892479184	50.7382176664806	TRINITY_DN132469_c0_g1_i1	sp|Q03149|WA_EMENI_Conidial_yellow_pigment_biosynthesis_polyketide_synthase_OS=Emericella_nidulans_(strain_FGSC_A4_/_ATCC_38163_/_CBS_112.46_/_NRRL_194_/_M139)_GN=wA_PE=1_SV=2	5e-05
TRINITY_DN132480_c0_g1_i1	9.7339118046541	9.13420557826778	8.60636796892921	10.8760742151595	3.04230805283902	8.64848722027993	-	-	-
TRINITY_DN132484_c0_g1_i1	148.997303929713	199.015008064851	186.087182549329	155.088400700207	169.743436828341	145.567598997451	-	-	-
TRINITY_DN132494_c0_g2_i1	21.7080839939097	17.2329274837202	21.4626830267047	24.7337912057944	23.5290691389705	21.6944146418872	TRINITY_DN132494_c0_g2_i1	sp|Q9UJT0|TBE_HUMAN_Tubulin_epsilon_chain_OS=Homo_sapiens_GN=TUBE1_PE=2_SV=1	4e-152
TRINITY_DN132495_c0_g2_i1	39.1013618536517	42.4302187226314	31.2183938353181	35.8001237348517	24.3434300493681	40.7888169480898	-	-	-
TRINITY_DN132501_c0_g1_i1	252.425990882283	247.076294829841	288.202962935722	288.481556047714	297.052781639442	248.054203287056	TRINITY_DN132501_c0_g1_i1	sp|P50532|SMC4_XENLA_Structural_maintenance_of_chromosomes_protein_4_OS=Xenopus_laevis_GN=smc4_PE=1_SV=1	0.0
TRINITY_DN132502_c0_g1_i1	54.5449703127002	39.6646692442423	50.5984803111061	59.0558862468875	69.601081981467	28.0949838578132	TRINITY_DN132502_c0_g1_i1	sp|O77821|LYPA1_RABIT_Acyl-protein_thioesterase_1_OS=Oryctolagus_cuniculus_GN=LYPLA1_PE=1_SV=1	5e-29
TRINITY_DN132505_c0_g1_i1	18.1072125900096	28.5955086426655	21.442793720695	30.1153739440162	37.622403509975	21.8559696168142	TRINITY_DN132505_c0_g1_i1	sp|B8B7X6|D2HDH_ORYSI_Probable_D-2-hydroxyglutarate_dehydrogenase,_mitochondrial_OS=Oryza_sativa_subsp._indica_GN=D2HGDH_PE=3_SV=1	3e-152
TRINITY_DN132521_c0_g1_i1	100.09731219031	95.9411415680418	92.9635072601153	110.103601883053	90.3183613041428	87.9658940610092	-	-	-
TRINITY_DN132522_c0_g1_i1	74.8633694424064	78.6150706886902	108.383366747465	104.369743227371	108.349807988023	131.241585731787	TRINITY_DN132522_c0_g1_i1	sp|Q5TYS0|LCE1B_DANRE_Lactation_elevated_protein_1_homolog_B_OS=Danio_rerio_GN=lace1b_PE=2_SV=1	2e-68
TRINITY_DN132525_c0_g1_i1	22.8812053750442	22.0837679339878	17.0226690184393	22.8964326430869	17.012942310305	20.4130794027305	TRINITY_DN132525_c0_g1_i1	sp|Q3AF07|DNAJ_CARHZ_Chaperone_protein_DnaJ_OS=Carboxydothermus_hydrogenoformans_(strain_Z-2901_/_DSM_6008)_GN=dnaJ_PE=3_SV=1	3e-05
TRINITY_DN132526_c0_g1_i1	39.5092579437706	47.0233320292898	52.182523000853	42.0039735924231	39.3458351672176	31.4398839675956	TRINITY_DN132526_c0_g1_i1	sp|Q12797|ASPH_HUMAN_Aspartyl/asparaginyl_beta-hydroxylase_OS=Homo_sapiens_GN=ASPH_PE=1_SV=3	1e-08
TRINITY_DN132528_c0_g1_i1	291.976595730412	314.744679918238	288.526202270235	313.353106271529	276.377082925882	293.300177824282	TRINITY_DN132528_c0_g1_i1	sp|Q09878|MET10_SCHPO_Probable_sulfite_reductase_[NADPH]_flavoprotein_component_OS=Schizosaccharomyces_pombe_(strain_972_/_ATCC_24843)_GN=SPCC584.01c_PE=3_SV=2	1e-63
TRINITY_DN132529_c0_g1_i1	6.6544573411708	2.33461854072008	11.3004649765473	8.5784096788177	13.7311190796717	29.4637529811636	TRINITY_DN132529_c0_g1_i1	sp|O13798|CID16_SCHPO_Caffeine-induced_protein_16_OS=Schizosaccharomyces_pombe_(strain_972_/_ATCC_24843)_GN=cid16_PE=4_SV=1	3e-09
TRINITY_DN132538_c0_g1_i1	77.5544512446616	81.6581929150075	44.8370622772482	97.2820128095593	79.8619148038254	62.6086941026333	TRINITY_DN132538_c0_g1_i1	sp|O43085|DSC1_SCHPO_DSC_E3_ubiquitin_ligase_complex_subunit_1_OS=Schizosaccharomyces_pombe_(strain_972_/_ATCC_24843)_GN=dsc1_PE=1_SV=2	1e-06
TRINITY_DN132544_c0_g2_i1	27.8115931347377	32.998097775858	37.0373342310014	36.6632168651278	33.6324257105841	37.7289638211443	-	-	-
TRINITY_DN132555_c0_g1_i1	43.6562446510972	29.4610325083076	45.3462569679491	26.8234732372518	29.4833189331356	38.4894782789946	-	-	-
TRINITY_DN132556_c0_g2_i1	52.6168062450857	39.6944870337465	30.1387307564545	32.9667479090279	49.2582607882585	33.3331058347541	TRINITY_DN132556_c0_g2_i1	sp|Q5NYD9|Y3800_AROAE_UPF0061_protein_AZOSEA38000_OS=Aromatoleum_aromaticum_(strain_EbN1)_GN=AZOSEA38000_PE=3_SV=1	1e-97
TRINITY_DN132568_c0_g1_i1	27.2808210330769	22.3372258353771	19.4059438157648	25.5058364920566	35.296978957309	8.70218743675856	-	-	-
TRINITY_DN132575_c0_g1_i1	86.250174320427	77.8430769992805	88.3279777489131	93.0172885481999	78.7367816008847	114.056021410787	TRINITY_DN132575_c0_g1_i1	sp|Q7ZVT3|SAS6_DANRE_Spindle_assembly_abnormal_protein_6_homolog_OS=Danio_rerio_GN=sass6_PE=1_SV=1	1e-26
TRINITY_DN132592_c0_g2_i1	128.677163209381	93.0459103526227	108.961534294679	78.0598885165152	94.3810237428872	90.8022190463271	-	-	-
TRINITY_DN132614_c0_g1_i1	76.1734709200377	82.8112126493374	91.0589930033589	107.909864191269	99.0300842548097	91.5610086521675	TRINITY_DN132614_c0_g1_i1	sp|Q9TW45|PAR1_CAEEL_Serine/threonine-protein_kinase_par-1_OS=Caenorhabditis_elegans_GN=par-1_PE=1_SV=1	8e-19
TRINITY_DN132625_c0_g2_i1	36.7016936996334	46.7394134032621	15.7477196723807	39.7133346681004	42.9421791057183	30.8289957991034	-	-	-
TRINITY_DN132627_c0_g1_i1	128.515861605236	161.099578621353	121.056730227737	168.295107700751	148.274120048866	145.538751970192	-	-	-
TRINITY_DN132629_c0_g2_i1	51.5856023118394	37.6658845893441	46.45694027256	69.0957237019792	30.4377503444705	54.4775119239582	TRINITY_DN132629_c0_g2_i1	sp|Q2R2Z4|GDT12_ORYSJ_GDT1-like_protein_2,_chloroplastic_OS=Oryza_sativa_subsp._japonica_GN=Os11g0544500_PE=2_SV=1	4e-27
TRINITY_DN132636_c0_g2_i1	96.1598010813527	77.973733015617	131.454733612297	93.8848429979283	112.718788916992	157.879560946738	TRINITY_DN132636_c0_g2_i1	sp|P49349|FPPS_KLULA_Farnesyl_pyrophosphate_synthase_OS=Kluyveromyces_lactis_(strain_ATCC_8585_/_CBS_2359_/_DSM_70799_/_NBRC_1267_/_NRRL_Y-1140_/_WM37)_GN=FPS1_PE=3_SV=1	2e-88
TRINITY_DN132637_c0_g1_i2	24.3262176582338	23.7174355246379	17.6569688329069	33.3350528019607	10.9520711314923	21.9636341924989	TRINITY_DN132637_c0_g1_i2	sp|Q5IGR7|EXT1B_DANRE_Exostosin-1b_OS=Danio_rerio_GN=ext1b_PE=2_SV=1	2e-08
TRINITY_DN132652_c0_g1_i1	24.2308657421972	15.3267063721519	9.98633325724583	29.9178341041057	34.0350527903654	25.6533647086087	-	-	-
TRINITY_DN132656_c0_g1_i1	68.5698617078884	95.3471211171719	88.6103566593831	67.6511252764861	105.565790690829	59.5394797574291	TRINITY_DN132656_c0_g1_i1	sp|Q5RCA6|CLVS1_PONAB_Clavesin-1_OS=Pongo_abelii_GN=CLVS1_PE=2_SV=1	8e-11
TRINITY_DN132664_c0_g1_i1	19.8104629609394	8.60745755237721	8.30314215683838	12.7636099548216	23.1907867536231	6.46740260881053	-	-	-
TRINITY_DN13266_c0_g2_i1	44.090916587672	35.397799321219	47.1793151691961	54.8764732339807	35.4254989788509	37.3564406912772	-	-	-
TRINITY_DN132673_c0_g1_i1	37.2961065676105	32.6277531200917	37.8584600457803	30.9689063679472	22.8752405359028	19.3524539023002	-	-	-
TRINITY_DN132680_c0_g1_i1	23.7473459776286	27.9906857345787	29.91303292393	41.237687229789	45.1042609701509	26.054674112907	-	-	-
TRINITY_DN132684_c0_g1_i1	61.7930076168844	81.6643030289845	69.1356669643665	65.5663854766838	81.1439640425098	57.1739812594042	-	-	-
TRINITY_DN132710_c0_g1_i1	142.164600830057	127.051065020115	124.037976056038	152.005971608612	125.969654846205	141.323826469211	-	-	-
TRINITY_DN132713_c0_g1_i1	81.1550243047346	119.197897183142	126.668721564397	77.4970486261674	134.099314410531	136.406352631904	-	-	-
TRINITY_DN132715_c0_g1_i1	31.7522392433612	28.0250200000313	15.8377743124572	37.1431663847008	30.1324089734349	58.8531471431393	TRINITY_DN132715_c0_g1_i1	sp|Q8WU66|TSEAR_HUMAN_Thrombospondin-type_laminin_G_domain_and_EAR_repeat-containing_protein_OS=Homo_sapiens_GN=TSPEAR_PE=1_SV=2	1e-07
TRINITY_DN132719_c0_g1_i1	77.8693022924098	65.3947905862064	76.0155013390901	77.3629350943972	101.281685126326	68.2484926422634	TRINITY_DN132719_c0_g1_i1	sp|A2BFC9|CI171_DANRE_Uncharacterized_protein_C9orf171_homolog_OS=Danio_rerio_GN=si:ch211-215c18.4_PE=4_SV=1	2e-08
TRINITY_DN132721_c0_g1_i1	87.3019093610285	71.7399543842699	107.873538553063	67.885979609471	96.7634096912824	96.8790813498351	TRINITY_DN132721_c0_g1_i1	sp|P35600|RFC1_DROME_Replication_factor_C_subunit_1_OS=Drosophila_melanogaster_GN=Gnf1_PE=1_SV=2	2e-53
TRINITY_DN132723_c0_g1_i1	145.798247726987	143.275527399469	132.93158544334	153.071032406151	227.585360257037	202.287492494197	-	-	-
TRINITY_DN132726_c0_g1_i1	11.2764777403622	10.6672547761998	24.1926051767268	41.7255468963255	36.8887954516571	37.1185484681341	TRINITY_DN132726_c0_g1_i1	sp|O13825|YOS1_SCHPO_Protein_transport_protein_yos1_OS=Schizosaccharomyces_pombe_(strain_972_/_ATCC_24843)_GN=yos1_PE=3_SV=1	1e-09
TRINITY_DN132732_c0_g1_i1	91.8505672179339	102.92547337205	132.304612138688	84.3981121137094	89.3481135902133	173.76500419781	TRINITY_DN132732_c0_g1_i1	sp|Q9C206|AOX_PODAS_Alternative_oxidase,_mitochondrial_OS=Podospora_anserina_GN=AOX1_PE=3_SV=1	4e-50
TRINITY_DN132740_c0_g1_i1	69.7104001199267	82.9826807096949	61.3836030138085	85.8589104102609	84.7200062360467	94.9280069425234	-	-	-
TRINITY_DN132752_c0_g1_i1	33.5196622109079	32.0911590746816	32.1056886034239	30.7686064355016	23.4329541120713	23.7198557926686	-	-	-
TRINITY_DN132769_c0_g1_i1	120.300334866692	99.1024083821901	124.752215906942	105.131500427581	124.680722966076	128.603037613604	TRINITY_DN132769_c0_g1_i1	sp|Q9R053|SCNBA_MOUSE_Sodium_channel_protein_type_11_subunit_alpha_OS=Mus_musculus_GN=Scn11a_PE=2_SV=2	3e-08
TRINITY_DN132772_c0_g1_i1	64.2460410842611	67.6953208208018	54.4075133415792	38.4529822951988	32.2613748726914	54.4503422030187	TRINITY_DN132772_c0_g1_i1	sp|P35524|CLCN1_RAT_Chloride_channel_protein_1_OS=Rattus_norvegicus_GN=Clcn1_PE=2_SV=1	8e-40
TRINITY_DN132775_c0_g1_i1	72.4068507456528	71.506992668738	74.278312235232	52.7702091780181	57.7701619343288	57.9125877194447	-	-	-
TRINITY_DN132777_c0_g1_i1	37.2346613933952	32.1309624305779	32.1101457141274	36.17701119306	24.3256148400912	39.95244334036	-	-	-
TRINITY_DN132784_c0_g1_i1	149.787402357238	149.603831513966	159.785251708346	130.722424028653	138.748531261524	162.037178041585	TRINITY_DN132784_c0_g1_i1	sp|Q9FI56|CLPC1_ARATH_Chaperone_protein_ClpC1,_chloroplastic_OS=Arabidopsis_thaliana_GN=CLPC1_PE=1_SV=1	7e-129
TRINITY_DN132785_c0_g2_i1	115.326106266713	109.601534027769	149.631111112676	130.729975209008	119.067087615055	108.966498207994	-	-	-
TRINITY_DN132786_c0_g1_i1	37.1696292661641	36.562108333819	30.7860574847999	31.8705334472404	40.0208756319787	17.2246812175001	TRINITY_DN132786_c0_g1_i1	sp|Q9LU10|DEGP8_ARATH_Protease_Do-like_8,_chloroplastic_OS=Arabidopsis_thaliana_GN=DEGP8_PE=1_SV=1	5e-68
TRINITY_DN132790_c0_g1_i2	41.3235714126466	48.5936727394121	29.7957150399431	65.8116661579787	42.7427369817207	54.966957832105	TRINITY_DN132790_c0_g1_i2	sp|Q11LE3|ENGB_CHESB_Probable_GTP-binding_protein_EngB_OS=Chelativorans_sp._(strain_BNC1)_GN=engB_PE=3_SV=1	2e-19
TRINITY_DN132792_c0_g1_i1	25.3405422944946	22.5708515136542	23.2890335417144	20.7295075241499	14.4522832924792	73.2199440459119	-	-	-
TRINITY_DN132795_c0_g1_i1	25.2243404460061	21.273873568871	19.5230844090549	23.4793197021151	12.334730145342	17.1766970496423	-	-	-
TRINITY_DN132805_c0_g1_i1	64.0542865630575	81.0693299636193	65.7996364791554	43.3214445946628	29.6994837540987	22.0816848602246	-	-	-
TRINITY_DN132809_c0_g1_i1	32.4270219786631	37.4467724230134	35.9531462870279	37.6071161270427	47.8798936541197	22.9455504430212	TRINITY_DN132809_c0_g1_i1	sp|Q8WZ42|TITIN_HUMAN_Titin_OS=Homo_sapiens_GN=TTN_PE=1_SV=4	9e-05
TRINITY_DN132810_c0_g1_i1	29.6917347695231	48.6653405722769	40.2585277727413	33.7156054981713	18.8343464514943	40.9662627494967	TRINITY_DN132810_c0_g1_i1	sp|Q07G42|RNF12_XENTR_E3_ubiquitin-protein_ligase_RNF12_OS=Xenopus_tropicalis_GN=rnf12_PE=2_SV=1	1e-08
TRINITY_DN132814_c0_g1_i1	29.166702202313	16.0476902634383	29.155558986279	27.742983380313	13.6173265707717	22.3651152895699	TRINITY_DN132814_c0_g1_i1	sp|Q6P4N1|TMM56_XENTR_Transmembrane_protein_56_OS=Xenopus_tropicalis_GN=tmem56_PE=2_SV=1	3e-08
TRINITY_DN132819_c0_g1_i1	14.0184541321532	8.48233052331553	38.0668330765787	31.8063797593935	10.1220204786998	0	-	-	-
TRINITY_DN132823_c0_g1_i2	3.37076502266323	14.1749495688786	8.4089316285699	4.10252889203571	4.66248333780059	3.25316598198672	-	-	-
TRINITY_DN132830_c0_g1_i1	16.1971833212071	15.2876192294279	14.0686683662066	9.21661022888009	5.08792289356471	21.6632352343459	TRINITY_DN132830_c0_g1_i1	sp|Q9NRG4|SMYD2_HUMAN_N-lysine_methyltransferase_SMYD2_OS=Homo_sapiens_GN=SMYD2_PE=1_SV=2	2e-05
TRINITY_DN132831_c0_g1_i1	105.533000862081	85.6138503730112	88.7269326326195	114.708767327827	106.174941682249	158.496970799169	TRINITY_DN132831_c0_g1_i1	sp|Q9D2H9|DAAF1_MOUSE_Dynein_assembly_factor_1,_axonemal_OS=Mus_musculus_GN=Dnaaf1_PE=2_SV=1	5e-38
TRINITY_DN132832_c0_g1_i1	50.4740906377859	78.046718578767	86.9574540371335	60.7583257498853	87.3503347825879	102.217075692003	TRINITY_DN132832_c0_g1_i1	sp|Q8CIA5|S35B4_MOUSE_UDP-xylose_and_UDP-N-acetylglucosamine_transporter_OS=Mus_musculus_GN=Slc35b4_PE=2_SV=2	2e-13
TRINITY_DN132835_c0_g1_i1	67.5578398490395	96.3362631214912	73.3911145817754	84.810338031102	72.7357454788045	104.92153798638	TRINITY_DN132835_c0_g1_i1	sp|Q6P3Q4|STK4_XENTR_Serine/threonine-protein_kinase_4_OS=Xenopus_tropicalis_GN=stk4_PE=2_SV=1	3e-64
TRINITY_DN132836_c0_g1_i1	237.655408548314	291.192574940366	191.558880482779	201.282122624037	282.529445961949	227.807055704245	TRINITY_DN132836_c0_g1_i1	sp|O74884|RL24B_SCHPO_60S_ribosomal_protein_L24-B_OS=Schizosaccharomyces_pombe_(strain_972_/_ATCC_24843)_GN=rpl24b_PE=1_SV=1	4e-17
TRINITY_DN132836_c1_g1_i1	57.9173410669	89.7239110292991	61.0688374970612	78.2858803246209	54.9395258153661	46.7742409636568	-	-	-
TRINITY_DN132840_c0_g1_i1	7.54772060637622	16.4789678380876	23.3706290441472	22.1229806886317	38.088952796465	22.0157944568768	-	-	-
TRINITY_DN132841_c0_g2_i1	50.0546649583007	48.6862222643347	46.303900007019	32.4928080744456	61.4622021343623	50.6968555567984	-	-	-
TRINITY_DN132844_c0_g1_i1	4.32644495697192	19.2654691005709	5.18079664789048	6.38870821444973	10.9645261440792	15.6170531086244	TRINITY_DN132844_c0_g1_i1	sp|Q9FPH0|XB34_ARATH_Putative_E3_ubiquitin-protein_ligase_XBAT34_OS=Arabidopsis_thaliana_GN=XBAT34_PE=2_SV=1	1e-06
TRINITY_DN132855_c0_g1_i1	65.2436468601482	79.6707121939869	83.1063116430594	79.2263960256808	90.0715298301024	120.284454094126	TRINITY_DN132855_c0_g1_i1	sp|Q9FDW8|CYB5A_ARATH_Cytochrome_b5_isoform_A_OS=Arabidopsis_thaliana_GN=CB5-A_PE=1_SV=1	5e-08
TRINITY_DN132856_c0_g1_i1	32.4925504353274	33.2345812976212	44.4743740688276	40.9017872316036	40.7792410987589	39.0597465788686	TRINITY_DN132856_c0_g1_i1	sp|Q70VZ8|DGAT2_BOVIN_Diacylglycerol_O-acyltransferase_2_OS=Bos_taurus_GN=DGAT2_PE=2_SV=1	1e-17
TRINITY_DN132868_c0_g1_i1	6.74491082022828	1.80589455660208	14.2857771984751	2.29179397238113	5.12901215131718	17.9002236013759	-	-	-
TRINITY_DN132868_c0_g1_i2	2.92363228166433	0.910454135404342	8.08843634751822	0	0	3.60902698861001	-	-	-
TRINITY_DN132880_c0_g1_i1	76.3485373027719	56.628050792608	69.2497947450502	85.8040683849398	76.9721285421517	83.7858538900339	TRINITY_DN132880_c0_g1_i1	sp|Q7NFE9|CLPB_GLOVI_Chaperone_protein_ClpB_OS=Gloeobacter_violaceus_(strain_PCC_7421)_GN=clpB_PE=3_SV=1	0.0
TRINITY_DN132883_c0_g2_i1	207.300624080133	204.385127278726	160.61464694843	189.036639747513	154.871407327901	164.49406728186	-	-	-
TRINITY_DN132884_c0_g2_i1	98.8041016157166	78.8510520965923	63.5206650735802	73.2691047018287	92.8739523304453	116.36972151997	TRINITY_DN132884_c0_g2_i1	sp|P70372|ELAV1_MOUSE_ELAV-like_protein_1_OS=Mus_musculus_GN=Elavl1_PE=1_SV=2	1e-10
TRINITY_DN132893_c0_g1_i1	47.5189977605994	32.0989883551525	33.1009579228689	45.2605238171982	38.2694592811832	62.9474914890671	TRINITY_DN132893_c0_g1_i1	sp|P42770|GSHRP_ARATH_Glutathione_reductase,_chloroplastic_OS=Arabidopsis_thaliana_GN=EMB2360_PE=2_SV=1	3e-160
TRINITY_DN132894_c0_g1_i1	39.780366461327	29.1698427892992	21.9676374208027	36.3991247877592	24.4472187189594	9.26381298659234	TRINITY_DN132894_c0_g1_i1	sp|Q6ZMB5|T184A_HUMAN_Transmembrane_protein_184A_OS=Homo_sapiens_GN=TMEM184A_PE=2_SV=1	3e-11
TRINITY_DN132897_c0_g1_i1	235.984943228341	251.897197059742	246.133301158417	238.383544111996	234.369031625356	251.774415873907	TRINITY_DN132897_c0_g1_i1	sp|A2WWV5|ERG1_ORYSI_Elicitor-responsive_protein_1_OS=Oryza_sativa_subsp._indica_GN=ERG1_PE=2_SV=2	4e-05
TRINITY_DN132898_c0_g1_i1	85.4899061793634	77.0615679973231	108.218069709799	91.1648113081184	79.0129769024179	108.878332648446	-	-	-
TRINITY_DN132899_c1_g1_i1	7.09726512073936	2.52989559145732	5.79500389312903	5.67588898349988	4.79022166399187	6.65502847093107	TRINITY_DN132899_c1_g1_i1	sp|Q2KIR8|TDH_BOVIN_L-threonine_3-dehydrogenase,_mitochondrial_OS=Bos_taurus_GN=TDH_PE=2_SV=1	2e-07
TRINITY_DN13289_c0_g1_i1	368.165008419331	324.0311923057	320.018664938073	341.91367990002	379.123572080333	343.613368710972	TRINITY_DN13289_c0_g1_i1	sp|Q05D44|IF2P_MOUSE_Eukaryotic_translation_initiation_factor_5B_OS=Mus_musculus_GN=Eif5b_PE=1_SV=2	0.0
TRINITY_DN132904_c0_g2_i1	68.7696790222242	65.0491750380984	68.2266986908813	58.5388901710387	106.333802650472	79.9830702866006	TRINITY_DN132904_c0_g2_i1	sp|Q07617|SPAG1_HUMAN_Sperm-associated_antigen_1_OS=Homo_sapiens_GN=SPAG1_PE=1_SV=3	5e-08
TRINITY_DN132906_c0_g2_i1	85.2919929403913	75.2525441498939	72.887208122497	77.294188695014	62.4130991660047	70.6638850600652	TRINITY_DN132906_c0_g2_i1	sp|O75351|VPS4B_HUMAN_Vacuolar_protein_sorting-associated_protein_4B_OS=Homo_sapiens_GN=VPS4B_PE=1_SV=2	9e-154
TRINITY_DN132910_c0_g1_i1	13.6967172815658	12.080936598865	20.4328962249001	21.9268260476195	15.7319390544471	17.0041405301194	TRINITY_DN132910_c0_g1_i1	sp|Q9D306|MGT4C_MOUSE_Alpha-1,3-mannosyl-glycoprotein_4-beta-N-acetylglucosaminyltransferase_C_OS=Mus_musculus_GN=Mgat4c_PE=2_SV=1	3e-47
TRINITY_DN132916_c0_g1_i1	65.6343905696868	104.400632282681	81.9637566656602	70.3189487940567	91.7893183913852	94.7864660620508	TRINITY_DN132916_c0_g1_i1	sp|Q75XW3|CAX_APHHA_Ca(2+)/H(+)_antiporter_OS=Aphanothece_halophytica_PE=1_SV=1	3e-79
TRINITY_DN132921_c0_g1_i1	53.4817896559377	43.4281693843309	55.8610779831289	63.9336026711673	26.9089783854942	70.4824850420293	TRINITY_DN132921_c0_g1_i1	sp|Q5SKN9|LCFCS_THET8_Long-chain-fatty-acid--CoA_ligase_OS=Thermus_thermophilus_(strain_HB8_/_ATCC_27634_/_DSM_579)_GN=TTHA0604_PE=1_SV=1	2e-119
TRINITY_DN132924_c0_g1_i1	55.7616485271821	70.8958525565665	72.2587814858274	90.0888192044566	66.5057787062135	78.8145002191945	-	-	-
TRINITY_DN132926_c0_g2_i1	14.0527862016732	17.0616703366725	23.7752673933136	15.0496218167364	15.8369542412671	19.1286431279543	TRINITY_DN132926_c0_g2_i1	sp|Q6H7U2|C3H13_ORYSJ_Zinc_finger_CCCH_domain-containing_protein_13_OS=Oryza_sativa_subsp._japonica_GN=Os02g0161200_PE=2_SV=1	1e-05
TRINITY_DN132929_c0_g1_i1	190.842609059746	212.434185790355	177.609078188747	158.902230267986	209.411563127447	208.072321239728	TRINITY_DN132929_c0_g1_i1	sp|P14091|CATE_HUMAN_Cathepsin_E_OS=Homo_sapiens_GN=CTSE_PE=1_SV=2	6e-25
TRINITY_DN132932_c0_g1_i1	78.356677314626	83.0285024227205	129.832624238534	88.2393820165139	70.0801421159261	97.536823155312	TRINITY_DN132932_c0_g1_i1	sp|Q8BKU8|TM87B_MOUSE_Transmembrane_protein_87B_OS=Mus_musculus_GN=Tmem87b_PE=2_SV=1	2e-25
TRINITY_DN132933_c0_g1_i1	60.8339223301503	61.9831817802891	48.1724953944425	66.1876948443963	57.5132223949329	72.9947465222473	-	-	-
TRINITY_DN132941_c0_g1_i1	59.5608441608643	29.8490250644502	39.0879518313197	25.0645085162233	28.7936644876764	25.0881309691188	TRINITY_DN132941_c0_g1_i1	sp|Q9Y2U5|M3K2_HUMAN_Mitogen-activated_protein_kinase_kinase_kinase_2_OS=Homo_sapiens_GN=MAP3K2_PE=1_SV=2	2e-07
TRINITY_DN132946_c0_g2_i1	35.4960821978248	41.2633570855041	19.066039155749	29.2667494008686	20.0015739490669	17.6350692073388	TRINITY_DN132946_c0_g2_i1	sp|Q99LY2|GDPD3_MOUSE_Glycerophosphodiester_phosphodiesterase_domain-containing_protein_3_OS=Mus_musculus_GN=Gdpd3_PE=2_SV=2	1e-12
TRINITY_DN132948_c0_g2_i1	12.3021810873032	18.8680950439502	17.6523129759446	15.3403942160961	18.7195284327414	13.2948660936099	-	-	-
TRINITY_DN132952_c1_g1_i1	7.02412855512792	10.6248121365311	15.8866433073405	11.752155409997	16.3244213231043	19.7714212479245	TRINITY_DN132952_c1_g1_i1	sp|Q9W4M9|NSUN2_DROME_tRNA_(cytosine(34)-C(5))-methyltransferase_OS=Drosophila_melanogaster_GN=Nsun2_PE=2_SV=1	1e-40
TRINITY_DN132957_c0_g1_i1	167.327846331558	171.922795187847	169.289903080865	197.417713115334	162.561919750136	152.865389739788	TRINITY_DN132957_c0_g1_i1	sp|O70628|PDE9A_MOUSE_High_affinity_cGMP-specific_3',5'-cyclic_phosphodiesterase_9A_OS=Mus_musculus_GN=Pde9a_PE=2_SV=1	2e-44
TRINITY_DN132958_c0_g1_i1	204.367529451914	208.302224558679	215.079756052442	236.720880342024	199.34323395226	167.320074852246	-	-	-
TRINITY_DN132959_c0_g1_i1	261.763703449887	247.638826114738	285.960414040568	234.035949231613	261.747734469407	306.003036671553	-	-	-
TRINITY_DN132960_c0_g1_i1	11.5534698439654	5.5682764101092	6.30244939090368	2.28333507024347	0	7.53776705159981	-	-	-
TRINITY_DN132962_c0_g2_i1	115.195531345929	117.899442207991	93.6068217983594	121.532770646281	142.185228814092	68.1697543366554	TRINITY_DN132962_c0_g2_i1	sp|O43374|RASL2_HUMAN_Ras_GTPase-activating_protein_4_OS=Homo_sapiens_GN=RASA4_PE=2_SV=2	1e-12
TRINITY_DN132965_c0_g1_i1	51.3677348546058	29.5395298543235	46.7370415057337	42.9794765150049	44.4609926990344	35.6864590501735	TRINITY_DN132965_c0_g1_i1	sp|Q06010|STE23_YEAST_A-factor-processing_enzyme_OS=Saccharomyces_cerevisiae_(strain_ATCC_204508_/_S288c)_GN=STE23_PE=1_SV=2	6e-135
TRINITY_DN132967_c0_g1_i1	45.0751856435051	64.2262097825853	63.7979330433247	68.5644806021239	46.2418361574226	68.4900511664627	TRINITY_DN132967_c0_g1_i1	sp|Q4KJB2|MSBA_PSEF5_Lipid_A_export_ATP-binding/permease_protein_MsbA_OS=Pseudomonas_fluorescens_(strain_Pf-5_/_ATCC_BAA-477)_GN=msbA_PE=3_SV=1	2e-36
TRINITY_DN132973_c0_g2_i2	93.6507847943627	92.5744095070587	74.9237271600757	67.7665115718182	61.1906374471918	61.9796751773329	TRINITY_DN132973_c0_g2_i2	sp|Q63450|KCC1A_RAT_Calcium/calmodulin-dependent_protein_kinase_type_1_OS=Rattus_norvegicus_GN=Camk1_PE=1_SV=2	1e-29
TRINITY_DN132976_c0_g1_i1	31.2935379985837	40.6671828975143	26.5552160093289	37.2566659584089	34.5021380965245	48.3953773316114	-	-	-
TRINITY_DN132980_c0_g1_i1	41.4653912331496	51.0379814939673	64.9566350250181	24.6033815567572	11.4705398787	0	TRINITY_DN132980_c0_g1_i1	sp|O08759|UBE3A_MOUSE_Ubiquitin-protein_ligase_E3A_OS=Mus_musculus_GN=Ube3a_PE=1_SV=1	6e-13
TRINITY_DN132980_c0_g2_i1	163.812606433142	166.384809369888	161.813077855578	146.643168491908	121.464256911474	146.350341065811	TRINITY_DN132980_c0_g2_i1	sp|O08759|UBE3A_MOUSE_Ubiquitin-protein_ligase_E3A_OS=Mus_musculus_GN=Ube3a_PE=1_SV=1	1e-104
TRINITY_DN132985_c0_g1_i1	44.3998615199768	30.0713168604342	22.3910674545947	38.7635244799506	37.4828020262481	31.4618923396419	TRINITY_DN132985_c0_g1_i1	sp|Q55DV9|CGL_DICDI_Cystathionine_gamma-lyase_OS=Dictyostelium_discoideum_GN=cysA_PE=1_SV=1	4e-106
TRINITY_DN132986_c2_g1_i1	4.53370857822497	4.2182509005431	6.86654773562117	0	0	0	TRINITY_DN132986_c2_g1_i1	sp|Q9H7B4|SMYD3_HUMAN_Histone-lysine_N-methyltransferase_SMYD3_OS=Homo_sapiens_GN=SMYD3_PE=1_SV=4	8e-09
TRINITY_DN132988_c0_g1_i1	44.976435202133	29.8552294840763	33.902163942155	31.3878324228502	78.4401375212146	44.2000300895838	TRINITY_DN132988_c0_g1_i1	sp|Q8K4T5|DUS19_MOUSE_Dual_specificity_protein_phosphatase_19_OS=Mus_musculus_GN=Dusp19_PE=2_SV=1	9e-08
TRINITY_DN132992_c0_g1_i1	33.275251710983	31.452263153278	22.0092826667196	23.4891380399973	8.47004322122309	15.1953360372079	-	-	-
TRINITY_DN132993_c0_g1_i1	23.056961293855	36.7012977369926	16.6584924715573	14.7685698552748	14.7926948670674	17.599631819032	TRINITY_DN132993_c0_g1_i1	sp|Q93TL6|PEBA_NOSP7_15,16-dihydrobiliverdin:ferredoxin_oxidoreductase_OS=Nostoc_punctiforme_(strain_ATCC_29133_/_PCC_73102)_GN=pebA_PE=3_SV=2	2e-22
TRINITY_DN132996_c0_g1_i1	47.904428628804	41.8566874484152	70.5655977397105	65.3658442293651	58.2155589168665	43.7286383368541	-	-	-
TRINITY_DN132998_c0_g1_i1	28.1123093756265	26.0927221021039	19.1071897944989	24.1685699412712	22.9838906061033	42.9457774042665	-	-	-
TRINITY_DN132999_c0_g2_i1	9.43342222314883	13.3416648539996	1.68308043487694	12.9416968961308	10.6053389916404	7.43893540871911	-	-	-
TRINITY_DN133001_c0_g1_i1	45.2752302999335	29.8262355946005	37.0892645958156	35.3506228278871	29.7262940434461	21.1637571854128	TRINITY_DN133001_c0_g1_i1	sp|O80925|AGD7_ARATH_ADP-ribosylation_factor_GTPase-activating_protein_AGD7_OS=Arabidopsis_thaliana_GN=AGD7_PE=1_SV=1	1e-25
TRINITY_DN133003_c0_g1_i1	84.4447394819223	85.2844343689263	115.553462128607	102.584409918511	147.585684675918	102.67026272796	TRINITY_DN133003_c0_g1_i1	sp|P36184|ACP1_ENTHI_Cysteine_proteinase_ACP1_OS=Entamoeba_histolytica_GN=ACP1_PE=1_SV=2	8e-06
TRINITY_DN133005_c0_g1_i1	35.2771374258104	34.7751564686664	23.873097980769	28.6892193602703	36.4908045697768	24.3462861192405	TRINITY_DN133005_c0_g1_i1	sp|Q5RAN1|RBGP1_PONAB_Rab_GTPase-activating_protein_1_OS=Pongo_abelii_GN=RABGAP1_PE=2_SV=1	1e-28
TRINITY_DN133006_c0_g1_i1	62.3461514093282	58.9355354316194	68.3892302195242	91.1471618302775	77.9096660280158	79.1695423833629	-	-	-
TRINITY_DN133008_c0_g1_i1	40.8194174516658	49.3835622001271	43.7201783152081	35.3154715809532	41.006180287305	42.7921176554612	-	-	-
TRINITY_DN133009_c0_g1_i1	9.22609510996001	16.9586197502898	12.0955459974915	17.202131592396	7.78383381884495	2.76045526972932	-	-	-
TRINITY_DN133010_c0_g1_i1	80.9501016925967	62.7223054906076	67.704732294567	79.9542231524436	54.9688505580915	45.0368157599683	TRINITY_DN133010_c0_g1_i1	sp|O11780|BGH3_PIG_Transforming_growth_factor-beta-induced_protein_ig-h3_OS=Sus_scrofa_GN=TGFBI_PE=1_SV=1	1e-23
TRINITY_DN133012_c0_g1_i1	28.4971258057432	18.3300571025893	15.6227794176696	15.2899576900609	11.1431100304706	0	TRINITY_DN133012_c0_g1_i1	sp|P19339|SXL_DROME_Protein_sex-lethal_OS=Drosophila_melanogaster_GN=Sxl_PE=1_SV=1	3e-05
TRINITY_DN133017_c0_g1_i1	13.1226860076758	25.5246631043331	15.7136132334201	28.1546785767389	34.9657076347851	16.2803762499311	-	-	-
TRINITY_DN133024_c0_g1_i1	81.3688924527244	75.5862204753939	89.5466785159872	84.0829823700522	92.9635681188577	79.5476864704689	-	-	-
TRINITY_DN133033_c0_g1_i1	40.6469870083289	33.1790046847233	38.7711141589756	47.1856059183181	66.0715543836518	45.1983575277589	-	-	-
TRINITY_DN133034_c0_g1_i1	1.28623192333152	0	3.93759814592867	8.7061579940758	7.28244139268991	10.4988704199101	-	-	-
TRINITY_DN133035_c0_g1_i1	71.4292558528731	56.1993691721086	49.9012197144563	61.8433521327845	52.7085226163396	115.194484490125	TRINITY_DN133035_c0_g1_i1	sp|Q8T882|TADH_ARAIR_Tauropine_dehydrogenase_OS=Arabella_iricolor_GN=tadh_PE=1_SV=1	2e-25
TRINITY_DN133037_c0_g1_i1	56.1935227223297	39.9226716583945	38.4779510054808	47.5185972564486	32.8014128280385	40.7347469317928	TRINITY_DN133037_c0_g1_i1	sp|Q39017|DGK1_ARATH_Diacylglycerol_kinase_1_OS=Arabidopsis_thaliana_GN=DGK1_PE=1_SV=2	2e-22
TRINITY_DN133044_c0_g1_i1	17.0641411264485	11.1486940353314	9.88531821268794	21.6654974978732	2.88248299368346	0	TRINITY_DN133044_c0_g1_i1	sp|Q45826|Y901_CHLAA_Uncharacterized_RNA_pseudouridine_synthase_Caur_0901_OS=Chloroflexus_aurantiacus_(strain_ATCC_29366_/_DSM_635_/_J-10-fl)_GN=Caur_0901_PE=3_SV=2	2e-28
TRINITY_DN133053_c0_g1_i1	55.3695318898714	52.6419389819691	60.120106420918	41.6494923490041	75.8173393065513	67.5314481530599	-	-	-
TRINITY_DN133058_c0_g1_i1	83.1641351287676	82.7602888732589	103.377390019064	70.5798479579077	89.0548978030096	58.1838860733209	TRINITY_DN133058_c0_g1_i1	sp|Q9NVE5|UBP40_HUMAN_Ubiquitin_carboxyl-terminal_hydrolase_40_OS=Homo_sapiens_GN=USP40_PE=2_SV=3	3e-20
TRINITY_DN133072_c0_g1_i1	13.9533673882032	8.85614409768553	17.9502482981327	14.2288455252152	20.0007159453606	16.5506550128796	TRINITY_DN133072_c0_g1_i1	sp|P21137|KAPC_CAEEL_cAMP-dependent_protein_kinase_catalytic_subunit_OS=Caenorhabditis_elegans_GN=kin-1_PE=3_SV=3	3e-57
TRINITY_DN133077_c0_g1_i1	22.6328337975788	32.0661776356921	28.6390716629653	31.056849751938	2.45902931634584	24.2259294855047	-	-	-
TRINITY_DN133077_c0_g1_i2	27.1495122001321	40.5809289118653	31.9495542199889	31.4261027289276	19.8939828899486	27.8779615515613	-	-	-
TRINITY_DN133084_c0_g1_i1	26.2955197212561	16.4675396501453	12.5298167363135	23.3512287369125	45.1707944115666	45.5000138052943	TRINITY_DN133084_c0_g1_i1	sp|Q6TY21|EPA2B_XENLA_Embryonic_polyadenylate-binding_protein_2-B_OS=Xenopus_laevis_GN=Pabpn1l-b_PE=1_SV=1	1e-09
TRINITY_DN133089_c0_g1_i1	146.590836676896	159.867008248859	169.72210392257	150.471895173938	216.465317684128	184.204767399612	TRINITY_DN133089_c0_g1_i1	sp|Q03043|KGP24_DROME_cGMP-dependent_protein_kinase,_isozyme_2_forms_cD4/T1/T3A/T3B_OS=Drosophila_melanogaster_GN=for_PE=1_SV=3	3e-19
TRINITY_DN133090_c0_g1_i1	47.4442609251233	62.5209979759347	60.4619296598762	53.4920901689026	52.999501265897	95.7133798724485	-	-	-
TRINITY_DN133091_c0_g1_i1	76.0743163149455	76.1690625208514	90.8516238670159	60.0576821853829	60.8220625058278	54.162838692817	TRINITY_DN133091_c0_g1_i1	sp|Q9SRH6|HIR3_ARATH_Hypersensitive-induced_response_protein_3_OS=Arabidopsis_thaliana_GN=HIR3_PE=1_SV=1	1e-51
TRINITY_DN133092_c0_g1_i1	9.30989763806967	15.3505650641575	5.56056574217402	14.2268214001047	23.7427772031173	17.6175644687946	TRINITY_DN133092_c0_g1_i1	sp|Q9CA40|NUDT1_ARATH_Nudix_hydrolase_1_OS=Arabidopsis_thaliana_GN=NUDT1_PE=1_SV=1	2e-09
TRINITY_DN133116_c0_g1_i1	15.8095022441825	12.78051247062	10.1904355019585	16.2616605474692	14.5669021650356	33.8077122044761	-	-	-
TRINITY_DN133117_c0_g1_i1	88.3646059771195	91.1680452929985	98.1532576528165	106.229060584765	78.1537243447408	98.3499442787495	TRINITY_DN133117_c0_g1_i1	sp|Q9SLC6|STIP2_ARATH_Septin_and_tuftelin-interacting_protein_1_homolog_2_OS=Arabidopsis_thaliana_GN=STIPL2_PE=2_SV=1	1e-85
TRINITY_DN133129_c0_g2_i1	39.1222534313518	41.2093537202242	41.017819786965	29.5529007492229	49.9188249995975	54.2169588962322	TRINITY_DN133129_c0_g2_i1	sp|B1AQJ2|UBP36_MOUSE_Ubiquitin_carboxyl-terminal_hydrolase_36_OS=Mus_musculus_GN=Usp36_PE=2_SV=1	1e-69
TRINITY_DN133132_c0_g1_i1	73.6308394079637	103.927626369935	70.0005011467382	132.444543146005	92.8641569432301	61.7718476794215	TRINITY_DN133132_c0_g1_i1	sp|Q3AU90|ZUPT_CHLCH_Zinc_transporter_ZupT_OS=Chlorobium_chlorochromatii_(strain_CaD3)_GN=zupT_PE=3_SV=1	4e-47
TRINITY_DN133133_c0_g1_i1	48.3312801339369	30.0207084985196	37.3415334480648	32.7890723194064	26.9039308669444	19.2808923545953	-	-	-
TRINITY_DN133136_c0_g1_i1	2.57291921355712	0.79905112707867	1.47942198152645	7.25173693684149	28.1775247675859	10.2497204337256	TRINITY_DN133136_c0_g1_i1	sp|Q9FL12|DEGP9_ARATH_Protease_Do-like_9_OS=Arabidopsis_thaliana_GN=DEGP9_PE=1_SV=1	5e-71
TRINITY_DN133149_c0_g1_i1	37.2548231551885	49.32783329635	38.0767895866047	64.0865585147956	51.7025737590389	44.7924388328677	-	-	-
TRINITY_DN133151_c0_g1_i1	129.862491427197	121.339054056869	89.2523928978258	107.38508420791	103.926435952086	114.09109428213	-	-	-
TRINITY_DN133164_c0_g1_i1	228.282776781462	256.839166715394	208.213364151956	243.513024085818	274.750585214478	274.357139866583	TRINITY_DN133164_c0_g1_i1	sp|Q5F468|S38A2_CHICK_Sodium-coupled_neutral_amino_acid_transporter_2_OS=Gallus_gallus_GN=SLC38A2_PE=2_SV=2	4e-06
TRINITY_DN133165_c0_g1_i1	114.30034352409	131.024062610735	115.674173379116	82.7037819927306	41.9000563654771	63.005756091875	TRINITY_DN133165_c0_g1_i1	sp|Q8N2K1|UB2J2_HUMAN_Ubiquitin-conjugating_enzyme_E2_J2_OS=Homo_sapiens_GN=UBE2J2_PE=1_SV=3	1e-46
TRINITY_DN133168_c0_g1_i1	52.8970309757407	37.0105986010183	52.3784540641493	54.7327886906039	60.4696277122751	44.5831955299375	TRINITY_DN133168_c0_g1_i1	sp|Q9EPI9|KCNH5_RAT_Potassium_voltage-gated_channel_subfamily_H_member_5_OS=Rattus_norvegicus_GN=Kcnh5_PE=2_SV=1	8e-08
TRINITY_DN133171_c0_g1_i1	17.639677773654	22.3173579290464	16.4876565111654	21.5204260380546	13.1032390398864	34.1034252706451	-	-	-
TRINITY_DN133174_c0_g1_i1	6.44592797745652	3.13114380568539	1.83018993137447	8.95764759541693	9.26501250338666	0	TRINITY_DN133174_c0_g1_i1	sp|P28583|CDPK_SOYBN_Calcium-dependent_protein_kinase_SK5_OS=Glycine_max_PE=1_SV=1	2e-08
TRINITY_DN133174_c1_g1_i1	19.0107233171044	17.2398952693432	22.0070648391489	12.6054782936111	14.8180794929897	3.48283015917158	TRINITY_DN133174_c1_g1_i1	sp|Q7RJG2|CDPK4_PLAYO_Calcium-dependent_protein_kinase_4_OS=Plasmodium_yoelii_yoelii_GN=CPK4_PE=3_SV=3	3e-40
TRINITY_DN133179_c0_g1_i1	117.84851798673	136.066382397765	139.102747120889	136.064146015441	122.958434072989	146.405404258763	TRINITY_DN133179_c0_g1_i1	sp|Q13237|KGP2_HUMAN_cGMP-dependent_protein_kinase_2_OS=Homo_sapiens_GN=PRKG2_PE=1_SV=1	8e-18
TRINITY_DN133181_c0_g1_i1	50.8321503372983	52.2530447873578	35.6809678024471	44.8980903469979	53.0438196699193	57.4753364142303	TRINITY_DN133181_c0_g1_i1	sp|Q8NEC5|CTSR1_HUMAN_Cation_channel_sperm-associated_protein_1_OS=Homo_sapiens_GN=CATSPER1_PE=1_SV=3	2e-06
TRINITY_DN133197_c0_g1_i1	17.1455616829037	28.8578338238654	11.7714281141756	10.3659302794281	12.0303938111857	10.3303024555708	TRINITY_DN133197_c0_g1_i1	sp|O65378|ACCO3_ARATH_1-aminocyclopropane-1-carboxylate_oxidase_3_OS=Arabidopsis_thaliana_GN=At1g12010_PE=2_SV=1	6e-14
TRINITY_DN133199_c0_g1_i1	88.9026789686833	65.5549349594759	85.0813571076772	82.4309467597617	60.0486382364714	103.768684411253	TRINITY_DN133199_c0_g1_i1	sp|Q15542|TAF5_HUMAN_Transcription_initiation_factor_TFIID_subunit_5_OS=Homo_sapiens_GN=TAF5_PE=1_SV=3	1e-07
TRINITY_DN133201_c0_g1_i1	61.3607804611907	35.2047218860255	34.1210547153128	28.8079050568219	11.9879980054901	20.0400834573814	TRINITY_DN133201_c0_g1_i1	sp|Q9P2G9|KLHL8_HUMAN_Kelch-like_protein_8_OS=Homo_sapiens_GN=KLHL8_PE=1_SV=4	2e-07
TRINITY_DN133205_c0_g1_i1	21.8453242025304	34.7787974313596	46.7703970000229	37.4544909105538	38.3481127228926	14.2710345983842	TRINITY_DN133205_c0_g1_i1	sp|O16216|C19L1_CAEEL_CWF19-like_protein_1_homolog_OS=Caenorhabditis_elegans_GN=F17A9.2_PE=3_SV=2	2e-06
TRINITY_DN133206_c0_g1_i1	20.4262425720713	14.1525213916167	31.1644138997092	33.8552529553603	39.1477051747014	26.4380772817153	TRINITY_DN133206_c0_g1_i1	sp|Q08935|ROC1_NICSY_29_kDa_ribonucleoprotein_A,_chloroplastic_OS=Nicotiana_sylvestris_PE=2_SV=1	3e-09
TRINITY_DN133207_c0_g1_i1	59.6716259827079	69.4343940902591	78.7450316427948	83.8609829920012	103.778883509935	51.6949003622553	-	-	-
TRINITY_DN133208_c0_g1_i1	24.5390125876966	18.8243652596123	16.5980171468512	19.1860902287094	2.19761922401606	6.18362351106504	TRINITY_DN133208_c0_g1_i1	sp|G5ECR8|GLCM3_CAEEL_Putative_glucosylceramidase_3_OS=Caenorhabditis_elegans_GN=gba-3_PE=3_SV=1	8e-78
TRINITY_DN133210_c0_g1_i1	60.5920911047769	50.4649160131933	59.1641786975711	50.5238407982739	70.664528254166	47.7960137103152	-	-	-
TRINITY_DN133211_c0_g1_i1	304.616270591714	343.198427417192	277.881533322837	326.934048842992	388.745644408097	335.919894804429	TRINITY_DN133211_c0_g1_i1	sp|P14735|IDE_HUMAN_Insulin-degrading_enzyme_OS=Homo_sapiens_GN=IDE_PE=1_SV=4	8e-81
TRINITY_DN133213_c0_g2_i1	100.688006342436	117.538770890454	100.093401693438	91.8197518966955	160.227650872931	132.665079945399	-	-	-
TRINITY_DN133216_c0_g2_i1	35.6244383144024	30.9601074589742	37.5446272813616	15.8826381825894	23.5117006127511	52.0440495021755	TRINITY_DN133216_c0_g2_i1	sp|A6SDT7|MCA1_BOTFB_Metacaspase-1_OS=Botryotinia_fuckeliana_(strain_B05.10)_GN=casA_PE=3_SV=1	1e-48
TRINITY_DN133218_c0_g1_i1	27.4546947232116	20.0689322027436	21.3464706687829	21.9969026845064	21.2510357975267	3.28453293086443	TRINITY_DN133218_c0_g1_i1	sp|P14686|GRST_ANEMI_Gramicidin_S_biosynthesis_protein_GrsT_OS=Aneurinibacillus_migulanus_GN=grsT_PE=3_SV=1	2e-08
TRINITY_DN133221_c0_g1_i1	233.591110188031	230.390117090412	216.752833678448	221.746053254392	196.819249474634	229.165301381337	-	-	-
TRINITY_DN133260_c0_g1_i1	117.581912617649	108.120565761717	78.7707421815577	102.667003154246	71.5302223537682	73.5290729212052	TRINITY_DN133260_c0_g1_i1	sp|Q86HW6|Y6461_DICDI_Probable_serine/threonine-protein_kinase_DDB_G0276461_OS=Dictyostelium_discoideum_GN=DDB_G0276461_PE=3_SV=1	1e-49
TRINITY_DN133291_c0_g1_i1	191.602072286914	226.515483477738	257.06293723461	239.162619304136	219.98758482108	193.134368517518	TRINITY_DN133291_c0_g1_i1	sp|P94092|POLC7_CYNDA_Polcalcin_Cyn_d_7_OS=Cynodon_dactylon_PE=1_SV=2	2e-09
TRINITY_DN133293_c0_g2_i1	3.9748744063775	10.3203476230202	5.20762626359968	3.66908014738144	2.78264746915115	3.8394360482861	TRINITY_DN133293_c0_g2_i1	sp|Q00808|HETE1_PODAS_Vegetative_incompatibility_protein_HET-E-1_OS=Podospora_anserina_GN=HET-E1_PE=3_SV=1	2e-30
TRINITY_DN133319_c0_g1_i1	45.0304224633783	41.972252649305	37.1953521869354	33.3844038404525	10.041258320723	75.956790238667	-	-	-
TRINITY_DN133355_c0_g1_i1	12.5715357254729	11.8387870917557	13.9549313025999	16.5100542765051	13.8547386158369	15.0983428277099	-	-	-
TRINITY_DN133504_c0_g1_i1	4.66120721231534	0	2.45532709161152	1.9046046877725	4.20077497894627	0	-	-	-
TRINITY_DN133504_c1_g1_i1	23.0188743249085	10.3283763471949	2.80705489555074	15.6295109034435	12.0020331593928	3.35499300339604	TRINITY_DN133504_c1_g1_i1	sp|P0C9A6|VF113_ASFWA_Putative_ATP-dependent_RNA_helicase_D1133L_OS=African_swine_fever_virus_(isolate_Warthog/Namibia/Wart80/1980)_GN=War-116_PE=3_SV=1	2e-07
TRINITY_DN13355_c0_g1_i1	105.992728901175	111.564815154606	121.476668651117	95.6555814802063	122.888559814539	70.4209926150926	-	-	-
TRINITY_DN133576_c0_g1_i1	154.042925456551	154.885899200056	142.938294709082	129.974013000841	121.46608645083	111.171876026102	-	-	-
TRINITY_DN133589_c1_g1_i1	6.24062100015917	1.25360116942881	10.0561473976392	1.54839301919531	13.5355370417627	0	TRINITY_DN133589_c1_g1_i1	sp|A1DWM3|MFSD6_PIG_Major_facilitator_superfamily_domain-containing_protein_6_OS=Sus_scrofa_GN=MFSD6_PE=2_SV=1	4e-07
TRINITY_DN133596_c0_g2_i1	27.8703866672489	35.4594114956552	30.3005576392704	40.8132581652516	21.7043483760792	24.3372445136819	-	-	-
TRINITY_DN133627_c0_g1_i1	71.7393456881485	89.838932061106	78.2112070961138	62.8079383483638	55.4587353119775	96.4623750659572	-	-	-
TRINITY_DN133633_c0_g1_i1	26.1256153011697	18.4058488959984	15.4678533211494	19.3501345336983	24.4921997028503	12.9424970538427	TRINITY_DN133633_c0_g1_i1	sp|Q2TAA5|ALG11_HUMAN_GDP-Man:Man(3)GlcNAc(2)-PP-Dol_alpha-1,2-mannosyltransferase_OS=Homo_sapiens_GN=ALG11_PE=1_SV=2	4e-148
TRINITY_DN133715_c0_g1_i1	56.6656364678586	46.4676888799748	57.3892119951637	48.4538220645065	66.2320457450348	91.7384016250289	TRINITY_DN133715_c0_g1_i1	sp|P53184|PNC1_YEAST_Nicotinamidase_OS=Saccharomyces_cerevisiae_(strain_ATCC_204508_/_S288c)_GN=PNC1_PE=1_SV=1	1e-21
TRINITY_DN133723_c0_g1_i1	101.214152408004	87.5534837211527	73.0349319256129	46.6381019746073	63.4612912122898	65.2774892045306	-	-	-
TRINITY_DN133781_c0_g1_i1	105.982092295163	115.11065721952	88.0569883541651	129.324096227239	93.9165794503056	87.7991196257889	TRINITY_DN133781_c0_g1_i1	sp|Q9CNJ4|PSTS_PASMU_Phosphate-binding_protein_PstS_OS=Pasteurella_multocida_(strain_Pm70)_GN=pstS_PE=3_SV=2	2e-18
TRINITY_DN133810_c0_g1_i1	11.1866496227365	9.87323115973527	5.30931546450162	13.1072612271891	12.1530511175979	16.0883048657085	-	-	-
TRINITY_DN133862_c0_g1_i1	1.49904118968303	4.24347383845814	2.18849330045846	5.44126308381126	0	0	-	-	-
TRINITY_DN133883_c0_g1_i1	12.5807529795015	25.2620021185585	15.1162519921022	27.5173093177699	26.2419800769477	10.3005018730665	TRINITY_DN133883_c0_g1_i1	sp|P42824|DNJH2_ALLPO_DnaJ_protein_homolog_2_OS=Allium_porrum_GN=LDJ2_PE=2_SV=1	2e-06
TRINITY_DN133943_c0_g2_i1	12.7676978158943	31.7827662211281	26.9210649608098	12.2184435879248	30.8549746543353	30.5014376857201	-	-	-
TRINITY_DN133943_c1_g2_i1	74.0398599197836	68.8754298528173	63.1182468104647	79.7853937710374	82.5869662150698	83.1140834643052	TRINITY_DN133943_c1_g2_i1	sp|Q5RF31|F10A1_PONAB_Hsc70-interacting_protein_OS=Pongo_abelii_GN=ST13_PE=2_SV=1	7e-17
TRINITY_DN133983_c0_g1_i1	167.784754099827	186.940495082526	108.329719937687	126.204604262704	144.384230894407	173.869279822302	TRINITY_DN133983_c0_g1_i1	sp|P30707|RL9_PEA_60S_ribosomal_protein_L9_OS=Pisum_sativum_GN=RPL9_PE=2_SV=1	2e-60
TRINITY_DN134058_c0_g1_i1	17.5198978473666	15.0529963326322	11.678982872792	12.21366452291	4.69231432132446	23.1901043457491	TRINITY_DN134058_c0_g1_i1	sp|Q9M306|ZDH10_ARATH_Probable_protein_S-acyltransferase_5_OS=Arabidopsis_thaliana_GN=PAT05_PE=1_SV=2	6e-39
TRINITY_DN134153_c0_g1_i1	32.8851647674895	15.3221516641836	32.2656025534981	24.7281911549478	28.3549193603368	19.9744809696065	-	-	-
TRINITY_DN134282_c0_g1_i1	107.882042731196	113.201077425005	114.496863778935	127.652910864789	156.993401249102	122.619967109738	TRINITY_DN134282_c0_g1_i1	sp|Q2QKB4|U2A2B_WHEAT_Splicing_factor_U2af_large_subunit_B_OS=Triticum_aestivum_GN=U2AF65B_PE=2_SV=1	5e-32
TRINITY_DN134308_c0_g1_i1	48.4218360193424	18.4581700524036	47.1429931611449	44.8424462288243	12.1904161553584	3.38068352506211	TRINITY_DN134308_c0_g1_i1	sp|Q2T9W4|ACTL9_BOVIN_Actin-like_protein_9_OS=Bos_taurus_GN=ACTL9_PE=2_SV=1	4e-17
TRINITY_DN134315_c0_g1_i1	100.673594355728	103.442113489085	94.1123408125111	105.565917008043	105.517759233891	99.1967356756476	-	-	-
TRINITY_DN134482_c0_g1_i1	118.27126163189	149.588172315824	134.572745097714	133.752719661154	75.0194461115405	54.3672191281359	TRINITY_DN134482_c0_g1_i1	sp|E1BB03|ZRAB3_BOVIN_DNA_annealing_helicase_and_endonuclease_ZRANB3_OS=Bos_taurus_GN=ZRANB3_PE=3_SV=3	2e-64
TRINITY_DN13448_c0_g1_i1	9.4878996694465	0	8.57899857644872	12.1870786658158	3.438368891675	4.77440357044192	TRINITY_DN13448_c0_g1_i1	sp|P83876|TXN4A_HUMAN_Thioredoxin-like_protein_4A_OS=Homo_sapiens_GN=TXNL4A_PE=1_SV=1	2e-52
TRINITY_DN134492_c0_g1_i1	16.9415962287651	16.9077017090142	10.1114666120153	18.5282590142851	28.9907484973663	11.1205857987981	TRINITY_DN134492_c0_g1_i1	sp|Q566R3|GPTC4_RAT_G_patch_domain-containing_protein_4_OS=Rattus_norvegicus_GN=Gpatch4_PE=2_SV=1	2e-07
TRINITY_DN134510_c1_g1_i1	5.8975078484912	2.25832909385223	0	4.39615584882747	0	0	-	-	-
TRINITY_DN134514_c0_g2_i1	97.8769916870807	134.098045723499	154.669728526377	104.350193287557	126.608768964887	161.585668311946	-	-	-
TRINITY_DN134528_c0_g1_i1	57.3042404058317	38.348078273261	37.3602133379196	30.7955512592043	26.9671234913258	68.4542835997467	-	-	-
TRINITY_DN134545_c0_g1_i1	60.8858259635684	41.2767593200728	60.4922328181554	44.4919213470447	75.1638754946473	39.8730737336335	TRINITY_DN134545_c0_g1_i1	sp|Q60963|PAFA_MOUSE_Platelet-activating_factor_acetylhydrolase_OS=Mus_musculus_GN=Pla2g7_PE=2_SV=2	2e-07
TRINITY_DN134555_c0_g1_i1	26.3247580990267	27.0707666254529	18.808362372626	26.7759831572302	17.3749472883649	30.1521327015906	-	-	-
TRINITY_DN134575_c0_g1_i1	67.0290646711647	44.1109830641701	59.3876428931634	72.186397861536	43.5645202755905	72.9774768707304	TRINITY_DN134575_c0_g1_i1	sp|Q40518|MSK1_TOBAC_Shaggy-related_protein_kinase_NtK-1_OS=Nicotiana_tabacum_GN=NTK-1_PE=2_SV=1	6e-107
TRINITY_DN134578_c0_g2_i1	36.4557989903715	42.45039057352	44.5898309651177	37.8625663838822	31.7133487353326	33.4772432382369	-	-	-
TRINITY_DN134581_c0_g2_i1	19.0419893405654	13.1087700445024	37.2427746252413	25.3385005147942	11.5470604088098	6.54036939582508	TRINITY_DN134581_c0_g2_i1	sp|P43939|Y094_HAEIN_Uncharacterized_protein_HI_0094_OS=Haemophilus_influenzae_(strain_ATCC_51907_/_DSM_11121_/_KW20_/_Rd)_GN=HI_0094_PE=4_SV=1	6e-19
TRINITY_DN134582_c0_g1_i1	35.9719569871611	51.1858234404399	32.1446349654844	64.3888796771956	79.4732837931793	33.8997659449719	-	-	-
TRINITY_DN134583_c0_g1_i1	103.295865919221	99.4834688359282	92.3215478099999	85.5024290873415	87.4534590111311	66.5671396567455	TRINITY_DN134583_c0_g1_i1	sp|A2XFC8|MPK5_ORYSI_Mitogen-activated_protein_kinase_5_OS=Oryza_sativa_subsp._indica_GN=MPK5_PE=1_SV=2	6e-80
TRINITY_DN134614_c0_g1_i1	40.6133362823776	41.1626303687297	45.2589023409691	47.5286277109631	28.2857374606259	49.2066626630935	-	-	-
TRINITY_DN134615_c0_g1_i1	128.790453986751	129.233996110363	144.44362710487	144.321994219026	157.801095414866	126.479298388251	TRINITY_DN134615_c0_g1_i1	sp|Q8NDF8|PAPD5_HUMAN_Non-canonical_poly(A)_RNA_polymerase_PAPD5_OS=Homo_sapiens_GN=PAPD5_PE=1_SV=2	3e-05
TRINITY_DN134615_c1_g1_i1	20.4611883969702	24.1530173875252	19.5034536990297	20.0372472898676	30.0750678971067	36.7603999854916	-	-	-
TRINITY_DN134622_c0_g1_i1	80.3443565381505	71.4954338547278	83.713246582007	84.3676720888189	67.3175097701101	64.6582092215891	-	-	-
TRINITY_DN134623_c0_g1_i1	40.2827569849953	24.8990967766604	21.9732474856557	28.4530562590764	21.1551627239503	25.6522764405719	-	-	-
TRINITY_DN134623_c0_g2_i1	279.455264375689	217.30500374541	290.425357153442	240.935922937752	267.0738138798	314.631467534542	TRINITY_DN134623_c0_g2_i1	sp|Q28379|MX1_HORSE_Interferon-induced_GTP-binding_protein_Mx1_OS=Equus_caballus_GN=MX1_PE=2_SV=1	4e-09
TRINITY_DN134625_c0_g1_i1	61.4653571410547	63.6969804986045	53.2798654628364	37.2182977523473	58.6449181164603	102.656622397518	-	-	-
TRINITY_DN134627_c0_g1_i1	114.84205057559	143.187361812826	124.746464687075	140.658274525161	141.890012259026	90.8207829972081	TRINITY_DN134627_c0_g1_i1	sp|Q9SFU0|SC24A_ARATH_Protein_transport_protein_Sec24-like_At3g07100_OS=Arabidopsis_thaliana_GN=At3g07100_PE=2_SV=2	1e-32
TRINITY_DN134628_c0_g1_i1	70.9591042129718	79.719909794368	74.5753520700151	51.8504345332454	69.0290354626907	44.9939057739036	-	-	-
TRINITY_DN134631_c0_g2_i1	46.4479748257074	49.281459130637	59.3580906795556	35.7950071725232	46.3959232004686	39.3330893974549	-	-	-
TRINITY_DN134637_c0_g2_i1	5.1109369782994	4.7469850798664	6.9501837749278	9.92784073201728	5.43783951138077	7.71006999410438	-	-	-
TRINITY_DN134677_c0_g1_i1	47.1367606050342	46.8733968797288	36.5614916468695	49.7117329492073	35.6842289728357	31.2423263389252	TRINITY_DN134677_c0_g1_i1	sp|Q8R116|NOTUM_MOUSE_Protein_notum_homolog_OS=Mus_musculus_GN=Notum_PE=2_SV=2	9e-24
TRINITY_DN134729_c0_g1_i1	2.03937667882859	2.95748377618824	1.81403050543909	4.19306319051883	8.50288931538513	28.8734283239988	TRINITY_DN134729_c0_g1_i1	sp|O74467|SET5_SCHPO_SET_domain-containing_protein_5_OS=Schizosaccharomyces_pombe_(strain_972_/_ATCC_24843)_GN=set5_PE=1_SV=1	9e-09
TRINITY_DN134736_c0_g1_i1	27.2999901360037	12.1922026091194	17.5421939976417	15.0684830215739	15.536874424413	25.3716115855823	-	-	-
TRINITY_DN134736_c1_g1_i1	23.3938952464849	19.3625344642415	19.4631353102388	6.73867403579369	10.3351013253867	29.7276685458093	-	-	-
TRINITY_DN134741_c0_g1_i1	57.2654686797716	61.6001370847192	46.1923288259381	56.0239855699094	64.6683070032099	45.486983644552	TRINITY_DN134741_c0_g1_i1	sp|Q94BQ2|PRS8B_ARATH_26S_protease_regulatory_subunit_8_homolog_B_OS=Arabidopsis_thaliana_GN=RPT6B_PE=1_SV=1	0.0
TRINITY_DN134755_c0_g1_i2	54.0795334610606	45.4971301861182	55.8635148832804	55.9026136351967	42.0555318483602	26.8419145319147	-	-	-
TRINITY_DN134767_c0_g1_i1	46.4259806729939	57.5192997100263	60.0696542314044	57.7681931564878	36.3617503897453	56.6107734946334	TRINITY_DN134767_c0_g1_i1	sp|Q8JZX4|SPF45_MOUSE_Splicing_factor_45_OS=Mus_musculus_GN=Rbm17_PE=1_SV=1	3e-26
TRINITY_DN134805_c1_g1_i1	7.98247241990247	8.79867053940129	11.093008888716	13.66994911493	33.1705163443539	0	-	-	-
TRINITY_DN134811_c0_g1_i1	40.4543422346067	36.6888003268944	66.0860241920064	49.4379358918329	39.0850448476301	36.9531000294054	-	-	-
TRINITY_DN134821_c0_g1_i1	12.072805887391	8.95001135289322	35.8543987566055	16.6128372370379	21.7202391258501	21.3155732179809	TRINITY_DN134821_c0_g1_i1	sp|C5YUK3|FEN11_SORBI_Flap_endonuclease_1-A_OS=Sorghum_bicolor_GN=FEN1-A_PE=3_SV=1	1e-77
TRINITY_DN134831_c0_g3_i1	39.452325475957	37.7203556596671	41.8240102720848	34.2825855273218	64.2431149843068	16.438853962084	TRINITY_DN134831_c0_g3_i1	sp|Q869Q0|Y4527_DICDI_COBW_domain-containing_protein_DDB_G0274527_OS=Dictyostelium_discoideum_GN=DDB_G0274527_PE=3_SV=1	1e-33
TRINITY_DN134849_c0_g1_i1	30.190519907033	25.8824925083919	21.8709902769798	18.2450223373882	22.1241113346542	15.3246471094023	TRINITY_DN134849_c0_g1_i1	sp|P55735|SEC13_HUMAN_Protein_SEC13_homolog_OS=Homo_sapiens_GN=SEC13_PE=1_SV=3	2e-22
TRINITY_DN134851_c0_g1_i1	68.0285833976323	65.2075186832316	63.573927941721	64.5141281077712	73.4141379276763	63.2642461649001	TRINITY_DN134851_c0_g1_i1	sp|Q9KXR3|PYRC_STRCO_Dihydroorotase_OS=Streptomyces_coelicolor_(strain_ATCC_BAA-471_/_A3(2)_/_M145)_GN=pyrC_PE=3_SV=1	7e-06
TRINITY_DN134868_c0_g1_i1	12.5085025701547	7.7501414642028	10.2578545240843	2.58524831604298	22.4287454575155	7.70284569051023	TRINITY_DN134868_c0_g1_i1	sp|A1A4P5|PFD2_BOVIN_Prefoldin_subunit_2_OS=Bos_taurus_GN=PFDN2_PE=2_SV=1	8e-23
[truncated: 18,409 more rows]
